# Supplementary material for: Combined Experimental and System-Level Analyses Reveal the Complex Regulatory Network of miR-124 during Human Neurogenesis
Source: Cell Syst. 2018 Oct 24;7(4):438–452.e8. doi: 10.1016/j.cels.2018.08.011 (PMC6205824; doi:10.1016/j.cels.2018.08.011)
Supplement: Table S1. Top 50 GO Terms (CoDiNA Analysis), Related to Figure 7 [file mmc2.xlsx]

## Sheet: Table S1
Supplemental Table S1. Top 50 GO terms (Biological Process) of shared, different or specific network connections over time course 0 dpi to 4 dpi (topGO) and semantic clustering. Related to Figure 7.
GO terms (Biological function; topGO)											Semantic clustering/REVIGO output (for 3 dpi only)
No.	GO.ID	Term	Annotated	Significant	Expected	Rank in classic	classic	KS	weight (p-value)	-log10(p-value)	Assigned category	frequency	plot_X	plot_Y	plot_size	log10 p-value	uniqueness	dispensability	representative	eliminated
GO terms of shared network connections, 0 dpi
1	GO:0006397	mRNA processing	514	277	204.4	16	2.9e-11	0.8559	3.2e-08	7.49485
2	GO:0031647	regulation of protein stability	231	133	91.86	48	2.7e-08	0.8377	1.8e-07	6.74473
3	GO:0043161	proteasome-mediated ubiquitin-dependent protein catabolic process	378	199	150.32	70	1.9e-07	0.6881	2.1e-07	6.67778
4	GO:0034605	cellular response to heat	117	71	46.53	112	3.6e-06	0.3203	3.6e-06	5.4437
5	GO:0006457	protein folding	227	124	90.27	109	3.6e-06	0.3166	5.9e-06	5.22915
6	GO:0060760	positive regulation of response to cytokine stimulus	41	31	16.3	103	3.3e-06	0.6553	6.3e-06	5.20066
7	GO:0000244	spliceosomal tri-snRNP complex assembly	22	19	8.75	130	9e-06	0.7522	9e-06	5.04576
8	GO:0051301	cell division	529	261	210.36	105	3.3e-06	0.2155	1.1e-05	4.95861
9	GO:0090063	positive regulation of microtubule nucleation	12	12	4.77	143	1.6e-05	0.3282	1.6e-05	4.79588
10	GO:0000819	sister chromatid segregation	209	119	83.11	75	3.2e-07	0.4178	5.6e-05	4.25181
11	GO:1901673	regulation of mitotic spindle assembly	22	18	8.75	191	6.8e-05	0.3122	6.8e-05	4.16749
12	GO:0006338	chromatin remodeling	140	81	55.67	134	1e-05	0.4992	6.8e-05	4.16749
13	GO:0000278	mitotic cell cycle	892	463	354.72	5	2.1e-14	0.1629	7.2e-05	4.14267
14	GO:0007004	telomere maintenance via telomerase	66	42	26.25	195	7.3e-05	0.9311	7.3e-05	4.13668
15	GO:0006275	regulation of DNA replication	107	68	42.55	79	5.2e-07	0.9507	7.5e-05	4.12494
16	GO:1902117	positive regulation of organelle assembly	53	35	21.08	205	9.6e-05	0.631	9.6e-05	4.01773
17	GO:0070434	positive regulation of nucleotide-binding oligomerization domain containing 2 signaling pathway	10	10	3.98	208	9.8e-05	0.2765	9.8e-05	4.00877
18	GO:0043967	histone H4 acetylation	61	39	24.26	216	0.00011	0.9397	0.00011	3.95861
19	GO:0007041	lysosomal transport	83	50	33.01	222	0.00012	0.9553	0.00012	3.92082
20	GO:0008630	intrinsic apoptotic signaling pathway in response to DNA damage	100	58	39.77	231	0.00016	0.6172	0.00016	3.79588
21	GO:0017038	protein import	283	141	112.54	266	0.00034	0.4479	0.00019	3.72125
22	GO:0016239	positive regulation of macroautophagy	54	37	21.47	148	1.7e-05	0.9174	0.00023	3.63827
23	GO:0043968	histone H2A acetylation	15	13	5.96	252	0.00026	0.9849	0.00026	3.58503
24	GO:0000379	tRNA-type intron splice site recognition...	12	11	4.77	260	0.0003	0.951	0.0003	3.52288
25	GO:0030036	actin cytoskeleton organization	489	238	194.46	167	2.9e-05	0.1947	0.00036	3.4437
26	GO:0070646	protein modification by small protein re...	273	138	108.56	234	0.00017	0.7598	0.00038	3.42022
27	GO:0010715	regulation of extracellular matrix disas...	17	14	6.76	272	0.00042	0.4412	0.00042	3.37675
28	GO:0046718	viral entry into host cell	100	62	39.77	117	5.5e-06	0.9647	0.00045	3.34679
29	GO:0033194	response to hydroperoxide	14	12	5.57	281	0.00057	0.9399	0.00057	3.24413
30	GO:2001243	negative regulation of intrinsic apoptot...	88	51	34.99	269	0.00041	0.9129	0.00061	3.21467
31	GO:1904379	protein localization to cytosolic protea...	8	8	3.18	283	0.00062	0.1175	0.00062	3.20761
32	GO:0014020	primary neural tube formation	91	53	36.19	254	0.00027	0.8391	0.00066	3.18046
33	GO:0043923	positive regulation by host of viral tra...	16	13	6.36	306	0.00087	0.999	0.00087	3.06048
34	GO:0071166	ribonucleoprotein complex localization	140	80	55.67	160	2.2e-05	0.9091	0.0009	3.04576
35	GO:1903146	regulation of mitophagy	50	33	19.88	230	0.00015	0.9707	0.00103	2.98716
36	GO:0007051	spindle organization	155	89	61.64	119	6e-06	0.8494	0.00113	2.94692
37	GO:0036498	IRE1-mediated unfolded protein response	74	45	29.43	239	0.0002	0.6356	0.00114	2.9431
38	GO:0016055	Wnt signaling pathway	417	204	165.83	193	7.3e-05	0.5707	0.00115	2.9393
39	GO:0097192	extrinsic apoptotic signaling pathway in...	64	38	25.45	328	0.00116	0.2153	0.00116	2.93554
40	GO:0090201	negative regulation of release of cytoch...	13	11	5.17	337	0.00124	0.893	0.00124	2.90658
41	GO:0051028	mRNA transport	147	77	58.46	339	0.00124	0.9047	0.00124	2.90658
42	GO:0016242	negative regulation of macroautophagy	27	19	10.74	340	0.00125	0.9266	0.00125	2.90309
43	GO:0007265	Ras protein signal transduction	291	143	115.72	289	0.00065	0.2253	0.00129	2.88941
44	GO:0022618	ribonucleoprotein complex assembly	216	120	85.9	91	1.6e-06	0.2943	0.00144	2.84164
45	GO:0033210	leptin-mediated signaling pathway	7	7	2.78	364	0.00157	0.9182	0.00157	2.8041
46	GO:0045176	apical protein localization	10	9	3.98	365	0.00159	0.9801	0.00159	2.7986
47	GO:0070918	production of small RNA involved in gene...	36	24	14.32	313	0.00099	0.8625	0.00168	2.77469
48	GO:0046777	protein autophosphorylation	202	101	80.33	386	0.00189	0.7709	0.00178	2.74958
49	GO:0070200	establishment of protein localization to...	15	12	5.96	375	0.00181	0.8625	0.00181	2.74232
GO terms of shared network connections, 1 dpi
1	GO:0070432	positive regulation of nucleotide-binding oligomerization domain containing 2 signalling pathway	12	11	0.86	2	2.8e-12	0.95164	2.8e-12	11.5528
2	GO:0070370	cellular heat acclimation	11	10	0.79	5	3.6e-11	0.95559	3.6e-11	10.4437
3	GO:0090169	regulation of spindle assembly	24	14	1.72	7	8.7e-11	0.15386	8.7e-11	10.0605
4	GO:0090063	positive regulation of microtubule nucleation	12	10	0.86	8	2e-10	0.95164	2e-10	9.69897
5	GO:1903265	positive regulation of tumor necrosis factor-mediated signaling pathway	13	10	0.93	11	8.1e-10	0.94772	8.1e-10	9.09151
6	GO:0090084	negative regulation of inclusion body assembly	18	11	1.29	13	4.9e-09	0.92855	4.9e-09	8.3098
7	GO:1903896	positive regulation of IRE1-mediated unfolded protein response	12	9	0.86	15	8.8e-09	0.8336	8.8e-09	8.05552
8	GO:0009786	regulation of asymmetric cell division	9	7	0.65	23	3e-07	0.9528	3e-07	6.52288
9	GO:0042026	protein refolding	30	12	2.15	24	4.5e-07	0.40943	4.5e-07	6.34679
10	GO:0006613	cotranslational protein targeting to membrane	108	24	7.75	25	5e-07	0.97245	5e-07	6.30103
11	GO:0032757	positive regulation of interleukin-8 production	31	12	2.22	27	6.8e-07	0.98929	6.8e-07	6.16749
12	GO:0001714	endodermal cell fate specification	10	7	0.72	32	9.5e-07	0.986	9.5e-07	6.02228
13	GO:0060965	negative regulation of gene silencing by miRNA	14	8	1	35	1.4e-06	0.98045	1.4e-06	5.85387
14	GO:1902380	positive regulation of endoribonuclease activity	5	5	0.36	38	1.9e-06	0.97923	1.9e-06	5.72125
15	GO:0019083	viral transcription	186	32	13.34	44	3e-06	0.80858	3.5e-06	5.45593
16	GO:2001240	negative regulation of extrinsic apoptotic signaling pathway in absence of ligand	32	11	2.3	57	7.8e-06	0.62009	7.8e-06	5.10791
17	GO:0046718	viral entry into host cell	100	21	7.17	56	6.6e-06	0.99786	1e-05	5
18	GO:0006413	translational initiation	201	33	14.42	55	6.1e-06	0.00085	1.6e-05	4.79588
19	GO:0061302	smooth muscle cell-matrix adhesion	7	5	0.5	88	3.5e-05	0.95348	3.5e-05	4.45593
20	GO:0001824	blastocyst development	62	15	4.45	81	2.3e-05	0.99041	3.6e-05	4.4437
21	GO:0038063	collagen-activated tyrosine kinase recep...	15	7	1.08	92	3.7e-05	0.26631	3.7e-05	4.4318
22	GO:0042789	mRNA transcription from RNA polymerase I...	20	8	1.43	95	3.9e-05	0.94235	3.9e-05	4.40894
23	GO:0010715	regulation of extracellular matrix disas...	17	7	1.22	117	9.8e-05	0.38605	9.8e-05	4.00877
24	GO:0000184	nuclear-transcribed mRNA catabolic proce...	137	23	9.83	122	0.00011	0.18341	0.00011	3.95861
25	GO:0030512	negative regulation of transforming grow...	63	14	4.52	124	0.00012	0.99764	0.00012	3.92082
26	GO:0045903	positive regulation of translational fid...	5	4	0.36	125	0.00012	0.94384	0.00012	3.92082
27	GO:0034644	cellular response to UV	69	14	4.95	148	0.00033	0.99112	0.00033	3.48149
28	GO:0019827	stem cell population maintenance	154	23	11.05	170	0.00062	0.66646	0.00062	3.20761
29	GO:0007565	female pregnancy	136	21	9.76	173	0.00067	0.46892	0.00067	3.17393
30	GO:1900034	regulation of cellular response to heat	85	15	6.1	182	0.00096	0.00529	0.00096	3.01773
31	GO:1901029	negative regulation of mitochondrial out...	12	5	0.86	184	0.00097	0.85628	0.00097	3.01323
32	GO:0034316	negative regulation of Arp2/3 complex-me...	4	3	0.29	199	0.00139	0.98263	0.00139	2.85699
33	GO:0002315	marginal zone B cell differentiation	8	4	0.57	203	0.00146	0.968	0.00146	2.83565
34	GO:0097320	plasma membrane tubulation	16	6	1.15	165	0.00057	0.97469	0.00148	2.82974
35	GO:0007595	lactation	40	9	2.87	213	0.00175	0.64177	0.00175	2.75696
36	GO:0030308	negative regulation of cell growth	138	20	9.9	225	0.00197	0.42009	0.00197	2.70553
37	GO:0006401	RNA catabolic process	285	43	20.45	43	2.6e-06	0.21524	0.00212	2.67366
38	GO:0051092	positive regulation of NF-kappaB transcr...	121	18	8.68	237	0.00242	0.43127	0.00242	2.61618
39	GO:2001243	negative regulation of intrinsic apoptot...	88	15	6.31	197	0.00138	0.91565	0.00273	2.56384
40	GO:0006999	nuclear pore organization	15	5	1.08	255	0.00308	0.9986	0.00308	2.51145
41	GO:0003186	tricuspid valve morphogenesis	5	3	0.36	263	0.0033	0.99916	0.0033	2.48149
42	GO:0006659	phosphatidylserine biosynthetic process	5	3	0.36	264	0.0033	0.99805	0.0033	2.48149
43	GO:0035507	regulation of myosin-light-chain-phospha...	5	3	0.36	265	0.0033	0.99615	0.0033	2.48149
44	GO:0090557	establishment of endothelial intestinal ...	10	4	0.72	277	0.00389	0.99848	0.00389	2.41005
45	GO:0007088	regulation of mitotic nuclear division	150	31	10.76	17	6.6e-08	0.00944	0.00428	2.36856
46	GO:0006535	cysteine biosynthetic process from serin...	2	2	0.14	314	0.00514	0.98405	0.00514	2.28904
47	GO:0009098	leucine biosynthetic process	2	2	0.14	315	0.00514	0.98266	0.00514	2.28904
48	GO:0009099	valine biosynthetic process	2	2	0.14	316	0.00514	0.98266	0.00514	2.28904
49	GO:0018160	peptidyl-pyrromethane cofactor linkage	2	2	0.14	317	0.00514	0.99134	0.00514	2.28904
50	GO:0021688	cerebellar molecular layer formation	2	2	0.14	318	0.00514	0.98697	0.00514	2.28904
GO terms of specific network connections for WT, 1 dpi
1	GO:0002581	negative regulation of antigen processing and presentation of peptide or polysaccharide antigen via MHC class II	8	8	0.88	1	2.1e-08	0.9956	2.1e-08	7.67778
2	GO:0036149	phosphatidylinositol acyl-chain remodeling	15	10	1.64	5	4.4e-07	0.9036	4.4e-07	6.35655
3	GO:2000002	negative regulation of DNA damage checkpoint	10	8	1.1	6	7.5e-07	0.8608	7.5e-07	6.12494
4	GO:0046597	negative regulation of viral entry into host cell	20	11	2.19	9	1.7e-06	0.9934	1.7e-06	5.76955
5	GO:0046784	viral mRNA export from host cell nucleus	13	8	1.43	12	1.6e-05	0.993	1.6e-05	4.79588
6	GO:0021819	layer formation in cerebral cortex	22	10	2.41	15	4.5e-05	0.2222	4.5e-05	4.34679
7	GO:1902187	negative regulation of viral release from host cell	20	9	2.19	16	0.00012	0.9934	0.00012	3.92082
8	GO:0021860	pyramidal neuron development	8	5	0.88	30	0.00066	0.9986	0.00066	3.18046
9	GO:0032786	positive regulation of DNA-templated transcription, elongation	26	9	2.85	31	0.00123	0.773	0.00123	2.91009
10	GO:2000059	negative regulation of protein ubiquitination involved in ubiquitin-dependent protein catabolic process	17	7	1.86	33	0.00135	0.9949	0.00135	2.86967
11	GO:0032695	negative regulation of interleukin-12 production	9	5	0.99	34	0.00136	0.9924	0.00136	2.86646
12	GO:0042167	heme catabolic process	6	4	0.66	38	0.0018	0.9151	0.0018	2.74473
13	GO:0010664	negative regulation of striated muscle cell apoptotic process	18	7	1.97	42	0.002	0.9753	0.002	2.69897
14	GO:0006044	N-acetylglucosamine metabolic process	15	6	1.64	49	0.00359	0.5445	0.00359	2.44491
15	GO:0007601	visual perception	125	24	13.71	53	0.00435	0.0832	0.00435	2.36151
16	GO:0002906	negative regulation of mature B cell apoptotic process	4	3	0.44	56	0.00483	0.8599	0.00483	2.31605
17	GO:0070459	prolactin secretion	4	3	0.44	57	0.00483	0.9477	0.00483	2.31605
18	GO:0010501	RNA secondary structure unwinding	50	12	5.48	66	0.00667	1.2e-11	0.00667	2.17587
19	GO:0010043	response to zinc ion	33	9	3.62	70	0.00751	0.7303	0.00751	2.12436
20	GO:0001953	negative regulation of cell-matrix adhesion	23	7	2.52	74	0.00946	0.309	0.00946	2.02411
21	GO:0016567	protein ubiquitination	797	110	87.39	61	0.00591	0.6887	0.01047	1.98005
22	GO:0010841	positive regulation of circadian sleep/w...	2	2	0.22	82	0.01202	0.9997	0.01202	1.9201
23	GO:0017186	peptidyl-pyroglutamic acid biosynthetic ...	2	2	0.22	83	0.01202	0.9944	0.01202	1.9201
24	GO:0035350	FAD transmembrane transport	2	2	0.22	84	0.01202	0.9975	0.01202	1.9201
25	GO:0036228	protein targeting to nuclear inner membr...	2	2	0.22	85	0.01202	0.9906	0.01202	1.9201
26	GO:0036292	DNA rewinding	2	2	0.22	86	0.01202	1	0.01202	1.9201
27	GO:0042320	regulation of circadian sleep/wake cycle...	2	2	0.22	87	0.01202	0.9997	0.01202	1.9201
28	GO:0043988	histone H3-S28 phosphorylation	2	2	0.22	88	0.01202	0.9963	0.01202	1.9201
29	GO:0050666	regulation of homocysteine metabolic pro...	2	2	0.22	89	0.01202	0.9673	0.01202	1.9201
30	GO:0051311	meiotic metaphase plate congression	2	2	0.22	90	0.01202	0.9969	0.01202	1.9201
31	GO:0072356	chromosome passenger complex localizatio...	2	2	0.22	91	0.01202	0.9955	0.01202	1.9201
32	GO:2000110	negative regulation of macrophage apopto...	2	2	0.22	92	0.01202	0.9819	0.01202	1.9201
33	GO:0071276	cellular response to cadmium ion	30	8	3.29	100	0.01321	0.41	0.01321	1.8791
34	GO:1902166	negative regulation of intrinsic apoptot...	14	5	1.54	102	0.01349	0.9748	0.01349	1.86999
35	GO:0050710	negative regulation of cytokine secretio...	25	7	2.74	106	0.01527	0.9366	0.01527	1.81616
36	GO:0043547	positive regulation of GTPase activity	561	78	61.52	109	0.01575	6.5e-06	0.01575	1.80272
37	GO:0042554	superoxide anion generation	20	6	2.19	114	0.01722	0.3143	0.01722	1.76397
38	GO:0006600	creatine metabolic process	10	4	1.1	116	0.01756	0.3592	0.01756	1.75548
39	GO:0042761	very long-chain fatty acid biosynthetic ...	10	4	1.1	117	0.01756	0.4647	0.01756	1.75548
40	GO:0050728	negative regulation of inflammatory resp...	63	13	6.91	120	0.01763	0.6172	0.01763	1.75375
41	GO:0000245	spliceosomal complex assembly	64	13	7.02	132	0.01997	0.9625	0.01997	1.69962
42	GO:0018298	protein-chromophore linkage	6	3	0.66	133	0.02039	0.9725	0.02039	1.69058
43	GO:0045964	positive regulation of dopamine metaboli...	6	3	0.66	134	0.02039	0.974	0.02039	1.69058
44	GO:0050966	detection of mechanical stimulus involve...	6	3	0.66	135	0.02039	0.8625	0.02039	1.69058
45	GO:0060179	male mating behavior	6	3	0.66	136	0.02039	0.9826	0.02039	1.69058
46	GO:0061002	negative regulation of dendritic spine m...	6	3	0.66	137	0.02039	0.9826	0.02039	1.69058
47	GO:2001256	regulation of store-operated calcium ent...	6	3	0.66	138	0.02039	0.9952	0.02039	1.69058
48	GO:0046626	regulation of insulin receptor signaling...	39	9	4.28	143	0.02269	0.9467	0.02269	1.64417
49	GO:1903861	positive regulation of dendrite extensio...	16	5	1.75	145	0.02446	0.9609	0.02446	1.61154
50	GO:0035414	negative regulation of catenin import in...	11	4	1.21	148	0.02524	0.1807	0.02524	1.59791
GO terms of specific network connections for ∆miR-124, 1 dpi
1	GO:0002503	peptide antigen assembly with MHC class II protein complex	7	7	0.62	1	4.2e-08	0.95454	4.2e-08	7.37675
2	GO:1900041	negative regulation of interleukin-2 secretion	6	5	0.53	7	3e-05	0.99851	3e-05	4.52288
3	GO:0072643	interferon-gamma secretion	13	7	1.15	8	4.5e-05	0.87677	4.5e-05	4.34679
4	GO:0006379	mRNA cleavage	34	11	3.01	10	0.00011	0.48488	0.00011	3.95861
5	GO:0090279	regulation of calcium ion import	74	17	6.55	11	0.0002	0.63036	0.0003	3.52288
6	GO:0000466	maturation of 5.8S rRNA from tricistronic rRNA transcript	18	7	1.59	20	0.00056	0.81892	0.00056	3.25181
7	GO:0000453	enzyme-directed rRNA 2'-O-methylation	3	3	0.27	26	0.00069	0.99835	0.00069	3.16115
8	GO:0000479	endonucleolytic cleavage of tricistronic rRNA transcript	14	6	1.24	30	0.00077	0.6301	0.00077	3.11351
9	GO:0032720	negative regulation of tumor necrosis factor production	32	9	2.83	43	0.0014	0.48837	0.0014	2.85387
10	GO:0060712	spongiotrophoblast layer development	13	6	1.15	16	0.00047	0.47587	0.00158	2.80134
11	GO:0000055	ribosomal large subunit export from nucleus	7	4	0.62	49	0.00172	0.99995	0.00172	2.76447
12	GO:0014829	vascular smooth muscle contraction	17	6	1.51	58	0.00251	0.11608	0.00251	2.60033
13	GO:0007100	mitotic centrosome separation	12	5	1.06	61	0.00252	0.95551	0.00252	2.5986
14	GO:0051938	L-glutamate import	8	4	0.71	66	0.0032	0.99229	0.00258	2.58838
15	GO:0006813	potassium ion transport	150	29	13.29	9	4.6e-05	5.7e-06	0.00277	2.55752
16	GO:0086010	membrane depolarization during action potential	32	9	2.83	44	0.0014	0.26298	0.00292	2.53462
17	GO:0014068	positive regulation of phosphatidylinositol 3-kinase signaling	42	10	3.72	65	0.00304	0.90281	0.00304	2.51713
18	GO:0060242	contact inhibition	8	4	0.71	67	0.0032	0.9983	0.0032	2.49485
19	GO:0002820	negative regulation of adaptive immune response	20	7	1.77	40	0.00116	0.98264	0.00347	2.45967
20	GO:0048266	behavioral response to pain	12	5	1.06	62	0.00252	0.99745	0.00535	2.27165
21	GO:0006883	cellular sodium ion homeostasis	9	4	0.8	81	0.00536	0.07429	0.00536	2.27084
22	GO:0070131	positive regulation of mitochondrial tra...	9	4	0.8	82	0.00536	0.83705	0.00536	2.27084
23	GO:0042059	negative regulation of epidermal growth ...	39	9	3.45	88	0.00603	0.86955	0.00603	2.21968
24	GO:0006552	leucine catabolic process	5	3	0.44	90	0.00605	0.97664	0.00605	2.21824
25	GO:0035494	SNARE complex disassembly	5	3	0.44	91	0.00605	0.98312	0.00605	2.21824
26	GO:1902261	positive regulation of delayed rectifier...	5	3	0.44	92	0.00605	0.73911	0.00605	2.21824
27	GO:0016482	cytosolic transport	138	21	12.22	141	0.00986	0.91834	0.00673	2.17198
28	GO:0003094	glomerular filtration	15	5	1.33	108	0.00763	0.68999	0.00763	2.11748
29	GO:0032570	response to progesterone	27	7	2.39	109	0.00768	0.53326	0.00768	2.11464
30	GO:0010482	regulation of epidermal cell division	2	2	0.18	113	0.00784	0.99779	0.00784	2.10568
31	GO:0019358	nicotinate nucleotide salvage	2	2	0.18	114	0.00784	0.99202	0.00784	2.10568
32	GO:0035408	histone H3-T6 phosphorylation	2	2	0.18	115	0.00784	0.99597	0.00784	2.10568
33	GO:0035425	autocrine signaling	2	2	0.18	116	0.00784	0.98614	0.00784	2.10568
34	GO:0042704	uterine wall breakdown	2	2	0.18	117	0.00784	0.99912	0.00784	2.10568
35	GO:0072034	renal vesicle induction	2	2	0.18	118	0.00784	0.9984	0.00784	2.10568
36	GO:0072289	metanephric nephron tubule formation	2	2	0.18	119	0.00784	0.9984	0.00784	2.10568
37	GO:0080163	regulation of protein serine/threonine p...	2	2	0.18	120	0.00784	0.99585	0.00784	2.10568
38	GO:1901069	guanosine-containing compound catabolic ...	2	2	0.18	121	0.00784	0.99331	0.00784	2.10568
39	GO:2001288	positive regulation of caveolin-mediated...	2	2	0.18	122	0.00784	0.9924	0.00784	2.10568
40	GO:0006188	IMP biosynthetic process	10	4	0.89	130	0.00832	0.23944	0.00832	2.07988
41	GO:0046513	ceramide biosynthetic process	41	9	3.63	133	0.00849	0.97223	0.00849	2.07109
42	GO:0008217	regulation of blood pressure	114	18	10.1	146	0.0112	0.14482	0.00891	2.05012
43	GO:0060306	regulation of membrane repolarization	27	7	2.39	110	0.00768	0.50568	0.01028	1.98801
44	GO:0007195	adenylate cyclase-inhibiting dopamine re...	6	3	0.53	148	0.0113	0.94479	0.0113	1.94692
45	GO:0044806	G-quadruplex DNA unwinding	6	3	0.53	149	0.0113	0.9848	0.0113	1.94692
46	GO:0019886	antigen processing and presentation of e...	98	16	8.68	156	0.01194	1.5e-09	0.01194	1.923
47	GO:0006363	termination of RNA polymerase I transcri...	44	9	3.9	162	0.01353	0.59637	0.01353	1.8687
48	GO:0006362	transcription elongation from RNA polyme...	45	9	3.99	174	0.01563	0.48002	0.01563	1.80604
49	GO:0048662	negative regulation of smooth muscle cel...	24	6	2.13	175	0.01597	0.99223	0.01597	1.7967
50	GO:0070206	protein trimerization	38	8	3.37	177	0.01641	0.23968	0.01641	1.78489
GO terms of specific network connections for WT, 2 dpi
1	GO:0009786	regulation of asymmetric cell division	9	7	0.48	1	3.8e-08	0.9557	3.8e-08	7.42022
2	GO:0001714	endodermal cell fate specification	10	7	0.53	3	1.2e-07	0.9925	1.2e-07	6.92082
3	GO:0060965	negative regulation of gene silencing by miRNA	14	8	0.74	4	1.4e-07	0.9896	1.4e-07	6.85387
4	GO:0042789	mRNA transcription by RNA polymerase II	20	9	1.06	5	3.1e-07	0.9473	3.1e-07	6.50864
5	GO:0050689	negative regulation of defense response to virus by host	7	5	0.37	11	8e-06	0.9891	8e-06	5.09691
6	GO:0006438	valyl-tRNA aminoacylation	13	6	0.69	16	2.7e-05	0.9997	2.7e-05	4.56864
7	GO:0032963	collagen metabolic process	72	15	3.82	9	4.4e-06	0.0009	2.9e-05	4.5376
8	GO:0001824	blastocyst development	62	13	3.29	14	1.8e-05	0.9939	6.3e-05	4.20066
9	GO:0019835	cytolysis	17	6	0.9	23	0.00016	0.9487	0.00016	3.79588
10	GO:2000774	positive regulation of cellular senescence	7	4	0.37	29	0.00024	0.9925	0.00024	3.61979
11	GO:0046629	gamma-delta T cell activation	13	5	0.69	36	0.00037	0.9798	0.00037	3.4318
12	GO:0048563	post-embryonic animal organ morphogenesis	8	4	0.42	40	0.00046	0.8231	0.00046	3.33724
13	GO:0019919	peptidyl-arginine methylation, to asymmetrical-dimethyl arginine	4	3	0.21	50	0.00057	0.9973	0.00057	3.24413
14	GO:1902175	regulation of oxidative stress-induced intrinsic apoptotic signaling pathway	24	7	1.27	26	0.00018	0.9917	0.00059	3.22915
15	GO:1901992	positive regulation of mitotic cell cycle phase transition	57	10	3.03	55	0.00074	0.4394	0.00074	3.13077
16	GO:0007584	response to nutrient	126	16	6.69	62	0.00102	0.2868	0.00102	2.9914
17	GO:0007096	regulation of exit from mitosis	17	5	0.9	73	0.00151	0.9257	0.00151	2.82102
18	GO:0035019	somatic stem cell population maintenance	64	11	3.4	44	0.00049	0.9982	0.00164	2.78516
19	GO:0000184	nuclear-transcribed mRNA catabolic proce...	137	17	7.27	61	0.00093	0.0672	0.00179	2.74715
20	GO:0034501	protein localization to kinetochore	15	6	0.8	18	7.3e-05	0.6022	0.00191	2.71897
21	GO:0031000	response to caffeine	11	4	0.58	79	0.00192	0.8746	0.00192	2.7167
22	GO:0043651	linoleic acid metabolic process	11	4	0.58	80	0.00192	0.1099	0.00192	2.7167
23	GO:0043523	regulation of neuron apoptotic process	173	19	9.18	81	0.0021	0.0085	0.0021	2.67778
24	GO:0048170	positive regulation of long-term neurona...	6	3	0.32	94	0.00264	0.9983	0.00264	2.5784
25	GO:0051987	positive regulation of attachment of spi...	6	3	0.32	95	0.00264	0.9703	0.00264	2.5784
26	GO:0097113	AMPA glutamate receptor clustering	6	3	0.32	96	0.00264	0.9983	0.00264	2.5784
27	GO:0097114	NMDA glutamate receptor clustering	6	3	0.32	97	0.00264	0.9983	0.00264	2.5784
28	GO:0003420	regulation of growth plate cartilage cho...	2	2	0.11	105	0.00281	0.9984	0.00281	2.55129
29	GO:0005999	xylulose biosynthetic process	2	2	0.11	106	0.00281	0.9998	0.00281	2.55129
30	GO:0021502	neural fold elevation formation	2	2	0.11	107	0.00281	0.9949	0.00281	2.55129
31	GO:0021688	cerebellar molecular layer formation	2	2	0.11	108	0.00281	0.9927	0.00281	2.55129
32	GO:0032805	positive regulation of low-density lipop...	2	2	0.11	109	0.00281	0.998	0.00281	2.55129
33	GO:0034775	glutathione transmembrane transport	2	2	0.11	110	0.00281	0.9889	0.00281	2.55129
34	GO:0034970	histone H3-R2 methylation	2	2	0.11	111	0.00281	0.9986	0.00281	2.55129
35	GO:0035986	senescence-associated heterochromatin fo...	2	2	0.11	112	0.00281	0.995	0.00281	2.55129
36	GO:0060853	Notch signaling pathway involved in arte...	2	2	0.11	113	0.00281	0.9927	0.00281	2.55129
37	GO:0090402	oncogene-induced cell senescence	2	2	0.11	114	0.00281	0.995	0.00281	2.55129
38	GO:2000048	negative regulation of cell-cell adhesio...	2	2	0.11	115	0.00281	0.9965	0.00281	2.55129
39	GO:0000027	ribosomal large subunit assembly	20	5	1.06	125	0.00331	0.7967	0.00331	2.48017
40	GO:0006450	regulation of translational fidelity	29	6	1.54	133	0.00364	0.7663	0.00364	2.4389
41	GO:1900271	regulation of long-term synaptic potenti...	21	5	1.11	142	0.00415	0.6596	0.00415	2.38195
42	GO:1990001	inhibition of cysteine-type endopeptidas...	7	3	0.37	148	0.00444	0.5727	0.00444	2.35262
43	GO:0010631	epithelial cell migration	196	20	10.4	139	0.00384	0.3695	0.0046	2.33724
44	GO:0045944	positive regulation of transcription fro...	816	62	43.32	89	0.00258	0.1535	0.00486	2.31336
45	GO:0051310	metaphase plate congression	52	9	2.76	72	0.0015	0.0119	0.00504	2.29757
46	GO:0001756	somitogenesis	51	8	2.71	158	0.00509	0.9799	0.00509	2.29328
47	GO:0014002	astrocyte development	23	5	1.22	171	0.00629	0.8248	0.00629	2.20135
48	GO:0010870	positive regulation of receptor biosynth...	8	3	0.42	179	0.00682	0.6831	0.00682	2.16622
49	GO:0060340	positive regulation of type I interferon...	8	3	0.42	180	0.00682	0.9996	0.00682	2.16622
50	GO:0006110	regulation of glycolytic process	24	5	1.27	188	0.0076	0.8565	0.0076	2.11919
GO terms of specific network connections for ∆miR-124, 2 dpi
1	GO:0061635	regulation of protein complex stability	10	8	0.91	1	1.7e-07	0.99585	1.7e-07	6.76955
2	GO:0098734	macromolecule depalmitoylation	12	8	1.09	4	1.6e-06	0.97615	1.6e-06	5.79588
3	GO:0090383	phagosome acidification	29	12	2.64	9	3.6e-06	0.0009	3.6e-06	5.4437
4	GO:0050823	peptide antigen stabilization	5	5	0.45	11	6.2e-06	0.99793	6.2e-06	5.20761
5	GO:0015682	ferric iron transport	38	14	3.46	7	2.9e-06	0.0011	8.5e-06	5.07058
6	GO:0042168	heme metabolic process	29	12	2.64	10	3.6e-06	0.81089	1.1e-05	4.95861
7	GO:1990668	vesicle fusion with endoplasmic reticulum-Golgi intermediate compartment (ERGIC) membrane	8	6	0.73	14	1.3e-05	0.99668	1.3e-05	4.88606
8	GO:0031665	negative regulation of lipopolysaccharide-mediated signaling pathway	12	7	1.09	15	2.7e-05	0.9582	2.7e-05	4.56864
9	GO:0042994	cytoplasmic sequestering of transcription factor	25	10	2.27	18	3.4e-05	0.93733	3.4e-05	4.46852
10	GO:0002479	antigen processing and presentation of exogenous peptide antigen via MHC class I, TAP-dependent	84	20	7.64	19	4.8e-05	0.05647	4.8e-05	4.31876
11	GO:0010923	negative regulation of phosphatase activity	69	17	6.27	23	0.00011	0.97928	0.00011	3.95861
12	GO:0006779	porphyrin-containing compound biosynthetic process	24	9	2.18	25	0.00015	0.85117	0.00015	3.82391
13	GO:0046501	protoporphyrinogen IX metabolic process	11	6	1	26	0.00017	0.91496	0.00017	3.76955
14	GO:0019885	antigen processing and presentation of endogenous peptide antigen via MHC class I	12	7	1.09	16	2.7e-05	0.79694	0.00027	3.56864
15	GO:0006818	hydrogen transport	142	32	12.91	3	1.1e-06	3.8e-05	0.00035	3.45593
16	GO:0035518	histone H2A monoubiquitination	17	7	1.55	35	0.00043	0.91154	0.00043	3.36653
17	GO:0071577	zinc II ion transmembrane transport	22	8	2	36	0.00046	0.98353	0.00046	3.33724
18	GO:0046949	fatty-acyl-CoA biosynthetic process	33	10	3	39	0.00049	0.02765	0.00049	3.3098
19	GO:1900029	positive regulation of ruffle assembly	9	5	0.82	42	0.00057	0.84084	0.00057	3.24413
20	GO:0010822	positive regulation of mitochondrion organization	151	27	13.73	38	0.00048	0.99862	0.00064	3.19382
21	GO:0000462	maturation of SSU-rRNA from tricistronic...	41	11	3.73	47	0.00082	0.97164	0.00082	3.08619
22	GO:0070816	phosphorylation of RNA polymerase II C-t...	19	7	1.73	54	0.00095	0.00035	0.00095	3.02228
23	GO:0000291	nuclear-transcribed mRNA catabolic proce...	45	11	4.09	64	0.00188	0.10647	0.00188	2.72584
24	GO:0015991	ATP hydrolysis coupled proton transport	22	7	2	74	0.00254	6e-07	0.00254	2.59517
25	GO:0006293	nucleotide-excision repair, preincision ...	28	8	2.55	75	0.00271	0.05316	0.00271	2.56703
26	GO:0006295	nucleotide-excision repair, DNA incision...	28	8	2.55	76	0.00271	0.05316	0.00271	2.56703
27	GO:0070198	protein localization to chromosome, telo...	27	7	2.45	146	0.00884	0.52151	0.00287	2.54212
28	GO:0006882	cellular zinc ion homeostasis	23	7	2.09	81	0.00336	0.82834	0.00396	2.4023
29	GO:0030219	megakaryocyte differentiation	36	9	3.27	93	0.00406	0.92887	0.00406	2.39147
30	GO:0034122	negative regulation of toll-like recepto...	24	7	2.18	96	0.00438	0.91807	0.00438	2.35853
31	GO:0006283	transcription-coupled nucleotide-excisio...	80	15	7.27	100	0.00517	0.5344	0.00517	2.28651
32	GO:0042775	mitochondrial ATP synthesis coupled elec...	97	17	8.82	107	0.00618	0.00075	0.00618	2.20901
33	GO:0045669	positive regulation of osteoblast differ...	45	10	4.09	108	0.00621	0.00589	0.00621	2.20691
34	GO:0090336	positive regulation of brown fat cell di...	5	3	0.45	109	0.00652	0.97736	0.00652	2.18575
35	GO:1902525	regulation of protein monoubiquitination	5	3	0.45	110	0.00652	0.86679	0.00652	2.18575
36	GO:0001546	preantral ovarian follicle growth	2	2	0.18	125	0.00826	1	0.00826	2.08302
37	GO:0002397	MHC class I protein complex assembly	2	2	0.18	126	0.00826	0.99913	0.00826	2.08302
38	GO:0002414	immunoglobulin transcytosis in epithelia...	2	2	0.18	127	0.00826	0.99668	0.00826	2.08302
39	GO:0010841	positive regulation of circadian sleep/w...	2	2	0.18	128	0.00826	0.99986	0.00826	2.08302
40	GO:0018160	peptidyl-pyrromethane cofactor linkage	2	2	0.18	129	0.00826	0.98666	0.00826	2.08302
41	GO:0019417	sulfur oxidation	2	2	0.18	130	0.00826	0.99108	0.00826	2.08302
42	GO:0032902	nerve growth factor production	2	2	0.18	131	0.00826	0.9942	0.00826	2.08302
43	GO:0032915	positive regulation of transforming grow...	2	2	0.18	132	0.00826	0.99993	0.00826	2.08302
44	GO:0034653	retinoic acid catabolic process	2	2	0.18	133	0.00826	0.97945	0.00826	2.08302
45	GO:0035915	pore formation in membrane of other orga...	2	2	0.18	134	0.00826	0.98553	0.00826	2.08302
46	GO:0048822	enucleate erythrocyte development	2	2	0.18	135	0.00826	0.99071	0.00826	2.08302
47	GO:0090149	mitochondrial membrane fission	2	2	0.18	136	0.00826	0.99831	0.00826	2.08302
48	GO:1903644	regulation of chaperone-mediated protein...	2	2	0.18	137	0.00826	0.99429	0.00826	2.08302
49	GO:0001832	blastocyst growth	16	5	1.45	157	0.01148	1	0.01148	1.94006
50	GO:0046716	muscle cell cellular homeostasis	16	5	1.45	158	0.01148	0.92055	0.01148	1.94006
GO terms of shared network connections, 3 dpi
1	GO:0070125	mitochondrial translational elongation	93	51	21.47	2	3.2e-11	0.0819	3.2e-11	10.4949	Protein assembly/translation	9e-05	-5.214	1.746	3.073	-10.4949	0.717	0	70125	0
2	GO:0070126	mitochondrial translational termination	94	51	21.71	3	5.5e-11	0.0797	5.5e-11	10.2596	Protein assembly/translation	2e-05	-5.539	2.198	2.473	-10.2596	0.688	0.73	70126	0
3	GO:0006457	protein folding	227	93	52.42	6	1.1e-09	0.3576	2.1e-09	8.67778	Protein modification/metabolism	0.00903	2.229	-5.127	5.064	-8.6778	0.926	0.023	6457	0
4	GO:0070370	cellular heat acclimation	11	11	2.54	12	9.8e-08	0.8901	9.8e-08	7.00877	Cell activation	3e-05	6.138	0.211	2.631	-7.0088	0.793	0.017	70370	0
5	GO:0090084	negative regulation of inclusion body assembly	18	15	4.16	15	1.1e-07	0.7425	1.1e-07	6.95861	Morphogenesis	2e-05	-3.199	5.046	2.344	-6.9586	0.65	0.24	90084	0
6	GO:0031573	intra-S DNA damage checkpoint	20	16	4.62	16	1.2e-07	0.993	1.2e-07	6.92082	Cell cycle	0.00011	3.058	2.621	3.166	-6.9208	0.656	0.392	31573	0
7	GO:0070434	positive regulation of nucleotide-binding oligomerization domain containing 2 signaling pathway	10	10	2.31	18	4.3e-07	0.6508	4.3e-07	6.36653	Signalling	0	4.507	3.56	1.544	-6.3665	0.641	0.254	70434	0
8	GO:0010968	regulation of microtubule nucleation	13	11	3	24	4.8e-06	0.572	4.8e-06	5.31876	Morphogenesis	1e-05	-4.148	4.666	2.025	-5.3188	0.644	0.484	10968	0
9	GO:1903265	positive regulation of tumor necrosis factor-mediated signaling pathway	13	11	3	25	4.8e-06	0.8816	4.8e-06	5.31876	Signalling	1e-05	4.756	4.479	1.892	-5.3188	0.664	0.458	1903265	0
10	GO:0072673	lamellipodium morphogenesis	15	11	3.46	53	5.2e-05	0.8906	5.2e-05	4.284	Morphogenesis	3e-05	-5.253	5.706	2.645	-4.284	0.767	0.249	72673	0
11	GO:0036149	phosphatidylinositol acyl-chain remodeling	15	11	3.46	52	5.2e-05	0.7894	5.2e-05	4.284	Protein modification/metabolism	0	-1.809	-5.287	1.398	-4.284	0.879	0.026	36149	0
12	GO:0097201	negative regulation of transcription from RNA polymerase II promoter in response to stress	18	12	4.16	58	0.0001	0.9908	0.0001	4	Cell cycle	3e-05	2.079	2.893	2.525	-4	0.662	0.4	97201	0
13	GO:0032075	positive regulation of nuclease activity	19	12	4.39	65	0.00022	0.7964	0.00022	3.65758	Cell cycle	5e-05	2.532	6.585	2.805	-3.6576	0.701	0.359	32075	0
14	GO:0061635	regulation of protein complex stability	10	8	2.31	68	0.00023	0.9557	0.00023	3.63827	Protein modification/metabolism	1e-05	0.685	-0.277	2.021	-3.6383	0.863	0	61635	0
15	GO:1901673	regulation of mitotic spindle assembly	22	13	5.08	72	0.0003	0.1542	0.0003	3.52288	Morphogenesis	5e-05	-3.191	4.662	2.839	-3.5229	0.612	0.688	1901673	0
16	GO:1900034	regulation of cellular response to heat	85	34	19.63	76	0.00036	0.366	0.00036	3.4437	Cell activation	4e-05	5.028	2.292	2.67	-3.4437	0.698	0.758	1900034	0
17	GO:0050823	peptide antigen stabilization	5	5	1.15	88	0.00065	0.9866	0.00065	3.18709	Protein modification/metabolism	0	0.102	-3.308	0.477	-3.1871	0.858	0.357	50823	0
18	GO:1904722	positive regulation of mRNA endonucleolytic cleavage involved in unfolded protein response	5	5	1.15	89	0.00065	0.8059	0.00065	3.18709	Signalling	0	4.007	4.067	0.301	-3.1871	0.641	0.39	1904722	0
19	GO:0033314	mitotic DNA replication checkpoint	9	7	2.08	96	0.0008	1	0.0008	3.09691	Cell cycle	0.0001	-0.649	7.428	3.097	-3.0969	0.73	0.853	33314	0
20	GO:0051131	chaperone-mediated protein complex assembly	24	13	5.54	103	0.00094	0.6684	0.00094	3.02687	Protein assembly/translation	0.00016	-5.617	4.115	3.324	-3.0269	0.727	0.486	51131	0
21	GO:0033108	mitochondrial respiratory chain complex assembly	96	36	22.17	105	0.00101	0.5582	0.00101	2.99568	Protein assembly/translation	0.00061	-5.553	3.698	3.896	-2.9957	0.696	0.654	33108	0
22	GO:0000479	endonucleolytic cleavage of tricistronic rRNA transcript (SSU-rRNA, 5.8S rRNA, LSU-rRNA)	14	9	3.23	106	0.00117	0.9922	0.00117	2.93181	Protein assembly/translation	0.00029	-4.474	3.007	3.572	-2.9318	0.71	0.396	479	0
23	GO:0030520	intracellular estrogen receptor signaling pathway	42	19	9.7	109	0.00126	0.9247	0.00126	2.89963	Signalling	0.0001	5.315	2.867	3.087	-2.8996	0.705	0.651	30520	0
24	GO:0006278	RNA-dependent DNA biosynthetic process	68	27	15.7	119	0.00158	0.9778	0.00158	2.80134	Protein modification/metabolism	0.0011	-5.501	-2.262	4.149	-2.8013	0.856	0.165	6278	0
25	GO:0005978	glycogen biosynthetic process	43	19	9.93	126	0.00177	0.9513	0.00177	2.75203	Protein modification/metabolism	0.00099	-4.394	-3.185	4.103	-2.752	0.829	0.193	5978	0
26	GO:1904874	positive regulation of telomerase RNA localization to Cajal body	15	9	3.46	134	0.00232	0.9585	0.00232	2.63451	Cell cycle	4e-05	3.377	6.886	2.674	-2.6345	0.749	0.395	1904874	0
27	GO:0046683	response to organophosphorus	92	35	21.24	102	0.00088	0.9047	0.00254	2.59517	Cell activation	0.0002	5.98	0.667	3.414	-2.5952	0.825	0.196	46683	0
28	GO:1904871	positive regulation of protein localization to Cajal body	8	6	1.85	141	0.00273	0.6833	0.00273	2.56384	Cell cycle	2e-05	3.636	7.031	2.364	-2.5638	0.755	0.463	1904871	0
29	GO:1900060	negative regulation of ceramide biosynthetic process	4	4	0.92	145	0.00284	0.9495	0.00284	2.54668	Protein assembly/translation	1e-05	-2.597	3.067	2.21	-2.5467	0.622	0.493	1900060	0
30	GO:1901165	positive regulation of trophoblast cell migration	4	4	0.92	146	0.00284	0.988	0.00284	2.54668	Cell cycle	1e-05	2.743	7.389	1.964	-2.5467	0.715	0.443	1901165	0
31	GO:1900026	positive regulation of substrate adhesion-dependent cell spreading	24	12	5.54	155	0.00358	0.7823	0.00358	2.44612	Morphogenesis	6e-05	-0.979	5.358	2.894	-2.4461	0.599	0.551	1900026	0
32	GO:0051353	positive regulation of oxidoreductase activity	27	13	6.23	158	0.00374	0.6424	0.00374	2.42713	Cell cycle	0.00011	2.584	6.869	3.139	-2.4271	0.734	0.5	51353	0
33	GO:0097300	programmed necrotic cell death	31	15	7.16	125	0.00177	0.7219	0.00379	2.42136	Protein modification/metabolism	9e-05	2.755	-5.706	3.08	-2.4214	0.888	0.083	97300	0
34	GO:0007549	dosage compensation	9	6	2.08	192	0.00658	0.9158	0.00658	2.18177	Cell cycle	3e-05	0.135	8.653	2.625	-2.1818	0.807	0.133	7549	0
35	GO:1904322	cellular response to forskolin	9	6	2.08	193	0.00658	0.4565	0.00658	2.18177	Cell activation	2e-05	6.477	0.971	2.346	-2.1818	0.806	0.479	1904322	0
36	GO:1901224	positive regulation of NIK/NF-kappaB signaling	32	14	7.39	208	0.0077	0.6969	0.0077	2.11351	Signalling	0.00012	4.071	4.804	3.189	-2.1135	0.653	0.561	1901224	0
37	GO:0007021	tubulin complex assembly	7	5	1.62	221	0.00899	0.9835	0.00899	2.04624	Protein assembly/translation	0.0002	-5.636	4.297	3.41	-2.0462	0.725	0.577	7021	0
38	GO:0019885	antigen processing and presentation of endogenous peptide antigen via MHC class I	12	7	2.77	224	0.00903	0.6221	0.00903	2.04431	Protein modification/metabolism	5e-05	4.165	-3.986	2.799	-2.0443	0.914	0.697	19885	0
39	GO:0034644	cellular response to UV	69	25	15.93	227	0.00926	0.9761	0.00926	2.03339	Cell activation	0.00026	6.041	-0.203	3.519	-2.0334	0.81	0.553	34644	0
40	GO:0006044	N-acetylglucosamine metabolic process	15	8	3.46	235	0.01057	0.637	0.01057	1.97593	Protein modification/metabolism	0.00055	-0.197	-5.821	3.85	-1.9759	0.93	0.027	6044	0
41	GO:0006893	Golgi to plasma membrane transport	46	19	10.62	167	0.00448	0.2516	0.01151	1.93892	Protein modification/metabolism	0.00027	2.393	-3.368	3.545	-1.9389	0.942	0	6893	0
42	GO:1904885	beta-catenin destruction complex assembly	5	4	1.15	249	0.01157	0.7626	0.01157	1.93667	Protein assembly/translation	0	-6.313	3.331	0.778	-1.9367	0.782	0.28	1904885	0
43	GO:0034587	piRNA metabolic process	5	4	1.15	248	0.01157	0.925	0.01157	1.93667	Protein modification/metabolism	4e-05	-4.362	-2.015	2.731	-1.9367	0.868	0.073	34587	0
44	GO:0006979	response to oxidative stress	357	107	82.43	112	0.00141	0.2528	0.01175	1.92996	Cell activation	0.00575	6.401	1.373	4.868	-1.93	0.819	0.414	6979	0
45	GO:0031508	pericentric heterochromatin assembly	3	3	0.69	259	0.0123	0.8714	0.0123	1.91009	Protein assembly/translation	1e-05	-6.031	3.882	1.881	-1.9101	0.761	0.313	31508	0
46	GO:0000454	snoRNA guided rRNA pseudouridine synthesis	3	3	0.69	257	0.0123	0.936	0.0123	1.91009	Protein assembly/translation	1e-05	-4.742	2.463	1.949	-1.9101	0.751	0.46	454	0
47	GO:0044108	cellular alcohol biosynthetic process	3	3	0.69	260	0.0123	0.8489	0.0123	1.91009	Protein modification/metabolism	0.00046	-3.705	-4.245	3.776	-1.9101	0.851	0.271	44108	0
48	GO:0051572	negative regulation of histone H3-K4 methylation	3	3	0.69	262	0.0123	0.8686	0.0123	1.91009	Morphogenesis	1e-05	-2.681	5.292	2.223	-1.9101	0.644	0.54	51572	0
49	GO:0046078	dUMP metabolic process	3	3	0.69	261	0.0123	0.9973	0.0123	1.91009	Protein modification/metabolism	0.00018	-2.509	-4.632	3.358	-1.9101	0.825	0.321	46078	0
50	GO:0010735	positive regulation of transcription via serum response element binding	3	3	0.69	258	0.0123	0.9881	0.0123	1.91009	Cell cycle	2e-05	1.774	5.904	2.428	-1.9101	0.686	0.492	10735	0
GO terms of different network connections, 3 dpi
1	GO:1901978	positive regulation of cell cycle checkpoint	10	5	0.53	1	8.5e-05	0.9998	8.5e-05	4.07058
2	GO:0071577	zinc II ion transmembrane transport	22	7	1.17	2	9.9e-05	0.9943	9.9e-05	4.00436
3	GO:0006506	GPI anchor biosynthetic process	31	8	1.65	5	0.00016	0.3387	0.00016	3.79588
4	GO:0006882	cellular zinc ion homeostasis	23	7	1.22	3	0.00014	0.8486	0.00017	3.76955
5	GO:0071320	cellular response to cAMP	32	7	1.7	20	0.00123	0.6677	0.00123	2.91009
6	GO:1900121	negative regulation of receptor binding	10	4	0.53	21	0.00129	0.8593	0.00129	2.88941
7	GO:0045409	negative regulation of interleukin-6 biosynthetic process	2	2	0.11	29	0.00283	0.9979	0.00283	2.54821
8	GO:0071283	cellular response to iron(III) ion	2	2	0.11	30	0.00283	0.9911	0.00283	2.54821
9	GO:1904434	positive regulation of ferrous iron binding	2	2	0.11	31	0.00283	0.9901	0.00283	2.54821
10	GO:1904437	positive regulation of transferrin receptor binding	2	2	0.11	32	0.00283	0.9901	0.00283	2.54821
11	GO:1904440	positive regulation of ferrous iron import across plasma membrane	2	2	0.11	33	0.00283	0.9901	0.00283	2.54821
12	GO:1905451	positive regulation of Fc-gamma receptor signaling pathway involved in phagocytosis	2	2	0.11	34	0.00283	0.999	0.00283	2.54821
13	GO:0030325	adrenal gland development	14	5	0.75	12	0.00056	0.9948	0.00385	2.41454
14	GO:0090266	regulation of mitotic cell cycle spindle assembly checkpoint	13	4	0.69	45	0.00387	0.8076	0.00387	2.41229
15	GO:0051310	metaphase plate congression	52	9	2.77	22	0.00153	0.0114	0.00513	2.28988
16	GO:0007216	G-protein coupled glutamate receptor signaling pathway	8	3	0.43	61	0.00688	0.2834	0.00688	2.16241
17	GO:0042159	lipoprotein catabolic process	8	3	0.43	62	0.00688	0.5789	0.00688	2.16241
18	GO:0046628	positive regulation of insulin receptor signaling pathway	8	3	0.43	63	0.00688	0.8333	0.00688	2.16241
19	GO:0098789	pre-mRNA cleavage required for polyadenylation	8	3	0.43	64	0.00688	0.5233	0.00688	2.16241
20	GO:0010212	response to ionizing radiation	139	15	7.4	68	0.00711	0.3862	0.00711	2.14813
21	GO:0006101	citrate metabolic process	33	6	1.76	69	0.00719	0.6391	0.00719	2.14327
22	GO:0008535	respiratory chain complex IV assembly	24	5	1.28	77	0.0077	0.0449	0.0077	2.11351
23	GO:0006788	heme oxidation	3	2	0.16	81	0.00819	0.9935	0.00819	2.08672
24	GO:0035332	positive regulation of hippo signaling	3	2	0.16	82	0.00819	0.9901	0.00819	2.08672
25	GO:0044205	'de novo' UMP biosynthetic process	3	2	0.16	83	0.00819	0.9899	0.00819	2.08672
26	GO:0060313	negative regulation of blood vessel remo...	3	2	0.16	84	0.00819	0.6855	0.00819	2.08672
27	GO:0006883	cellular sodium ion homeostasis	9	3	0.48	97	0.00991	0.0134	0.00991	2.00393
28	GO:0007062	sister chromatid cohesion	119	15	6.33	23	0.0016	0.2965	0.01033	1.9859
29	GO:0035601	protein deacylation	96	12	5.11	54	0.00486	0.8301	0.01135	1.945
30	GO:0016446	somatic hypermutation of immunoglobulin ...	10	3	0.53	113	0.0136	0.9934	0.0136	1.86646
31	GO:0070373	negative regulation of ERK1 and ERK2 cas...	49	7	2.61	119	0.01438	0.1644	0.01438	1.84224
32	GO:2000272	negative regulation of receptor activity	28	5	1.49	120	0.01494	0.9799	0.01494	1.82565
33	GO:0042493	response to drug	311	26	16.56	122	0.01524	0.0871	0.01524	1.81702
34	GO:0051301	cell division	529	44	28.16	25	0.00217	1.3e-06	0.01527	1.81616
35	GO:0007601	visual perception	125	13	6.65	123	0.01566	0.0391	0.01566	1.80521
36	GO:0033489	cholesterol biosynthetic process via des...	4	2	0.21	125	0.0158	0.9865	0.0158	1.80134
37	GO:0033490	cholesterol biosynthetic process via lat...	4	2	0.21	126	0.0158	0.9865	0.0158	1.80134
38	GO:0045656	negative regulation of monocyte differen...	4	2	0.21	127	0.0158	0.8864	0.0158	1.80134
39	GO:0050847	progesterone receptor signaling pathway	4	2	0.21	128	0.0158	0.9993	0.0158	1.80134
40	GO:0090241	negative regulation of histone H4 acetyl...	4	2	0.21	129	0.0158	0.9852	0.0158	1.80134
41	GO:2000510	positive regulation of dendritic cell ch...	4	2	0.21	130	0.0158	0.7021	0.0158	1.80134
42	GO:2000974	negative regulation of pro-B cell differ...	4	2	0.21	131	0.0158	0.991	0.0158	1.80134
43	GO:2000977	regulation of forebrain neuron different...	4	2	0.21	132	0.0158	0.991	0.0158	1.80134
44	GO:0051965	positive regulation of synapse assembly	50	7	2.66	140	0.01598	0.0339	0.01598	1.79642
45	GO:0097062	dendritic spine maintenance	11	3	0.59	153	0.01798	0.9524	0.01798	1.74521
46	GO:0035268	protein mannosylation	20	4	1.06	156	0.0195	0.7863	0.0195	1.70997
47	GO:0045840	positive regulation of mitotic nuclear d...	35	6	1.86	96	0.00963	0.9379	0.01977	1.70399
48	GO:1903727	positive regulation of phospholipid meta...	30	5	1.6	158	0.01985	0.932	0.01985	1.70224
49	GO:0043044	ATP-dependent chromatin remodeling	65	8	3.46	164	0.02145	0.0288	0.02145	1.66857
50	GO:0019369	arachidonic acid metabolic process	31	5	1.65	167	0.02266	0.0039	0.02266	1.64474
GO terms of specific network connections for WT, 3 dpi
1	GO:0000379	tRNA-type intron splice site recognition and cleavage	12	10	3.05	5	4.3e-05	0.9835	4.3e-05	4.36653	Protein assembly/translation	5e-05	4.75	4.407	2.782	-4.3665	0.84	0	379	0
2	GO:0002587	negative regulation of antigen processing and presentation of peptide antigen via MHC class II	7	7	1.78	6	6.8e-05	0.6946	6.8e-05	4.16749	Signalling	0	-6.12	-4.462	1.724	-4.1675	0.789	0.311	2587	0
3	GO:0034445	negative regulation of plasma lipoprotein particle oxidation	7	7	1.78	7	6.8e-05	0.44738	6.8e-05	4.16749	Protein modification/metabolism	0	-3.535	-6.348	1.763	-4.1675	0.76	0.05	34445	0
4	GO:0090502	RNA phosphodiester bond hydrolysis, endonucleolytic	67	30	17.01	20	0.00043	0.98407	0.00013	3.88606	Protein assembly/translation	0.00502	3.991	1.567	4.809	-3.8861	0.845	0.202	90502	0
5	GO:0070126	mitochondrial translational termination	94	40	23.86	12	0.0002	0.00123	0.0002	3.69897	Protein assembly/translation	2e-05	5.196	-1.044	2.473	-3.699	0.69	0.127	70126	0
6	GO:0002069	columnar/cuboidal epithelial cell maturation	6	6	1.52	14	0.00027	0.99421	0.00027	3.56864	Morphogenesis/differentiation	1e-05	-3.556	6.569	2.114	-3.5686	0.807	0.015	2069	0
7	GO:0070125	mitochondrial translational elongation	93	39	23.6	15	0.00034	0.00127	0.00034	3.46852	Protein assembly/translation	9e-05	5.047	-1.368	3.073	-3.4685	0.735	0.73	70125	0
8	GO:2001200	positive regulation of dendritic cell differentiation	10	8	2.54	21	0.00046	0.6498	0.00046	3.33724	Morphogenesis/differentiation	1e-05	-5.766	0.017	1.881	-3.3372	0.629	0.488	2001200	0
9	GO:0006626	protein targeting to mitochondrion	135	52	34.26	22	0.0005	0.96394	0.0005	3.30103	Protein assembly/translation	0.00108	3.082	2.862	4.143	-3.301	0.74	0.623	6626	0
10	GO:0000291	nuclear-transcribed mRNA catabolic process, exonucleolytic	45	22	11.42	23	0.00057	0.46014	0.00057	3.24413	Protein modification/metabolism	0.00012	3.935	5.55	3.195	-3.2441	0.853	0.216	291	0
11	GO:0033108	mitochondrial respiratory chain complex assembly	96	39	24.37	27	0.00073	0.41353	0.00073	3.13668	Protein assembly/translation	0.00061	5.731	0.81	3.896	-3.1367	0.758	0.767	33108	0
12	GO:0044339	canonical Wnt signaling pathway involved in osteoblast differentiation	5	5	1.27	30	0.00105	0.99836	0.00105	2.97881	Signalling	1e-05	-4.959	2.506	2.033	-2.9788	0.671	0.382	44339	0
13	GO:0050706	regulation of interleukin-1 beta secretion	25	14	6.35	32	0.00106	0.80549	0.00106	2.97469	Signalling	4e-05	-5.76	1.447	2.718	-2.9747	0.657	0.121	50706	0
14	GO:0007214	gamma-aminobutyric acid signaling pathway	20	12	5.08	33	0.00107	0.29344	0.00107	2.97062	Signalling	8e-05	-4.668	-1.315	3.035	-2.9706	0.778	0.139	7214	0
15	GO:0097711	ciliary basal body docking	104	41	26.4	34	0.0011	0.11486	0.0011	2.95861	Protein assembly/translation	1e-05	6.125	1.062	2.033	-2.9586	0.769	0.287	97711	0
16	GO:0046148	pigment biosynthetic process	48	23	12.18	25	0.00061	0.62077	0.00111	2.95468	Protein modification/metabolism	0.00448	2.241	-1.323	4.76	-2.9547	0.841	0.089	46148	0
17	GO:0055114	oxidation-reduction process	822	260	208.63	4	1.9e-05	1.1e-05	0.0019	2.72125	Protein modification/metabolism	0.1506	2.871	-5.595	6.286	-2.7212	0.852	0.215	55114	0
18	GO:0042168	heme metabolic process	29	15	7.36	48	0.00208	0.69312	0.00282	2.54975		0.00267	null	null	4.535	-2.5498	0.717	0.936	46148	1
19	GO:0060413	atrial septum morphogenesis	12	8	3.05	60	0.00307	0.96052	0.00307	2.51286	Morphogenesis/differentiation	4e-05	-5.997	3.806	2.682	-2.5129	0.773	0.387	60413	0
20	GO:0072643	interferon-gamma secretion	13	9	3.3	35	0.00111	0.86981	0.00307	2.51286	Signalling	3e-05	-5.516	3.883	2.577	-2.5129	0.706	0.776	72643	0
21	GO:1901977	negative regulation of cell cycle checkpoint	11	8	2.79	37	0.00132	0.41404	0.00383	2.4168	Cell cycle/apoptosis	4e-05	-4.113	-4.763	2.704	-2.4168	0.705	0.35	1901977	0
22	GO:0051451	myoblast migration	10	7	2.54	73	0.00384	0.9053	0.00384	2.41567	Cell activation	3e-05	0.539	7.423	2.509	-2.4157	0.848	0.133	51451	0
23	GO:0044338	canonical Wnt signaling pathway involved in mesenchymal stem cell differentiation	4	4	1.02	79	0.00414	0.99869	0.00414	2.383	Signalling	0	-3.881	3.376	1.763	-2.383	0.72	0.616	44338	0
24	GO:2000152	regulation of ubiquitin-specific protease activity	4	4	1.02	80	0.00414	0.99793	0.00414	2.383	Protein modification/metabolism	1e-05	-1.397	-7.108	2.19	-2.383	0.81	0.16	2000152	0
25	GO:0032693	negative regulation of interleukin-10 production	15	9	3.81	86	0.00466	0.50115	0.00466	2.33161	Signalling	3e-05	-6.311	-0.465	2.587	-2.3316	0.668	0.665	32693	0
26	GO:1900041	negative regulation of interleukin-2 secretion	6	5	1.52	92	0.00497	0.99024	0.00497	2.30364	Signalling	1e-05	-6.004	0.12	1.944	-2.3036	0.638	0.737	1900041	0
27	GO:0086015	SA node cell action potential	6	5	1.52	91	0.00497	0.94988	0.00497	2.30364	Morphogenesis/differentiation	2e-05	-5.648	1.032	2.354	-2.3036	0.671	0.484	86015	0
28	GO:2000271	positive regulation of fibroblast apoptotic process	6	5	1.52	94	0.00497	0.89528	0.00497	2.30364	Cell cycle/apoptosis	2e-05	-4.607	-5.169	2.32	-2.3036	0.762	0.385	2000271	0
29	GO:0051597	response to methylmercury	6	5	1.52	90	0.00497	0.67923	0.00497	2.30364	Cell activation	1e-05	-1.414	5.846	2.241	-2.3036	0.899	0.179	51597	0
30	GO:1903862	positive regulation of oxidative phosphorylation	6	5	1.52	93	0.00497	0.9969	0.00497	2.30364	Protein modification/metabolism	2e-05	-0.458	-5.402	2.332	-2.3036	0.696	0.386	1903862	0
31	GO:0050428	3'-phosphoadenosine 5'-phosphosulfate biosynthetic process	6	5	1.52	89	0.00497	0.9627	0.00497	2.30364	Protein modification/metabolism	0	3.271	-6.504	1.613	-2.3036	0.798	0.144	50428	0
32	GO:1904667	negative regulation of ubiquitin protein ligase activity	77	30	19.54	105	0.00589	0.68488	0.00589	2.22988	Protein modification/metabolism	4e-05	-2.898	-5.585	2.74	-2.2299	0.738	0.393	1904667	0
33	GO:0034384	high-density lipoprotein particle clearance	13	8	3.3	108	0.00622	0.22437	0.00622	2.20621	Differentiation	2e-05	-6.736	1.721	2.294	-2.2062	0.751	0.371	34384	0
34	GO:0006457	protein folding	227	76	57.61	71	0.00364	0.00075	0.00657	2.18243	Protein assembly/translation	0.00903	0.667	5.556	5.064	-2.1824	0.924	0.022	6457	0
35	GO:0016101	diterpenoid metabolic process	61	26	15.48	54	0.00241	0.59658	0.00715	2.14569	Protein modification/metabolism	0.00017	2.204	-3.288	3.334	-2.1457	0.835	0.111	16101	0
36	GO:0006364	rRNA processing	271	90	68.78	49	0.00218	0.69909	0.00722	2.14146	Protein assembly/translation	0.00952	4.971	1.268	5.087	-2.1415	0.725	0.509	6364	0
37	GO:0008535	respiratory chain complex IV assembly	24	12	6.09	114	0.00813	0.2654	0.00813	2.08991	Protein assembly/translation	0.0003	5.832	1.583	3.585	-2.0899	0.797	0.457	8535	0
38	GO:2000514	regulation of CD4-positive, alpha-beta T cell activation	31	15	7.87	87	0.00475	0.81346	0.0082	2.08619	Signalling	7e-05	-6.604	-3.6	2.967	-2.0862	0.767	0.553	2000514	0
39	GO:0098869	cellular oxidant detoxification	70	29	17.77	51	0.00235	0.82304	0.00863	2.06399	Cell activation	0.00784	-1.623	4.899	5.003	-2.064	0.858	0.42	98869	0
40	GO:0042276	error-prone translesion synthesis	19	10	4.82	126	0.00991	0.98275	0.00991	2.00393	Protein assembly/translation	7e-05	0.997	2.603	2.967	-2.0039	0.816	0.224	42276	0
41	GO:0042753	positive regulation of circadian rhythm	9	6	2.28	130	0.01079	0.66231	0.01079	1.96698	Cell cycle/apoptosis	7e-05	-4.525	-4.375	2.942	-1.967	0.804	0.403	42753	0
42	GO:0000244	spliceosomal tri-snRNP complex assembly	22	11	5.58	133	0.01116	0.91517	0.01116	1.95234	Protein assembly/translation	0.0001	4.999	2.445	3.118	-1.9523	0.732	0.587	244	0
43	GO:0009235	cobalamin metabolic process	14	8	3.55	135	0.0113	0.64719	0.0113	1.94692	Protein modification/metabolism	0.00336	3.792	-3.992	4.634	-1.9469	0.748	0.174	9235	0
44	GO:0034314	Arp2/3 complex-mediated actin nucleation	35	15	8.88	184	0.01796	0.01466	0.01311	1.8824	Morphogenesis/differentiation	0.00063	-0.576	-1.775	3.905	-1.8824	0.582	0.642	34314	0
45	GO:0060972	left/right pattern formation	17	9	4.31	140	0.01366	0.90653	0.01366	1.86455	Morphogenesis/differentiation	6e-05	-5.794	4.083	2.857	-1.8645	0.772	0.41	60972	0
46	GO:0006729	tetrahydrobiopterin biosynthetic process	7	5	1.78	145	0.01376	0.96654	0.01376	1.86138	Protein modification/metabolism	0.00032	5.437	-4.393	3.613	-1.8614	0.847	0.206	6729	0
47	GO:0010255	glucose mediated signaling pathway	12	7	3.05	152	0.01548	0.23161	0.01548	1.81023	Signalling	4e-05	-2.945	-0.282	2.716	-1.8102	0.732	0.451	10255	0
48	GO:0019087	transformation of host cell by virus	3	3	0.76	158	0.01634	0.9971	0.01634	1.78675	Signalling	1e-05	-2.736	-2.484	1.924	-1.7867	0.833	0.104	19087	0
49	GO:0060051	negative regulation of protein glycosylation	3	3	0.76	159	0.01634	0.99355	0.01634	1.78675	Protein modification/metabolism	1e-05	-1.668	-5.854	1.978	-1.7867	0.703	0.593	60051	0
50	GO:0006235	dTTP biosynthetic process	3	3	0.76	157	0.01634	0.9971	0.01634	1.78675	Protein modification/metabolism	0.00052	3.653	-5.006	3.824	-1.7867	0.753	0.438	6235	0
GO terms of specific network connections for ∆miR-124, 3 dpi
1	GO:0006689	ganglioside catabolic process	11	8	0.42	1	6.4e-10	0.99389	6.4e-10	9.19382	Metabolism	0.0004	0.836	-6.582	0.845	-9.1938	0.848	0	6689	0
2	GO:0009313	oligosaccharide catabolic process	16	9	0.61	2	1.5e-09	0.99112	1.5e-09	8.82391	Metabolism	0.0008	3.673	-5.096	1.146	-8.8239	0.903	0.374	9313	0
3	GO:0006438	valyl-tRNA aminoacylation	13	6	0.5	13	4.1e-06	0.99993	4.1e-06	5.38722	Metabolism	0.0002	1.932	-6.137	0.602	-5.3872	0.831	0.33	6438	0
4	GO:0014066	regulation of phosphatidylinositol 3-kinase signaling	103	15	3.94	14	8.1e-06	0.04576	8.1e-06	5.09151	Signalling	0.0084	-6.938	3.419	2.164	-5.0915	0.818	0.008	14066	0
5	GO:0002480	antigen processing and presentation of exogenous peptide antigen via MHC class I, TAP-independent	26	7	0.99	22	4e-05	0.00197	4e-05	4.39794	Signalling	0.0005	-1.538	7.724	1	-4.3979	0.893	0	2480	0
6	GO:0002479	antigen processing and presentation of exogenous peptide antigen via MHC class I, TAP-dependent	84	12	3.21	25	7.9e-05	0.05407	7.9e-05	4.10237	Signalling	0.0044	-1.746	7.636	1.886	-4.1024	0.887	0.826	2479	0
7	GO:1900451	positive regulation of glutamate receptor signaling pathway	8	4	0.31	28	0.00013	0.90688	0.00013	3.88606	Neuronal differentiation	0.0004	-7.324	1.767	0.845	-3.8861	0.807	0.242	1900451	0
8	GO:2000491	positive regulation of hepatic stellate cell activation	4	3	0.15	29	0.00022	0.99922	0.00022	3.65758	Cell activation/proliferation	0.0002	2.581	0.567	0.699	-3.6576	0.867	0.03	2000491	0
9	GO:0042270	protection from natural killer cell mediated cytotoxicity	11	4	0.42	33	0.00056	0.4185	0.00056	3.25181	Apoptosis	0.0002	-3.904	6.165	0.602	-3.2518	0.812	0.186	42270	0
10	GO:0006450	regulation of translational fidelity	29	6	1.11	35	0.00068	0.7658	0.00068	3.16749	Metabolism	0.0012	-1.724	-5.932	1.322	-3.1675	0.81	0.412	6450	0
11	GO:0032232	negative regulation of actin filament bundle assembly	20	5	0.76	37	0.00077	0.65316	0.00077	3.11351	Neuronal differentiation	0.0014	0.281	2.528	1.398	-3.1135	0.854	0.035	32232	0
12	GO:0048170	positive regulation of long-term neuronal synaptic plasticity	6	3	0.23	40	0.00102	0.99922	0.00102	2.9914	Neuronal differentiation	0.0003	-5.132	-1.394	0.778	-2.9914	0.714	0.221	48170	0
13	GO:0097114	NMDA glutamate receptor clustering	6	3	0.23	41	0.00102	0.83673	0.00102	2.9914	Receptor clustering	0.0002	5.097	2.745	0.699	-2.9914	0.806	0.089	97114	0
14	GO:0010482	regulation of epidermal cell division	2	2	0.08	47	0.00146	0.99971	0.00146	2.83565	Cell activation/proliferation	0.0002	6.929	-1.009	0.602	-2.8356	0.923	0.03	10482	0
15	GO:0061001	regulation of dendritic spine morphogenesis	35	6	1.34	56	0.00191	0.19555	0.00191	2.71897	Neuronal differentiation	0.002	-2.451	-1.388	1.544	-2.719	0.752	0.435	61001	0
16	GO:0050690	regulation of defense response to virus by virus	27	5	1.03	64	0.00321	0.00012	0.00321	2.49349	Signalling	0.0016	-4.5	5.144	1.462	-2.4935	0.767	0.514	50690	0
17	GO:0019221	cytokine-mediated signaling pathway	404	28	15.44	55	0.00176	0.02429	0.00384	2.41567	Signalling	0.0326	-8.022	0.623	2.753	-2.4157	0.843	0.272	19221	0
18	GO:0021773	striatal medium spiny neuron differentiation	3	2	0.11	74	0.00426	0.68286	0.00426	2.37059	Neuronal differentiation	0.0002	-3.865	-3.589	0.602	-2.3706	0.859	0.279	21773	0
19	GO:0035803	egg coat formation	3	2	0.11	75	0.00426	0.99898	0.00426	2.37059	Morphogenesis	0.0001	-1.657	-3.245	0.477	-2.3706	0.859	0.228	35803	0
20	GO:0006434	seryl-tRNA aminoacylation	3	2	0.11	73	0.00426	0.99948	0.00426	2.37059	Metabolism	0.0002	1.787	-6.233	0.602	-2.3706	0.831	0.676	6434	0
21	GO:0090238	positive regulation of arachidonic acid secretion	3	2	0.11	76	0.00426	0.99849	0.00426	2.37059	Transport	0.0003	2.603	6.012	0.778	-2.3706	0.799	0.181	90238	0
22	GO:0097117	guanylate kinase-associated protein clustering	3	2	0.11	77	0.00426	0.99961	0.00426	2.37059	Receptor clustering	0.0001	5.231	2.482	0.301	-2.3706	0.816	0.7	97117	0
23	GO:0090630	activation of GTPase activity	83	9	3.17	78	0.00432	0.76694	0.00432	2.36452	Cell activation/proliferation	0.0051	5.67	-2.332	1.949	-2.3645	0.924	0.026	90630	0
24	GO:1902230	negative regulation of intrinsic apoptotic signaling pathway in response to DNA damage	29	5	1.11	79	0.00444	0.62932	0.00444	2.35262	Apoptosis	0.0016	-6.079	4.134	1.462	-2.3526	0.798	0.37	1902230	0
25	GO:1902600	hydrogen ion transmembrane transport	95	12	3.63	30	0.00026	7e-11	0.00612	2.21325	Transport	0.0068	3.124	6.164	2.072	-2.2132	0.866	0.33	1902600	0
26	GO:0045651	positive regulation of macrophage differentiation	11	3	0.42	95	0.00728	0.96658	0.00728	2.13787	Signalling	0.0008	-2.797	3.921	1.146	-2.1379	0.752	0.374	45651	0
27	GO:0043312	neutrophil degranulation	387	25	14.79	97	0.00741	3.2e-05	0.00741	2.13018	Signalling	0.028	0.992	5.912	2.687	-2.1302	0.728	0.47	43312	0
28	GO:0045794	negative regulation of cell volume	4	2	0.15	100	0.00831	0.36932	0.00831	2.0804	Morphogenesis	0.0003	-6.057	-4.913	0.778	-2.0804	0.858	0.09	45794	0
29	GO:0070164	negative regulation of adiponectin secretion	4	2	0.15	102	0.00831	0.99892	0.00831	2.0804	Signalling	0.0002	-1.345	3.414	0.699	-2.0804	0.713	0.373	70164	0
30	GO:0070086	ubiquitin-dependent endocytosis	4	2	0.15	101	0.00831	0.9978	0.00831	2.0804	Transport	0.0002	4.543	4.751	0.699	-2.0804	0.872	0.198	70086	0
31	GO:0044243	multicellular organismal catabolic process	47	6	1.8	108	0.00859	4.2e-07	0.00859	2.06601	Metabolism	0.0044	2.551	-4.936	1.886	-2.066	0.871	0.158	44243	0
32	GO:0061436	establishment of skin barrier	12	3	0.46	118	0.00943	0.18853	0.00943	2.02549	Morphogenesis	0.0012	-5.655	-3.71	1.322	-2.0255	0.828	0.288	61436	0
33	GO:0050918	positive chemotaxis	34	5	1.3	113	0.0089	0.93755	0.01043	1.98172	Signalling	0.0032	-4.763	2.785	1.756	-1.9817	0.881	0.068	50918	0
34	GO:2000463	positive regulation of excitatory postsynaptic potential	23	4	0.88	126	0.01047	0.92415	0.01047	1.98005	Neuronal differentiation	0.0013	-6.447	0.255	1.38	-1.9801	0.738	0.541	2000463	0
35	GO:0097106	postsynaptic density organization	14	4	0.54	49	0.00155	0.99819	0.01186	1.92592	Receptor clustering	0.0007	5.607	1.155	1.114	-1.9259	0.854	0.536	97106	0
36	GO:1900273	positive regulation of long-term synaptic potentiation	13	3	0.5	135	0.01192	0.48992	0.01192	1.92372	Neuronal differentiation	0.0006	-6.725	-0.824	1.079	-1.9237	0.767	0.704	1900273	0
37	GO:0007190	activation of adenylate cyclase activity	24	4	0.92	137	0.0122	0.00046	0.0122	1.91364	Metabolism	0.0022	0.536	-5.206	1.591	-1.9136	0.775	0.378	7190	0
38	GO:0010739	positive regulation of protein kinase A signaling	5	2	0.19	146	0.0135	0.24833	0.0135	1.86967	Signalling	0.0004	-7.202	2.579	0.845	-1.8697	0.807	0.325	10739	0
39	GO:0031666	positive regulation of lipopolysaccharide-mediated signaling pathway	5	2	0.19	147	0.0135	0.8808	0.0135	1.86967	Signalling	0.0005	-6.187	1.98	0.954	-1.8697	0.76	0.679	31666	0
40	GO:0033564	anterior/posterior axon guidance	5	2	0.19	148	0.0135	0.99747	0.0135	1.86967	Neuronal differentiation	0.0003	-4.26	-1.696	0.778	-1.8697	0.768	0.48	33564	0
41	GO:0051835	positive regulation of synapse structural plasticity	5	2	0.19	149	0.0135	0.37073	0.0135	1.86967	Neuronal differentiation	0.0002	0.321	0.718	0.699	-1.8697	0.768	0.5	51835	0
42	GO:2000344	positive regulation of acrosome reaction	5	2	0.19	151	0.0135	0.90906	0.0135	1.86967	Cell activation/proliferation	0.0005	2.664	-2.036	1	-1.8697	0.878	0.356	2000344	0
43	GO:0097056	selenocysteinyl-tRNA(Sec) biosynthetic process	5	2	0.19	150	0.0135	0.99913	0.0135	1.86967	Metabolism	0.0002	4.908	-4.365	0.699	-1.8697	0.898	0.533	97056	0
44	GO:0003382	epithelial cell morphogenesis	25	4	0.96	159	0.01409	0.28098	0.01409	1.85109	Morphogenesis	0.0017	-3.794	-4.49	1.477	-1.8511	0.836	0.497	3382	0
45	GO:0042730	fibrinolysis	14	3	0.54	162	0.01475	0.97184	0.01475	1.83121	Signalling	0.0016	-4.619	1.742	1.447	-1.8312	0.726	0.522	42730	0
46	GO:0006892	post-Golgi vesicle-mediated transport	97	9	3.71	134	0.01179	0.21135	0.01675	1.77599	Transport	0.0055	3.588	4.532	1.982	-1.776	0.896	0.284	6892	0
47	GO:0060999	positive regulation of dendritic spine development	40	5	1.53	173	0.01746	0.03893	0.01746	1.75796		0.0023	null	null	1.602	-1.758	0.717	0.91	61001	1
48	GO:0006122	mitochondrial electron transport, ubiquinol to cytochrome c	15	3	0.57	174	0.01792	0.99981	0.01792	1.74666	Metabolism	0.0009	0.293	-6.655	1.204	-1.7467	0.859	0.511	6122	0
49	GO:0015721	bile acid and bile salt transport	15	3	0.57	175	0.01792	0.71515	0.01792	1.74666	Transport	0.0017	3.477	5.833	1.491	-1.7467	0.853	0.65	15721	0
50	GO:0006857	oligopeptide transport	9	3	0.34	69	0.00392	0.37753	0.01968	1.70597	Transport	0.0005	4.08	5.536	1	-1.706	0.904	0.2	6857	0
GO terms of shared network connections, 4 dpi
1	GO:0006614	SRP-dependent cotranslational protein targeting to membrane	103	10	0.7	2	1.7e-09	0.25316	1.7e-09	8.76955
2	GO:0000184	nuclear-transcribed mRNA catabolic process, nonsense-mediated decay	137	10	0.92	6	2.7e-08	0.02998	2.7e-08	7.56864
3	GO:0019083	viral transcription	186	10	1.26	11	4.7e-07	0.12393	4.7e-07	6.3279
4	GO:0006413	translational initiation	201	13	1.36	1	8.3e-10	2.8e-06	6e-07	6.22185
5	GO:0050850	positive regulation of calcium-mediated signaling	25	4	0.17	21	2.2e-05	0.51526	2.2e-05	4.65758
6	GO:0042254	ribosome biogenesis	325	12	2.19	13	1.8e-06	0.12234	7.2e-05	4.14267
7	GO:0050807	regulation of synapse organization	105	5	0.71	44	0.00071	0.00502	0.00071	3.14874
8	GO:0006183	GTP biosynthetic process	8	2	0.05	51	0.00123	0.48307	0.00123	2.91009
9	GO:0007416	synapse assembly	125	5	0.84	58	0.00155	0.00367	0.00155	2.80967
10	GO:0000281	mitotic cytokinesis	38	3	0.26	65	0.00211	0.28542	0.00211	2.67572
11	GO:0050884	neuromuscular process controlling posture	11	2	0.07	68	0.00238	0.52516	0.00238	2.62342
12	GO:2000727	positive regulation of cardiac muscle cell differentiation	12	2	0.08	74	0.00284	0.69105	0.00284	2.54668
13	GO:0045944	positive regulation of transcription by RNA polymerase II	816	13	5.51	79	0.00315	0.0309	0.00315	2.50169
14	GO:0015721	bile acid and bile salt transport	15	2	0.1	93	0.00447	0.61939	0.00447	2.34969
15	GO:0031646	positive regulation of neurological system process	15	2	0.1	94	0.00447	0.96218	0.00447	2.34969
16	GO:1902259	regulation of delayed rectifier potassium channel activity	15	2	0.1	95	0.00447	0.60097	0.00447	2.34969
17	GO:0050482	arachidonic acid secretion	16	2	0.11	98	0.00508	0.17822	0.00508	2.29414
18	GO:0042755	eating behavior	17	2	0.11	103	0.00573	0.95003	0.00573	2.24185
19	GO:0003208	cardiac ventricle morphogenesis	55	3	0.37	108	0.00605	0.70159	0.00605	2.21824
20	GO:0034110	regulation of homotypic cell-cell adhesion	18	2	0.12	111	0.00642	0.52585	0.00642	2.19246
21	GO:0006211	5-methylcytosine catabolic process	1	1	0.01	115	0.00675	1	0.00675	2.1707
22	GO:0018400	peptidyl-proline hydroxylation to 3-hydr...	1	1	0.01	116	0.00675	0.99994	0.00675	2.1707
23	GO:0019402	galactitol metabolic process	1	1	0.01	117	0.00675	0.99995	0.00675	2.1707
24	GO:0030421	defecation	1	1	0.01	118	0.00675	0.99997	0.00675	2.1707
25	GO:0045401	positive regulation of interleukin-3 bio...	1	1	0.01	119	0.00675	1	0.00675	2.1707
26	GO:0045425	positive regulation of granulocyte macro...	1	1	0.01	120	0.00675	1	0.00675	2.1707
27	GO:0045994	positive regulation of translational ini...	1	1	0.01	121	0.00675	0.99999	0.00675	2.1707
28	GO:0060735	regulation of eIF2 alpha phosphorylation...	1	1	0.01	122	0.00675	0.99998	0.00675	2.1707
29	GO:0061623	glycolytic process from galactose	1	1	0.01	123	0.00675	0.99995	0.00675	2.1707
30	GO:0071226	cellular response to molecule of fungal ...	1	1	0.01	124	0.00675	1	0.00675	2.1707
31	GO:0072660	maintenance of protein location in plasm...	1	1	0.01	125	0.00675	0.99991	0.00675	2.1707
32	GO:0098972	anterograde dendritic transport of mitoc...	1	1	0.01	126	0.00675	1	0.00675	2.1707
33	GO:1900036	positive regulation of cellular response...	1	1	0.01	127	0.00675	0.99996	0.00675	2.1707
34	GO:1900827	positive regulation of membrane depolari...	1	1	0.01	128	0.00675	0.99991	0.00675	2.1707
35	GO:1901194	negative regulation of formation of tran...	1	1	0.01	129	0.00675	0.99999	0.00675	2.1707
36	GO:1903755	positive regulation of SUMO transferase ...	1	1	0.01	130	0.00675	1	0.00675	2.1707
37	GO:1904168	negative regulation of thyroid hormone r...	1	1	0.01	131	0.00675	0.99997	0.00675	2.1707
38	GO:1904428	negative regulation of tubulin deacetyla...	1	1	0.01	132	0.00675	0.99995	0.00675	2.1707
39	GO:1990697	protein depalmitoleylation	1	1	0.01	133	0.00675	0.99998	0.00675	2.1707
40	GO:0031290	retinal ganglion cell axon guidance	19	2	0.13	150	0.00715	0.83729	0.00715	2.14569
41	GO:0019228	neuronal action potential	22	2	0.15	161	0.00953	0.2342	0.00953	2.02091
42	GO:1902751	positive regulation of cell cycle G2/M p...	24	2	0.16	170	0.01129	0.05922	0.01129	1.94731
43	GO:0014911	positive regulation of smooth muscle cel...	26	2	0.18	175	0.01318	0.17275	0.01318	1.88008
44	GO:0016339	calcium-dependent cell-cell adhesion via...	26	2	0.18	176	0.01318	0.00216	0.01318	1.88008
45	GO:0000448	cleavage in ITS2 between 5.8S rRNA and L...	2	1	0.01	177	0.01345	0.51477	0.01345	1.87128
46	GO:0001732	formation of cytoplasmic translation ini...	2	1	0.01	178	0.01345	0.77037	0.01345	1.87128
47	GO:0003350	pulmonary myocardium development	2	1	0.01	179	0.01345	0.99999	0.01345	1.87128
48	GO:0010650	positive regulation of cell communicatio...	2	1	0.01	180	0.01345	0.99983	0.01345	1.87128
49	GO:0010868	negative regulation of triglyceride bios...	2	1	0.01	181	0.01345	0.82425	0.01345	1.87128
50	GO:0021842	chemorepulsion involved in interneuron m...	2	1	0.01	182	0.01345	0.99996	0.01345	1.87128
GO terms of specific network connections for WT, 4 dpi
1	GO:0006438	valyl-tRNA aminoacylation	13	12	2.17	1	5.1e-09	0.99655	5.1e-09	8.29243
2	GO:0000379	tRNA-type intron splice site recognition and cleavage	12	10	2.01	7	8e-07	0.99147	8e-07	6.09691
3	GO:0006397	mRNA processing	514	133	85.95	3	5.4e-08	0.96419	2.7e-06	5.56864
4	GO:0006369	termination of RNA polymerase II transcription	75	28	12.54	14	1.4e-05	0.98792	1.4e-05	4.85387
5	GO:0031664	regulation of lipopolysaccharide-mediated signaling pathway	20	12	3.34	15	1.6e-05	0.99838	1.6e-05	4.79588
6	GO:0006457	protein folding	227	65	37.96	9	4.4e-06	0.00172	3.1e-05	4.50864
7	GO:0032786	positive regulation of DNA-templated transcription, elongation	26	13	4.35	28	9.2e-05	0.99548	9.2e-05	4.03621
8	GO:1904666	regulation of ubiquitin protein ligase activity	90	29	15.05	38	0.00022	0.57399	0.00022	3.65758
9	GO:0035721	intraciliary retrograde transport	10	7	1.67	40	0.00027	0.99803	0.00027	3.56864
10	GO:2000002	negative regulation of DNA damage checkpoint	10	7	1.67	41	0.00027	0.69925	0.00027	3.56864
11	GO:0042994	cytoplasmic sequestering of transcription factor	25	12	4.18	43	0.00028	0.97967	0.00028	3.55284
12	GO:0006406	mRNA export from nucleus	112	33	18.73	56	0.00054	0.93104	0.00054	3.26761
13	GO:0033211	adiponectin-activated signaling pathway	11	7	1.84	61	0.00064	0.23469	0.00064	3.19382
14	GO:0032927	positive regulation of activin receptor signaling pathway	14	8	2.34	66	0.0007	0.58631	0.0007	3.1549
15	GO:0034122	negative regulation of toll-like receptor signaling pathway	24	11	4.01	69	0.00083	0.95661	0.00083	3.08092
16	GO:0000413	protein peptidyl-prolyl isomerization	39	15	6.52	71	0.00096	0.33705	0.00096	3.01773
17	GO:0061154	endothelial tube morphogenesis	18	9	3.01	77	0.00115	0.53848	0.00115	2.9393
18	GO:1904322	cellular response to forskolin	9	6	1.5	79	0.00115	0.15952	0.00115	2.9393
19	GO:0010862	positive regulation of pathway-restricted SMAD protein phosphorylation	36	14	6.02	82	0.00124	0.61207	0.00124	2.90658
20	GO:0006450	regulation of translational fidelity	29	12	4.85	93	0.00146	0.76489	0.00146	2.83565
21	GO:0090502	RNA phosphodiester bond hydrolysis, endo...	67	21	11.2	115	0.00229	0.95311	0.00164	2.78516
22	GO:0002479	antigen processing and presentation of e...	84	25	14.05	107	0.00208	0.58094	0.00208	2.68194
23	GO:0001731	formation of translation preinitiation c...	16	8	2.68	109	0.00218	0.60593	0.00218	2.66154
24	GO:0021532	neural tube patterning	34	13	5.69	110	0.0022	0.99329	0.0022	2.65758
25	GO:0006656	phosphatidylcholine biosynthetic process	38	14	6.35	112	0.00228	0.56732	0.00228	2.64207
26	GO:1904814	regulation of protein localization to ch...	13	7	2.17	119	0.00243	0.65628	0.00243	2.61439
27	GO:0007214	gamma-aminobutyric acid signaling pathwa...	20	9	3.34	131	0.00289	0.57824	0.00289	2.5391
28	GO:0045040	protein import into mitochondrial outer ...	6	5	1	64	0.00067	0.99401	0.00337	2.47237
29	GO:0006166	purine ribonucleoside salvage	5	4	0.84	146	0.00338	0.96197	0.00338	2.47108
30	GO:0032808	lacrimal gland development	5	4	0.84	147	0.00338	0.98572	0.00338	2.47108
31	GO:0034184	positive regulation of maintenance of mi...	5	4	0.84	148	0.00338	0.98349	0.00338	2.47108
32	GO:0031145	anaphase-promoting complex-dependent cat...	78	23	13.04	152	0.0035	0.35728	0.0035	2.45593
33	GO:1902749	regulation of cell cycle G2/M phase tran...	117	32	19.56	121	0.00251	0.62437	0.00367	2.43533
34	GO:0075522	IRES-dependent viral translational initi...	8	5	1.34	164	0.00466	0.91488	0.00466	2.33161
35	GO:1904871	positive regulation of protein localizat...	8	5	1.34	165	0.00466	0.31073	0.00466	2.33161
36	GO:0006106	fumarate metabolic process	3	3	0.5	171	0.00467	0.92596	0.00467	2.33068
37	GO:0007227	signal transduction downstream of smooth...	3	3	0.5	172	0.00467	0.99297	0.00467	2.33068
38	GO:0016321	female meiosis chromosome segregation	3	3	0.5	173	0.00467	0.99813	0.00467	2.33068
39	GO:0021986	habenula development	3	3	0.5	174	0.00467	0.97345	0.00467	2.33068
40	GO:0030259	lipid glycosylation	3	3	0.5	175	0.00467	0.98904	0.00467	2.33068
41	GO:0035332	positive regulation of hippo signaling	3	3	0.5	176	0.00467	0.99134	0.00467	2.33068
42	GO:0046292	formaldehyde metabolic process	3	3	0.5	177	0.00467	0.94164	0.00467	2.33068
43	GO:0060011	Sertoli cell proliferation	3	3	0.5	178	0.00467	0.86573	0.00467	2.33068
44	GO:0032228	regulation of synaptic transmission, GAB...	25	10	4.18	182	0.00482	0.95205	0.00482	2.31695
45	GO:0033119	negative regulation of RNA splicing	25	10	4.18	183	0.00482	0.97735	0.00482	2.31695
46	GO:0043537	negative regulation of blood vessel endo...	25	10	4.18	184	0.00482	0.84055	0.00482	2.31695
47	GO:0042775	mitochondrial ATP synthesis coupled elec...	97	27	16.22	158	0.00403	0.02568	0.00515	2.28819
48	GO:0071174	mitotic spindle checkpoint	28	11	4.68	155	0.00372	0.80288	0.0054	2.26761
49	GO:0007194	negative regulation of adenylate cyclase...	18	8	3.01	196	0.00542	0.61084	0.00542	2.266
50	GO:0048013	ephrin receptor signaling pathway	86	24	14.38	201	0.00624	0.00032	0.00624	2.20482
