# Supplementary material for: Combined Experimental and System-Level Analyses Reveal the Complex Regulatory Network of miR-124 during Human Neurogenesis
Source: Cell Syst. 2018 Oct 24;7(4):438–452.e8. doi: 10.1016/j.cels.2018.08.011 (PMC6205824; doi:10.1016/j.cels.2018.08.011)
Supplement: Table S6. Luciferase Assay Raw Data and Final Calculated Luciferase Activity, Related to Figure 4 [file mmc3.xlsx]

## Sheet: Table S6
Supplemental Table S6. Luciferase assay raw data and final calculated luciferase activity. Light emission (-) measured by plate reader. Related to Figure 4.
		Part 1																																Part 2															Assays for Figure S4 (first submission)
	Gene	ASIC1	ATF5	CALM1	CAMK2B	FAM102A-203	FAM102A-202	LEMD2	LFNG-201	LFNG-203	MTMR10	PDK2	PLEKHG5	POLR2E	PTPN18	RASSF4	RGS3	SEMA5B-202	SEMA5B-211	SERINC2	SH3GLB2	SPRED2	SRM	STK11	SUMF1	TMEM134	TMEM63C	TNFRSF10B	UBE2G2	KIAA2013	MAFG	CTRL (inverted sponge)		ADGRL1	ARF1	ARHGAP4	CRTAP	FKBP1A	GRM4	RPAIN	RPLP1	TACC3	TSPAN15	TRIT1	UBE2I	ZNF787	CTRL (inverted sponge)		CDIP1
Firefly	miR-124	3261107	3307689	2170991	2356150	2781835	1791909	2642437	2264138	2481707	1395359	1789811	2115951	4338538	2189897	2578426	2025535	1779562	2311002	1112568	2738052	920006	1737588	2743922	613439	1126121	1767519	3665753	3756810	1406809	2000266	771958		3004891	3732846	3362143	1180209	3756012	2064334	3288794	2630556	4181591	2975367	3200170	2444487	3103100	1434127		383392
		2316018	2708487	1857643	2684137	2550331	2419832	2479548	2274246	2436477	2137482	1704483	1668551	5686824	1330062	2235512	1969037	587973	2090621	865400	2419312	1018903	2472903	2616229	581883	804961	1799905	2161481	3746844	1546518	3251099	579547		3107630	3272592	2728706	1103478	3019413	2020049	3239484	3137101	4264899	2779647	3463796	2850118	2871552	1864022		266651
		2349904	3454901	2204511	2440303	2520999	1813817	2602388	2591727	2659617	2082545	1845559	2674839	4835860	1671165	2726163	2185580	2164430	2108344	1090845	3047639	789026	2548973	3429878	680365	1398744	2227639	3224898	3897624	1859462	3493506	690252		2660718	3596395	2944966	1087567	3688230	2311628	3284060	3375425	4046193	2933698	3533446	2862419	2916050	1747502		404495
		2518529	3141756	1650981	1721653	2051820	1727837	2432417	2636846	2455029	1931387	1935987	2259234	7199502	2368362	3482200	2441470	2574536	2635483	1129907	3898541	839607	2765282	3705373	970589	1276831	2201655	3541034	3636438	2153259	3442846	780627		2615084	3235860	2509303	675883	3524767	1873096	3123376	2646706	3323615	3059029	3563674	2569599	1531919	1666187		504065
	miR-CTRL	1585820	1921216	976213	1644949	1066097	1098671	1594407	1448779	1280247	1519080	1311928	1524521	3677911	1142986	1408801	1538286	1510763	1364401	867519	1330251	341528	2054044	2548362	1030973	no sample	1692295	1643763	no sample	1362857	1403157	943310		1347040	2162963	1498206	534090	2358247	1220786	1601042	1480939	2006039	1205394	1916205	1190799	1579529	1276232		380463
		2145518	2049687	1327787	1590839	1151301	1401769	1677124	1274891	1415650	1546013	1122978	1552794	3195310	1223748	1304469	1656768	1594570	1713817	1189213	2016285	672425	1939919	2652388	1215105	662481	2216702	1688178	2591427	1080977	1700737	1007018		460781	2185643	1628049	647095	2287700	1221345	1761944	1961560	1969245	1287299	1663055	987230	1854804	1654574		228762
		2139821	2380614	1276381	1520535	1167235	1338716	1670615	1416913	1551990	1649395	1109906	1550205	3829479	1205650	1652913	1743316	1867081	1932290	1142089	2349183	676931	2331314	2414956	1167836	1506394	1806442	1671207	2451851	1483405	1645608	874708		1387611	2187611	1532650	567965	2121925	1108425	1881723	1508529	1904206	833896	1482061	1038994	1096174	1109003		230123
		2102801	2030491	1093050	1742758	1051196	1526090	1741660	1603714	1660690	1646371	1243983	1350212	3857961	576824	1716197	1878683	1794731	1861052	1167764	2491199	810858	969371	2851135	1075002	1212085	1495785	1462141	2073195	1403992	1639292	791609		1248253	2197645	1277227	582526	2301289	1113898	1363554	1512749	1680127	994750	1444260	983962	1155217	1169741		472984
Renilla	miR-124	597202	595277	719693	301567	930962	566666	963350	936867	663679	217615	577219	476394	424536	482304	393907	116742	160646	164183	67513	289185	92680	120150	431585	31867	257673	241043	762849	556051	134235	239675	24982		372001	459222	523321	179341	457169	304257	498057	211556	502311	854194	504119	295404	219434	91903		21813
		434427	572513	628969	333537	1021241	552475	710663	901901	609960	386185	492835	472228	575711	250926	310150	113152	36527	169013	64344	407234	110955	159105	202655	31845	181809	243218	247759	340304	128771	376236	16937		301222	534038	422220	132146	230871	379034	458775	326257	518552	875680	588844	302803	213301	101978		24287
		298359	570926	715424	362514	863773	511052	672532	859267	619015	368171	544164	577575	626800	377543	395826	168716	204377	191374	102226	417456	97390	236427	318801	27475	404147	411157	743349	416989	146724	478192	20163		229036	555652	374803	128707	487381	354401	507527	316133	526459	958135	627090	282360	217653	94971		22248
		503228	799445	560445	371628	862398	508364	1051476	927124	574714	411031	519605	449672	934546	604437	493653	173651	201760	176478	86999	427359	103378	234554	510275	49693	353897	446608	781946	548489	282676	719848	26752		172024	433384	288522	92960	443336	276624	428894	278528	458041	1009322	539148	263463	144906	76079		26203
	miR-CTRL	165781	205068	148735	147027	259819	157672	169903	208604	138825	118593	144865	148991	215678	134575	78625	60303	69861	65761	32398	102354	16955	112795	205962	51923	no sample	163301	187743	no sample	62604	165609	39676		117027	216109	141928	41775	218911	87834	178168	100597	136260	195277	143190	61138	71808	95243		19851
		191195	179107	181312	123752	228592	113992	177716	252002	136038	141859	184394	224968	186778	134896	88666	76521	69736	92542	52763	181680	37995	109224	236583	56768	50078	216003	194310	268457	40048	179361	41827		26394	222837	160743	56112	176273	92971	180015	111998	144352	230272	136560	64729	88639	94254		17844
		184950	240016	208481	117530	218377	155521	185024	250470	144491	100918	163104	158429	232934	125506	85901	76299	71993	93181	42333	154140	37616	121701	105732	61117	162234	177872	184829	218278	80237	148666	36518		93195	185199	133232	47658	119800	77279	168467	104647	142150	247441	134144	64863	76158	80987		15792
		194662	201755	189846	114920	201146	139402	189088	280453	161218	125343	141480	225728	224593	63787	118925	98608	67868	70361	43057	181417	43315	35125	227924	58583	128832	128297	267177	178795	75175	128254	31706		76343	168649	106392	45467	153258	66829	122574	90009	129910	198157	124477	61173	72384	80895		17095
Luciferase activity; normalized to overall CTRL; miR-CTRL per construct set to 100 %	miR-124	38.1033	41.0194	35.2573	45.1228	45.6551	24.5314	22.2891	31.1303	27.6891	36.3071	30.374	40.6559	45.4081	37.7586	29.7318	58.6704	34.4389	49.032	47.9895	53.7322	40.097	52.6477	32.4889	73.6454	30.9224	52.0341	45.2835	46.9817	36.7317	60.1207	96.1645		42.7582	58.0082	46.3326	42.7622	46.3613	37.2523	51.2443	62.4494	48.5097	55.0848	41.9644	39.4618	61.5074	84.1403		90.2
		37.2	34.9241	34.5201	46.4769	38.1556	33.9786	28.3519	32.4816	29.5786	31.3402	33.8787	32.3424	43.8904	44.0798	32.739	58.8435	50.0437	43.0887	39.1666	33.7145	37.0931	56.5822	65.9703	69.9052	31.3269	52.5136	82.2124	76.5637	42.0928	62.2484	106.488		54.6107	43.7312	46.6075	54.2614	73.8003	29.2615	54.7979	48.2919	47.9266	50.1986	38.886	44.8857	58.5544	98.5578		56.3441
		54.9578	44.6724	36.0153	38.8773	44.5926	27.5335	31.4436	38.8526	31.8152	32.0287	33.2226	42.391	34.2807	36.81	31.2829	43.8043	32.9244	38.3766	31.0748	41.4307	32.7253	39.2486	54.978	94.737	24.4882	38.4464	40.8826	64.9979	44.4178	52.6281	106.537		61.4936	46.1888	56.6651	54.9079	42.7026	35.8127	50.2158	53.6246	44.786	48.4213	37.2486	48.3432	58.2728	99.214		93.3042
		34.9221	29.0113	34.4308	26.7556	36.3514	26.367	18.798	36.6358	31.6316	26.6066	36.4976	45.9886	34.23	32.5844	32.0399	47.5424	39.6707	52.0208	37.8212	51.77	32.8061	42.9193	37.1072	74.7232	25.5278	34.9817	42.6745	46.1034	26.698	34.4537	90.8104		80.4696	53.283	62.7209	47.2451	44.8645	37.1778	56.5148	47.7246	42.2831	47.9293	43.695	46.5105	45.9817	118.088		98.7221
	miR-CTRL	88.6551	91.8603	101.891	85.8219	83.2687	71.7979	101.283	118.824	90.7003	96.3346	117.828	124.401	100.639	93.8114	108.097	114.57	89.2963	95.9947	103.57	97.9634	108.069	88.0526	83.9789	100.895		97.6723	109.586		101.341	81.0676	98.2745		76.4713	89.6432	95.5456	104.267	76.295	95.7766	87.5246	92.7956	107.671	122.516	111.03	116.574	120.077	90.6801		103.284
		104.002	112.208	113.686	98.6091	102.208	126.707	101.854	86.5554	102.348	81.9628	79.2367	83.9158	100.962	100.201	88.757	97.242	94.4188	85.6839	87.1773	83.6527	94.949	85.8792	76.0939	108.766	124.323	96.7235	108.744	89.1568	125.653	90.7264	99.5165		115.983	87.8482	91.6733	94.0508	91.9153	90.526	95.3324	110.399	99.7714	110.957	101.04	91.2838	114.229	118.796		69.0868
		107.228	97.252	95.0426	99.2409	108.469	88.6948	97.4512	96.786	105.641	122.918	88.5367	118.961	97.0236	106.105	116.085	102.62	107.089	95.9442	104.35	114.878	96.5483	92.6252	155.024	97.096	87.261	95.7196	113.173	103.747	86.0642	105.911	99.0081		98.9189	105.797	104.122	97.1932	125.443	98.8388	108.792	90.8661	97.9707	66.8893	91.6654	95.8717	78.5722	92.6687		78.5283
		100.116	98.6794	89.3806	116.328	106.054	112.8	99.4119	97.8345	101.311	98.7843	114.399	72.7222	101.375	99.8827	87.0603	85.5685	109.196	122.377	104.902	103.506	100.434	133.443	84.9032	93.2436	88.4164	109.885	68.497	107.096	86.9418	122.295	103.201		108.627	116.712	108.659	104.489	106.346	114.859	108.351	105.939	94.5864	99.6371	96.2647	96.2705	87.1216	97.8551		149.101
[truncated: 6 more columns]
