# Supplementary material for: Combined Experimental and System-Level Analyses Reveal the Complex Regulatory Network of miR-124 during Human Neurogenesis
Source: Cell Syst. 2018 Oct 24;7(4):438–452.e8. doi: 10.1016/j.cels.2018.08.011 (PMC6205824; doi:10.1016/j.cels.2018.08.011)
Supplement: Table S7. Raw mRNA Counts from RNA-Seq Pre (IN) and Post (IP) AGO2-RIP for WT and ΔmiR-124, n = 3, Related to Figure 4 [file mmc4.xlsx]

## Sheet: Table S7
Supplemental Table S7. Raw mRNA counts from RNA-Seq pre (IN) and post (IP) AGO2-RIP for WT and ∆miR-124, n = 3. Related to Figure 4.
Ensembl.ID	KO.d4.IP.1	KO.d4.IP.2	KO.d4.IP.3	KO.d0.IP.1	KO.d0.IP.2	KO.d0.IP.3	WT.d4.IP.1	WT.d4.IP.2	WT.d4.IP.3	WT.d0.IP.1	WT.d0.IP.2	WT.d0.IP.3	KO.d4.IN.1	KO.d4.IN.2	KO.d4.IN.3	KO.d0.IN.1	KO.d0.IN.2	KO.d0.IN.3	WT.d4.IN.1	WT.d4.IN.2	WT.d4.IN.3	WT.d0.IN.1	WT.d0.IN.2	WT.d0.IN.3
ENSG00000223972	0	1	1	4	3	1	1	2	2	2	0	4	16	9	5	8	32	7	10	19	9	7	6	8
ENSG00000227232	217	275	182	846	1364	463	464	329	362	1572	1303	750	1522	1508	1127	1118	1177	1186	1540	1472	1807	1563	1187	1131
ENSG00000278267	4	3	0	11	5	10	11	7	3	10	4	4	6	5	7	3	5	7	4	9	8	11	6	5
ENSG00000243485	2	11	2	22	101	13	6	10	9	49	24	15	14	33	19	42	74	31	28	29	21	68	27	24
ENSG00000274890	0	0	0	0	0	0	0	0	0	0	0	0	0	0	0	0	0	0	0	0	0	0	0	0
ENSG00000237613	0	0	0	12	21	1	1	0	0	28	10	3	0	1	0	78	40	41	2	0	2	83	63	74
ENSG00000268020	0	0	0	0	0	0	0	0	0	1	0	0	0	0	0	2	0	1	0	0	0	2	1	0
ENSG00000240361	0	0	0	0	0	0	0	0	0	0	0	0	0	0	0	0	0	0	0	0	0	0	0	0
ENSG00000186092	0	0	0	0	0	0	0	0	0	0	0	0	0	0	0	0	0	0	0	0	0	0	0	0
ENSG00000238009	10	16	4	27	137	22	15	16	7	53	37	25	50	65	51	53	41	57	50	58	56	30	42	47
ENSG00000239945	0	0	0	0	0	0	0	0	0	0	0	0	0	0	0	0	0	0	0	0	0	0	0	0
ENSG00000233750	0	0	0	0	0	0	0	0	0	0	1	0	0	0	0	0	0	0	0	0	0	0	1	2
ENSG00000268903	24	23	20	607	773	201	33	22	25	896	541	396	318	429	223	1200	1845	1071	213	260	257	2081	1592	1187
ENSG00000269981	11	10	10	223	315	53	8	15	13	377	253	151	70	41	44	309	66	272	58	46	83	412	429	313
ENSG00000239906	4	4	1	119	126	35	3	5	8	206	158	86	25	26	13	173	8	189	26	22	38	209	275	225
ENSG00000241860	51	58	45	1186	2193	445	74	57	41	2062	1616	718	81	76	102	775	28	618	135	164	156	458	1009	981
ENSG00000222623	0	0	0	1	2	0	0	0	0	2	2	2	0	0	0	0	0	0	0	0	0	1	1	11
ENSG00000241599	0	0	0	0	1	0	0	0	0	0	0	0	0	0	0	0	2	0	0	0	0	0	0	0
ENSG00000279928	0	0	0	0	0	0	0	0	0	1	0	0	0	0	0	0	0	0	0	0	0	0	0	0
ENSG00000279457	127	127	81	449	715	206	244	174	185	751	586	393	909	911	655	692	874	647	897	903	1026	936	738	632
ENSG00000273874	0	0	0	0	0	0	0	0	0	0	0	0	0	0	0	1	0	0	0	0	0	0	1	0
ENSG00000275135	0	0	0	0	0	0	0	0	0	0	0	0	0	1	0	0	0	0	0	0	0	0	0	0
ENSG00000228463	1	1	2	11	40	8	5	6	5	25	12	8	57	80	83	60	33	58	76	62	98	59	47	44
ENSG00000241670	0	0	0	0	0	0	0	0	0	0	0	0	0	0	0	0	0	0	0	0	0	0	0	0
ENSG00000236679	2	3	2	23	52	6	2	3	5	40	16	11	15	29	19	42	19	40	15	37	51	16	19	17
ENSG00000236743	0	0	0	4	3	0	1	1	1	2	1	3	4	3	6	8	0	10	5	5	2	3	6	7
ENSG00000236601	0	0	0	0	4	0	0	0	0	0	0	1	0	0	0	1	0	0	0	0	0	1	2	0
ENSG00000237094	37	62	26	460	730	196	60	58	40	934	728	389	159	166	164	587	48	496	184	220	226	619	723	669
ENSG00000269732	0	0	0	1	0	0	0	0	0	0	0	0	1	0	0	0	0	0	0	0	0	0	0	0
ENSG00000278566	0	0	0	0	0	0	0	0	0	0	0	0	2	4	0	2	0	1	2	0	1	0	0	1
ENSG00000224813	0	0	0	0	0	0	0	0	0	0	0	0	0	0	0	0	0	0	0	0	0	0	0	0
ENSG00000233653	0	0	0	0	0	0	0	0	0	0	0	0	0	0	0	0	0	0	0	0	0	0	0	0
ENSG00000250575	8	6	2	70	133	27	10	14	10	166	101	62	101	95	85	150	92	105	53	60	66	185	192	124
ENSG00000278757	0	0	0	0	0	0	0	0	0	0	0	0	0	0	0	0	0	0	0	0	0	0	0	0
ENSG00000231709	2	0	0	0	1	0	0	0	0	0	0	0	2	3	4	0	0	1	0	2	2	0	0	2
ENSG00000235146	0	0	0	0	0	0	0	0	0	1	0	0	0	0	0	0	0	0	0	0	0	0	3	0
ENSG00000239664	0	0	0	0	0	0	0	0	0	0	0	0	0	0	0	0	4	0	0	0	0	0	0	0
ENSG00000230021	0	1	0	3	11	1	0	0	0	1	2	0	3	0	2	3	3	9	2	4	7	5	2	4
ENSG00000223659	0	0	0	0	0	0	0	0	0	0	0	0	0	0	0	0	0	0	0	0	0	0	0	0
ENSG00000225972	0	0	0	0	2	1	1	1	0	1	0	0	43	101	33	19	557	43	15	32	28	50	25	29
ENSG00000225630	4	6	2	8	56	9	13	7	3	17	9	3	1457	2678	1387	1194	11579	1830	1044	1512	1385	1842	1013	1643
ENSG00000276171	0	0	0	0	0	0	0	0	0	0	1	0	5	9	7	8	36	17	0	2	4	14	3	8
ENSG00000237973	3	0	0	7	14	0	1	0	3	5	0	1	505	776	361	483	1769	618	404	447	460	651	345	437
ENSG00000278791	0	0	0	0	0	0	0	0	0	0	0	0	0	0	0	1	2	1	0	1	1	2	0	0
ENSG00000229344	1	0	0	0	6	1	0	0	0	2	1	0	195	336	117	139	1243	201	78	120	116	267	128	140
ENSG00000240409	0	0	0	0	0	0	0	0	0	0	0	1	7	11	4	4	28	1	4	4	5	3	5	4
ENSG00000248527	10	13	23	107	180	57	36	26	17	40	45	63	28376	43157	20341	23229	79599	31181	17104	23654	22684	31909	18137	23709
ENSG00000198744	0	1	0	3	5	1	0	1	1	2	4	0	244	335	166	216	417	267	190	230	181	244	179	220
ENSG00000268663	0	0	0	0	0	0	0	0	0	0	0	0	0	0	0	0	0	0	0	0	0	0	0	0
ENSG00000273547	0	0	0	0	0	0	0	0	0	0	0	0	0	0	0	0	0	0	0	0	0	0	0	0
ENSG00000229376	0	0	0	0	0	0	0	0	0	0	0	0	0	0	0	0	0	0	0	0	0	0	0	0
ENSG00000224956	6	13	8	156	275	63	13	12	9	136	93	81	95	114	62	331	234	231	67	82	80	413	357	273
ENSG00000235373	3	0	1	18	16	3	2	1	3	35	22	9	6	1	12	20	0	26	7	7	15	8	33	27
ENSG00000223181	0	0	0	0	0	0	0	0	0	0	0	0	0	0	0	0	0	0	0	0	0	0	0	0
ENSG00000240618	0	3	0	17	26	10	3	0	0	34	40	13	2	0	0	14	0	10	9	2	3	11	21	16
ENSG00000229905	0	0	0	0	0	0	0	0	0	0	0	0	0	0	0	0	0	0	0	0	0	0	0	0
ENSG00000228327	26	19	7	188	324	81	31	34	21	352	268	122	40	19	57	94	14	75	74	77	70	41	155	112
ENSG00000237491	12	14	8	54	223	31	19	12	12	82	37	17	148	185	144	177	190	204	93	128	119	217	215	153
ENSG00000230092	3	2	1	14	23	6	3	8	1	25	16	8	19	3	28	6	1	17	24	27	14	7	11	14
ENSG00000177757	0	0	0	0	0	0	0	0	1	0	0	0	0	0	0	0	0	0	0	4	0	0	0	0
ENSG00000228794	338	311	283	373	502	200	902	702	559	456	343	232	1778	1342	2109	305	215	309	2985	2857	3356	276	225	287
ENSG00000225880	8	10	4	28	100	8	12	17	10	41	11	12	49	30	27	63	107	76	48	45	47	63	59	35
ENSG00000230368	0	0	0	2	6	0	0	0	1	1	0	1	2	2	1	0	1	0	0	3	11	4	1	0
ENSG00000234711	1	0	0	9	6	3	0	3	2	10	13	5	16	19	9	45	26	53	24	12	17	60	48	39
ENSG00000272438	12	8	9	3	1	3	11	6	12	2	5	2	59	46	60	3	7	2	58	53	50	2	3	4
ENSG00000230699	27	23	20	30	19	19	55	43	45	24	30	12	68	47	97	13	3	26	148	117	150	19	21	24
ENSG00000241180	1	0	0	0	0	0	2	0	0	0	3	1	0	1	0	0	0	0	0	2	6	0	0	0
ENSG00000223764	7	4	12	2	0	0	35	44	33	1	2	1	93	73	91	2	1	2	244	187	274	0	3	3
ENSG00000187634	92	86	96	13	8	5	182	172	151	13	16	21	731	563	788	14	10	31	1093	940	966	23	18	21
ENSG00000188976	148	128	139	826	652	467	298	255	218	931	1222	927	2378	1409	2261	3526	797	2500	2847	2622	3124	2090	2475	2614
ENSG00000187961	54	58	48	341	431	178	251	190	201	436	350	252	448	453	438	475	352	499	710	650	810	574	542	437
ENSG00000277294	0	0	0	0	0	0	0	0	0	0	0	0	0	0	0	0	0	0	0	0	0	0	0	0
ENSG00000187583	0	0	0	60	69	15	3	2	1	53	49	28	5	2	0	77	86	48	0	1	5	73	63	61
ENSG00000187642	3	2	1	0	0	0	4	0	4	0	0	0	0	0	4	0	0	0	2	0	0	0	0	0
ENSG00000272512	30	28	18	5	10	5	34	25	30	4	3	4	227	195	219	5	12	6	145	134	177	10	3	14
ENSG00000188290	296	447	232	49	64	24	395	330	251	37	18	25	6009	7897	3857	102	138	144	2404	2680	3170	136	72	54
ENSG00000187608	17	9	8	41	66	18	12	12	8	63	57	55	581	645	396	528	310	503	181	175	230	548	376	431
ENSG00000231702	0	0	0	0	0	0	0	0	1	0	0	0	1	2	0	0	0	0	1	1	0	0	0	0
ENSG00000224969	0	0	0	3	0	0	0	0	0	0	0	0	3	0	1	2	0	0	0	2	1	0	0	0
ENSG00000188157	1941	1888	1433	1831	1333	1254	3277	2951	2589	1357	1349	1268	12290	9687	14899	8374	740	7422	14717	15715	18006	4430	5475	5845
ENSG00000242590	0	0	0	0	0	0	0	0	0	0	0	0	0	0	0	0	0	0	0	0	0	0	0	0
ENSG00000217801	10	18	9	24	46	12	51	36	24	31	35	19	315	311	190	72	52	64	275	290	293	65	58	58
ENSG00000273443	0	0	0	0	0	0	0	0	0	0	0	0	0	0	0	0	0	0	0	0	0	0	0	1
ENSG00000237330	0	1	1	0	1	2	3	1	1	1	1	1	5	4	1	3	0	0	0	0	1	1	0	0
ENSG00000131591	62	75	42	142	226	72	84	74	74	225	143	100	528	636	516	260	149	272	536	440	548	295	243	233
ENSG00000223823	0	0	0	2	2	0	0	0	0	3	1	0	0	0	0	7	17	2	0	0	0	4	6	9
ENSG00000207730	0	0	0	0	0	0	2	3	0	0	0	0	0	0	0	0	0	0	1	4	4	0	0	0
ENSG00000207607	0	0	0	0	0	0	0	0	1	0	0	0	0	0	0	0	0	0	0	1	1	0	0	0
ENSG00000198976	0	0	0	0	0	3	0	0	0	0	1	1	0	0	0	0	1	0	0	0	0	0	0	0
ENSG00000272141	0	0	0	1	23	7	1	1	3	6	6	2	0	0	1	18	59	43	6	4	4	10	7	12
ENSG00000205231	4	0	6	3	10	3	12684	10395	9188	5	3	4	8	3	4	8	3	6	20139	16939	20129	9	10	3
ENSG00000162571	2	2	1	0	10	1	5	2	4	0	0	0	5	6	8	3	3	0	37	17	33	0	0	3
ENSG00000186891	4	1	3	0	0	0	8	5	3	1	0	1	110	127	93	3	0	0	75	85	94	1	0	6
ENSG00000186827	2	1	3	0	0	0	4	0	2	0	0	0	34	69	37	2	0	2	10	19	11	0	0	0
ENSG00000078808	492	564	410	2946	2499	1450	539	534	394	3099	2882	2596	5211	4704	4960	3386	1538	3622	2903	3268	3614	3555	2790	2744
ENSG00000176022	91	129	78	128	95	102	97	99	78	80	80	84	2700	2848	2649	504	130	592	1621	1603	1899	468	384	444
ENSG00000184163	2	4	3	22	20	4	4	7	7	12	7	6	69	59	66	92	54	73	46	42	51	44	32	33
ENSG00000260179	2	0	2	6	5	1	0	0	0	5	5	4	16	16	19	3	5	8	7	8	10	14	4	5
ENSG00000160087	144	176	127	416	538	228	200	161	146	457	315	248	4391	4295	3916	1902	1072	1978	2525	2512	3077	1648	1456	1497
ENSG00000230415	9	5	4	12	1	5	12	10	3	8	6	4	13	9	12	14	2	3	15	15	19	4	2	5
ENSG00000162572	38	35	35	55	40	13	60	36	55	70	67	28	275	304	271	80	46	75	209	208	284	87	98	66
ENSG00000131584	2340	2415	2056	337	171	194	4418	3609	3460	279	337	291	15753	13494	15817	573	195	521	15672	14994	18731	438	456	382
ENSG00000278073	0	0	0	0	0	0	0	0	0	0	0	0	0	0	0	0	0	0	0	0	0	0	0	0
ENSG00000169972	112	109	60	129	139	62	131	99	87	129	136	118	1479	1890	1302	785	796	898	693	802	903	834	611	582
ENSG00000127054	274	328	201	1073	1242	720	424	394	333	1557	1707	1254	2876	2481	2592	3447	1457	2960	2451	2384	2959	2488	2370	2395
ENSG00000274153	0	0	0	0	0	0	0	0	0	0	0	0	0	0	0	0	0	0	0	0	0	0	0	0
ENSG00000240731	0	4	2	7	14	3	6	1	7	17	8	8	12	2	23	28	1	27	26	15	29	24	43	22
ENSG00000224051	50	60	57	101	80	68	117	83	81	108	104	85	782	966	771	382	212	427	682	706	839	332	333	371
ENSG00000169962	1	1	1	0	0	1	15	11	4	1	1	2	27	10	10	6	6	2	33	33	33	0	6	5
ENSG00000107404	609	654	555	599	530	423	818	700	598	780	1018	785	4606	4418	4163	1320	556	1319	3319	3362	3668	1156	1074	1155
ENSG00000275884	0	0	0	0	0	0	0	0	0	0	0	0	0	0	0	0	0	0	0	0	0	0	0	0
ENSG00000162576	28	54	20	76	91	31	42	33	22	55	47	44	682	598	606	243	133	294	419	371	471	216	164	190
ENSG00000175756	173	242	163	917	1608	591	185	185	156	1271	1192	982	5067	6135	4101	3832	3638	3956	2805	2863	3677	4199	2612	2731
ENSG00000223663	0	0	0	0	0	1	0	0	0	1	0	0	4	5	0	3	0	0	0	0	0	2	0	0
ENSG00000221978	786	877	575	2089	3598	920	1630	1212	1022	3043	2043	1354	4528	5068	3755	2922	3023	3002	5213	5191	6351	3668	3015	2862
ENSG00000224870	46	59	63	390	676	149	113	71	77	417	275	245	986	733	812	914	491	966	904	929	1020	990	736	792
ENSG00000242485	93	98	47	630	1076	343	104	122	73	1011	847	633	2520	2078	2484	2323	1828	2418	1775	1956	2333	2310	1757	2053
ENSG00000264293	0	0	0	0	0	0	0	0	0	0	0	0	0	0	0	0	0	0	0	0	0	0	0	0
ENSG00000272455	0	0	0	9	27	8	1	6	2	9	10	8	122	117	70	177	134	227	51	58	72	208	151	147
ENSG00000235098	103	117	140	13	11	10	85	110	93	12	8	7	2604	2106	2276	61	23	67	1139	1194	1520	45	34	35
ENSG00000225905	0	1	0	8	11	2	0	0	0	1	5	3	7	17	7	6	11	12	5	6	7	3	13	9
ENSG00000205116	6	7	3	7	3	2	4	3	2	3	5	2	50	42	43	5	14	26	39	67	43	15	15	12
ENSG00000225285	0	1	1	11	29	8	1	4	2	15	5	7	15	18	16	25	41	17	10	10	12	17	34	25
ENSG00000179403	236	249	204	116	86	109	198	195	166	99	75	117	4238	4328	4413	646	167	743	2351	2448	2717	585	546	614
ENSG00000215915	65	44	26	210	232	115	69	56	48	229	285	224	495	470	401	346	133	310	358	333	427	307	288	266
ENSG00000160072	141	141	108	929	885	490	165	144	134	1192	1236	966	1229	1007	1114	1509	1021	1492	854	909	1109	1738	1496	1399
ENSG00000197785	128	102	83	1015	844	583	106	125	96	1134	1314	1033	1128	882	1059	1849	419	1645	866	860	901	1383	1395	1337
ENSG00000205090	11	7	3	14	14	10	15	13	17	11	13	16	274	321	209	74	62	80	243	226	308	74	51	58
ENSG00000160075	310	337	249	2733	3659	1498	334	275	230	3297	2974	1823	6828	7538	6327	5011	5226	5320	4362	4627	5330	4790	3509	3605
ENSG00000215014	0	0	1	4	10	4	2	1	0	8	7	5	53	56	63	66	50	71	45	49	72	65	28	34
ENSG00000279244	0	0	0	0	0	0	1	0	0	0	0	0	0	0	0	0	0	0	0	0	0	0	0	0
ENSG00000274481	0	0	0	0	0	0	0	0	0	0	0	0	0	0	0	0	0	1	0	0	0	0	0	0
ENSG00000280747	0	0	0	0	0	0	0	0	0	0	0	0	0	0	0	0	0	0	1	0	0	0	0	0
ENSG00000228594	23	37	17	174	166	94	32	42	17	169	154	144	901	1085	736	1036	909	1152	453	551	570	1083	804	792
ENSG00000272106	5	9	7	25	26	4	5	8	5	34	9	9	258	204	228	203	149	243	251	305	334	215	130	146
ENSG00000197530	135	129	97	299	376	228	240	227	217	374	404	299	1250	1450	1128	1029	891	1067	1051	1027	1288	1042	801	804
ENSG00000189409	175	242	150	136	229	65	408	332	339	161	113	93	1890	2162	1597	266	264	330	1400	1437	1712	321	256	221
ENSG00000248333	540	505	365	3192	3684	1581	793	566	457	3629	5214	3100	2461	1983	1975	2667	2952	2188	2417	1997	2915	2934	2560	2226
ENSG00000272004	1	1	0	9	21	1	2	1	0	6	3	2	29	30	33	7	10	17	26	15	23	10	6	13
ENSG00000189339	701	710	484	1295	1993	756	1298	1170	949	1917	1262	993	11517	9088	12923	4790	1742	5765	13056	13621	15373	4518	5066	5437
ENSG00000269737	0	0	0	1	4	0	2	0	0	2	0	2	0	0	0	4	0	1	1	1	1	2	0	0
ENSG00000269227	0	0	0	0	0	0	0	0	0	1	0	0	0	0	0	0	0	0	0	0	0	0	0	0
ENSG00000215914	5	3	11	3	5	1	14	3	12	6	4	3	77	53	51	11	2	12	53	47	62	11	11	6
ENSG00000008128	18	16	17	71	77	26	53	29	21	79	61	44	70	69	41	59	48	57	58	88	122	71	71	60
ENSG00000268575	13	17	5	48	71	16	28	22	12	50	26	24	66	35	69	67	4	87	102	108	108	85	111	100
ENSG00000227775	0	0	1	5	6	3	2	2	1	3	1	0	3	1	1	1	0	4	4	3	5	8	0	2
ENSG00000215790	45	45	26	105	212	53	75	84	62	153	105	62	223	128	389	186	46	211	423	504	518	101	237	230
ENSG00000008130	113	121	86	846	1506	530	176	111	118	1458	1190	825	1414	898	1392	2190	604	2134	1323	1366	1589	1843	1898	1899
ENSG00000078369	417	656	393	1321	3005	889	935	826	635	2035	1874	1670	30759	22788	37264	23198	11274	25515	34359	36531	40793	18272	20265	21910
ENSG00000231050	2	2	3	8	15	2	2	5	8	8	4	4	13	24	8	9	17	5	17	23	16	2	10	11
ENSG00000169885	2	6	2	9	12	1	22	7	7	10	10	5	43	50	22	11	28	16	31	42	64	28	25	21
ENSG00000178821	9	10	12	95	143	45	10	7	14	156	118	94	191	238	153	357	436	378	85	99	143	440	281	288
ENSG00000142609	2	0	0	10	1	3	2	2	1	4	7	5	1	3	2	5	8	8	5	2	4	8	8	3
ENSG00000233542	0	0	0	4	5	1	0	1	0	9	2	4	5	5	1	23	20	12	9	5	4	14	18	12
ENSG00000187730	23	23	24	6	10	11	39	25	16	30	19	16	447	414	384	55	18	39	252	367	346	68	42	33
ENSG00000226969	0	0	0	2	6	1	0	0	0	3	1	2	0	0	0	3	5	0	0	0	0	3	1	1
ENSG00000067606	574	632	458	1297	1187	741	582	517	412	1764	1921	1293	8313	6827	7907	1685	657	1450	4304	4563	5190	1423	1370	1237
ENSG00000271806	0	0	0	0	3	0	0	0	0	0	1	0	2	1	1	0	1	0	1	1	2	0	0	1
ENSG00000182873	7	12	10	14	20	6	21	12	16	11	15	9	115	92	94	47	28	62	93	96	93	39	32	53
ENSG00000162585	120	180	96	690	1189	448	182	178	149	1021	890	688	3016	3953	2417	2387	3309	2664	1799	2060	2195	2716	1811	1798
ENSG00000234396	0	0	0	0	0	0	0	0	0	1	2	1	0	0	1	1	2	0	0	0	1	1	1	0
ENSG00000277082	0	0	0	0	0	0	0	0	0	0	0	0	0	0	0	0	0	0	0	0	0	0	0	0
ENSG00000157933	1403	1183	1259	1747	935	1120	2085	2001	1536	1915	2451	1657	8285	4578	10107	2657	453	2452	9450	8160	9363	1634	2262	2260
ENSG00000116151	23	29	27	106	270	79	34	50	53	151	119	89	124	98	144	113	47	134	150	147	167	88	111	146
ENSG00000272161	0	0	0	0	0	0	0	0	0	0	1	0	0	10	0	4	0	1	0	0	1	2	0	0
ENSG00000269896	10	7	11	19	14	11	15	10	8	25	33	12	71	56	99	60	44	58	58	72	81	44	59	52
ENSG00000272420	0	0	0	1	0	0	0	0	0	0	0	0	4	13	8	6	16	11	11	10	15	15	5	2
ENSG00000157916	74	87	67	333	297	185	189	157	126	356	278	245	3842	3266	3833	2868	1281	3060	3431	3785	3974	2723	2587	2714
ENSG00000157911	22	47	22	342	405	157	50	62	40	432	263	226	632	694	551	1056	601	1111	596	616	783	1090	893	1026
ENSG00000149527	1464	1442	1173	11	13	6	935	814	816	12	15	9	8221	5842	9364	10	3	7	3859	3844	4431	3	12	5
ENSG00000224387	0	0	0	0	0	0	0	0	0	0	0	0	0	0	0	0	0	0	0	0	0	0	0	0
ENSG00000229393	0	1	0	2	0	0	0	0	0	0	0	0	2	0	0	0	0	0	1	0	0	0	0	0
ENSG00000157881	127	142	99	323	364	220	169	134	106	589	566	430	944	696	835	622	268	540	935	898	998	633	640	627
ENSG00000197921	166	166	119	0	4	0	59	44	47	1	1	0	955	1094	799	5	0	3	163	136	164	4	0	2
ENSG00000272449	3	7	4	8	19	2	2	8	2	9	5	8	202	202	193	61	62	53	75	49	57	59	45	33
ENSG00000238164	0	0	0	0	1	0	0	0	0	0	0	0	0	0	0	0	0	0	0	0	0	0	0	0
ENSG00000157873	2	0	3	1	5	2	4	6	2	2	2	2	16	10	21	3	0	7	10	10	9	3	5	2
ENSG00000225931	0	0	1	0	0	1	0	0	0	0	0	0	0	0	0	0	0	0	0	0	0	0	0	1
ENSG00000228037	0	0	0	1	0	0	0	1	0	0	0	1	2	0	2	0	0	0	0	1	0	0	0	0
ENSG00000157870	63	76	55	233	230	218	116	119	90	329	347	303	1747	1369	1712	1771	506	1944	1661	1635	2239	1824	1763	1871
ENSG00000142606	0	1	0	8	7	8	5	11	5	18	29	10	2	2	4	26	3	22	22	19	17	27	20	48
ENSG00000237058	0	0	0	1	3	0	0	0	0	1	2	0	0	0	0	10	12	20	0	0	0	17	13	23
ENSG00000215912	0	1	0	8	30	9	6	9	7	34	11	7	4	4	2	12	18	4	20	16	15	17	22	19
ENSG00000233234	0	0	0	0	0	0	0	0	0	0	0	0	0	0	0	0	0	0	0	0	0	0	0	0
ENSG00000231630	0	0	0	0	0	0	0	0	0	0	0	0	0	0	0	0	0	0	0	0	0	0	0	0
ENSG00000169717	0	0	0	0	0	0	0	0	0	0	0	0	0	0	0	1	0	0	0	0	0	0	0	0
ENSG00000177133	0	1	0	1	0	1	0	1	0	0	1	1	0	0	0	1	0	2	0	0	0	0	1	0
ENSG00000142611	3	2	1	42	32	14	3	3	2	31	41	21	6	2	4	34	11	19	6	9	3	11	19	25
ENSG00000226286	0	0	0	0	0	0	0	0	0	0	0	0	0	0	0	0	0	0	0	0	0	0	0	0
ENSG00000279839	1	0	0	0	1	0	0	0	0	0	0	0	0	0	0	0	0	0	0	0	0	0	0	0
ENSG00000272235	0	0	0	0	0	0	0	0	0	0	0	0	0	0	0	0	0	1	0	1	0	0	0	0
ENSG00000130762	13	4	8	297	305	159	2	5	5	426	454	307	43	39	38	546	215	552	23	38	47	508	580	565
ENSG00000272088	0	0	0	0	0	0	0	0	0	0	1	0	0	0	0	0	0	3	0	0	1	0	0	0
ENSG00000162591	381	363	314	405	230	209	539	435	393	337	439	297	2543	1993	2889	571	98	530	1930	2154	2265	448	571	513
ENSG00000207776	2	0	1	0	0	0	0	0	2	0	0	0	0	0	0	0	0	0	1	0	0	0	0	0
ENSG00000238260	2	0	0	13	15	0	0	1	0	4	3	2	2	4	3	11	20	10	2	1	3	14	3	14
ENSG00000158109	64	60	57	171	244	116	166	156	122	200	203	171	2704	1771	2570	1050	223	1232	2597	2706	3409	895	946	953
ENSG00000116213	116	101	63	345	416	127	282	200	173	406	304	223	1940	1409	1597	1196	313	1125	1451	1461	1822	948	868	889
ENSG00000078900	302	337	237	41	65	25	401	362	265	77	52	44	3166	2599	3407	107	65	114	2246	2395	2491	104	103	112
ENSG00000227589	1	1	0	0	2	0	1	0	1	0	0	0	24	24	30	0	0	0	12	9	12	0	0	0
ENSG00000235131	0	0	0	0	0	0	0	0	0	0	0	0	0	1	0	0	0	0	3	0	0	0	0	0
ENSG00000227372	305	362	194	941	2948	470	353	309	222	1724	1035	750	3760	2978	4316	2509	1265	3042	2704	2962	3179	2830	2663	2690
ENSG00000276189	0	0	0	0	0	0	0	0	0	0	0	0	0	0	0	0	0	0	0	0	0	0	0	0
ENSG00000162592	0	0	0	3	8	3	0	0	0	3	5	4	4	0	1	9	0	5	0	0	0	4	8	2
ENSG00000235169	7	9	8	23	51	3	13	7	8	21	17	11	42	60	43	58	59	45	68	54	54	44	64	37
ENSG00000130764	135	135	123	482	422	282	207	207	163	625	502	392	3399	1696	3842	4108	376	3176	3674	3621	4529	2069	2623	2890
ENSG00000266075	0	0	1	1	3	1	0	0	0	1	0	0	4	0	0	0	0	0	0	2	8	0	1	0
ENSG00000272153	0	4	0	0	0	1	8	0	0	1	0	0	2	5	10	0	6	1	17	13	6	4	0	0
ENSG00000116198	444	458	321	876	1203	572	486	400	306	1167	1204	807	3681	2270	4693	1133	441	986	2984	3244	3337	889	1051	1023
ENSG00000169598	20	27	17	38	144	23	37	28	24	81	30	31	755	586	686	333	106	244	485	523	653	266	288	322
ENSG00000198912	67	62	24	266	710	127	94	58	63	485	332	213	710	620	636	787	456	790	634	646	814	908	774	775
ENSG00000236423	0	0	0	2	4	1	1	0	1	2	5	3	7	11	12	27	7	18	12	8	13	13	16	12
ENSG00000233304	0	0	0	0	0	0	0	0	0	0	0	0	0	0	0	0	0	0	0	0	0	0	0	0
ENSG00000226374	0	0	0	0	0	0	0	0	0	0	0	0	0	0	0	0	0	0	0	0	0	0	0	0
ENSG00000229280	0	0	0	0	0	0	0	0	0	0	1	0	0	1	0	1	1	1	0	0	0	1	1	1
ENSG00000235054	0	0	0	0	0	0	0	0	0	0	0	0	0	0	0	0	0	0	0	0	0	0	0	0
ENSG00000227169	0	0	0	0	0	0	0	0	0	0	0	0	0	0	0	0	0	0	0	0	0	0	0	0
ENSG00000232596	0	0	0	0	0	0	0	0	0	0	0	0	0	0	0	0	0	0	0	0	0	0	0	0
ENSG00000196581	0	2	0	0	1	0	74	62	48	52	50	28	0	1	0	0	0	0	364	411	417	90	88	102
ENSG00000277731	0	0	0	0	0	0	0	0	0	0	0	0	0	0	0	0	0	0	0	0	0	0	0	0
ENSG00000231510	0	0	0	0	0	0	0	0	0	1	0	0	0	0	0	0	0	1	0	1	0	5	2	2
ENSG00000260972	0	0	0	0	0	0	0	0	0	0	0	0	0	0	0	0	0	0	0	0	0	0	0	0
ENSG00000264341	0	0	0	0	0	0	0	0	0	0	0	0	0	0	0	0	0	0	0	0	0	0	0	0
ENSG00000236948	0	0	0	0	0	0	0	0	0	0	0	0	0	0	0	0	0	0	0	0	0	0	0	0
ENSG00000216045	0	0	0	0	0	0	0	0	0	0	0	0	0	0	0	0	0	0	0	0	0	0	0	0
ENSG00000264101	0	0	0	0	0	0	0	0	0	0	0	2	0	0	0	0	0	0	0	0	0	0	0	0
ENSG00000131697	113	103	95	212	246	156	186	142	141	405	349	237	437	272	491	315	100	287	567	556	628	252	302	281
ENSG00000266687	0	0	0	0	0	0	0	0	0	0	0	0	0	0	0	0	0	0	0	0	0	0	0	0
ENSG00000069424	46	45	33	52	79	54	62	74	52	131	139	92	499	360	563	156	45	184	441	400	538	129	161	169
ENSG00000116254	27	31	14	134	73	60	18	16	22	168	204	138	66	54	45	102	15	87	33	41	57	135	101	102
ENSG00000116251	254	285	151	5309	5353	3355	294	270	150	6834	5532	3736	21169	22402	16261	24988	19087	24776	13993	14239	16768	25073	17569	19151
ENSG00000226944	0	0	0	2	7	0	0	0	0	3	3	2	5	0	1	7	14	10	1	2	3	14	7	8
ENSG00000158286	1	0	3	85	115	29	11	11	15	102	92	38	13	8	6	50	38	75	28	28	41	96	85	95
ENSG00000116237	82	135	94	1176	1433	782	191	210	126	1767	1155	1078	5876	5221	6316	8116	2185	9135	4565	4962	5424	8158	7827	8750
ENSG00000225077	1	0	0	24	84	7	0	1	0	29	18	15	44	61	37	287	505	368	35	34	39	311	262	279
ENSG00000173673	2	2	1	132	244	104	0	1	3	176	156	117	13	16	13	362	145	394	6	7	8	237	264	304
ENSG00000158292	913	1135	752	138	108	121	980	1110	826	184	120	126	10472	8872	10612	475	107	657	8261	8166	9409	451	435	420
ENSG00000097021	160	155	99	637	936	451	214	212	194	1046	1398	994	4851	3674	4291	4694	1030	4184	4442	4372	5262	3606	3119	3207
ENSG00000271746	0	0	0	3	5	3	0	1	0	2	0	1	18	5	5	14	18	4	2	8	8	10	2	6
ENSG00000069812	181	200	190	19	26	16	317	320	246	34	31	22	3106	2356	3465	65	37	80	2662	2778	3283	75	91	71
ENSG00000187017	185	162	134	182	336	89	214	169	145	259	176	159	1483	1093	1360	510	233	533	927	1059	1000	563	517	495
ENSG00000265392	0	0	0	0	0	0	0	0	0	0	0	0	0	0	0	0	0	0	0	0	0	0	0	0
ENSG00000231868	0	0	0	1	0	0	0	0	0	2	1	0	0	0	0	0	0	0	0	1	0	0	0	0
ENSG00000215788	86	104	73	141	181	74	180	115	119	201	197	118	821	907	604	313	344	344	656	554	754	368	298	303
ENSG00000171680	847	855	705	916	866	557	891	685	656	1276	1277	923	3381	2841	3672	1159	487	1150	2414	2366	2595	1197	1311	1076
ENSG00000162408	54	59	32	313	519	186	111	57	86	412	244	182	943	507	1049	1316	380	1106	1153	1056	1363	943	1099	1140
ENSG00000253022	0	0	0	0	0	0	0	0	0	0	0	0	0	0	0	0	0	0	0	0	0	0	0	0
ENSG00000229519	1	0	0	1	4	1	0	0	1	3	3	1	118	202	104	166	157	153	103	94	101	213	88	105
ENSG00000173662	0	0	0	0	0	0	1	0	0	0	0	1	2	0	0	6	1	3	0	1	1	3	4	6
ENSG00000204859	54	74	30	199	318	102	96	78	85	276	255	200	450	378	389	510	315	412	513	535	584	454	453	443
ENSG00000162413	73	54	87	259	336	177	105	95	71	286	182	172	651	443	831	726	161	767	581	554	625	419	466	564
ENSG00000116273	31	35	25	445	598	249	75	75	54	466	393	357	1044	760	946	2121	645	2022	1074	1083	1329	1539	1410	1652
ENSG00000041988	43	40	19	126	175	80	78	83	56	178	124	87	725	678	538	325	288	381	683	663	833	391	297	292
ENSG00000007923	247	279	162	1380	2224	979	327	270	217	2881	2871	2028	2849	1792	3260	3479	1366	3631	2830	2773	3274	3614	3900	3902
ENSG00000228750	0	0	0	0	0	0	0	0	0	0	0	0	0	1	0	0	0	0	0	0	0	0	0	0
ENSG00000237436	0	1	1	11	10	5	4	0	1	4	3	1	27	21	9	43	48	45	21	10	27	44	34	26
ENSG00000171735	134	154	81	698	1472	408	502	380	274	924	745	469	2511	3171	1969	2567	4640	2798	1944	2039	2292	2953	1952	1980
ENSG00000227950	0	0	0	1	0	0	0	0	0	0	0	0	0	0	0	1	1	0	0	1	1	0	0	1
ENSG00000237365	0	0	0	0	0	0	0	0	0	0	0	0	0	0	0	0	0	0	0	0	0	0	0	0
ENSG00000207056	0	0	0	0	0	0	0	0	0	0	0	0	0	0	0	0	0	0	0	0	0	0	0	0
ENSG00000280801	0	0	0	0	1	0	0	0	1	0	0	0	0	0	0	0	0	0	0	0	0	0	0	0
ENSG00000237402	0	0	1	1	1	1	1	0	2	3	0	5	16	11	12	7	11	8	4	7	10	6	2	2
ENSG00000237728	0	0	0	0	0	0	0	0	0	0	0	0	0	0	0	0	0	0	0	0	0	0	0	0
ENSG00000225126	0	0	0	0	0	0	0	0	0	0	0	0	0	0	0	0	0	0	0	0	0	0	0	0
ENSG00000270171	2	0	0	9	17	4	5	5	5	18	12	3	24	12	4	10	7	15	45	32	45	21	24	22
ENSG00000270035	0	1	0	9	16	5	5	6	5	10	4	4	6	9	7	6	9	8	35	15	21	13	14	11
ENSG00000269978	0	0	0	2	3	2	0	5	0	3	5	1	3	5	1	5	8	12	14	19	19	10	8	10
ENSG00000049245	18	33	15	205	441	117	120	124	62	329	233	168	1991	1556	1977	2257	938	2439	596	704	684	1880	1655	1845
ENSG00000269925	0	0	0	1	2	0	0	0	0	2	1	3	19	5	11	18	8	7	9	15	19	5	5	12
ENSG00000049246	85	125	67	454	710	313	54	30	31	679	665	433	538	535	542	628	263	756	211	253	262	499	636	672
ENSG00000236266	0	0	0	0	0	0	0	0	0	0	0	0	0	0	0	0	0	0	0	0	0	0	0	0
ENSG00000049247	0	0	0	0	0	0	0	0	0	0	0	0	0	0	0	1	0	0	0	0	0	7	2	0
ENSG00000049249	0	0	0	0	1	0	0	0	0	0	1	0	4	1	1	0	0	1	6	22	12	0	0	0
ENSG00000270330	0	0	0	0	2	0	0	0	0	0	0	0	1	1	0	0	0	4	0	0	2	1	0	0
ENSG00000116288	70	69	35	707	1637	486	75	94	61	1212	1008	760	8073	8053	6455	9424	5759	9411	5641	5442	6831	10703	7310	7844
ENSG00000200344	0	0	0	0	0	0	0	0	0	0	0	0	0	0	0	0	0	0	0	0	0	0	0	0
ENSG00000116285	12	27	11	406	918	197	27	21	16	546	365	235	813	594	731	3497	620	3225	734	709	769	2558	2693	2881
ENSG00000238290	1	0	1	2	5	0	0	2	1	2	1	1	4	3	1	1	6	2	4	2	15	6	2	1
ENSG00000232848	0	0	0	1	1	1	0	0	0	4	5	3	9	7	8	2	0	5	3	6	4	5	6	8
ENSG00000229305	0	0	0	0	0	0	0	0	0	0	0	0	0	0	0	0	0	0	0	0	0	0	1	0
ENSG00000200975	0	0	0	0	0	0	0	0	0	0	0	0	0	0	0	0	0	0	0	0	0	0	0	0
ENSG00000227634	0	0	0	0	0	0	0	0	0	0	0	1	0	1	0	0	0	0	0	0	0	0	0	0
ENSG00000233645	0	0	0	0	0	0	0	0	0	0	0	0	0	0	0	0	0	0	0	0	0	0	0	0
ENSG00000251977	0	0	0	0	0	0	0	0	0	0	0	0	0	0	0	0	0	0	0	0	0	0	0	0
ENSG00000162426	15	3	4	28	29	10	24	14	19	29	19	22	121	139	108	97	55	102	200	198	272	92	74	67
ENSG00000252254	0	0	0	0	0	0	0	0	0	0	0	0	0	0	0	0	0	0	0	0	0	0	0	0
ENSG00000142599	1330	1272	941	4763	7434	2735	2040	1542	1462	6502	6278	3849	5192	3813	5746	5054	2013	4636	7477	7138	8276	3423	4870	4705
ENSG00000232912	0	0	0	0	11	0	0	0	0	5	1	3	0	0	0	2	10	2	0	0	0	0	2	1
ENSG00000221083	0	0	0	2	0	0	0	0	0	1	0	0	1	2	2	0	50	1	0	0	0	1	1	0
ENSG00000270282	0	0	0	0	0	0	0	0	0	0	0	0	0	0	0	0	0	0	0	0	0	0	0	0
ENSG00000280851	0	0	0	1	1	0	0	0	0	0	0	0	1	2	0	0	0	0	0	0	0	0	0	0
ENSG00000234619	3	1	0	5	23	1	2	1	0	11	12	4	10	2	10	17	0	12	11	7	4	14	17	13
ENSG00000224315	13	10	3	17	58	2	22	3	4	14	5	1	1	0	0	0	0	2	3	0	4	4	2	4
ENSG00000222511	0	0	0	0	0	0	0	0	0	2	0	0	0	0	0	0	0	0	1	0	1	0	0	1
ENSG00000226545	0	0	0	0	0	0	0	0	0	0	0	0	0	0	0	0	0	0	0	0	0	0	1	0
ENSG00000228423	0	0	0	0	2	1	0	0	0	1	0	0	5	4	1	0	17	2	0	1	0	8	4	0
ENSG00000229716	0	0	0	0	1	0	0	0	0	0	0	0	1	0	0	4	1	0	0	2	0	0	0	0
ENSG00000074800	329	341	323	4581	8806	2936	452	453	392	10124	13845	9388	15255	8065	16449	46792	8846	34146	15554	14951	17429	29875	37046	36656
ENSG00000280816	0	0	0	0	0	0	0	0	0	0	0	0	0	0	0	0	0	0	0	0	0	0	0	0
ENSG00000274258	0	2	0	1	0	0	0	0	0	4	1	0	0	0	0	0	0	3	0	0	0	0	0	0
ENSG00000236269	0	0	0	14	41	7	0	0	0	24	5	2	1	1	3	5	8	3	0	0	0	5	6	5
ENSG00000230679	1	0	0	0	4	0	0	0	0	0	0	0	5	7	1	8	15	16	12	3	2	8	5	10
ENSG00000201725	0	0	0	0	0	0	0	0	0	0	0	0	0	0	0	0	0	0	0	0	0	0	0	0
ENSG00000238249	0	0	0	4	2	0	1	0	0	1	0	0	39	38	26	17	18	25	10	13	16	10	17	14
ENSG00000232208	0	1	0	3	4	2	2	0	0	1	0	0	8	20	15	15	20	22	3	8	9	15	6	15
ENSG00000232663	0	0	0	0	0	0	0	0	0	0	0	0	0	0	0	0	1	0	0	0	0	0	0	0
ENSG00000131686	0	0	0	0	0	0	0	0	0	0	0	0	0	0	0	2	0	0	0	0	1	0	1	1
ENSG00000265141	0	0	0	0	0	0	0	0	0	0	0	0	0	0	0	0	0	0	0	0	0	0	0	0
ENSG00000197241	0	0	0	0	0	0	0	0	0	1	0	0	0	0	0	3	0	1	0	0	0	2	1	0
ENSG00000142583	4	6	2	4	3	1	0	0	0	1	3	0	102	98	77	6	0	7	14	23	22	4	4	5
ENSG00000252404	0	0	0	0	0	0	0	0	0	0	0	0	0	0	0	0	0	0	0	0	0	0	0	0
ENSG00000281506	0	0	0	0	0	0	0	0	0	0	0	0	0	0	0	0	0	0	0	0	0	0	0	0
ENSG00000180758	6	2	6	41	117	29	9	8	3	90	60	37	60	34	58	266	85	252	75	59	74	246	298	289
ENSG00000207865	2	1	0	10	29	6	0	2	0	1	2	2	0	0	0	0	0	0	0	1	0	0	5	1
ENSG00000228526	2	4	0	46	98	11	4	0	1	42	24	12	0	0	1	1	0	3	0	3	0	2	1	5
ENSG00000234546	6	7	1	42	99	30	3	7	4	51	29	27	76	98	61	129	213	114	32	34	46	142	69	87
ENSG00000281937	0	0	0	1	2	0	2	2	0	2	0	0	0	0	0	0	0	0	0	0	3	1	0	0
ENSG00000282129	0	0	0	0	0	0	0	0	0	0	0	0	0	0	0	0	0	0	0	0	0	0	0	0
ENSG00000049239	82	86	57	182	258	133	131	102	87	227	184	153	741	596	842	882	137	891	559	552	606	584	819	887
ENSG00000171621	400	574	359	89	114	44	856	686	506	114	109	68	5381	4680	5942	255	66	258	5040	5367	5802	195	148	241
ENSG00000252956	0	0	0	0	0	0	0	0	0	0	0	0	0	0	0	0	0	0	0	0	0	0	0	0
ENSG00000235263	0	0	0	0	0	0	0	0	0	0	0	0	0	0	0	0	0	0	0	0	0	0	0	0
ENSG00000171612	10	15	7	77	252	35	15	7	8	111	77	66	1030	1294	914	1570	1314	1614	685	727	839	1605	1138	1180
ENSG00000231181	0	0	0	6	20	4	0	1	2	12	4	3	7	4	1	3	16	8	6	0	3	10	11	14
ENSG00000188807	209	256	224	312	368	193	274	288	205	415	300	252	2921	2562	3593	1161	432	1210	2363	2538	2777	1095	1029	1162
ENSG00000171608	136	113	92	781	844	558	304	303	270	1316	1664	1057	1067	716	1249	1541	334	1558	1590	1755	1842	1194	1418	1461
ENSG00000179840	0	0	0	0	0	0	0	0	0	0	0	0	2	0	0	0	0	0	0	0	0	0	0	0
ENSG00000233268	0	0	0	0	0	0	0	0	0	0	0	0	0	0	0	0	0	0	0	0	0	3	0	0
ENSG00000231789	4	5	2	110	141	35	5	6	4	120	126	85	148	163	119	302	302	305	143	137	124	288	193	217
ENSG00000171603	604	579	428	3437	3714	2247	956	840	647	5538	6056	4131	6580	4909	7354	6672	1381	6320	8477	9594	9829	5117	6193	6293
ENSG00000271264	0	0	0	0	5	0	0	0	0	2	4	0	28	24	27	31	2	33	17	22	16	30	30	23
ENSG00000280113	0	0	0	0	0	0	0	0	0	0	0	0	0	1	0	2	0	0	1	0	0	0	0	2
ENSG00000178585	55	80	43	274	574	160	103	95	63	415	274	232	2567	2591	2478	2346	1727	2831	2309	2504	2849	2641	2009	2108
ENSG00000223989	0	0	0	0	0	0	0	0	0	0	0	0	0	1	1	0	0	0	0	0	0	3	0	0
ENSG00000162441	30	30	19	163	324	104	42	47	20	256	145	104	1354	992	1536	922	574	971	1388	1471	1601	739	875	884
ENSG00000228150	0	0	0	1	0	0	0	0	1	0	0	1	3	4	2	3	13	1	4	1	3	5	2	0
ENSG00000173614	18	22	12	30	76	13	21	24	7	56	45	34	469	318	411	203	80	159	331	327	456	129	148	185
ENSG00000202415	2	0	0	0	5	0	0	1	0	0	1	1	4	0	1	4	0	2	2	1	6	2	3	2
ENSG00000265521	0	0	0	0	0	0	0	0	1	0	1	0	0	1	0	0	0	0	0	0	0	0	0	0
ENSG00000241326	0	0	0	0	0	0	0	0	0	0	0	0	0	0	0	0	0	0	0	0	0	0	0	0
ENSG00000162444	0	4	0	57	85	32	1	0	0	75	65	31	13	18	13	260	195	213	8	10	7	195	161	145
ENSG00000130939	366	355	198	1433	2828	1174	504	360	313	2953	3144	1799	4299	2647	4700	4628	735	4738	5000	4949	5594	3473	5137	5241
ENSG00000224340	0	0	0	0	0	0	0	0	0	0	0	0	1	0	0	0	0	0	0	0	0	0	0	0
ENSG00000233623	0	0	0	0	7	0	0	1	0	3	0	0	0	0	0	0	0	2	0	0	0	1	2	0
ENSG00000201746	0	0	0	0	0	0	0	1	0	1	0	1	0	0	0	0	0	0	0	0	1	2	1	2
ENSG00000054523	979	862	699	4834	4321	3190	2191	1906	1482	6440	9560	4802	6426	3288	8925	5049	864	4264	13332	12347	14608	2710	5619	5379
ENSG00000264881	0	0	0	0	0	0	0	0	0	1	0	0	0	0	0	0	0	0	0	0	0	0	0	0
ENSG00000199562	0	0	1	1	4	0	0	0	2	3	0	1	1	5	0	0	25	1	6	1	4	1	1	0
ENSG00000264501	0	0	0	0	0	0	0	0	0	0	0	0	0	0	0	0	0	0	0	0	0	0	0	0
ENSG00000142657	219	175	220	753	1356	564	364	407	289	1549	1698	1268	9128	6210	8091	9678	2794	9286	10279	10017	11297	8766	8216	8192
ENSG00000271989	2	2	0	1	8	1	2	0	0	1	1	0	2	4	1	4	7	1	1	0	0	0	3	4
ENSG00000251503	0	0	0	0	0	0	0	0	0	0	0	0	0	0	0	0	0	0	2	0	0	0	0	0
ENSG00000175279	1	4	0	22	33	14	4	2	1	17	18	15	53	80	54	125	281	164	37	39	42	137	117	119
ENSG00000241563	0	0	0	1	5	0	2	0	0	1	2	3	4	4	3	0	3	10	1	5	1	13	5	1
ENSG00000160049	38	49	38	548	845	315	79	70	63	842	599	520	4811	4773	3586	6852	5043	7362	3427	3531	4410	8458	7074	7028
ENSG00000203469	0	0	0	0	0	0	0	0	0	0	0	0	1	3	1	1	11	5	2	2	3	1	4	2
ENSG00000142655	72	82	50	271	593	168	89	81	75	554	552	358	802	783	723	685	365	749	845	879	965	701	569	567
ENSG00000243267	0	0	0	4	0	0	1	0	0	1	0	0	0	0	0	0	0	0	0	0	1	0	0	0
ENSG00000130940	189	169	153	483	483	261	307	255	223	691	725	444	430	350	424	310	93	266	490	516	580	230	378	330
ENSG00000272078	1	3	1	1	3	1	5	2	8	0	0	1	14	9	22	5	2	0	21	20	23	0	2	3
ENSG00000225158	0	0	0	0	0	0	0	0	0	0	0	0	0	3	0	1	8	0	0	1	0	0	0	0
ENSG00000175262	1	0	0	5	4	2	0	0	0	2	5	2	0	1	1	16	11	24	0	0	1	13	17	11
ENSG00000215785	0	0	0	2	4	3	0	0	0	0	0	0	2	1	0	1	0	2	0	1	0	1	1	1
ENSG00000264181	0	0	0	0	0	0	0	0	0	0	0	0	0	0	0	0	0	0	0	0	0	0	0	0
ENSG00000281322	0	0	0	0	0	0	0	0	0	0	0	0	0	0	0	0	0	0	0	0	0	0	1	0
ENSG00000120948	54	91	58	724	1526	335	159	108	72	907	657	420	5109	3669	4686	4672	1835	4044	4757	4320	5472	4592	4149	4396
ENSG00000277726	0	0	0	0	0	0	0	0	0	0	0	0	0	0	0	0	0	0	0	0	0	0	0	0
ENSG00000009724	0	0	0	3	8	7	1	1	2	9	5	6	2	8	10	11	12	17	6	6	17	31	16	24
ENSG00000271895	0	0	0	5	13	3	0	0	3	4	0	2	72	65	46	36	39	34	41	40	58	46	33	34
ENSG00000116649	147	200	136	1633	2563	975	221	208	155	2839	2979	2269	5763	7184	4574	5592	6020	6330	2922	3318	3429	6836	4147	4435
ENSG00000171824	390	418	244	1514	2248	991	668	500	392	2190	2415	1398	2392	1705	2306	2506	1092	1824	2983	3018	3249	1636	1756	1748
ENSG00000226849	2	3	0	6	16	0	3	5	1	4	1	0	16	8	13	9	12	10	11	7	16	8	8	5
ENSG00000281350	0	0	0	1	3	0	0	0	0	0	0	0	0	1	0	0	9	1	0	0	6	0	3	0
ENSG00000230337	0	1	0	1	0	0	0	1	2	1	3	2	8	15	8	11	3	14	12	15	21	12	10	10
ENSG00000198793	485	513	343	2155	2093	1443	746	604	552	3017	3978	2256	3761	2745	4105	4652	867	4035	4728	4626	5065	3290	5112	4689
ENSG00000225602	0	0	0	0	0	0	0	0	0	0	0	0	0	0	0	0	0	0	1	0	1	0	0	1
ENSG00000253086	0	0	0	0	0	0	0	0	0	0	0	0	0	0	0	0	0	0	0	0	0	0	0	0
ENSG00000171819	0	0	0	0	0	0	0	0	0	0	0	0	0	0	0	0	0	0	0	0	0	0	0	0
ENSG00000207451	0	0	0	0	0	0	0	0	0	0	0	0	0	0	0	0	0	0	0	0	0	0	0	0
ENSG00000238173	0	0	0	0	0	0	0	0	0	0	0	0	0	0	0	0	0	0	0	0	0	0	1	1
ENSG00000120942	28	28	16	239	348	126	63	62	33	222	195	197	1360	1204	1407	2001	1076	2033	1392	1457	1652	1598	1585	1727
ENSG00000238199	1	1	0	10	21	4	0	1	0	22	20	8	20	16	23	33	15	29	15	20	26	29	13	20
ENSG00000224338	0	0	0	0	0	0	0	0	0	0	0	0	0	0	0	0	0	0	0	0	0	0	0	0
ENSG00000204624	1375	1418	951	111	251	87	1459	1142	1173	230	172	141	7843	6693	9354	267	86	253	7095	7450	8415	256	320	327
ENSG00000235643	1	0	0	1	0	0	1	0	2	0	1	0	0	0	0	4	0	0	0	0	1	2	0	1
ENSG00000116661	53	52	42	397	426	269	46	64	51	397	424	419	1356	1106	909	2369	1015	2545	780	781	873	2287	1628	1775
ENSG00000132879	86	103	63	372	821	185	199	186	147	675	465	291	1026	951	849	729	537	847	1040	1274	1371	918	732	744
ENSG00000116663	0	1	1	3	8	4	1	3	3	5	10	1	42	40	34	34	21	52	19	50	47	24	36	17
ENSG00000116670	230	366	180	3721	6368	2298	297	218	194	5326	5010	3723	6397	7212	4980	12697	10790	12843	2666	3106	3162	10865	7934	8038
ENSG00000162490	285	281	245	359	407	288	506	510	411	502	465	382	7130	5114	7689	2033	555	2272	9216	9228	11615	1893	1905	2215
ENSG00000177674	6	4	0	195	359	117	8	6	2	299	197	168	128	160	123	2514	1368	2693	108	90	129	2385	2162	2208
ENSG00000215910	1	0	0	39	69	27	2	0	1	51	55	39	1	4	2	72	75	66	2	0	5	85	77	63
ENSG00000177553	0	0	0	0	0	0	0	0	0	0	0	0	0	0	0	0	0	0	0	0	0	0	0	0
ENSG00000177000	328	295	281	315	386	180	590	561	432	432	430	304	2315	1578	2467	679	203	659	2843	2610	3231	548	738	726
ENSG00000011021	144	134	108	258	408	161	387	267	263	523	439	256	1870	1495	2047	924	313	894	3220	3138	3761	866	956	998
ENSG00000242349	1	0	1	6	4	4	6	5	7	3	2	1	7	26	10	4	15	2	13	26	27	11	6	9
ENSG00000276470	0	0	0	0	0	0	0	0	0	0	0	0	0	0	0	0	0	0	0	0	0	0	0	0
ENSG00000278852	0	0	0	0	0	0	0	0	0	0	0	0	0	0	0	0	0	0	0	0	0	0	0	0
ENSG00000175206	0	1	0	0	0	0	0	0	0	0	0	0	125	125	83	0	0	0	14	17	15	2	0	0
ENSG00000275915	0	0	0	0	0	0	0	0	0	0	0	0	0	0	0	0	0	0	0	0	0	0	0	0
ENSG00000120937	0	0	0	0	5	0	0	1	0	1	1	1	0	0	3	26	1	15	3	2	0	17	6	13
ENSG00000224904	1	0	0	3	0	0	3	3	1	3	0	3	0	0	7	2	0	1	8	8	5	0	0	1
ENSG00000199347	9	13	3	46	37	30	18	16	15	91	53	19	0	0	0	0	0	0	0	0	0	0	0	0
ENSG00000201801	0	1	2	5	6	3	1	2	2	12	5	4	0	0	0	0	0	0	0	0	0	0	0	0
ENSG00000116685	131	149	116	438	394	312	213	215	155	566	686	527	3750	3454	3811	2374	645	2597	2196	2267	2623	2174	1758	1815
ENSG00000083444	243	252	181	554	481	353	273	295	239	1003	1357	1074	8543	7668	8087	3774	593	3691	5714	6209	7106	3462	3445	3564
ENSG00000116688	283	259	177	1119	1318	729	477	437	286	1967	2929	2069	3452	1807	4220	2710	534	2617	4285	4249	4815	2126	2894	2899
ENSG00000270914	0	0	0	0	3	0	1	0	0	0	0	0	1	0	0	3	0	1	3	1	6	1	0	0
ENSG00000116691	96	141	59	463	861	224	229	169	150	524	468	325	1508	1624	1256	2187	1335	2239	1404	1421	1885	1614	1441	1418
ENSG00000202461	0	0	0	0	0	0	0	0	0	0	0	0	0	0	0	0	0	0	0	0	0	0	0	0
ENSG00000276869	0	0	0	0	0	0	0	0	0	0	0	0	0	0	0	0	0	0	0	0	0	0	0	0
ENSG00000243539	0	0	0	0	0	0	0	0	0	0	0	0	0	0	0	0	0	0	0	0	0	0	0	0
ENSG00000120949	0	0	0	10	22	4	0	0	0	163	138	146	1	10	2	58	27	54	5	4	5	448	412	471
ENSG00000281342	0	0	0	0	0	3	0	0	0	0	0	0	0	0	1	0	0	0	0	0	0	0	0	0
ENSG00000201135	0	0	0	0	0	0	0	0	0	0	0	0	0	0	0	0	0	0	0	0	0	0	0	0
ENSG00000227875	0	0	0	0	0	0	0	0	0	0	0	0	0	0	0	0	0	0	0	0	0	2	0	0
ENSG00000275459	0	0	0	0	0	0	0	0	0	0	0	0	0	0	0	0	0	0	0	0	0	0	0	0
ENSG00000028137	53	56	57	35	13	24	52	56	25	33	27	20	1375	1068	1226	125	16	140	600	667	736	103	106	102
ENSG00000263676	0	0	0	0	0	0	0	0	0	0	0	0	0	0	0	0	0	0	0	0	0	0	0	0
ENSG00000225196	0	0	0	0	0	0	0	0	0	0	0	0	0	1	1	0	0	0	0	1	1	2	0	0
ENSG00000252969	0	0	0	0	0	0	0	0	0	0	0	0	0	0	0	0	0	0	0	0	0	0	0	0
ENSG00000048707	231	235	163	2525	2100	1747	416	361	260	3376	3285	1829	755	460	998	1758	294	1576	1258	1128	1352	1105	1719	1729
ENSG00000280999	0	0	0	0	0	0	0	0	0	0	0	0	0	0	0	0	0	0	0	0	0	0	0	0
ENSG00000239149	0	0	0	7	12	4	0	0	0	8	5	1	13	2	8	16	2	8	1	12	4	13	7	6
ENSG00000229484	0	0	0	0	0	0	0	1	0	0	0	0	0	0	0	0	0	0	0	2	0	0	0	0
ENSG00000162496	0	2	0	110	200	69	1	0	0	131	104	72	14	10	18	552	344	653	8	13	15	492	326	337
ENSG00000221340	0	0	0	0	0	1	0	0	0	0	0	0	0	0	0	0	0	1	0	0	0	0	0	2
ENSG00000276830	0	0	0	1	0	0	0	0	0	1	0	0	0	0	0	0	0	0	0	0	0	0	0	0
ENSG00000272482	0	0	0	3	11	0	0	0	0	2	1	0	0	0	0	4	0	1	1	0	0	2	6	1
ENSG00000204518	0	0	0	0	0	0	0	0	0	0	0	0	0	0	0	1	0	0	0	0	0	0	0	0
ENSG00000226166	0	0	0	0	0	0	0	0	0	0	0	0	0	0	0	0	0	0	0	0	0	0	0	0
ENSG00000188984	0	2	2	44	95	32	1	0	0	51	26	17	0	0	1	144	69	190	1	0	2	59	108	116
ENSG00000157330	0	0	0	5	20	0	0	0	0	8	1	2	0	2	0	1	4	4	0	0	0	5	1	1
ENSG00000116726	1	0	1	8	14	5	6	10	6	10	8	17	33	26	28	48	13	53	43	109	97	32	65	62
ENSG00000116721	2	5	1	3	3	2	1	5	4	4	6	3	11	16	4	15	0	5	17	42	58	8	6	15
ENSG00000228338	0	0	0	0	0	0	0	0	0	0	0	0	0	0	0	0	0	0	0	0	0	0	0	0
ENSG00000239810	0	0	0	0	2	1	1	2	2	7	4	1	1	5	2	6	10	1	14	12	33	4	12	6
ENSG00000231103	0	0	0	0	0	0	0	0	0	0	0	0	0	0	0	0	0	0	0	0	0	4	0	1
ENSG00000179172	11	9	13	67	183	43	11	12	8	151	204	99	320	294	261	339	209	263	216	242	291	272	271	298
ENSG00000120952	0	0	0	0	1	2	3	6	3	0	5	0	4	3	3	0	0	8	4	13	23	4	7	4
ENSG00000243073	0	1	0	1	0	0	0	0	1	1	0	2	2	1	1	7	0	2	1	6	9	1	9	1
ENSG00000187545	0	0	0	0	0	0	0	0	0	2	1	0	0	6	0	0	0	1	4	2	2	6	0	5
ENSG00000204510	0	0	0	5	1	0	2	4	2	2	1	0	4	2	3	2	2	1	1	10	22	2	9	3
ENSG00000207434	1	1	0	2	0	0	0	0	1	1	0	0	0	0	0	0	0	0	0	0	0	0	0	0
ENSG00000234064	0	0	0	0	0	0	0	0	0	1	0	0	0	2	0	0	0	0	0	0	0	1	0	1
ENSG00000232423	0	0	0	0	1	3	1	0	0	5	1	1	2	0	0	5	1	8	3	7	12	4	4	3
ENSG00000274178	1	3	0	2	0	0	0	2	2	2	2	2	3	0	6	0	0	7	3	20	10	2	4	6
ENSG00000280267	0	0	0	0	0	0	0	0	0	0	0	0	0	0	0	0	0	0	0	0	0	0	0	0
ENSG00000274764	0	1	0	0	2	0	0	1	0	2	0	0	0	4	3	2	0	3	7	3	3	1	0	1
ENSG00000229571	0	0	0	1	5	0	0	0	1	0	0	0	0	0	0	1	1	1	6	4	4	2	4	2
ENSG00000277058	2	0	1	8	24	7	2	2	1	36	60	25	126	73	135	187	28	97	94	90	125	113	152	147
ENSG00000277862	2	0	2	1	4	3	6	3	3	4	4	3	1	3	4	3	0	9	7	21	28	1	8	8
ENSG00000236179	0	0	0	0	0	0	0	0	0	0	0	0	0	0	0	0	0	0	0	0	0	0	0	0
ENSG00000275774	0	0	0	0	0	0	2	1	0	3	2	2	1	0	3	3	0	5	3	2	0	1	1	1
ENSG00000229978	0	0	0	0	0	0	0	0	0	0	1	0	0	0	0	0	0	0	0	1	0	0	0	0
ENSG00000233336	0	0	0	0	0	0	0	0	0	0	0	0	0	0	0	0	0	0	0	0	0	0	0	0
ENSG00000179412	0	0	0	0	0	1	0	0	0	0	0	0	0	2	0	0	0	0	1	0	1	1	0	0
ENSG00000204505	0	0	0	0	0	0	0	0	0	0	0	0	0	0	0	0	0	0	0	1	3	2	0	3
ENSG00000279169	1	1	0	0	0	1	0	0	0	0	0	0	1	0	2	0	0	1	0	0	3	0	2	0
ENSG00000279804	0	0	0	0	0	0	0	0	0	0	0	0	0	0	0	0	0	0	0	0	0	0	0	5
ENSG00000250894	0	0	0	0	0	0	0	0	0	0	0	0	0	0	0	0	0	0	0	1	0	0	0	0
ENSG00000270601	0	0	0	2	0	0	0	0	0	0	0	0	0	0	0	0	9	0	0	0	0	0	0	1
ENSG00000231219	0	0	0	0	0	0	0	0	0	0	0	0	0	0	0	0	0	0	0	0	0	0	0	0
ENSG00000207511	0	0	0	0	0	0	0	0	0	0	0	0	0	0	0	0	0	0	0	0	0	0	0	0
ENSG00000182330	0	0	0	0	0	0	0	0	0	0	0	0	0	0	0	0	0	0	0	0	0	0	1	0
ENSG00000204501	0	0	0	0	2	0	0	0	0	0	1	0	0	0	0	1	0	0	5	8	10	2	1	0
ENSG00000237700	0	0	0	0	0	0	0	0	0	0	0	0	0	0	0	0	0	0	0	0	0	2	0	0
ENSG00000228229	0	0	0	0	0	0	0	0	0	0	0	0	0	0	0	0	0	0	0	0	0	0	0	0
ENSG00000204481	0	0	1	0	0	0	0	0	0	2	2	0	2	2	3	3	0	0	12	9	5	4	2	2
ENSG00000204480	0	0	0	0	0	0	0	0	0	0	2	0	0	0	0	1	0	0	0	0	0	2	0	0
ENSG00000204479	0	0	0	0	0	0	0	0	0	0	0	0	0	0	0	0	0	0	2	0	0	0	0	0
ENSG00000204478	0	0	1	0	3	0	0	0	0	2	1	0	1	3	3	5	0	0	2	10	3	3	6	4
ENSG00000162494	0	0	1	0	5	0	0	0	0	0	1	2	0	1	0	5	0	5	1	4	4	4	3	8
ENSG00000259961	0	0	0	0	0	0	0	0	0	0	0	0	0	0	0	0	0	0	0	0	0	0	0	0
ENSG00000215909	0	0	0	0	1	0	0	0	0	0	0	0	0	0	1	0	0	0	0	0	0	0	0	0
ENSG00000162493	37	31	22	822	2078	608	12	5	1	1480	1448	977	674	704	765	6301	1565	6941	134	167	160	4748	4223	5118
ENSG00000222952	0	0	0	0	0	0	0	0	0	0	0	0	0	0	0	0	0	0	0	0	0	0	0	0
ENSG00000266358	0	0	0	0	0	0	0	0	0	0	0	0	0	0	0	0	0	0	0	0	0	0	0	0
ENSG00000237445	0	0	0	0	0	0	0	0	0	0	0	0	0	0	0	0	0	0	0	0	0	0	0	0
ENSG00000253085	0	0	0	0	0	0	0	0	0	0	0	0	1	0	0	0	0	0	0	0	0	0	0	0
ENSG00000116731	631	611	375	1041	2197	748	838	587	489	1671	1783	962	2014	1191	2550	958	369	885	2845	2718	3105	690	969	1050
ENSG00000252151	0	0	0	0	0	0	0	0	0	0	0	0	0	0	0	0	0	0	0	0	0	0	0	0
ENSG00000231606	0	0	0	0	0	0	0	0	0	0	0	0	0	0	0	0	0	0	0	0	0	0	0	0
ENSG00000234593	0	0	0	0	0	0	0	0	0	0	0	0	0	0	0	0	0	0	0	0	0	0	0	0
ENSG00000189337	194	215	119	592	977	288	119	108	76	1015	790	525	1318	1002	1381	869	252	768	605	715	694	792	799	756
ENSG00000280763	0	0	0	0	0	0	0	0	0	0	0	0	0	0	0	0	0	0	0	0	0	0	0	0
ENSG00000235829	0	0	0	0	0	1	0	0	0	1	1	1	2	0	0	0	1	2	0	1	1	1	0	2
ENSG00000175147	5	5	1	21	48	24	2	2	0	39	27	25	14	26	22	41	26	31	18	28	15	33	36	43
ENSG00000171729	20	15	21	65	145	54	20	29	14	100	91	88	339	369	381	279	181	283	263	269	275	285	224	259
ENSG00000204464	0	0	0	0	0	0	0	0	0	1	0	0	0	0	0	1	0	0	0	0	0	0	1	4
ENSG00000215720	0	0	0	0	0	0	0	0	0	0	0	0	0	1	1	1	3	5	0	2	0	0	1	0
ENSG00000278480	1	0	0	0	16	0	0	0	0	1	2	0	0	2	0	4	1	0	0	2	0	0	0	1
ENSG00000142621	0	0	1	37	74	17	1	0	1	59	59	32	2	3	4	33	19	43	2	4	4	43	48	54
ENSG00000233485	0	0	2	0	0	0	0	0	0	0	0	0	0	0	0	0	0	0	0	0	0	0	0	3
ENSG00000236045	0	0	0	0	0	0	0	0	0	0	0	0	0	0	0	0	0	0	0	0	0	0	0	0
ENSG00000228140	0	0	0	2	14	0	0	0	0	4	2	2	0	0	1	2	0	4	2	1	1	2	2	4
ENSG00000142634	15	29	14	289	436	141	14	13	7	337	278	233	296	297	229	810	466	957	114	143	143	938	679	630
ENSG00000162438	0	2	0	0	0	0	0	0	0	1	0	0	0	1	0	0	4	0	0	1	0	0	0	1
ENSG00000142615	0	0	0	0	0	0	0	0	0	0	0	0	0	0	0	0	0	0	0	0	0	0	0	0
ENSG00000215704	0	0	0	0	0	0	0	0	0	0	0	0	1	0	0	2	0	1	0	0	0	0	0	0
ENSG00000132906	12	33	20	65	128	38	42	35	33	115	84	65	595	478	675	560	226	594	495	630	692	506	422	491
ENSG00000116138	57	56	38	301	762	191	69	58	43	579	455	296	1305	1193	1491	1787	601	1622	1706	1866	2095	1308	1628	1600
ENSG00000251866	0	0	0	2	0	0	0	0	0	0	0	0	0	0	0	0	0	0	0	0	0	1	0	0
ENSG00000272510	0	0	0	2	1	0	0	0	0	0	1	0	0	0	0	0	2	2	0	0	0	4	7	1
ENSG00000116771	0	0	1	24	30	8	0	3	0	20	14	10	10	10	6	280	51	258	19	14	13	184	165	215
ENSG00000237301	0	0	0	2	1	0	0	0	0	3	0	0	0	0	0	1	1	1	0	0	1	4	1	1
ENSG00000235084	0	0	0	5	9	2	0	0	0	5	1	0	1	1	3	3	4	5	1	9	7	13	7	2
ENSG00000252417	0	0	0	0	0	0	0	0	0	0	0	0	0	0	0	0	0	0	0	0	0	0	0	0
ENSG00000236500	0	0	0	0	0	0	0	0	0	0	0	0	0	0	0	0	0	0	0	0	0	0	0	0
ENSG00000197312	63	56	45	394	605	181	86	70	63	466	351	215	2084	1590	2439	2474	1152	2260	2192	2118	2527	1611	2396	2570
ENSG00000215695	0	0	0	0	0	0	0	0	0	0	0	0	0	0	0	0	0	0	0	0	0	0	0	0
ENSG00000271742	0	0	0	0	0	0	0	0	0	0	0	0	0	2	1	0	0	0	0	3	0	0	1	0
ENSG00000116786	661	807	612	1558	1209	960	1222	1038	915	2156	2259	1628	4285	3354	4333	2292	678	2419	4676	4936	5435	1943	2034	2025
ENSG00000264048	0	0	0	0	0	0	0	0	0	0	0	0	0	0	0	0	0	0	0	0	0	0	0	0
ENSG00000237938	0	1	0	0	0	0	0	1	1	0	0	0	0	0	0	1	0	0	0	0	0	0	0	0
ENSG00000162461	6	4	2	6	10	8	20	21	16	9	13	8	79	68	53	19	12	21	93	80	94	16	8	18
ENSG00000224459	0	0	0	0	0	0	0	0	0	0	0	0	0	0	0	1	0	0	0	0	0	0	0	0
ENSG00000162460	1	1	0	2	5	2	0	0	0	2	0	1	1	4	1	16	11	20	3	0	0	21	16	15
ENSG00000162458	169	160	125	1692	2107	872	272	259	206	1868	1569	1198	1913	1604	1689	4297	2021	4448	919	920	1135	3718	3516	3599
ENSG00000280788	0	0	0	0	0	2	0	0	0	2	4	1	1	0	0	0	0	0	0	2	0	1	1	2
ENSG00000224321	2	3	4	82	138	49	10	2	3	158	140	140	1610	2183	1134	3423	3962	3784	846	1006	1012	4247	2636	2762
ENSG00000233954	22	24	22	164	314	118	29	32	24	331	298	203	3102	3232	2289	3052	1008	3599	1770	2241	2095	3796	2216	2725
ENSG00000178715	8	4	0	51	100	32	8	4	6	77	56	44	471	403	372	746	145	815	305	371	309	728	486	545
ENSG00000179743	1	13	4	36	87	18	14	5	6	54	33	21	184	157	168	206	145	231	169	159	214	234	203	220
ENSG00000065526	1422	1230	1025	3880	3911	2739	2034	1430	1296	5035	5681	3239	1462	1084	1798	1622	456	1528	2119	2046	2173	1285	1829	1880
ENSG00000270620	0	0	0	0	0	0	0	0	0	0	0	0	0	0	0	0	0	0	0	0	0	0	0	0
ENSG00000116809	259	244	195	607	501	326	461	392	343	790	1217	842	1340	1017	1076	668	314	645	1480	1398	1778	695	751	696
ENSG00000234607	0	0	0	0	0	0	0	0	0	0	0	0	0	0	1	0	0	0	0	1	2	0	0	0
ENSG00000231353	0	0	0	0	0	0	0	0	0	0	0	0	0	0	0	0	0	0	0	0	0	0	0	0
ENSG00000275503	0	0	0	0	0	0	0	0	0	0	0	0	0	0	0	0	0	0	0	0	0	0	0	0
ENSG00000224966	0	0	0	0	0	0	0	0	0	0	0	0	0	0	0	0	0	0	0	0	0	0	0	0
ENSG00000183888	0	0	0	1	0	0	0	0	0	0	0	1	0	0	0	0	0	0	0	0	0	3	0	1
ENSG00000233078	0	0	0	0	0	0	0	0	0	0	0	0	0	0	0	0	0	0	0	0	0	0	0	0
ENSG00000173641	0	1	1	0	0	2	0	0	0	0	1	0	20	25	32	1	0	1	4	9	3	0	1	2
ENSG00000186510	3	7	4	33	27	13	0	1	2	29	26	9	31	22	28	68	44	50	8	13	10	49	63	30
ENSG00000232456	1	0	0	3	1	1	2	0	2	4	3	1	5	12	6	6	2	11	2	5	7	11	10	5
ENSG00000184908	2	1	0	37	30	10	0	0	0	39	22	16	32	19	17	97	32	101	7	6	7	79	90	79
ENSG00000185519	0	2	1	8	3	0	0	4	1	8	8	2	27	13	30	15	7	27	17	19	17	16	12	13
ENSG00000142627	34	18	25	954	893	518	16	20	15	1070	1330	954	240	228	235	2645	563	2173	126	188	166	1868	2005	1912
ENSG00000227959	0	0	0	4	16	4	0	0	0	8	2	1	0	0	0	3	0	6	0	0	0	6	4	8
ENSG00000224621	0	0	0	1	0	0	0	0	0	5	4	1	1	0	0	2	2	2	0	0	0	7	3	2
ENSG00000234166	0	0	0	0	0	0	0	0	0	0	0	0	0	0	0	0	0	0	0	0	0	0	0	0
ENSG00000142632	10	18	8	527	770	386	17	11	13	780	807	597	179	179	129	1805	758	1802	102	152	116	1479	1383	1384
ENSG00000237276	0	0	0	7	13	2	0	1	2	7	2	5	15	10	6	7	4	6	7	19	15	5	8	7
ENSG00000132881	3	7	2	23	22	7	5	9	5	24	21	7	34	26	42	69	4	83	46	54	69	63	78	95
ENSG00000233929	1	2	0	27	39	23	0	1	0	52	37	31	37	68	35	588	518	800	31	34	57	1034	574	564
ENSG00000037637	60	53	46	221	449	114	93	92	79	377	249	207	1451	1017	1792	1234	226	1103	1716	1782	2017	780	1036	1147
ENSG00000055070	220	276	203	1076	2266	613	456	341	252	1782	1023	757	5954	5032	6087	4881	1815	6022	4449	4497	5098	5395	4419	5293
ENSG00000226457	1	1	1	64	32	49	0	1	0	157	88	96	427	436	327	574	226	629	269	384	312	572	327	416
ENSG00000187144	0	0	0	1	3	0	0	0	0	3	4	1	4	4	3	14	3	20	2	0	7	14	8	8
ENSG00000281598	0	0	0	0	0	0	0	0	0	0	0	0	0	0	0	0	0	0	0	0	0	0	0	0
ENSG00000157191	105	133	91	246	514	145	174	139	103	418	393	298	2132	1463	2122	1035	288	1046	1016	1116	1257	767	806	948
ENSG00000226029	11	7	9	21	44	9	17	8	8	44	14	15	20	13	26	10	23	6	28	7	19	22	8	14
ENSG00000080947	200	191	107	416	961	228	495	296	346	912	490	302	292	240	214	219	156	229	478	442	654	275	301	297
ENSG00000206652	167	224	78	2277	4807	1127	442	303	228	1323	707	680	3	4	1	10	2	10	2	0	4	2	4	8
ENSG00000261135	0	0	1	6	9	4	1	2	0	16	7	5	43	48	25	53	140	64	47	59	55	100	56	69
ENSG00000224174	1	1	0	21	34	16	2	3	5	20	24	12	186	265	126	275	309	294	127	133	150	336	203	222
ENSG00000233421	3	11	15	33	52	9	16	23	23	44	37	32	45	30	55	39	11	45	88	117	98	55	69	47
ENSG00000277344	0	0	0	0	0	0	0	0	0	0	0	0	0	0	0	0	0	0	0	0	0	0	0	0
ENSG00000268991	3	0	0	2	7	3	0	0	0	3	0	0	3	4	0	1	0	3	6	8	5	1	0	0
ENSG00000225710	1	1	1	0	3	3	6	3	2	9	9	7	10	4	3	9	1	4	3	10	8	1	5	8
ENSG00000266584	0	0	0	0	0	0	0	0	0	0	0	0	0	0	0	0	0	0	0	0	0	0	0	0
ENSG00000219481	292	259	222	1396	1647	643	539	378	316	1643	1753	895	1943	1307	2287	1805	378	1588	2289	2451	2743	1471	1815	1720
ENSG00000271732	0	0	0	0	0	0	0	0	0	0	0	0	0	0	0	0	0	2	0	0	0	0	1	0
ENSG00000282056	92	77	45	221	392	123	109	84	77	440	319	219	389	296	282	265	173	328	342	323	405	400	348	351
ENSG00000215908	42	58	37	110	225	68	69	51	57	230	157	101	176	118	162	111	101	128	168	166	191	133	112	132
ENSG00000186301	18	18	9	100	196	43	47	43	28	175	96	59	69	89	52	175	238	144	112	128	117	269	209	145
ENSG00000282143	0	0	0	5	2	3	0	0	1	4	4	2	0	4	2	18	0	20	5	9	1	28	17	23
ENSG00000207513	2	19	5	62	65	31	20	7	12	85	64	22	0	0	0	3	0	2	0	0	0	0	1	0
ENSG00000237847	2	0	0	1	1	3	0	0	0	0	0	1	1	0	0	0	0	0	0	0	1	3	0	1
ENSG00000280114	19	13	11	52	62	18	35	16	20	75	70	31	31	22	26	18	17	40	33	35	34	27	46	20
ENSG00000264742	0	0	0	0	0	0	0	0	0	0	0	0	0	0	0	0	0	0	0	0	0	0	0	0
ENSG00000236698	178	149	93	1812	3126	748	249	240	144	1940	1794	1161	1806	1060	2113	2328	425	1991	1572	1779	2009	1469	1578	1961
ENSG00000268869	71	53	41	131	254	58	102	62	70	165	148	71	114	110	99	61	7	39	160	138	159	59	47	72
ENSG00000279151	0	0	0	1	2	3	0	0	0	2	5	0	0	0	0	0	0	0	0	0	0	0	0	0
ENSG00000279132	0	0	0	0	0	0	0	0	0	0	0	0	0	0	0	0	0	0	0	0	0	0	0	0
ENSG00000282740	0	0	0	3	3	1	0	0	0	2	1	1	0	1	0	2	0	4	0	4	0	1	2	4
ENSG00000058453	312	289	230	1475	1450	865	434	416	420	2450	2416	1651	1357	956	1081	1610	805	1629	1455	1292	1696	2418	2424	2047
ENSG00000227684	1	0	0	4	11	0	0	0	0	3	2	4	1	0	0	4	3	3	0	2	2	3	1	3
ENSG00000207389	104	127	57	1212	4372	600	303	272	243	1491	983	747	1	1	0	5	1	0	2	0	0	1	0	0
ENSG00000186715	5	5	4	61	98	34	23	15	17	95	51	42	34	41	22	132	108	109	66	62	48	211	159	131
ENSG00000223643	0	0	0	0	0	0	0	0	0	0	0	0	0	0	0	0	0	0	0	1	0	0	0	0
ENSG00000230239	2	0	0	2	2	1	0	0	0	0	2	0	6	0	0	0	0	0	1	0	3	0	2	0
ENSG00000263811	0	0	0	0	0	0	0	0	0	0	0	0	0	0	0	0	0	0	0	0	0	0	0	0
ENSG00000228549	5	9	8	23	88	15	19	24	14	61	47	28	29	39	31	29	3	26	68	83	103	32	35	34
ENSG00000277234	0	0	0	0	0	0	0	0	0	0	0	0	0	0	0	0	0	0	0	0	0	0	0	0
ENSG00000238142	5	4	3	21	60	12	6	1	4	21	26	19	253	330	148	299	280	315	142	209	188	341	184	233
ENSG00000235241	0	0	0	1	12	0	0	0	0	1	0	0	2	4	0	0	0	0	0	0	0	3	0	0
ENSG00000207005	3	18	6	36	76	38	19	15	10	71	59	30	1	0	0	2	0	0	0	0	0	0	0	0
ENSG00000272426	0	0	0	1	3	0	0	0	0	0	2	0	4	4	2	3	14	10	5	4	0	4	3	6
ENSG00000117122	8	13	4	511	695	302	8	12	2	804	691	537	256	287	188	3622	1993	3850	70	106	97	3794	2706	3157
ENSG00000226526	0	0	0	0	2	0	0	0	0	0	0	0	0	0	0	1	0	0	0	0	0	0	0	0
ENSG00000159363	86	136	104	533	331	451	213	241	199	528	628	634	1298	1036	1374	3146	450	3028	1802	1996	2150	1956	2232	2326
ENSG00000117118	38	35	29	185	438	126	29	39	26	368	319	239	1492	1129	1341	1681	683	1651	1197	1259	1477	1556	1248	1334
ENSG00000117115	22	26	18	81	70	42	12	11	4	107	102	67	418	208	456	494	69	400	48	81	72	250	286	279
ENSG00000281330	0	0	0	0	0	0	0	0	0	0	0	0	0	0	0	0	0	0	0	0	0	0	0	0
ENSG00000204362	0	0	0	1	4	5	0	0	0	4	3	1	0	0	1	4	0	1	0	0	0	4	2	4
ENSG00000142623	0	0	1	8	7	3	0	0	0	7	1	2	3	1	5	12	17	22	0	1	0	8	17	8
ENSG00000142619	0	0	0	25	38	16	0	0	1	26	23	13	0	0	7	74	34	50	4	3	4	46	47	57
ENSG00000266634	0	0	0	0	0	0	0	0	0	0	0	0	0	0	0	0	0	0	0	0	0	0	0	0
ENSG00000159339	0	0	0	0	0	0	1	0	0	2	2	0	0	0	0	3	14	5	1	0	0	3	4	1
ENSG00000280226	0	0	0	0	0	0	0	0	0	0	0	0	0	1	0	0	0	1	0	1	0	0	0	0
ENSG00000276747	0	0	0	2	0	0	0	0	0	0	0	0	0	0	0	0	0	0	0	1	0	0	0	0
ENSG00000227751	0	0	0	1	2	0	0	0	0	0	0	0	4	0	1	10	10	3	2	2	2	6	4	5
ENSG00000179051	386	379	328	3043	3458	1866	639	537	418	3810	4047	2868	9121	6336	8759	20637	6680	19091	7982	7481	8874	16615	18084	20975
ENSG00000266727	0	0	0	0	0	0	0	0	0	0	0	0	0	0	0	0	0	0	0	0	0	0	0	0
ENSG00000074964	445	495	447	728	820	560	778	749	641	1038	1130	785	3194	2495	3589	1529	559	1645	3766	3763	4262	1223	1371	1342
ENSG00000236648	0	0	0	0	0	0	0	0	0	0	0	0	0	0	0	0	0	0	0	0	0	0	0	0
ENSG00000278471	0	0	0	0	0	0	0	0	0	0	0	0	0	0	0	0	0	0	0	0	0	0	0	0
ENSG00000117148	0	0	0	2	0	0	0	2	0	0	1	0	0	7	11	8	0	12	15	4	17	9	6	15
ENSG00000261781	0	0	0	0	0	0	0	0	0	0	0	0	0	0	0	0	0	0	0	0	0	0	0	0
ENSG00000117154	19	14	5	191	305	119	6	9	4	411	386	293	375	394	262	843	491	826	62	112	81	898	648	664
ENSG00000280222	0	1	0	20	67	12	0	0	3	34	29	12	0	0	0	2	18	5	0	0	0	3	5	3
ENSG00000230035	0	0	0	0	0	0	0	0	0	0	0	0	0	0	0	0	0	0	0	0	0	0	0	0
ENSG00000225387	0	0	0	1	6	0	0	0	0	0	2	2	0	0	0	8	5	3	0	3	0	7	7	4
ENSG00000179023	1	0	0	181	245	73	0	0	0	95	96	103	15	8	12	647	152	511	2	9	9	310	337	400
ENSG00000235282	0	0	1	2	0	0	0	0	1	1	1	0	3	2	6	3	0	0	4	2	0	1	0	1
ENSG00000225478	0	0	0	0	0	0	0	0	0	0	0	0	0	0	0	0	0	0	0	0	0	0	0	0
ENSG00000009709	0	0	0	0	0	0	0	0	0	2	2	2	15	6	3	2	0	3	3	5	3	4	4	1
ENSG00000179002	0	0	0	0	0	0	0	0	0	0	0	0	0	0	0	0	0	0	0	0	0	0	0	0
ENSG00000255275	0	0	0	0	1	0	0	0	0	0	1	0	1	0	0	0	0	0	0	0	0	0	0	0
ENSG00000159423	21	15	13	86	79	66	42	39	24	81	113	106	705	409	683	792	148	671	674	596	726	487	508	492
ENSG00000265606	0	0	0	0	0	0	0	0	0	0	0	0	0	0	0	0	0	0	0	0	0	0	0	0
ENSG00000221662	0	0	0	0	0	0	0	0	0	0	0	0	0	0	0	0	0	0	0	0	0	0	1	0
ENSG00000169991	379	318	273	114	45	41	764	672	487	72	42	42	6873	3721	7566	394	99	312	7575	7046	8135	239	245	287
ENSG00000272084	0	0	1	6	15	2	3	2	1	7	4	8	14	15	11	4	10	6	17	20	22	1	4	11
ENSG00000127481	745	689	646	5186	3967	3415	1523	1421	1108	6246	7837	4423	2545	1571	3254	6327	959	4731	4368	4208	4672	4655	6471	5762
ENSG00000230424	6	0	0	9	40	2	5	3	2	7	9	0	20	26	17	7	10	16	18	16	17	14	4	8
ENSG00000127463	126	102	88	422	559	305	190	147	135	734	672	481	2568	1617	3103	4586	561	3613	3710	3967	4599	2410	3800	4070
ENSG00000053372	63	89	62	468	934	287	100	69	62	760	888	619	2030	1898	1829	2507	2097	2236	1498	1563	1822	2446	1863	2019
ENSG00000211454	2	7	2	17	20	1	2	5	1	16	10	8	70	39	51	31	19	43	52	40	86	44	43	38
ENSG00000162482	4	2	3	6	28	5	6	0	2	12	5	1	23	28	8	14	21	7	11	11	15	21	19	25
ENSG00000270728	0	0	0	0	0	0	0	0	0	0	0	0	0	0	0	0	1	0	0	0	0	0	0	0
ENSG00000053371	38	34	24	61	105	60	44	43	39	118	95	81	1385	948	1179	952	114	888	1121	1291	1330	677	671	691
ENSG00000200403	0	0	0	0	1	0	2	1	1	4	0	0	2	1	2	0	2	0	1	0	0	1	0	2
ENSG00000040487	137	141	103	112	153	67	190	156	146	159	129	77	1489	1390	1335	487	206	494	1213	1364	1511	424	371	435
ENSG00000077549	209	221	147	2166	4015	1415	346	301	251	3872	5169	2860	10745	9761	8456	14346	6537	13493	9707	10027	11057	12928	9718	10322
ENSG00000240490	0	0	0	0	0	0	0	0	0	0	0	0	0	1	0	0	0	0	0	1	0	0	0	0
ENSG00000201609	0	0	0	0	0	0	0	0	0	0	0	0	0	0	0	0	0	0	0	0	0	0	3	0
ENSG00000235185	0	0	0	0	0	0	0	0	0	0	0	0	0	0	0	0	0	0	0	0	0	0	0	0
ENSG00000173436	2	1	3	27	44	26	1	6	3	66	42	35	640	679	566	619	1061	587	519	466	567	690	482	547
ENSG00000270136	0	0	0	0	0	0	0	0	0	0	0	0	0	0	0	0	0	0	0	0	0	0	0	0
ENSG00000226396	8	3	2	29	108	20	7	6	2	86	56	38	570	799	324	479	643	588	292	334	357	644	340	445
ENSG00000158747	5	6	4	15	8	10	7	2	5	8	12	17	224	380	209	199	192	182	195	221	231	255	143	146
ENSG00000158748	0	0	0	6	14	5	0	0	0	13	14	12	2	1	0	64	4	54	0	1	0	30	56	33
ENSG00000162542	1	1	1	97	180	68	0	0	0	155	139	97	0	1	1	250	109	259	0	2	1	193	209	201
ENSG00000178828	0	0	0	0	0	0	0	0	0	0	0	0	0	0	0	0	0	0	0	0	0	0	0	0
ENSG00000235434	0	0	0	0	0	0	0	0	0	0	0	0	0	0	0	0	0	0	0	0	0	2	0	0
ENSG00000169914	71	56	33	346	891	218	85	75	60	755	430	290	563	360	625	961	483	1221	619	563	680	923	1307	1217
ENSG00000188784	0	0	0	0	0	0	0	0	0	0	0	0	0	0	0	0	0	0	0	0	0	0	0	0
ENSG00000242688	0	0	0	0	0	0	0	0	0	0	0	0	0	0	0	0	0	0	0	0	0	0	0	0
ENSG00000188257	0	1	0	3	8	1	1	2	1	5	10	0	21	23	20	11	5	22	12	19	10	16	18	16
ENSG00000127472	0	0	0	0	0	0	0	0	0	0	0	0	7	12	6	3	1	0	2	1	0	3	2	2
ENSG00000117215	0	0	0	0	0	0	0	0	0	0	0	0	1	0	0	0	1	0	0	0	0	0	0	0
ENSG00000158786	0	0	0	0	0	0	0	0	0	0	0	0	0	0	0	0	0	0	0	0	0	0	0	0
ENSG00000227066	0	0	0	0	0	0	0	0	0	0	0	0	0	0	0	0	0	0	0	0	0	0	0	0
ENSG00000187980	0	0	2	0	6	1	0	0	0	2	1	2	0	0	0	1	0	3	0	0	0	4	5	2
ENSG00000225986	0	0	0	0	0	1	0	0	0	0	0	0	0	0	0	0	0	8	0	0	0	7	0	6
ENSG00000162543	0	0	0	16	58	13	3	2	0	32	25	9	11	3	11	57	5	45	18	20	25	39	48	60
ENSG00000228105	0	0	0	0	0	0	0	0	0	0	0	0	0	0	0	0	0	0	0	0	0	0	0	0
ENSG00000158816	1	1	5	39	47	7	2	1	0	38	27	20	6	5	3	18	11	22	6	2	2	13	30	30
ENSG00000226664	0	0	0	0	0	0	0	0	0	0	0	0	0	0	0	0	0	0	0	0	0	0	0	0
ENSG00000236963	0	0	0	0	0	0	0	0	0	0	0	0	0	1	0	0	0	0	1	0	0	2	0	0
ENSG00000226487	0	0	0	0	0	0	0	0	0	0	0	0	0	0	0	0	0	0	0	0	0	0	0	0
ENSG00000162545	158	159	116	58	76	13	232	243	178	22	21	37	8134	9681	7260	354	500	334	6029	6750	7265	237	237	220
ENSG00000090432	53	45	36	88	136	60	58	68	51	61	85	79	1610	1052	2012	1011	132	915	1719	1873	2108	737	830	879
ENSG00000215520	0	0	0	0	0	0	0	0	0	0	0	0	0	0	0	0	0	0	0	0	0	0	0	0
ENSG00000183114	5	1	2	26	37	8	4	6	4	16	10	12	18	10	35	72	37	60	46	52	60	40	32	56
ENSG00000158825	1	0	0	38	71	15	1	0	0	85	70	64	1	0	4	228	220	193	0	1	0	311	219	209
ENSG00000158828	89	56	46	425	373	263	133	128	87	478	669	560	1575	1034	1346	1498	338	1474	1373	1333	1732	1369	1394	1348
ENSG00000273695	0	0	0	0	0	0	0	0	0	0	0	0	0	0	0	0	0	0	0	0	0	0	0	0
ENSG00000117242	5	9	8	26	35	12	13	20	7	41	14	19	369	254	409	236	76	273	371	343	409	243	244	260
ENSG00000244038	70	105	75	608	660	391	121	120	90	927	1060	924	7143	6120	6843	14128	1502	14083	5720	6613	7223	12297	11495	11952
ENSG00000117245	20	9	6	318	414	223	6	8	3	501	422	321	96	58	73	673	242	644	37	35	46	481	476	444
ENSG00000235432	1	0	0	4	8	1	0	0	0	10	4	1	1	0	0	3	18	2	0	0	0	5	1	1
ENSG00000189410	9	8	3	124	136	81	4	2	1	181	119	99	54	29	42	450	89	470	11	6	33	400	479	501
ENSG00000233069	0	0	0	0	0	0	0	0	0	0	0	0	0	0	0	0	0	0	0	0	0	1	0	0
ENSG00000127483	1130	1224	778	3536	8920	1802	1100	729	576	5459	4205	2201	8002	5838	9355	5069	2193	5029	8067	8416	8751	4358	4660	4607
ENSG00000075151	698	633	414	2933	4093	1951	1364	852	742	4100	4792	2524	2752	1724	3006	2125	963	2105	4560	4021	4655	1935	2582	2478
ENSG00000251914	0	0	0	0	0	0	0	0	0	0	0	0	0	0	0	0	0	0	0	0	0	0	0	0
ENSG00000221808	0	0	0	0	0	0	0	0	0	0	0	0	0	0	0	0	0	0	0	0	0	0	0	0
ENSG00000233072	0	0	0	1	0	0	0	0	0	0	0	0	0	6	2	1	25	1	5	0	0	11	0	0
ENSG00000236073	0	0	0	1	0	0	0	0	0	2	0	0	0	0	0	1	0	0	0	0	0	0	0	0
ENSG00000235112	0	0	0	0	0	0	0	0	0	1	0	0	0	0	0	0	0	1	0	0	0	0	1	0
ENSG00000117298	244	242	199	1229	820	603	326	277	240	1650	1760	1305	2652	2033	3217	2770	326	2684	2500	2644	3034	1909	2228	2203
ENSG00000236936	0	0	0	0	0	0	0	0	0	0	1	0	0	0	0	0	0	0	0	0	0	0	0	0
ENSG00000231105	1	0	1	6	13	9	1	1	3	14	6	5	4	2	3	17	19	14	0	4	2	11	18	12
ENSG00000236216	1	1	0	1	9	1	1	1	2	4	0	0	32	27	36	18	1	35	42	36	39	33	21	14
ENSG00000228823	0	0	0	0	0	0	0	0	0	0	0	1	0	0	0	0	0	1	1	0	0	3	0	0
ENSG00000236009	0	0	0	6	5	1	0	0	1	2	0	1	2	0	2	9	0	5	3	3	4	3	3	3
ENSG00000227001	3	6	3	92	264	67	4	3	2	211	188	117	11	7	27	103	0	95	9	15	18	64	70	89
ENSG00000187952	417	420	390	282	264	243	448	459	385	447	570	451	1486	606	2627	326	6	365	1851	2042	2149	162	269	311
ENSG00000186543	0	0	0	3	8	1	0	0	0	2	2	3	1	0	0	2	2	7	2	0	0	2	3	1
ENSG00000142794	17	30	8	471	1375	291	29	12	13	1062	856	515	122	81	154	676	112	639	97	126	118	469	651	648
ENSG00000176378	0	0	0	0	0	0	0	0	0	0	0	0	1	0	3	4	0	1	0	0	1	7	2	2
ENSG00000162551	19	17	12	557	948	417	15	10	18	951	831	691	812	989	712	9476	5693	9975	278	334	358	9305	7500	7528
ENSG00000233431	0	0	0	0	2	0	0	0	0	0	0	0	0	0	0	0	0	0	2	0	0	0	0	0
ENSG00000221781	0	0	0	0	0	0	0	0	0	0	0	0	0	0	0	0	0	0	0	0	0	0	0	0
ENSG00000076864	58	103	62	253	260	163	35	40	27	445	463	264	856	694	857	406	182	461	276	436	338	430	392	398
ENSG00000090686	303	279	164	3930	3608	1985	459	342	252	3194	3060	1785	2446	1760	2424	4627	1509	3794	2301	2286	2589	2799	2989	3172
ENSG00000281866	0	0	0	0	0	0	0	0	0	0	0	0	0	0	0	0	0	0	0	0	0	0	0	0
ENSG00000231978	0	0	0	0	0	0	0	0	0	0	0	0	0	0	0	0	0	0	0	0	0	0	0	0
ENSG00000187942	0	0	1	18	36	14	0	0	0	29	26	23	1	4	1	65	14	50	3	3	0	32	35	29
ENSG00000142798	41	54	33	1179	803	671	31	36	21	1160	1276	1156	204	159	231	4179	264	2938	165	210	199	1933	3123	3094
ENSG00000232037	0	0	0	1	1	0	0	0	0	0	0	0	106	59	92	226	10	188	105	115	140	127	160	169
ENSG00000219073	0	0	0	0	0	0	0	0	0	0	0	0	0	0	0	0	0	0	0	0	0	0	0	0
ENSG00000273610	0	0	0	0	0	0	0	0	0	0	0	0	0	0	0	0	0	0	0	0	0	0	0	0
ENSG00000201919	0	0	0	0	0	0	0	0	0	0	0	0	0	0	0	0	0	0	0	0	0	0	0	0
ENSG00000142789	0	0	0	0	0	1	0	0	0	2	0	0	0	3	0	3	4	0	0	0	0	0	0	0
ENSG00000278124	0	0	0	0	0	0	0	0	0	0	0	0	0	0	0	0	0	0	0	0	0	0	0	0
ENSG00000201273	0	0	0	0	0	0	0	0	0	0	0	0	0	0	0	0	0	0	0	0	0	0	0	0
ENSG00000228397	0	0	0	0	0	0	0	0	0	1	0	0	0	0	0	5	6	7	0	0	2	3	7	2
ENSG00000218510	1	6	5	74	125	28	9	7	4	83	49	33	345	387	289	873	698	887	293	289	321	963	800	757
ENSG00000070831	113	131	97	407	1013	286	209	216	142	719	654	364	9419	7711	9004	7218	5067	6623	9722	10800	11694	6549	6138	6439
ENSG00000230068	0	0	0	1	0	0	0	0	0	2	1	1	1	0	2	5	3	2	1	0	2	2	6	1
ENSG00000271428	0	0	0	0	1	0	0	0	0	0	0	0	0	0	0	0	0	0	0	0	0	0	0	0
ENSG00000271840	1	0	0	2	3	0	0	0	0	2	0	0	6	5	0	1	0	0	1	0	3	0	1	0
ENSG00000162552	3	1	1	17	11	7	1	1	0	15	14	9	33	27	21	68	7	52	0	2	3	45	33	37
ENSG00000266564	0	0	0	0	0	0	0	0	0	0	0	0	0	0	0	0	0	0	0	0	0	0	0	0
ENSG00000234397	0	0	1	0	2	0	0	0	0	0	0	0	6	5	2	4	0	3	5	3	2	2	7	4
ENSG00000279625	0	0	0	0	1	0	0	0	0	0	0	0	0	0	0	5	0	0	0	0	5	0	0	0
ENSG00000184677	282	317	241	832	1240	420	504	385	273	1239	1215	704	1060	1017	1046	906	360	859	1762	1510	1771	763	1083	1096
ENSG00000237200	2	1	1	3	0	1	1	1	1	4	2	1	0	0	0	0	0	1	1	1	0	1	1	0
ENSG00000070886	1	1	1	44	50	29	0	1	1	93	97	67	12	14	7	221	74	215	8	14	10	214	195	202
ENSG00000276835	0	0	0	0	0	0	0	0	0	0	0	0	0	0	0	0	0	1	0	0	0	0	0	0
ENSG00000173372	0	0	0	0	0	0	0	0	0	0	0	0	0	0	0	0	0	0	0	0	0	0	0	0
ENSG00000159189	0	0	0	0	0	0	0	0	0	0	0	0	0	0	0	0	0	0	0	0	0	0	0	0
ENSG00000173369	0	1	0	0	0	0	0	0	0	0	0	0	0	0	0	0	0	0	0	0	0	0	0	0
ENSG00000133216	588	616	512	228	190	140	642	660	425	309	542	350	8048	6122	10356	857	90	885	6916	7336	7950	648	741	779
ENSG00000265422	2	0	0	0	0	0	0	3	0	0	0	0	0	0	0	0	0	0	0	0	0	0	0	0
ENSG00000216157	0	0	0	0	0	0	0	0	0	0	0	0	0	0	0	0	0	0	0	0	0	0	0	0
ENSG00000225952	0	0	0	0	0	0	0	0	0	0	0	0	0	0	0	0	0	0	0	0	0	0	0	0
ENSG00000264014	0	0	0	0	0	0	0	0	0	0	0	0	0	0	0	0	0	0	0	0	1	0	0	0
ENSG00000215906	0	1	0	0	0	0	0	0	0	0	0	0	0	0	0	0	1	0	0	0	0	0	0	1
ENSG00000227868	0	0	0	1	3	0	0	1	0	3	0	1	0	1	2	0	0	1	2	1	0	0	2	0
ENSG00000004487	1758	1693	1107	8372	8111	3853	2490	1979	1433	7267	6543	4085	14576	8241	14718	11839	1997	9110	16009	14788	18137	6925	7723	8191
ENSG00000240553	0	1	0	0	0	0	0	0	0	0	0	0	0	0	0	0	0	0	0	0	0	0	0	0
ENSG00000263793	0	0	0	0	0	0	0	0	0	0	0	0	0	0	0	0	0	0	0	0	0	0	0	0
ENSG00000266802	0	0	0	0	0	0	0	0	0	0	0	0	0	0	0	0	0	0	0	0	0	0	0	0
ENSG00000169641	525	422	303	3555	5239	2380	885	591	473	5112	6716	3832	1344	773	1765	2604	1459	2307	2174	2113	2510	1589	2916	3086
ENSG00000229010	0	0	0	0	0	0	0	0	0	0	0	0	0	0	0	0	0	0	0	0	0	0	0	0
ENSG00000206935	0	0	0	0	0	0	0	0	0	0	0	0	0	0	0	0	0	0	0	0	0	0	0	0
ENSG00000252578	0	0	0	0	0	0	0	0	0	0	0	0	1	0	0	0	0	0	0	0	0	0	0	0
ENSG00000179546	0	0	0	47	55	29	0	0	1	41	18	15	0	2	3	270	150	531	0	4	4	169	172	261
ENSG00000215381	0	0	0	2	0	0	0	0	0	3	1	2	6	2	1	7	3	5	4	5	2	1	3	4
ENSG00000261326	4	1	3	25	83	8	9	5	5	46	16	5	36	22	18	60	84	66	29	21	20	97	68	74
ENSG00000125944	806	804	516	6488	18251	3744	773	585	391	11033	9808	6367	8735	5417	9526	10065	3341	8722	10404	9589	11258	8668	9190	9832
ENSG00000125945	7	10	9	15	31	7	51	30	35	28	20	9	348	211	399	68	35	68	658	654	732	60	51	70
ENSG00000249087	3	1	1	10	18	0	6	6	4	8	4	0	45	26	31	37	11	37	67	55	82	53	32	18
ENSG00000201405	0	0	0	0	0	0	0	0	0	0	0	0	0	0	0	0	0	0	0	0	0	0	0	0
ENSG00000271420	0	0	0	0	0	0	0	0	0	1	0	0	0	0	0	0	0	0	0	0	0	0	0	0
ENSG00000204219	2	1	0	10	37	10	2	0	1	24	17	9	5	6	2	8	12	16	2	3	6	16	19	10
ENSG00000232482	0	0	0	0	0	0	0	0	1	0	0	0	1	0	0	1	0	0	0	0	1	4	1	0
ENSG00000088280	105	87	37	914	1006	466	154	102	106	1381	1583	988	689	471	693	2168	565	1896	821	803	966	1748	2065	1873
ENSG00000007968	100	105	99	143	221	62	74	62	52	124	115	112	840	690	1026	379	205	234	539	582	591	156	254	262
ENSG00000280791	0	0	0	0	0	0	0	0	0	0	0	0	0	0	0	0	0	0	0	0	0	0	0	0
ENSG00000235052	0	0	0	2	3	0	0	0	0	2	0	1	2	3	2	5	10	14	2	0	3	7	6	17
ENSG00000117318	15	21	19	274	407	139	36	42	25	284	172	168	701	606	610	3788	720	3035	710	736	945	2696	2248	2246
ENSG00000197880	0	0	1	0	4	0	0	0	0	2	2	2	0	0	0	2	5	3	0	0	0	3	1	1
ENSG00000229239	0	0	0	1	0	0	0	0	0	0	0	0	0	0	0	0	0	0	0	0	0	0	0	0
ENSG00000142676	318	418	298	6259	6626	3704	505	515	358	9972	7402	6211	32407	33371	23778	44923	31764	48568	20191	22060	23970	53734	34549	38481
ENSG00000011007	366	340	265	2168	3749	1122	583	437	329	2792	2832	1844	1513	1061	2125	1916	1156	1609	2082	2080	2191	1472	1555	1771
ENSG00000236810	2	1	1	25	59	8	2	0	5	49	33	17	230	198	99	174	157	154	134	198	211	198	129	154
ENSG00000057757	32	42	31	355	502	165	47	54	28	421	380	253	2387	1948	1865	3341	1184	3081	1546	1529	1748	2788	2279	2246
ENSG00000011009	83	88	70	395	394	222	158	199	172	612	512	416	5839	5058	4856	4473	1463	4602	5305	5434	6253	4367	3754	3754
ENSG00000117308	30	30	34	214	276	93	69	83	86	266	194	176	605	474	516	863	507	829	600	618	773	731	633	666
ENSG00000117305	9	11	7	124	211	62	16	21	16	153	132	94	565	322	560	932	216	787	434	565	608	505	614	647
ENSG00000179163	13	13	2	25	25	25	6	9	3	52	36	32	427	355	353	550	122	525	286	355	401	439	452	455
ENSG00000188822	0	0	0	0	0	0	0	0	0	0	0	1	0	1	0	3	1	0	0	0	0	0	0	1
ENSG00000229106	0	1	0	1	0	0	1	0	1	0	1	0	10	7	5	0	0	5	3	4	6	0	0	4
ENSG00000232557	0	0	0	0	0	0	0	0	0	0	0	0	0	0	0	0	0	0	0	0	0	0	0	0
ENSG00000264926	0	0	0	0	0	0	0	0	0	0	0	0	0	0	0	0	0	0	0	0	0	0	0	0
ENSG00000230228	1	1	3	2	9	1	1	1	1	5	6	5	19	19	16	10	8	14	18	11	25	12	10	7
ENSG00000189266	177	176	113	495	1626	228	349	324	205	783	286	223	13330	14249	11049	9085	7309	9260	9065	10109	11068	10584	7364	7442
ENSG00000188529	516	494	267	1731	4491	895	505	362	277	2549	1742	999	7177	6384	7062	8049	4881	7533	5931	5930	6860	6675	6496	7395
ENSG00000215905	0	0	0	0	0	0	0	0	0	0	0	0	2	0	0	4	6	6	1	0	0	1	0	5
ENSG00000225315	0	0	0	0	0	0	0	0	0	0	0	0	1	0	0	0	0	0	2	1	0	0	3	0
ENSG00000142661	0	0	0	4	5	3	1	0	0	4	5	5	1	1	7	6	0	4	0	0	1	1	4	5
ENSG00000230703	0	0	0	0	0	0	0	0	0	0	0	0	0	0	0	0	0	0	0	0	0	0	0	0
ENSG00000142677	0	3	0	5	6	1	3	0	0	6	9	5	9	0	3	10	9	33	2	1	7	14	9	7
ENSG00000185436	3	6	3	210	316	115	3	8	5	325	188	221	38	27	14	379	200	365	10	13	13	282	332	348
ENSG00000230023	0	0	0	0	0	0	0	0	0	0	0	0	0	0	0	0	0	0	0	0	0	0	0	0
ENSG00000221032	0	0	0	0	0	0	0	0	0	0	0	0	0	0	0	0	0	0	0	0	0	0	0	0
ENSG00000266511	0	0	0	0	0	0	0	0	0	0	0	0	0	0	0	0	0	0	0	0	0	0	0	0
ENSG00000232298	0	0	0	3	12	1	0	0	0	2	1	1	0	0	0	1	0	4	0	0	1	0	0	5
ENSG00000158055	1	3	3	35	60	20	0	1	0	33	62	24	44	37	38	113	8	76	10	44	27	44	62	43
ENSG00000001460	9	17	4	99	196	55	12	10	3	125	113	68	252	168	246	519	216	548	172	237	206	349	449	455
ENSG00000001461	64	71	33	175	320	97	59	85	40	217	165	133	2489	1871	2573	915	530	928	1508	1671	1791	683	803	810
ENSG00000117602	64	70	32	246	535	159	98	89	46	331	208	132	2378	2119	2591	1187	728	1252	2493	2576	2834	1098	1155	1152
ENSG00000264443	0	0	0	0	0	0	0	0	0	1	0	0	0	4	1	2	0	1	4	1	4	0	3	1
ENSG00000184454	0	0	0	13	20	8	0	0	0	15	15	4	1	0	1	96	27	83	0	0	0	76	62	60
ENSG00000227312	0	0	0	0	1	0	0	0	0	0	0	0	0	0	0	0	0	0	0	0	0	1	0	0
ENSG00000239106	0	0	0	0	0	0	0	0	0	0	0	0	0	0	0	0	0	0	0	0	0	0	0	0
ENSG00000133226	1178	1125	677	7438	17316	4769	1485	1091	832	12701	14858	7437	2311	2092	2392	4610	6106	4338	3144	2976	3375	4985	5296	5033
ENSG00000169504	261	271	141	2614	5164	1377	204	192	142	3298	3120	2009	11087	7983	13966	25730	6592	24244	9803	10659	10777	14724	20110	22074
ENSG00000238482	0	0	0	0	0	0	0	0	0	0	0	0	0	0	0	0	0	0	0	0	0	0	0	0
ENSG00000020633	6	9	2	21	27	15	0	0	2	23	21	16	136	121	53	62	28	72	20	12	15	117	91	61
ENSG00000278034	0	0	0	0	0	0	0	0	0	0	0	0	0	0	0	0	0	0	0	0	0	0	0	0
ENSG00000229162	0	0	0	1	2	0	0	0	0	0	0	1	0	0	0	0	3	0	1	0	0	1	0	0
ENSG00000261025	0	0	0	1	2	0	0	0	0	0	0	0	0	0	0	2	0	1	0	0	0	0	0	0
ENSG00000264371	0	0	0	0	0	0	0	0	0	0	0	0	0	0	0	0	0	0	0	0	0	0	0	0
ENSG00000233755	0	0	0	0	0	0	0	0	0	0	0	0	0	10	1	0	0	0	0	0	0	0	0	0
ENSG00000233419	0	0	0	0	0	0	0	0	0	0	0	0	0	0	0	0	0	0	0	0	0	0	0	0
ENSG00000231953	0	0	0	0	0	0	0	0	0	0	0	0	0	0	0	0	0	0	0	0	0	0	0	0
ENSG00000117614	99	115	61	510	839	372	96	89	45	745	786	429	2372	2405	1847	1470	1637	1435	1631	1702	2090	1648	1036	1148
ENSG00000117616	170	191	108	1088	2023	446	845	564	491	1253	705	445	385	433	256	575	510	510	998	976	1321	665	573	509
ENSG00000272432	0	0	0	2	3	0	0	0	0	2	4	2	14	12	5	5	27	12	5	6	4	14	6	7
ENSG00000261349	7	6	5	57	138	17	13	16	10	78	26	15	7	2	17	39	0	36	25	16	26	14	51	53
ENSG00000187010	0	0	0	0	0	0	0	0	0	1	2	0	8	5	13	2	15	2	10	11	17	5	5	8
ENSG00000224183	2	6	0	12	14	8	3	7	3	15	9	12	318	284	254	643	19	674	216	257	238	570	491	520
ENSG00000259984	0	0	0	0	0	0	0	0	0	1	1	0	0	0	0	2	0	2	2	2	2	3	6	9
ENSG00000183726	17	10	14	115	223	47	45	39	31	121	88	78	4612	4364	4310	4417	3068	4489	4440	4823	5431	4168	3103	3685
ENSG00000188672	2	0	1	4	11	2	0	0	1	2	0	1	66	28	39	15	15	24	29	44	50	29	18	17
ENSG00000238084	2	0	0	1	4	0	2	0	0	2	2	4	83	50	46	110	23	130	52	26	48	114	102	134
ENSG00000204178	294	292	187	467	824	214	330	274	220	610	683	361	5809	5069	6231	1583	593	1279	6161	6268	7044	1148	1210	1184
ENSG00000157978	93	85	61	234	309	152	80	71	53	358	319	208	1234	1016	1111	901	284	1002	555	596	641	874	908	912
ENSG00000225643	1	2	1	5	7	0	0	0	2	11	6	10	18	16	14	9	12	10	9	1	4	5	2	8
ENSG00000117643	35	25	27	178	158	123	56	50	38	224	224	158	422	350	508	777	95	756	519	526	587	553	577	605
ENSG00000233478	0	0	0	0	0	0	0	0	0	0	0	0	0	0	0	0	0	0	0	0	0	0	0	0
ENSG00000162430	431	502	317	1202	1358	784	548	604	457	2019	1873	1295	8060	6443	9075	7733	1509	8902	7496	9168	9263	6175	7306	7820
ENSG00000255054	0	0	0	0	0	0	0	0	0	0	0	0	0	0	0	0	0	0	0	0	0	0	0	0
ENSG00000228172	0	1	1	11	21	4	4	2	2	15	3	3	9	14	18	3	0	9	19	13	7	11	9	10
ENSG00000117640	90	118	74	245	381	136	182	151	102	422	390	227	3725	3305	3153	850	440	994	2766	2964	3251	990	804	860
ENSG00000272478	0	0	0	0	0	0	0	0	0	0	0	0	0	0	0	0	0	0	0	0	0	0	0	0
ENSG00000127423	21	19	5	347	1358	197	22	7	6	584	375	218	209	198	151	1051	600	916	108	120	142	935	674	768
ENSG00000236528	0	0	0	6	10	2	0	0	0	9	3	5	0	0	0	1	1	5	0	0	0	2	3	3
ENSG00000182749	9	5	4	92	183	43	22	25	14	112	74	43	207	203	272	774	224	852	320	333	444	722	698	682
ENSG00000207302	0	0	0	0	0	0	0	0	0	0	0	0	0	0	0	1	3	0	0	0	0	0	0	1
ENSG00000117632	2425	2502	1760	3396	7194	2248	2502	2037	1540	6309	6830	3406	105520	90757	89059	19532	8652	18910	78009	79257	94192	19396	14983	16811
ENSG00000229786	0	0	0	0	0	0	0	0	0	0	0	0	0	0	0	0	0	0	0	0	0	2	0	1
ENSG00000223624	0	0	0	0	0	0	0	0	0	0	0	0	0	0	0	1	0	0	0	0	0	0	0	0
ENSG00000264021	0	0	0	0	0	0	0	0	0	0	0	0	0	0	0	0	0	0	0	0	0	0	0	0
ENSG00000266763	0	0	0	0	0	0	0	0	0	0	0	0	0	0	0	0	0	0	0	0	0	0	0	0
ENSG00000158006	55	48	25	194	357	88	66	71	43	291	224	162	884	750	840	663	482	608	815	788	904	533	491	582
ENSG00000207237	0	0	0	0	0	0	0	0	0	0	0	0	0	0	0	0	0	0	0	0	0	0	0	0
ENSG00000252190	0	0	0	0	0	0	0	0	0	0	0	0	0	0	0	0	0	0	0	0	0	0	0	0
ENSG00000252691	0	0	0	1	0	0	0	0	0	0	0	0	0	0	0	0	0	0	0	0	0	0	0	0
ENSG00000158008	47	25	24	38	78	13	31	24	28	63	34	37	217	139	237	47	36	67	150	110	171	43	55	51
ENSG00000158014	0	0	1	6	0	0	0	0	1	0	3	2	1	0	2	15	0	15	0	5	1	3	4	10
ENSG00000158022	0	0	0	1	0	0	0	0	0	1	0	0	0	1	0	0	0	0	0	0	0	1	0	0
ENSG00000265320	0	0	0	0	0	0	0	0	0	0	0	0	0	0	0	0	0	0	0	0	0	0	0	0
ENSG00000175087	16	15	15	115	171	52	42	49	37	121	116	75	334	229	445	280	99	316	438	425	510	265	314	344
ENSG00000197245	0	3	2	3	0	1	1	0	0	1	0	4	32	21	41	19	14	10	23	24	19	15	12	11
ENSG00000142684	30	51	32	159	250	77	49	36	32	218	185	140	1072	1292	879	721	557	691	601	745	910	745	536	556
ENSG00000236782	13	19	21	0	0	0	6	10	9	0	0	0	275	206	245	5	6	1	142	118	153	2	1	1
ENSG00000142675	26	28	15	170	243	109	48	33	34	291	263	158	119	131	90	377	256	360	96	152	133	277	310	272
ENSG00000188782	0	0	0	8	9	2	0	0	0	13	13	7	0	2	0	13	28	15	0	2	1	52	24	23
ENSG00000236155	0	0	0	10	17	4	1	0	0	11	10	9	12	7	4	121	132	88	5	4	7	131	101	73
ENSG00000278572	0	0	0	3	4	0	0	0	0	7	3	4	70	43	44	73	11	46	81	62	78	59	49	45
ENSG00000130695	179	186	118	780	1329	343	178	146	126	1294	1110	720	1254	731	1379	1275	320	1049	1352	1354	1455	1031	1429	1418
ENSG00000270733	0	0	0	0	0	0	0	0	0	0	0	0	0	0	0	0	0	0	0	0	0	0	0	0
ENSG00000142669	136	187	129	184	400	99	237	254	195	376	351	257	27724	37684	19701	2694	6279	3004	15160	16861	18727	3542	1998	2102
ENSG00000158062	88	80	54	173	350	77	89	66	60	239	211	135	560	593	431	361	298	365	352	365	445	343	245	258
ENSG00000169442	4	2	0	6	22	3	4	1	0	20	19	12	225	223	131	46	39	64	60	100	85	56	67	68
ENSG00000176092	1	8	7	304	276	195	6	3	4	349	400	278	24	32	32	534	153	448	32	35	31	368	425	364
ENSG00000225854	0	0	0	0	0	0	0	0	0	0	0	0	0	1	1	1	0	0	1	1	1	0	1	0
ENSG00000176083	0	0	0	0	0	0	0	0	0	0	1	0	0	0	0	0	0	0	1	0	0	1	0	0
ENSG00000131914	372	416	248	16383	24399	9150	686	573	445	23854	17982	13520	9622	8936	8799	98737	49961	117327	6733	7190	8815	93315	92791	103245
ENSG00000117682	78	75	77	305	495	163	143	119	109	378	308	233	1160	656	1390	1131	254	1064	1397	1442	1569	697	912	991
ENSG00000223583	0	0	0	0	5	2	2	1	0	4	3	0	3	7	3	5	5	12	5	2	2	5	9	1
ENSG00000225891	3	1	1	9	17	3	7	2	4	9	5	2	2	2	2	3	0	7	0	2	0	3	6	2
ENSG00000198830	139	146	115	790	1206	402	205	156	142	1261	1176	733	9141	9246	9177	6549	3040	6951	6457	6907	7231	7208	5438	6249
ENSG00000224129	0	0	0	1	0	0	0	0	0	1	0	1	0	1	0	12	0	4	0	0	2	8	6	10
ENSG00000117676	31	52	38	736	787	466	28	25	24	1275	1526	910	691	478	611	2493	653	2532	305	310	353	2143	2046	2018
ENSG00000238705	0	0	0	0	0	0	0	0	0	0	0	0	0	0	0	0	0	0	0	0	0	0	0	0
ENSG00000243905	0	0	0	0	0	0	0	0	0	0	0	0	0	0	0	0	0	0	0	0	0	0	0	0
ENSG00000252802	0	0	0	0	0	0	0	0	0	0	0	0	0	0	0	0	1	0	0	0	0	0	0	0
ENSG00000252429	0	0	0	0	0	0	0	0	0	0	0	0	0	0	0	0	0	0	0	0	0	0	0	0
ENSG00000229247	0	0	0	0	0	0	0	0	0	0	0	0	0	0	0	0	0	0	0	0	0	0	0	0
ENSG00000238316	0	0	0	0	0	0	0	0	0	0	0	0	0	0	0	0	0	0	0	0	0	0	0	0
ENSG00000235069	0	0	0	0	0	0	0	0	0	0	0	0	0	0	0	0	0	0	0	0	0	0	0	0
ENSG00000260063	4	2	2	31	55	7	0	0	5	26	8	9	9	11	6	10	11	12	6	15	10	11	4	11
ENSG00000117713	1530	1720	1307	2616	2850	1678	3112	2562	2196	3031	2743	1809	6128	3969	8437	3492	1495	3088	10473	9958	11659	1902	2780	3049
ENSG00000060642	5	2	2	56	99	22	7	6	5	64	30	29	199	209	231	1033	203	933	214	298	338	898	840	737
ENSG00000241188	0	0	0	0	0	0	0	0	0	0	0	0	0	0	0	1	0	1	0	0	0	1	0	0
ENSG00000204160	209	284	173	476	669	261	384	376	224	695	447	373	5066	4828	4627	1954	1015	2321	3202	3713	3983	1978	1706	1831
ENSG00000175793	3	2	1	26	37	22	1	1	1	46	71	44	57	41	43	151	54	135	27	37	35	138	105	121
ENSG00000226698	0	0	0	0	0	0	0	0	0	0	0	0	0	0	1	0	0	0	0	0	0	0	1	0
ENSG00000142751	44	63	32	162	345	107	105	84	57	275	175	141	1313	970	1139	974	370	896	1162	1159	1242	812	762	826
ENSG00000198746	35	45	35	184	221	104	86	66	58	231	197	144	475	304	570	456	96	404	481	484	603	333	351	410
ENSG00000090273	216	223	156	2589	3441	1332	297	242	190	3632	4352	2793	3281	2499	2981	5554	2521	5023	2906	2856	3359	4963	4400	4429
ENSG00000131910	0	0	0	0	0	0	0	0	0	0	0	0	0	0	0	0	0	0	0	0	0	0	1	1
ENSG00000175707	0	0	1	186	246	102	0	0	2	261	217	202	6	16	6	818	414	823	2	3	2	706	604	592
ENSG00000172746	0	0	0	0	0	0	0	0	0	1	1	0	6	8	4	11	33	19	3	4	2	24	12	12
ENSG00000224064	0	0	0	0	0	0	0	0	0	1	0	0	0	0	0	1	0	0	0	0	0	3	2	4
ENSG00000225294	0	0	0	0	0	1	0	0	0	0	0	0	4	2	3	6	0	8	1	4	4	12	6	10
ENSG00000253368	17	15	13	145	273	103	23	31	24	154	142	121	881	1049	830	1514	805	1736	522	656	755	1243	1039	1090
ENSG00000158246	7	5	6	359	349	243	6	7	5	293	219	295	114	101	131	3589	976	3260	43	59	81	2233	2095	2520
ENSG00000280403	0	0	0	0	1	2	0	0	0	1	0	0	1	0	0	3	3	0	0	0	0	0	0	1
ENSG00000090020	133	149	103	693	752	352	142	122	92	840	936	655	1857	1539	1874	1964	481	1721	1111	1232	1259	1445	1690	1591
ENSG00000229985	0	0	0	0	0	0	0	0	0	2	1	1	1	2	1	4	0	3	1	0	3	0	2	1
ENSG00000214973	36	50	21	608	969	296	31	23	19	713	844	479	227	134	223	829	50	735	163	163	215	515	568	556
ENSG00000225159	178	173	83	5689	7352	2870	172	114	69	6762	5204	3300	3472	2598	2733	9144	2239	7732	2609	2675	2876	7488	6212	7091
ENSG00000225990	0	0	0	0	0	0	0	0	0	0	0	0	0	0	0	0	0	0	0	1	0	0	0	0
ENSG00000224311	0	0	0	0	0	0	0	0	0	0	0	0	0	0	0	0	0	0	0	0	0	0	0	0
ENSG00000142784	217	266	190	340	450	212	365	291	236	447	504	365	3442	2916	3475	1273	267	1375	2882	3055	3342	1031	1179	1225
ENSG00000252098	0	0	0	0	0	0	0	0	0	0	0	0	0	0	0	0	0	0	0	0	0	0	0	0
ENSG00000243659	0	1	1	0	1	0	0	0	0	0	0	0	3	15	8	1	0	3	4	13	9	0	0	0
ENSG00000186501	55	56	56	194	418	106	145	83	79	306	208	146	2284	2272	2068	1105	539	1031	1645	1898	2058	921	778	885
ENSG00000206888	3	3	2	12	13	3	2	2	1	7	1	4	2	0	1	0	4	0	1	1	0	0	0	0
ENSG00000241547	23	17	3	14	58	10	19	14	14	25	15	6	11	11	20	1	0	4	18	11	11	0	2	3
ENSG00000281023	0	0	0	0	0	0	0	0	0	0	0	0	0	0	0	0	0	0	0	0	0	0	0	0
ENSG00000142765	21	37	15	212	269	80	11	28	15	217	167	105	320	359	241	453	337	454	161	146	166	390	369	326
ENSG00000142733	50	42	30	176	137	68	50	50	38	184	209	161	269	225	241	331	165	355	241	246	241	303	288	278
ENSG00000142748	0	0	0	4	2	2	0	0	0	5	5	5	0	0	1	6	7	11	0	0	1	14	16	6
ENSG00000174950	0	1	0	33	61	11	0	0	0	52	14	21	1	0	0	77	66	68	2	0	0	101	72	95
ENSG00000231207	0	0	0	0	0	0	0	0	0	0	0	0	0	0	0	0	1	0	0	0	0	1	0	0
ENSG00000181773	4	6	3	60	81	28	3	5	3	48	21	23	245	317	242	598	503	559	62	83	69	571	374	376
ENSG00000158195	295	277	173	2588	3317	1326	318	280	216	4122	4491	2818	4897	3727	4893	7325	3431	6593	3436	3590	4028	4833	7184	6827
ENSG00000241169	0	0	0	0	0	0	0	0	0	0	0	0	0	0	0	0	0	0	0	0	0	0	0	0
ENSG00000237429	0	0	0	3	0	0	0	0	2	1	0	1	4	10	1	2	0	2	3	4	0	3	8	2
ENSG00000126705	810	797	744	495	622	277	1146	1105	944	559	452	354	3061	2721	3773	500	330	511	3959	3788	4210	456	400	423
ENSG00000000938	1	1	1	14	9	3	0	1	0	11	9	9	1	1	0	47	14	30	0	0	1	31	36	27
ENSG00000235912	121	128	92	939	2414	459	105	98	83	1513	1237	900	1470	2112	1035	1605	3285	1568	861	914	978	1919	912	1041
ENSG00000233975	0	0	0	0	0	0	0	0	0	1	0	0	0	0	0	0	0	4	0	0	0	1	0	0
ENSG00000126709	2	0	2	11	16	8	3	6	4	11	13	10	87	97	80	98	67	95	70	72	83	106	78	93
ENSG00000225886	0	0	0	0	0	0	0	1	0	0	0	0	0	0	0	0	0	0	0	0	0	0	0	0
ENSG00000206767	0	0	0	0	0	0	0	0	0	0	0	0	0	0	0	0	0	0	0	0	0	0	0	0
ENSG00000226662	0	0	0	0	0	0	0	0	0	0	0	0	0	0	0	0	0	0	0	0	0	0	0	0
ENSG00000207095	0	0	0	0	0	0	0	0	0	0	0	0	0	0	0	0	0	0	0	0	0	0	0	0
ENSG00000009780	30	25	14	182	448	105	21	32	14	222	159	85	468	406	461	817	585	762	358	357	437	638	720	605
ENSG00000231344	1	1	1	6	7	4	2	2	1	4	4	2	14	16	15	12	11	10	16	22	16	26	11	13
ENSG00000230833	1	0	0	3	3	3	0	0	1	6	1	0	1	2	0	1	0	1	0	0	0	2	0	1
ENSG00000117758	49	40	30	81	216	44	80	76	49	180	119	71	2208	1528	2202	652	359	640	2346	2562	2869	636	589	550
ENSG00000269971	0	0	0	1	0	0	1	0	0	0	1	0	0	0	0	0	0	1	1	3	0	0	1	0
ENSG00000276889	0	0	0	0	0	0	0	0	0	0	0	0	0	0	1	0	0	1	0	0	0	0	0	0
ENSG00000270031	0	0	0	0	0	0	0	0	0	0	0	0	3	4	1	4	0	0	2	2	1	0	0	0
ENSG00000223062	0	0	0	1	0	0	0	0	0	0	0	0	0	0	0	0	0	0	0	0	0	0	0	0
ENSG00000117751	89	102	70	352	817	215	114	75	87	554	522	344	3174	2453	3070	2236	944	2262	2599	2801	3017	2084	1657	1826
ENSG00000252947	0	0	0	0	0	0	0	0	0	0	1	0	0	0	0	1	0	0	0	0	2	0	2	1
ENSG00000278868	0	0	0	0	0	0	0	0	0	0	0	0	5	2	1	5	4	2	3	2	0	3	1	4
ENSG00000130775	12	3	5	161	207	88	4	9	10	257	202	157	97	67	67	447	143	423	83	80	117	306	331	375
ENSG00000117748	18	19	14	174	314	108	30	16	20	216	163	120	1688	1305	1615	2202	817	1886	1253	1231	1387	1587	1531	1608
ENSG00000130768	0	1	0	212	454	107	0	0	0	295	274	237	21	28	26	2101	505	2027	0	2	13	1573	1485	1574
ENSG00000227050	0	0	1	0	1	0	0	0	0	0	1	0	0	0	0	1	1	1	0	1	0	3	0	5
ENSG00000158156	14	40	19	113	181	79	42	46	40	134	96	89	1135	1186	1117	872	538	1075	1242	1329	1384	1206	841	865
ENSG00000158161	61	63	53	324	655	174	99	98	88	551	389	264	1154	804	1303	1227	415	1195	1283	1278	1385	1042	1476	1694
ENSG00000238231	0	2	0	1	2	0	0	1	0	5	2	0	4	2	1	0	16	2	0	1	0	2	0	1
ENSG00000281570	0	0	0	0	0	0	0	0	0	0	0	0	0	0	0	0	0	0	0	0	0	0	0	0
ENSG00000240750	0	0	0	0	2	1	0	1	0	0	0	0	1	1	3	0	6	1	4	0	3	1	1	0
ENSG00000280526	0	0	0	0	0	0	0	0	0	0	0	0	0	0	0	0	0	0	0	0	0	0	0	0
ENSG00000228589	12	20	15	91	319	63	13	18	10	124	72	57	1825	1437	1738	2127	441	2036	1596	1646	1924	1863	1768	1861
ENSG00000228943	0	0	0	0	0	0	0	0	0	0	0	0	0	0	0	0	3	0	0	0	0	0	0	0
ENSG00000214812	1	2	0	14	8	5	0	1	1	8	14	6	16	4	19	18	3	14	14	7	17	7	14	9
ENSG00000253005	0	0	0	0	0	0	0	0	0	0	0	0	0	0	0	0	0	0	0	0	0	0	0	0
ENSG00000169403	2	0	0	9	12	6	2	0	2	13	14	12	49	35	64	98	44	79	47	48	48	97	106	86
ENSG00000126698	170	189	94	1183	2474	791	148	144	92	2122	2683	1334	3836	3108	3106	4330	1866	3923	3123	3216	3741	3878	3450	3552
ENSG00000130770	90	98	46	803	1888	457	136	114	96	1109	1075	733	4025	4448	3014	4409	4373	3893	2809	3099	3445	3901	2779	2944
ENSG00000270605	1	0	0	22	33	6	1	0	1	40	20	14	35	43	29	116	201	158	37	36	61	230	167	127
ENSG00000271398	0	0	0	0	0	0	0	1	0	0	0	0	0	0	0	0	4	0	0	0	0	0	0	0
ENSG00000130766	199	222	115	764	799	433	350	443	284	789	580	455	3764	2460	2526	3327	1130	3030	4065	4832	4853	2147	2296	2379
ENSG00000130772	4	3	0	18	21	5	12	13	6	39	22	27	218	172	222	182	83	194	431	479	537	353	367	318
ENSG00000204138	270	308	202	1673	2927	1093	363	286	235	2483	2056	1232	3965	3745	3637	3044	2056	3039	4287	4080	4838	2782	2543	2666
ENSG00000206779	0	0	0	0	0	0	0	0	0	0	0	0	0	0	0	0	0	0	0	0	0	0	0	0
ENSG00000229820	1	2	1	2	8	2	4	3	4	5	0	1	1	4	2	0	23	1	0	2	2	0	0	3
ENSG00000221216	0	0	0	0	0	0	0	0	0	0	1	0	1	0	1	1	4	0	1	2	0	2	1	0
ENSG00000180198	32	37	37	412	542	246	56	45	45	626	560	458	1182	869	1082	3470	1138	3491	1210	1073	1214	3393	3369	3479
ENSG00000242125	9	5	5	605	1566	236	18	16	5	852	311	288	731	697	532	3588	4309	4263	638	767	811	4805	3387	3847
ENSG00000274266	0	0	0	0	0	0	0	0	0	0	0	0	0	0	0	0	0	0	0	0	0	0	0	0
ENSG00000200087	40	53	44	135	192	85	96	94	114	134	117	122	1	2	5	42	2	25	3	5	4	17	13	30
ENSG00000231468	2	0	1	0	9	0	0	0	0	1	3	2	31	15	37	30	0	28	22	27	28	27	22	42
ENSG00000279443	0	0	0	0	0	1	2	0	1	1	3	0	33	29	23	16	19	11	13	28	26	21	14	20
ENSG00000180098	29	58	31	218	294	117	110	82	61	299	211	127	1146	1131	922	754	707	726	914	957	1159	696	497	560
ENSG00000197989	43	44	23	570	1102	204	64	40	45	644	366	272	175	199	132	1169	1283	831	169	198	240	964	696	720
ENSG00000221539	0	0	0	0	1	2	2	1	0	6	0	0	3	3	0	8	25	11	6	4	9	4	3	3
ENSG00000278274	0	0	0	0	0	0	0	0	0	0	0	0	0	0	0	0	0	0	0	0	0	0	0	0
ENSG00000273544	0	0	0	0	0	0	0	0	0	0	0	0	0	0	0	0	0	0	0	0	0	0	0	0
ENSG00000280498	0	0	0	0	0	0	0	0	0	0	0	0	0	0	0	0	0	0	0	0	0	0	0	0
ENSG00000274582	0	0	0	0	0	0	0	0	0	0	0	0	0	0	0	0	0	0	0	0	0	0	0	0
ENSG00000120656	43	57	23	417	852	216	44	51	30	637	496	325	1322	1519	901	1218	1647	1251	842	923	952	1264	909	1049
ENSG00000188060	1	1	1	19	44	22	3	0	0	22	17	25	22	22	11	263	141	260	25	31	37	219	217	251
ENSG00000229388	1	0	0	0	0	0	0	0	0	1	0	0	2	2	0	2	12	1	0	0	0	3	4	2
ENSG00000274978	0	0	0	0	0	0	0	0	0	0	0	0	0	0	0	0	0	0	0	0	0	0	0	0
ENSG00000270103	0	0	0	0	0	0	0	0	0	0	0	0	0	0	0	0	0	0	0	0	0	0	0	0
ENSG00000162419	41	41	32	294	474	153	81	54	29	417	332	218	1263	834	1292	1193	735	1209	1249	1236	1383	1111	1138	1179
ENSG00000252777	0	0	0	0	0	0	0	0	0	0	0	0	0	0	0	0	0	0	0	0	1	0	0	0
ENSG00000198492	189	199	141	1561	3100	809	346	296	222	1912	1897	1208	5742	4285	5828	6378	3703	5026	5643	5352	6007	4536	4643	4659
ENSG00000116329	44	42	27	126	191	82	59	50	39	127	88	56	259	193	295	148	76	170	332	278	285	132	192	168
ENSG00000233427	0	0	0	1	9	3	0	0	0	6	3	0	0	1	1	17	8	4	0	1	1	6	5	1
ENSG00000199756	0	0	0	0	1	0	0	0	0	0	0	0	0	0	0	0	0	0	0	0	0	0	0	0
ENSG00000159023	1508	1570	932	2473	5013	1467	1216	856	599	3733	4079	2142	12629	6574	15366	3697	778	3410	10254	9924	11336	2244	3754	3755
ENSG00000225616	0	0	0	1	0	2	0	0	0	0	0	0	6	4	10	17	0	7	4	9	2	8	16	9
ENSG00000206704	0	0	0	0	0	0	0	0	0	0	0	0	0	0	0	0	0	0	0	0	0	0	0	0
ENSG00000277958	0	0	0	0	0	1	0	0	0	0	0	0	2	0	1	5	15	0	1	3	4	2	0	0
ENSG00000253304	3	1	2	93	84	35	55	51	44	49	43	46	12	38	26	647	215	613	1946	1909	2039	485	463	495
ENSG00000225750	3	0	1	1	1	1	0	0	0	4	1	1	0	0	2	0	0	0	2	0	0	0	0	0
ENSG00000116350	577	589	431	3398	5492	1363	594	449	341	3415	2428	1754	3560	2625	3211	3546	2066	2825	2295	2032	2517	2855	2268	2188
ENSG00000277916	0	0	0	7	23	4	0	0	0	28	7	12	6	2	6	5	0	8	4	4	4	20	20	25
ENSG00000116353	53	60	38	345	861	197	60	57	42	630	541	431	864	837	751	961	469	853	531	654	666	905	757	783
ENSG00000237934	0	0	0	0	0	0	0	0	0	0	0	0	0	0	0	0	0	0	0	0	0	0	0	0
ENSG00000060656	765	835	569	607	470	515	542	620	456	788	1047	773	7586	6047	9464	3154	338	2982	4942	5360	6006	2099	2658	2627
ENSG00000221550	0	0	0	0	0	0	0	0	0	0	0	0	0	0	0	0	0	0	0	0	0	0	0	0
ENSG00000230523	0	0	0	3	1	0	0	0	0	1	0	0	0	0	0	0	1	0	0	0	0	0	0	0
ENSG00000266678	0	0	0	0	0	0	0	0	0	0	0	0	0	0	0	0	0	0	0	0	0	0	0	0
ENSG00000225011	0	0	0	0	4	0	0	0	0	0	0	0	0	0	1	0	0	0	0	0	0	0	1	0
ENSG00000221126	0	0	0	0	0	0	0	0	0	0	0	0	0	0	0	0	0	0	0	0	0	0	0	0
ENSG00000228176	0	0	0	0	0	0	0	0	0	0	0	0	0	0	0	0	0	0	0	0	0	0	0	0
ENSG00000222787	0	0	0	0	0	0	0	0	0	0	0	0	0	0	0	0	0	0	0	0	0	0	0	0
ENSG00000270927	0	0	0	0	0	0	0	0	0	0	0	0	0	0	0	0	0	0	0	0	0	0	0	0
ENSG00000233399	0	0	0	0	1	0	0	0	0	0	0	0	0	0	0	0	0	0	0	0	0	0	0	2
ENSG00000233372	0	0	0	0	0	0	0	0	0	0	0	0	0	0	0	0	0	0	0	0	0	0	0	0
ENSG00000231251	0	0	0	0	0	0	0	0	0	0	0	0	0	0	0	0	0	0	0	0	0	0	0	0
ENSG00000236335	0	0	0	0	0	0	0	0	0	0	0	0	0	0	0	0	0	0	0	0	0	0	0	0
ENSG00000231949	0	0	0	0	0	0	0	0	0	0	0	0	0	0	0	0	0	0	0	0	0	0	0	0
ENSG00000162510	2	0	1	1	6	0	0	0	1	10	7	0	12	7	16	12	3	6	8	10	12	10	5	10
ENSG00000186056	5	0	1	12	34	1	2	1	0	11	11	7	8	3	3	14	12	10	13	7	5	17	15	6
ENSG00000162511	5	6	3	5	5	1	3	6	2	2	2	4	168	122	122	11	1	17	66	89	110	27	16	9
ENSG00000264773	0	0	0	0	0	0	0	0	0	0	0	0	0	0	0	0	0	0	0	0	0	0	0	0
ENSG00000280823	0	0	0	0	0	0	0	0	0	1	0	0	0	0	0	0	0	0	0	0	0	0	0	0
ENSG00000229607	0	0	0	0	1	0	0	0	0	0	0	0	0	0	0	5	0	1	0	0	0	2	0	0
ENSG00000223382	0	0	0	0	0	0	0	1	0	0	0	0	1	2	0	1	4	0	3	2	3	1	5	1
ENSG00000222784	0	0	0	0	0	0	0	0	0	0	0	0	0	0	0	0	0	0	0	0	0	0	0	0
ENSG00000235143	0	0	0	0	1	0	0	0	0	0	0	0	0	0	0	0	0	0	0	0	0	0	0	0
ENSG00000162512	125	117	130	383	271	292	216	266	186	460	408	333	1437	1192	1716	1938	340	1887	2065	2175	2513	1715	2102	2099
ENSG00000266210	0	0	0	0	0	0	0	0	0	0	0	0	0	0	0	0	4	0	0	0	0	0	0	0
ENSG00000134644	679	655	419	3146	5674	1677	1001	771	602	4872	5257	3284	3701	3040	4316	4196	3253	3760	4810	4644	5469	2985	4572	4330
ENSG00000237329	0	0	0	0	0	0	0	0	0	0	0	0	0	0	0	0	0	4	0	0	0	1	0	0
ENSG00000232768	0	0	0	0	0	0	0	0	0	0	0	0	0	0	0	0	0	0	0	0	0	0	0	0
ENSG00000215900	0	0	0	5	9	3	0	0	1	14	7	4	46	54	48	42	10	76	26	51	44	81	33	47
ENSG00000225142	0	0	0	0	0	0	0	0	0	0	0	0	1	0	0	1	1	0	0	0	0	0	0	0
ENSG00000084628	269	314	229	270	327	181	631	536	417	478	495	397	11407	7953	13215	2397	667	2627	13151	13355	14758	1598	1867	2135
ENSG00000060688	91	76	68	505	1092	267	99	68	45	845	656	397	1963	1089	2122	2700	477	2528	1855	1918	2141	2072	2211	2486
ENSG00000229447	0	0	0	10	5	4	0	0	0	8	5	1	11	9	7	7	25	11	3	2	6	15	22	25
ENSG00000121766	91	105	52	883	1972	496	113	93	64	1528	1209	807	3473	3225	2635	2377	2638	2446	2474	2624	3211	2966	1940	2289
ENSG00000229044	0	0	0	0	1	0	0	0	0	0	0	0	3	1	2	1	1	5	1	1	4	2	0	2
ENSG00000121769	4	13	13	24	49	18	53	37	23	26	19	24	1545	1635	1118	243	157	323	1557	1496	2011	316	175	205
ENSG00000168528	139	175	76	256	409	133	250	240	204	251	196	151	4616	5164	3762	2005	1367	2185	1668	1959	2020	1647	1287	1397
ENSG00000215899	1	0	0	0	1	0	0	0	0	0	0	0	3	7	1	4	0	4	4	2	1	9	4	9
ENSG00000206981	0	0	0	0	0	0	0	0	0	0	0	0	0	0	0	0	0	0	0	0	0	0	0	0
ENSG00000260386	0	0	0	0	0	0	0	0	0	0	0	0	0	0	0	0	0	0	0	0	0	0	0	0
ENSG00000265961	0	0	0	0	0	0	0	0	0	0	0	0	0	0	0	0	0	0	0	0	0	0	0	0
ENSG00000223907	0	0	0	0	4	0	0	4	2	1	0	0	0	3	0	0	0	1	14	19	12	0	1	0
ENSG00000260636	0	0	0	0	0	0	0	0	0	1	1	0	0	0	0	0	0	0	0	0	0	0	0	0
ENSG00000229167	0	0	0	0	1	0	0	0	0	0	0	0	0	0	1	0	0	0	0	0	0	0	0	0
ENSG00000142910	0	1	0	69	123	30	0	1	0	79	97	49	2	7	4	583	248	485	0	3	3	521	353	333
ENSG00000121764	0	0	0	8	20	5	0	0	0	12	8	5	1	0	1	14	0	9	3	1	0	1	1	4
ENSG00000162517	35	18	20	82	161	65	44	49	30	129	59	55	2448	1988	1988	1273	606	1193	1988	1935	2253	1156	962	1011
ENSG00000235790	0	0	0	3	5	2	0	0	0	1	0	0	3	0	2	8	1	16	2	3	5	5	3	8
ENSG00000264078	0	0	0	0	0	0	0	0	0	0	0	0	0	0	0	2	2	0	0	0	0	0	0	1
ENSG00000084636	776	817	661	198	111	94	737	469	446	181	258	162	4106	3475	3674	253	96	237	2351	2052	2372	219	264	207
ENSG00000121753	191	228	143	345	278	233	249	254	219	369	404	295	1789	1534	2143	1036	218	933	1537	1796	1746	643	680	729
ENSG00000266580	0	0	0	0	0	0	0	0	0	1	0	0	0	0	0	0	0	0	0	0	0	0	0	0
ENSG00000254545	0	0	0	0	0	0	0	0	0	0	0	0	0	0	0	0	0	0	0	0	0	1	0	0
ENSG00000134668	4	2	0	51	112	28	0	1	2	123	88	46	11	14	15	87	61	75	7	9	10	117	100	101
ENSG00000203620	0	0	0	0	0	0	0	0	0	0	0	0	1	0	0	2	0	0	0	0	2	1	0	0
ENSG00000269967	0	0	0	0	0	1	0	0	0	2	0	0	1	3	2	1	9	2	3	2	0	6	3	1
ENSG00000184007	54	61	32	316	723	177	94	97	47	411	311	222	6165	5648	5707	9342	5970	9660	5079	5213	5948	8448	7719	8118
ENSG00000281319	0	0	0	0	0	0	0	0	0	1	0	0	0	0	1	0	0	0	0	0	0	0	0	0
ENSG00000228634	0	0	0	0	1	0	0	0	0	0	0	0	0	0	0	0	0	0	0	0	0	0	0	0
ENSG00000121774	323	332	278	1059	1714	684	463	416	297	1841	1395	917	11607	7256	12717	11047	6029	8188	14223	13355	15632	7363	5959	6796
ENSG00000203325	0	0	1	0	0	0	0	0	0	0	2	0	0	0	0	0	0	0	0	0	0	1	0	0
ENSG00000121775	51	59	30	81	246	62	88	65	33	194	112	97	569	621	518	760	442	786	610	654	693	677	565	540
ENSG00000266203	0	0	0	1	0	1	0	0	0	0	0	0	0	0	0	0	3	0	0	0	0	1	0	1
ENSG00000276493	0	0	0	0	0	0	0	0	0	0	0	0	0	1	0	0	0	1	0	0	0	0	0	0
ENSG00000025800	78	78	69	662	956	425	139	139	102	1002	1071	671	3261	2179	3401	3972	2478	3332	3524	3188	3836	3082	3915	3606
ENSG00000250135	0	0	0	0	0	0	0	0	0	0	0	0	0	0	0	0	0	0	0	0	0	0	0	0
ENSG00000084652	809	780	633	2957	3859	1451	1271	1029	659	4239	4494	2842	2767	1440	3174	2172	382	2148	3315	3260	3670	1825	2612	2701
ENSG00000160050	18	30	14	82	218	45	51	37	26	143	124	80	1131	907	843	563	427	585	755	764	962	601	454	497
ENSG00000224066	0	0	1	2	9	3	6	6	10	5	4	0	1	0	0	5	0	6	9	4	6	3	5	4
ENSG00000160051	10	16	15	101	146	48	32	28	12	136	92	109	102	91	78	205	104	206	108	132	141	113	167	161
ENSG00000222046	0	0	0	1	1	0	1	0	0	0	1	2	0	0	0	1	0	3	0	0	0	0	0	0
ENSG00000160055	12	15	5	131	216	55	56	54	35	163	96	85	171	170	109	187	52	157	255	277	278	188	173	188
ENSG00000084623	171	169	104	1361	4440	993	182	166	116	3448	4284	2577	6768	6284	5296	9355	6064	8967	4879	4983	5914	9289	6745	7357
ENSG00000220785	59	49	36	147	442	70	102	60	49	248	169	114	494	395	385	456	334	489	428	500	577	396	374	405
ENSG00000183615	1	0	8	19	134	15	5	9	3	44	21	17	112	92	76	103	260	126	89	95	94	189	134	104
ENSG00000182866	2	8	1	211	379	148	2	2	0	438	472	366	32	19	31	1974	275	2062	5	8	14	1572	1919	2080
ENSG00000277617	0	0	0	0	0	0	0	0	0	0	0	0	0	0	0	0	0	0	0	0	1	0	0	0
ENSG00000252450	0	0	0	0	0	0	0	0	0	0	0	0	0	0	0	0	2	0	0	0	0	0	0	1
ENSG00000116478	188	181	92	2347	3373	1259	150	139	91	3032	4202	2536	1935	1295	1748	5665	1666	5233	1396	1396	1526	4482	4985	5079
ENSG00000175130	772	1098	754	1863	4249	929	1246	1280	1013	2384	1705	1238	60912	62453	51528	19170	8275	20193	45987	49330	55546	19856	15113	16364
ENSG00000233775	0	0	0	0	0	1	1	0	0	0	0	0	4	7	5	1	0	0	9	4	4	1	3	0
ENSG00000162526	2	2	0	13	43	7	3	3	0	25	10	6	3	0	7	3	2	6	3	5	2	6	4	10
ENSG00000225828	40	18	6	33	74	21	68	28	22	65	40	26	245	279	168	62	115	107	202	196	238	144	112	88
ENSG00000160058	257	270	178	446	982	282	526	464	398	832	645	447	3930	2450	3863	1517	372	1619	4844	4792	5621	1300	1392	1546
ENSG00000224333	0	0	0	0	0	0	0	0	0	1	0	0	0	1	0	0	0	0	0	0	1	1	0	1
ENSG00000270850	0	0	0	0	4	0	0	0	0	0	0	0	0	0	0	1	0	0	0	0	0	0	0	1
ENSG00000229259	0	0	0	5	13	9	0	0	0	6	6	7	0	0	0	8	0	13	0	0	0	3	3	11
ENSG00000263529	0	0	0	0	0	0	0	0	0	0	0	0	0	0	0	0	0	0	0	0	0	0	0	0
ENSG00000254553	0	0	0	1	0	0	0	0	0	0	0	0	0	0	0	0	0	0	0	0	0	0	1	0
ENSG00000273274	0	0	0	33	92	16	1	2	2	45	26	10	26	22	39	264	355	365	31	46	45	335	308	369
ENSG00000160062	8	2	5	28	38	24	19	11	7	24	21	10	740	655	658	542	592	460	718	679	815	582	459	454
ENSG00000176261	33	33	25	247	508	124	46	32	27	392	258	183	1392	1432	1112	1113	1189	1141	761	879	1095	1315	947	1015
ENSG00000200591	0	0	0	0	0	0	0	0	0	0	0	0	0	0	0	0	0	0	0	0	0	0	0	0
ENSG00000162521	212	246	176	1588	2555	868	445	350	245	2590	2331	1456	9959	8173	9570	8814	5602	8380	9268	9405	10928	8611	8399	8899
ENSG00000162520	6	8	4	7	8	1	8	4	6	1	2	2	66	43	57	11	14	9	66	68	74	9	2	12
ENSG00000224409	0	0	0	0	3	0	0	0	0	0	0	1	0	0	0	1	0	0	0	0	0	1	1	0
ENSG00000162522	67	83	56	1008	1366	695	180	165	127	1200	857	661	788	628	885	3595	690	3947	1289	1330	1610	2573	3124	3130
ENSG00000134684	560	563	388	3296	4349	1716	469	388	286	4292	6742	3841	10857	6548	9321	10366	1940	8174	8076	9105	8480	6348	8126	8274
ENSG00000116497	70	61	18	533	1889	292	71	54	32	1070	767	444	1400	1156	1230	3096	1141	2973	1380	1535	1613	2522	2954	2993
ENSG00000160097	562	609	459	19	10	22	1242	880	837	18	19	20	10714	8612	10125	25	10	16	10664	11216	12994	12	27	28
ENSG00000121905	229	238	124	22	62	11	193	201	165	22	19	18	6904	7120	5714	39	78	60	4209	4432	5116	53	37	18
ENSG00000121900	9	11	6	99	110	49	23	14	14	122	113	96	409	488	264	531	414	652	263	320	348	672	455	422
ENSG00000116514	31	51	24	297	310	144	72	63	55	353	322	225	587	269	600	805	49	752	820	933	1034	535	639	711
ENSG00000278966	0	0	1	0	2	1	0	0	0	2	0	0	2	0	0	0	1	1	0	0	0	0	1	0
ENSG00000217644	0	0	1	0	0	0	0	0	0	1	0	0	0	0	0	0	0	0	0	0	0	0	0	0
ENSG00000239670	0	0	0	0	0	0	0	0	0	0	0	0	1	0	1	1	2	0	0	0	0	0	0	0
ENSG00000236065	0	0	0	0	0	0	0	0	0	0	0	0	0	0	0	0	0	0	0	0	1	2	0	0
ENSG00000004455	67	73	40	532	1893	296	109	71	52	1145	942	550	1842	1440	1692	2739	1699	2719	1444	1434	1627	2856	2406	2536
ENSG00000276645	0	0	0	1	4	0	0	0	0	2	0	0	0	0	0	0	16	0	0	0	0	0	0	0
ENSG00000142920	3	1	5	6	6	4	14	8	5	18	4	9	75	58	59	30	6	25	90	86	125	19	32	17
ENSG00000278997	8	9	9	7	10	2	19	9	12	7	6	2	209	187	228	16	15	10	153	118	176	18	10	15
ENSG00000116525	406	431	346	120	203	60	639	573	464	179	160	138	6281	4188	6567	510	185	431	6229	6343	6924	475	415	442
ENSG00000279179	0	0	0	2	9	2	0	0	1	3	1	1	2	1	1	1	0	1	3	1	2	2	1	1
ENSG00000160094	250	334	239	431	565	217	503	389	324	405	342	263	3653	3357	3359	1309	730	1383	3471	3680	3897	1131	1120	1172
ENSG00000270115	0	0	0	1	9	1	4	2	0	2	4	0	2	0	4	4	0	3	2	2	2	0	4	4
ENSG00000184389	1	2	1	0	0	0	1	1	3	0	0	0	1	2	4	0	0	0	2	4	3	0	0	0
ENSG00000225313	0	1	1	0	1	0	2	0	0	0	1	0	2	1	7	0	0	1	1	1	8	0	0	1
ENSG00000134686	949	1262	894	83	129	43	1338	1247	952	122	90	90	25099	22493	24239	321	55	347	17277	18569	20200	335	299	260
ENSG00000266239	1	0	0	0	0	0	0	0	1	0	0	0	4	9	6	0	0	0	0	8	9	0	0	0
ENSG00000222112	0	1	1	0	0	0	4	1	1	1	0	0	8	4	6	0	0	0	7	8	14	0	0	0
ENSG00000233246	1	0	0	0	0	0	2	0	0	0	0	0	5	0	1	2	0	3	3	1	3	0	0	0
ENSG00000221225	0	0	0	0	0	0	0	0	0	0	0	0	0	0	0	0	0	0	0	0	0	0	0	0
ENSG00000234512	0	1	0	0	0	0	0	0	0	0	0	0	0	0	0	0	0	0	0	0	0	0	0	0
ENSG00000121903	27	33	18	96	254	91	66	69	48	242	155	97	117	105	156	88	30	118	277	250	240	58	133	153
ENSG00000235907	0	0	0	0	0	1	0	0	0	1	0	0	0	0	0	1	15	1	0	0	1	2	1	0
ENSG00000121904	6	6	3	797	1677	420	2	2	5	984	733	438	13	9	19	950	237	878	7	13	8	502	707	729
ENSG00000280715	0	0	0	0	4	0	0	0	0	1	2	0	0	0	0	1	0	0	0	0	0	0	0	1
ENSG00000227000	0	0	0	0	0	0	0	0	0	0	0	0	0	0	0	0	0	0	0	0	0	0	0	0
ENSG00000176256	0	0	0	1	3	0	0	0	0	0	1	0	0	0	0	0	0	0	0	0	0	0	0	0
ENSG00000231163	0	0	0	0	0	0	0	0	0	0	0	0	0	0	0	0	0	0	0	0	0	0	0	0
ENSG00000201148	0	1	0	0	0	0	0	0	0	0	0	0	0	0	0	0	0	0	0	0	0	0	0	0
ENSG00000142698	0	0	0	115	211	45	0	0	0	133	107	74	2	1	2	581	156	366	1	0	1	279	360	310
ENSG00000221053	0	0	0	0	0	0	0	0	0	0	0	0	0	0	0	0	0	0	0	0	0	0	0	0
ENSG00000270241	0	0	0	0	0	0	0	0	0	0	0	0	0	0	0	0	0	0	0	0	0	0	0	0
ENSG00000207941	0	0	0	0	0	0	0	0	0	0	0	0	0	0	0	0	0	0	0	0	0	0	0	0
ENSG00000163866	22	35	25	136	241	75	46	50	26	252	174	153	1835	1441	2015	1251	370	1379	1687	1697	2033	1104	993	1128
ENSG00000189280	1	0	0	2	0	0	0	0	0	0	0	1	0	0	0	16	2	16	0	0	0	10	12	15
ENSG00000189433	0	0	0	0	3	0	0	0	0	5	0	1	0	0	0	3	0	1	0	0	0	0	1	8
ENSG00000255811	0	0	0	0	0	0	0	0	0	1	0	2	0	0	0	0	0	1	0	0	0	0	1	0
ENSG00000216162	0	0	0	0	0	0	0	0	0	0	0	0	0	0	0	0	0	0	0	0	0	0	0	0
ENSG00000188910	0	0	0	7	5	6	0	0	0	6	5	6	0	0	0	21	17	19	0	0	1	17	23	24
ENSG00000187513	0	0	0	8	5	4	0	0	0	3	8	8	3	0	0	38	3	42	0	1	3	54	47	35
ENSG00000230163	0	0	0	0	0	0	0	0	0	0	0	0	2	1	3	0	0	0	0	0	0	0	0	0
ENSG00000116544	260	277	241	215	250	132	215	238	228	259	274	237	1749	1381	1713	741	223	711	1179	1453	1585	457	459	515
ENSG00000241014	1	3	0	8	34	6	4	0	2	15	4	4	54	48	27	70	47	63	31	48	41	81	32	53
ENSG00000271741	0	0	0	0	0	0	0	0	0	0	0	0	0	0	0	0	0	0	0	0	0	0	0	0
ENSG00000243749	0	0	0	0	0	0	0	0	0	0	0	0	0	0	0	0	0	0	0	0	0	0	0	0
ENSG00000163867	6	6	3	27	66	25	18	12	8	72	40	40	416	436	381	487	309	402	456	441	488	394	439	466
ENSG00000233940	0	0	0	0	0	0	0	0	0	0	0	0	0	0	0	0	0	0	0	0	0	0	0	0
ENSG00000197056	19	27	13	262	551	138	25	20	17	397	227	129	291	193	368	884	225	850	379	361	410	766	919	988
ENSG00000228348	5	0	1	10	22	19	5	3	1	33	18	19	7	0	13	19	1	35	6	6	19	20	20	20
ENSG00000116560	2294	2209	1394	8117	18271	3926	3198	2252	1830	9673	7113	4725	11298	8846	12860	11269	7860	9830	13317	11787	14080	9020	9408	10656
ENSG00000201868	0	0	0	0	1	0	0	0	0	0	0	0	0	0	0	0	0	0	0	0	0	0	0	0
ENSG00000146463	155	171	82	1374	2124	995	256	172	120	2141	2099	1099	2046	1347	2176	3664	1054	2964	3069	3122	3363	2409	3728	3647
ENSG00000240374	0	0	0	0	0	0	0	0	0	0	0	0	0	0	0	0	0	0	0	0	0	0	0	0
ENSG00000201542	0	0	0	0	3	0	0	0	0	0	0	0	0	0	0	0	0	0	0	0	0	0	0	0
ENSG00000229994	92	101	49	1972	1815	1203	113	76	69	2022	1555	965	5820	7076	4108	6059	7139	5284	3106	3290	4129	6203	4087	4328
ENSG00000227409	0	0	0	0	3	0	0	0	0	0	0	0	0	0	5	1	0	0	0	0	2	0	1	2
ENSG00000278702	0	0	0	0	4	0	0	0	0	0	0	0	0	1	0	0	0	0	0	0	0	0	0	0
ENSG00000142687	205	289	146	1846	2682	1004	349	271	223	2621	2121	1357	3771	3275	3851	5745	2049	5578	3736	4265	4406	4403	5007	5136
ENSG00000236274	0	0	0	0	0	0	0	0	0	0	0	0	0	0	0	0	2	0	0	0	0	0	0	0
ENSG00000020129	153	205	140	353	531	160	323	325	290	411	276	256	2827	1657	3228	960	367	948	3447	3528	4237	629	806	898
ENSG00000239636	0	0	0	15	21	4	0	1	3	15	8	7	9	2	1	16	23	22	8	6	6	19	13	16
ENSG00000116819	1	4	2	17	14	11	1	5	3	22	18	12	28	42	38	87	31	64	27	19	32	45	35	53
ENSG00000126067	34	26	36	203	323	107	70	80	60	244	186	158	7089	5687	6587	4986	1778	4740	5423	5884	6388	3925	3115	3654
ENSG00000142686	21	38	15	330	452	160	85	68	60	357	334	333	722	482	629	662	227	748	981	1061	1342	690	656	659
ENSG00000092853	515	393	262	2146	3861	1463	309	206	146	2706	4688	2119	1338	994	1087	1504	2593	1223	859	710	840	1439	1699	1606
ENSG00000232335	0	0	0	6	9	1	1	0	0	0	4	2	3	2	4	5	4	4	0	2	2	3	5	6
ENSG00000134698	88	64	41	268	519	165	195	156	99	425	282	169	1267	899	1351	1165	368	1107	1964	2155	2291	890	1216	1130
ENSG00000092847	962	923	651	3191	5024	2032	1406	1166	764	5692	5680	3621	4263	2636	6605	3784	579	4173	4890	4956	5452	2238	4318	4864
ENSG00000271164	0	0	0	0	0	0	0	0	0	0	1	0	0	0	0	0	0	0	0	0	0	0	0	0
ENSG00000280133	0	0	0	0	0	0	0	0	0	0	0	0	0	0	0	0	0	0	0	0	0	0	0	0
ENSG00000271914	0	0	0	0	0	0	0	0	0	0	0	0	4	0	0	7	12	0	0	0	0	4	0	2
ENSG00000126070	124	86	43	472	1001	216	107	93	69	781	526	308	1094	705	1005	1084	753	980	1244	1120	1353	890	1161	1155
ENSG00000271554	0	0	0	0	0	0	0	0	0	0	0	0	0	0	0	0	0	0	0	0	0	0	0	0
ENSG00000232862	0	0	0	0	0	0	0	0	0	0	0	0	0	0	0	0	0	0	0	0	1	1	0	1
ENSG00000092850	0	0	1	13	13	5	2	6	3	30	19	10	0	2	1	26	25	28	6	0	2	16	21	32
ENSG00000116863	39	30	31	143	193	93	63	52	64	163	116	118	689	630	673	900	340	919	780	644	885	678	609	660
ENSG00000171812	1	1	2	42	27	20	2	0	0	29	29	22	0	0	3	239	30	240	0	1	2	178	184	220
ENSG00000054116	12	8	5	65	118	34	24	19	19	135	96	60	1169	1020	1022	1377	520	1496	1101	1084	1296	1363	1144	1141
ENSG00000116871	465	475	435	1840	1806	937	936	778	748	1902	1975	1467	2910	1940	2805	2205	604	1972	4529	3791	4779	1772	1718	1754
ENSG00000264592	0	0	0	0	0	0	0	0	0	0	0	0	0	0	0	0	10	0	0	0	0	0	0	0
ENSG00000054118	454	474	323	2763	5023	1512	750	537	488	3693	3266	2177	2775	1821	3462	3430	1973	2992	4451	3781	4619	2756	3651	3767
ENSG00000231849	0	0	0	0	0	0	0	0	0	0	0	0	0	1	0	0	0	0	0	0	0	0	0	0
ENSG00000278491	0	0	0	0	1	0	0	0	0	0	0	0	1	0	0	0	0	0	0	0	0	0	0	0
ENSG00000214193	39	49	25	337	450	202	59	72	43	541	438	215	86	76	106	270	161	291	111	145	133	303	333	319
ENSG00000142694	5	23	8	84	108	65	7	5	4	135	147	120	257	276	176	495	348	466	96	80	109	482	379	321
ENSG00000116883	4	4	3	64	99	63	7	16	15	95	82	51	103	94	85	319	257	355	77	88	132	342	312	294
ENSG00000196182	349	386	261	1297	1277	711	534	461	328	1465	1585	1342	2529	1731	2838	1311	250	1597	2764	2788	3033	1151	1324	1396
ENSG00000181817	42	48	27	318	638	191	66	44	45	515	561	449	1592	1703	1264	1383	1251	1550	995	1072	1102	1412	1044	1101
ENSG00000222821	0	1	0	0	1	0	0	0	0	0	0	1	0	0	0	0	0	0	0	0	0	0	0	0
ENSG00000116885	6	4	4	9	31	8	16	9	4	15	27	13	174	154	174	48	13	39	141	210	198	51	51	49
ENSG00000201448	0	0	0	0	0	0	0	0	0	0	0	0	0	0	0	0	0	0	0	0	0	0	0	0
ENSG00000116898	132	172	93	1499	2033	882	225	155	109	2253	2166	1387	2969	3544	2268	3118	4656	3116	1857	2091	2451	3457	2116	2289
ENSG00000119535	1	0	0	0	0	0	0	0	0	0	1	0	6	3	1	0	0	0	1	3	4	0	0	3
ENSG00000230214	0	0	0	0	0	3	0	0	0	0	0	0	0	0	0	0	0	0	0	0	0	0	0	0
ENSG00000281218	0	0	0	0	0	0	0	0	0	0	0	0	0	0	0	0	0	0	0	0	0	0	0	0
ENSG00000234481	0	0	0	0	0	0	0	0	0	0	0	0	0	0	0	0	0	1	0	0	0	0	0	0
ENSG00000163873	92	73	73	277	313	193	299	290	241	288	341	235	438	247	620	336	82	359	1052	1109	1436	213	311	377
ENSG00000280570	0	0	0	0	0	0	0	0	0	0	0	0	0	0	0	0	0	0	0	0	0	0	0	0
ENSG00000264698	0	0	0	0	0	0	0	0	0	0	0	0	0	0	0	0	0	0	0	0	0	0	0	0
ENSG00000207328	0	0	0	0	0	0	0	0	0	0	0	0	0	0	0	0	0	0	0	0	0	0	0	0
ENSG00000223944	0	0	0	0	2	0	0	0	0	0	0	0	0	0	0	0	0	0	0	0	0	0	0	0
ENSG00000252368	0	0	0	0	0	0	0	0	0	0	0	0	0	0	0	0	0	0	0	0	0	0	0	0
ENSG00000230451	0	0	0	0	0	0	0	0	0	0	0	0	0	0	0	0	0	0	0	0	0	0	0	0
ENSG00000233621	2	1	2	27	24	5	2	2	1	23	27	16	18	26	14	30	25	37	16	22	20	43	26	43
ENSG00000163874	10	13	11	121	190	58	9	7	6	222	232	139	57	49	42	338	87	287	25	37	40	337	293	324
ENSG00000278228	0	0	0	0	0	0	0	0	0	0	0	0	0	0	0	0	0	0	0	0	0	0	0	0
ENSG00000163875	44	59	33	343	664	169	88	53	57	480	375	235	2416	2696	2174	1541	1037	1385	2334	2585	2877	1515	1240	1328
ENSG00000263675	0	0	0	0	0	0	0	0	0	0	1	0	0	0	3	1	0	1	1	3	7	1	3	0
ENSG00000163877	30	34	36	185	478	113	63	47	28	257	151	104	405	239	498	485	224	420	479	422	561	408	357	512
ENSG00000232273	0	0	0	0	0	3	0	0	0	0	0	0	1	1	0	0	0	1	1	2	1	2	4	0
ENSG00000237749	68	73	50	1131	886	695	105	102	74	2201	1786	1538	2081	1949	1708	3137	1711	3218	1817	2511	1892	2489	1819	2032
ENSG00000163879	18	14	9	126	235	71	45	30	19	167	118	94	395	336	267	421	252	448	348	436	434	305	359	379
ENSG00000134697	347	264	169	2547	4842	1275	373	264	185	3492	3898	2273	2362	1813	2059	3582	3372	2620	2026	1990	2227	3137	2853	2744
ENSG00000169218	0	0	0	3	5	3	0	0	0	3	7	3	10	9	9	10	6	10	0	2	2	12	12	16
ENSG00000116922	43	23	26	74	170	45	23	32	20	113	71	74	1471	1056	1474	1526	275	1291	976	1054	1196	971	1230	1263
ENSG00000134690	264	317	225	1323	2352	765	271	254	152	1790	1769	1116	1580	1210	2044	2137	445	2008	1457	1526	1542	1432	1528	1668
ENSG00000183317	6	2	1	36	41	18	23	11	9	61	50	33	23	25	21	64	8	38	62	92	65	48	67	49
ENSG00000200421	0	0	0	0	0	0	0	0	0	0	0	0	0	1	0	0	0	0	0	0	0	0	0	0
ENSG00000214141	1	0	0	1	1	0	0	0	0	1	1	0	1	2	2	3	0	1	3	1	3	3	3	1
ENSG00000227416	0	0	1	7	7	1	1	1	0	3	0	1	2	2	0	8	0	2	2	2	0	4	2	0
ENSG00000185090	49	61	31	26	47	28	156	221	125	46	28	27	2650	2257	2666	309	66	318	4322	4614	5272	264	247	328
ENSG00000233728	1	0	0	1	0	0	1	0	0	1	0	2	0	3	2	0	0	2	2	3	12	0	0	1
ENSG00000196449	7	14	9	47	108	31	15	15	15	73	28	35	1719	1522	1815	1315	615	1168	936	1013	1247	1088	912	1100
ENSG00000197982	43	42	34	96	222	58	59	80	67	108	93	81	1741	1421	1576	1023	551	1192	1612	1561	1891	878	798	828
ENSG00000188786	54	49	56	589	578	279	177	117	102	680	548	470	376	248	413	449	251	618	530	433	535	350	533	692
ENSG00000235673	0	0	0	0	0	0	0	0	0	0	0	0	0	0	0	0	0	0	0	0	0	0	0	0
ENSG00000204084	28	31	26	302	407	163	58	42	35	464	350	269	621	357	725	1389	233	1203	691	713	735	788	1123	1230
ENSG00000230955	0	0	0	0	2	0	0	0	0	1	0	0	1	2	1	2	9	6	5	3	0	2	1	8
ENSG00000252448	0	0	0	0	0	0	0	0	0	0	0	0	0	0	0	0	0	0	0	0	0	0	0	0
ENSG00000222282	0	0	0	0	0	0	0	0	0	0	0	0	0	0	0	0	0	0	0	0	0	0	0	0
ENSG00000277168	0	0	0	0	0	0	0	0	0	0	0	0	0	0	1	0	1	0	0	0	0	0	0	0
ENSG00000183431	288	289	195	2095	3933	1190	305	274	177	2891	4279	2386	3637	2255	3550	5645	2703	4265	3603	3544	4060	3600	4202	4215
ENSG00000212541	0	0	0	0	0	0	0	0	0	0	1	1	0	0	0	2	0	0	0	0	0	0	0	0
ENSG00000183386	12	10	5	151	230	82	18	14	11	168	131	104	493	521	324	1911	958	1802	489	470	601	1682	1456	1260
ENSG00000183520	58	54	36	325	655	165	88	56	48	428	440	225	1239	922	1299	1808	744	1264	1252	1378	1503	1129	1122	1258
ENSG00000185668	34	46	20	70	74	39	57	65	39	65	47	46	603	591	714	426	267	431	1195	1064	1291	354	333	271
ENSG00000224592	0	2	0	18	60	13	8	1	2	40	13	12	15	22	15	40	21	52	31	32	30	47	41	32
ENSG00000223589	0	0	0	0	0	0	0	0	0	0	0	0	0	0	0	0	0	0	0	0	0	0	0	0
ENSG00000265596	0	0	0	0	0	0	0	0	0	0	0	0	0	0	0	0	0	0	0	0	0	0	0	0
ENSG00000237290	0	0	0	1	12	0	0	0	0	6	2	0	0	0	0	1	0	1	0	0	0	3	3	0
ENSG00000275350	0	0	0	3	6	0	1	0	0	0	1	0	0	0	0	0	8	0	0	0	0	2	0	0
ENSG00000200796	0	0	0	0	0	0	0	0	0	0	0	0	0	0	0	0	0	0	0	0	0	0	0	0
ENSG00000238063	0	0	0	0	0	0	0	0	0	0	0	0	0	0	0	0	0	0	0	0	0	0	0	0
ENSG00000215895	14	24	9	239	345	151	19	6	8	358	338	168	257	283	246	843	166	676	237	209	282	920	673	724
ENSG00000116954	0	6	1	21	23	7	5	2	7	9	9	4	626	605	566	529	223	596	658	571	735	389	426	449
ENSG00000273637	0	0	0	0	0	0	0	0	0	0	0	0	0	0	0	0	0	0	0	0	0	0	0	0
ENSG00000228436	3	8	2	14	57	5	9	2	7	18	15	8	12	31	28	7	2	14	20	23	16	5	3	5
ENSG00000214114	1	0	2	59	37	19	4	2	0	60	47	62	495	425	471	1261	769	1234	329	359	412	1302	996	1065
ENSG00000274944	0	0	0	0	0	0	0	0	0	0	0	0	0	0	0	0	0	0	0	0	0	0	0	0
ENSG00000131233	0	0	0	0	0	0	0	0	0	0	0	0	0	0	0	0	0	0	0	0	0	0	0	0
ENSG00000158315	0	0	1	8	5	1	0	0	0	8	2	4	0	0	0	14	15	10	0	0	1	17	18	19
ENSG00000199963	0	0	0	0	0	0	0	0	0	0	0	0	0	0	0	0	0	0	0	0	0	0	0	0
ENSG00000207466	0	0	0	0	0	0	0	0	0	0	0	0	0	0	0	0	0	0	0	0	0	0	0	0
ENSG00000235549	0	0	0	0	0	0	0	0	0	0	0	0	0	0	0	0	0	0	0	0	0	0	0	0
ENSG00000174574	83	87	55	1876	3106	860	172	203	99	2110	1330	800	8099	7034	8476	20734	11052	20799	7128	7881	8860	14985	15098	16473
ENSG00000168653	170	202	132	1389	3429	1028	227	222	125	2903	2798	1561	10646	11492	7850	8063	8310	8681	6376	6714	8036	10425	6302	6903
ENSG00000127603	4393	3483	2947	17961	16981	11420	7378	4930	4642	26115	23516	12051	4507	3354	5339	7635	1964	6873	7472	6783	8294	7240	9836	9161
ENSG00000206654	0	0	0	0	0	0	0	0	0	0	0	0	0	0	0	0	0	0	0	0	0	0	0	0
ENSG00000222378	0	0	0	0	0	0	0	0	0	0	0	0	0	0	0	0	0	0	0	0	0	0	0	0
ENSG00000270040	0	0	0	0	0	0	0	0	0	0	0	0	1	0	0	0	0	0	0	0	0	1	0	0
ENSG00000226438	0	0	0	1	1	0	0	0	0	0	0	0	0	0	0	0	1	0	0	0	1	0	0	0
ENSG00000217897	0	0	0	0	0	0	0	0	0	0	0	0	3	0	1	0	2	1	1	0	0	2	3	0
ENSG00000183682	0	1	1	12	18	8	2	6	1	12	12	9	2	0	2	23	2	32	6	7	13	26	25	24
ENSG00000237624	3	1	0	65	115	42	3	5	2	80	53	45	0	1	10	100	18	90	4	3	2	68	76	68
ENSG00000182109	5	2	1	18	5	9	2	6	13	15	9	4	22	7	10	6	23	7	4	18	17	17	6	10
ENSG00000243970	0	0	0	1	1	0	2	1	0	0	1	1	1	0	0	6	0	1	1	1	0	0	0	1
ENSG00000090621	175	231	127	2939	4304	1657	348	261	204	4832	3716	3019	5004	4903	4293	12070	12053	12185	4938	5000	5597	12163	9931	10135
ENSG00000228060	0	0	0	1	7	1	0	0	0	0	0	0	2	3	1	7	0	14	2	0	2	12	13	5
ENSG00000201457	0	0	0	3	3	1	2	0	0	3	4	4	0	0	0	2	0	0	1	1	0	1	1	0
ENSG00000163909	130	120	100	67	91	35	112	95	62	137	90	77	1147	549	1561	209	19	194	1066	1002	1137	119	206	248
ENSG00000225903	0	0	0	0	0	0	0	0	2	1	0	0	0	0	0	0	0	0	0	0	2	0	0	0
ENSG00000116981	0	0	0	0	0	0	1	0	0	0	0	0	0	0	0	0	0	0	0	0	1	0	0	0
ENSG00000116983	0	0	0	10	4	5	0	0	0	15	8	9	3	1	0	46	24	48	0	2	2	45	42	52
ENSG00000084072	22	29	14	299	562	168	38	42	27	399	418	283	767	620	702	1463	668	1265	744	732	901	1259	1113	1130
ENSG00000225333	2	0	0	10	35	7	1	1	1	17	17	3	10	22	13	20	32	15	16	12	10	10	8	9
ENSG00000252413	0	0	0	0	0	0	0	0	0	0	0	0	0	0	0	0	0	0	0	0	0	0	0	0
ENSG00000116985	0	0	3	9	10	6	0	0	1	10	8	6	7	8	3	46	0	52	13	9	4	34	52	52
ENSG00000198754	0	0	0	8	13	3	0	0	0	15	11	10	1	1	1	20	23	30	3	0	3	26	25	12
ENSG00000261798	0	0	0	1	0	1	0	0	1	1	0	0	0	0	0	3	4	5	0	0	0	4	4	3
ENSG00000229213	1	0	0	0	0	0	0	0	0	0	1	0	0	0	0	0	0	0	0	0	0	0	0	0
ENSG00000043514	151	121	92	405	1002	193	172	122	86	738	475	304	1927	1789	1762	1300	759	1059	1295	1243	1556	1264	1022	1036
ENSG00000202222	0	1	0	3	8	2	1	0	1	1	0	1	0	4	0	0	26	0	0	0	0	1	1	2
ENSG00000116990	997	1089	805	598	826	389	1256	1261	856	639	576	351	11870	8193	12687	1523	253	1515	8230	8556	9682	1101	1099	1236
ENSG00000236546	2	1	0	0	0	0	1	1	1	0	0	0	3	10	8	0	0	2	0	0	2	0	1	2
ENSG00000207356	0	0	0	0	0	0	0	0	0	0	0	0	0	0	0	0	0	0	0	0	0	0	0	0
ENSG00000168389	25	27	25	128	250	93	32	18	16	149	114	108	610	501	667	561	159	574	321	295	319	412	459	440
ENSG00000228477	3	7	7	65	33	24	7	10	5	106	49	96	2157	2269	2117	3534	456	3861	1432	1436	1883	3350	2455	2777
ENSG00000131236	124	131	77	824	1662	480	224	198	180	1111	951	635	8250	4947	8231	10048	3934	8353	9371	9261	10680	6880	7940	8276
ENSG00000131238	10	14	18	147	430	118	16	16	8	295	245	190	2590	2174	2590	9422	2908	9286	2056	2443	2733	8486	7791	8403
ENSG00000226745	0	0	0	0	0	0	0	1	0	3	0	0	5	4	3	3	2	7	5	2	3	7	2	3
ENSG00000117000	42	42	19	237	662	167	64	25	36	535	259	170	553	378	742	892	333	757	839	694	875	844	984	999
ENSG00000207508	0	0	0	0	0	0	0	0	0	0	0	0	0	0	1	0	0	0	0	0	0	0	0	0
ENSG00000188800	0	0	0	0	1	0	0	0	0	0	0	0	1	1	1	0	0	0	0	0	0	0	0	0
ENSG00000259943	2	1	0	23	54	6	1	5	6	30	8	7	357	373	316	322	322	304	424	431	421	355	273	214
ENSG00000084073	20	16	27	102	183	54	26	19	18	139	94	65	2445	1966	2975	3448	1068	2987	2525	2664	3283	2465	2806	3168
ENSG00000231296	0	0	0	0	0	0	0	0	0	0	0	0	0	0	0	0	0	0	0	0	0	0	0	0
ENSG00000049089	3	4	11	60	32	29	7	13	10	93	100	58	48	48	32	135	80	130	49	36	64	142	169	125
ENSG00000227311	0	1	0	1	5	1	0	0	0	0	0	0	15	1	9	17	0	4	9	6	6	8	13	14
ENSG00000084070	25	27	18	104	87	58	68	42	41	104	92	53	866	602	939	347	100	284	1180	1264	1353	211	217	273
ENSG00000213172	0	0	0	0	0	0	0	0	0	0	0	0	0	0	0	0	0	0	1	0	0	0	0	1
ENSG00000187801	59	44	33	267	678	153	79	64	27	332	223	133	345	182	362	459	81	467	295	333	386	275	411	476
ENSG00000260920	6	9	4	63	107	28	19	14	7	72	47	38	426	407	368	535	233	393	312	329	362	350	400	405
ENSG00000279667	0	1	0	6	2	3	0	1	0	3	5	1	6	11	12	10	0	16	9	3	6	4	8	9
ENSG00000187815	7	9	2	102	174	64	13	31	13	128	63	52	198	233	161	321	218	363	236	263	292	359	320	327
ENSG00000238287	1	1	0	7	33	5	2	3	2	10	5	3	29	38	29	15	73	14	23	37	25	35	9	21
ENSG00000164002	29	34	27	166	422	99	44	63	48	255	144	104	429	298	395	281	158	317	382	396	445	317	281	323
ENSG00000227278	0	0	0	0	3	0	0	0	0	0	0	0	0	0	0	0	0	2	0	0	0	2	0	0
ENSG00000238186	0	0	0	0	0	0	0	0	0	0	0	0	0	2	1	1	0	0	1	0	1	0	0	0
ENSG00000117010	9	9	1	86	255	55	18	11	7	131	91	45	113	85	90	250	132	209	113	117	140	310	204	232
ENSG00000236505	0	0	0	0	0	0	0	0	0	0	0	0	0	0	0	0	0	0	0	1	0	0	0	0
ENSG00000233910	0	0	0	0	0	0	0	0	0	0	0	0	0	0	1	0	0	0	0	0	1	0	0	0
ENSG00000117016	280	288	252	517	718	392	507	570	367	623	590	530	3709	2136	4625	1932	266	2195	5399	6163	5913	1069	2138	2260
ENSG00000237899	0	1	0	2	10	1	0	0	0	3	1	1	3	3	2	5	0	5	8	2	3	2	1	9
ENSG00000272145	8	14	1	70	222	30	10	7	9	112	52	56	29	17	37	78	9	119	33	38	26	78	68	86
ENSG00000066136	106	150	81	969	1951	528	178	139	121	1344	1237	811	2450	2407	1902	2827	1417	2522	2083	2263	2283	2145	2110	1928
ENSG00000198974	0	0	0	1	0	2	0	0	0	2	0	0	0	0	0	0	0	0	0	0	0	0	0	0
ENSG00000207962	0	0	0	0	0	0	0	0	0	0	0	0	0	0	0	0	0	0	0	0	0	0	0	0
ENSG00000117013	1	1	3	61	101	35	2	8	1	124	116	71	16	11	14	176	35	197	12	22	32	183	171	162
ENSG00000264582	0	0	0	0	0	0	0	0	0	0	0	0	0	0	0	0	1	0	0	0	0	0	0	0
ENSG00000179862	9	10	3	59	47	42	10	5	4	36	49	29	142	117	103	342	223	363	74	90	104	336	205	183
ENSG00000229528	0	0	0	0	0	0	0	0	0	0	0	0	0	0	0	0	0	0	0	0	0	0	0	0
ENSG00000228940	0	0	0	0	0	0	0	0	0	0	0	0	1	1	0	0	0	0	0	0	1	0	0	0
ENSG00000273910	0	0	0	0	0	0	0	0	0	0	0	0	0	0	0	0	0	0	0	0	0	0	0	0
ENSG00000233118	0	0	0	0	0	0	0	0	0	0	0	0	0	0	0	0	0	0	0	0	0	0	0	0
ENSG00000171793	199	227	165	676	776	371	313	276	206	1016	987	674	5612	2783	6848	3561	493	2715	5610	5173	6017	2012	2628	2890
ENSG00000281712	0	0	1	1	1	2	0	0	0	0	0	0	5	2	5	2	0	3	6	2	9	4	10	6
ENSG00000281207	5	12	9	58	102	40	20	16	13	92	38	27	13	10	17	33	18	30	26	26	17	53	34	50
ENSG00000171790	1	0	1	1	7	1	1	5	0	1	2	0	2	0	1	3	1	2	4	8	1	5	0	1
ENSG00000010803	118	141	85	542	942	281	142	104	97	880	807	491	1535	1568	1446	988	634	921	1145	1256	1047	956	940	930
ENSG00000215893	0	0	0	0	4	0	0	0	0	0	0	0	0	0	0	0	0	0	0	0	0	0	0	0
ENSG00000235358	0	0	0	0	1	0	0	0	0	2	0	0	0	0	0	1	0	0	0	0	0	0	0	0
ENSG00000213987	0	0	0	0	0	0	0	0	0	0	0	0	0	0	0	1	0	0	0	1	0	0	0	0
ENSG00000281479	0	0	0	0	0	0	0	0	0	0	0	0	0	0	0	0	0	0	0	0	0	0	0	0
ENSG00000204060	139	159	135	51	79	15	155	155	102	49	16	31	1695	1377	1530	116	73	114	902	943	1102	87	77	61
ENSG00000229901	0	2	0	0	2	1	0	0	0	0	0	0	0	0	0	1	0	1	0	0	0	0	0	0
ENSG00000252563	0	0	0	0	0	0	0	0	0	0	0	0	0	0	0	0	0	0	0	0	0	0	0	0
ENSG00000127129	0	0	0	3	2	0	0	0	0	0	0	0	0	1	5	8	0	1	0	4	0	0	1	2
ENSG00000127124	543	619	448	54	73	46	911	765	564	165	125	115	1221	877	1513	41	20	66	1180	1434	1344	30	48	35
ENSG00000230881	0	0	0	0	0	0	0	0	0	0	0	0	0	0	0	0	0	0	0	0	0	0	0	0
ENSG00000230638	0	0	0	0	0	0	0	0	0	0	0	0	0	0	0	1	0	0	0	0	0	0	0	0
ENSG00000264896	0	0	0	0	0	0	0	0	0	0	0	0	0	0	0	0	0	0	0	0	0	0	0	0
ENSG00000227538	1	0	0	0	0	0	0	0	0	0	0	0	0	0	1	0	0	0	0	0	0	0	0	0
ENSG00000228776	0	0	0	0	0	0	0	0	0	0	0	0	0	0	0	0	0	0	0	0	0	0	0	0
ENSG00000044012	0	0	0	0	0	0	0	0	0	0	0	0	0	0	0	0	0	0	0	0	0	0	0	0
ENSG00000197273	0	0	0	0	0	0	0	0	0	0	0	0	0	0	0	0	0	0	0	0	0	0	0	0
ENSG00000198815	132	124	70	673	1534	318	235	167	123	957	550	379	1321	910	1437	2563	671	2162	1479	1519	1681	1670	1940	1991
ENSG00000227527	0	0	0	0	0	0	0	0	0	0	0	1	0	0	0	0	0	0	0	0	0	0	0	0
ENSG00000177181	0	1	2	82	123	62	9	12	8	167	127	68	220	185	255	780	397	950	235	264	322	921	899	887
ENSG00000235002	0	0	0	0	0	0	0	0	0	0	0	0	1	0	0	0	0	0	0	0	0	0	0	0
ENSG00000066185	2	0	0	5	12	0	0	2	0	5	8	2	25	14	14	46	36	50	13	19	12	30	48	46
ENSG00000127125	4	6	1	66	77	26	10	17	9	78	42	46	1029	1049	761	1209	679	1140	758	787	963	1161	835	901
ENSG00000186409	16	10	5	49	98	35	17	19	4	63	39	26	39	21	27	38	27	39	48	52	65	35	39	34
ENSG00000230116	0	0	0	0	2	0	0	0	0	1	0	0	0	1	2	0	0	0	0	1	1	1	2	0
ENSG00000236876	59	66	68	93	456	70	85	85	56	318	272	186	8395	8753	6223	2996	1969	3765	6787	7295	8234	3979	2337	2980
ENSG00000200254	0	0	0	0	0	0	0	0	0	0	0	0	0	1	0	0	10	0	0	0	0	0	0	0
ENSG00000236180	0	0	0	0	0	0	0	0	0	0	0	0	0	0	0	0	0	0	0	0	0	0	0	0
ENSG00000171960	30	26	15	149	561	95	22	14	22	333	228	145	917	837	711	1399	1244	1427	552	636	754	1696	1028	1098
ENSG00000234917	0	0	0	3	6	0	0	0	0	5	0	0	9	11	3	7	1	7	2	1	11	11	2	9
ENSG00000065978	2179	2757	1226	34378	106225	16506	2457	1713	1438	50746	33717	23644	38203	45320	28333	47003	55511	48758	24952	27291	30618	58566	36620	38026
ENSG00000164007	1	0	0	71	77	37	0	0	0	74	59	44	10	5	4	370	103	458	3	4	4	295	340	361
ENSG00000117385	200	223	102	763	854	402	282	184	169	1288	1206	861	2381	2383	2285	2993	1256	2576	1882	1994	2287	2866	2617	2444
ENSG00000164008	18	37	13	67	227	34	41	55	15	93	78	42	654	788	624	436	339	412	650	758	813	364	336	295
ENSG00000228452	0	0	0	0	0	0	0	0	0	0	0	0	0	1	0	0	0	0	0	0	1	1	0	0
ENSG00000274386	0	0	0	0	0	1	1	2	0	2	3	0	6	0	4	0	5	4	8	3	2	10	8	4
ENSG00000177868	71	85	55	223	522	152	128	98	91	378	321	205	2892	3213	2287	950	1312	1107	2216	2368	2760	1137	742	785
ENSG00000164010	4	10	11	76	157	43	19	5	17	176	133	88	149	124	153	354	63	446	201	191	248	313	308	320
ENSG00000228192	1	2	0	32	53	12	1	5	1	32	16	13	15	37	16	69	47	56	12	8	17	57	47	64
ENSG00000164011	18	29	23	201	598	95	51	39	33	278	177	139	392	327	203	856	582	896	363	443	471	843	717	728
ENSG00000233708	0	1	0	0	0	2	0	0	0	2	3	0	0	0	0	3	9	12	0	0	0	13	7	9
ENSG00000237090	1	1	0	13	7	8	1	3	1	23	22	11	13	5	9	24	2	18	18	17	21	20	36	24
ENSG00000225099	13	7	11	61	89	21	6	13	9	61	49	26	246	116	222	172	2	154	199	218	223	143	109	125
ENSG00000117394	60	55	38	819	1292	496	43	44	36	1627	1695	1248	1098	719	1402	6544	760	6078	946	1037	1098	6347	7155	7145
ENSG00000227533	1	1	2	73	230	55	4	0	1	172	74	57	31	65	15	172	372	151	42	28	29	293	211	185
ENSG00000207256	0	0	0	2	0	0	0	0	0	1	0	0	0	0	0	0	4	1	0	0	0	0	2	3
ENSG00000277513	0	0	0	0	2	0	0	0	0	0	0	0	0	0	0	0	0	0	0	0	0	0	0	1
ENSG00000186973	2	1	0	14	66	4	0	0	0	47	25	13	11	13	9	22	56	18	10	3	11	35	42	29
ENSG00000117395	48	67	35	1072	1281	606	81	57	59	1760	1612	1227	1473	1033	1357	3416	1289	2839	1316	1469	1715	3189	2458	2743
ENSG00000243710	55	41	44	9	8	10	90	76	48	11	12	8	298	241	276	15	2	22	358	357	391	18	22	9
ENSG00000199240	0	0	0	0	0	0	0	0	0	0	0	0	0	2	0	0	1	0	0	0	0	0	0	0
ENSG00000179178	0	0	1	136	281	67	2	0	1	148	109	111	14	4	6	985	376	959	7	3	7	820	720	763
ENSG00000253313	2	1	0	37	102	20	0	1	0	53	43	51	5	0	2	851	212	713	3	6	4	387	635	640
ENSG00000066056	49	51	28	56	39	12	80	48	53	46	55	45	594	586	690	259	29	165	744	716	793	179	200	200
ENSG00000117400	0	1	0	1	4	0	0	0	0	2	1	0	0	2	3	8	0	4	1	0	6	1	3	6
ENSG00000234694	0	0	0	9	12	5	0	1	1	14	7	10	5	16	5	53	89	44	2	6	15	54	54	38
ENSG00000117399	30	52	49	404	395	253	77	80	61	478	447	423	1789	1293	1833	6752	1929	5035	2246	2050	2187	3187	3831	4063
ENSG00000066322	12	22	27	87	105	46	101	84	56	103	71	76	1771	1572	1496	1137	240	1183	774	816	978	827	745	836
ENSG00000277622	0	0	0	0	0	0	0	0	0	0	0	0	0	0	0	0	0	0	0	0	0	0	0	0
ENSG00000159479	50	62	30	282	470	135	93	77	52	396	340	256	2194	1983	1649	1104	655	1036	1898	1941	2195	945	886	857
ENSG00000229431	0	0	0	0	0	0	0	0	0	0	0	0	1	1	2	2	0	0	0	0	3	0	2	1
ENSG00000198198	300	271	211	477	537	240	651	529	454	739	648	378	837	719	948	372	126	342	1340	1208	1291	456	489	429
ENSG00000229372	1	2	0	11	8	3	4	4	1	7	4	3	0	0	0	1	6	9	1	4	0	3	7	6
ENSG00000274975	0	1	0	0	0	0	0	0	0	0	0	0	0	0	0	0	0	0	0	0	0	0	0	0
ENSG00000178922	29	32	28	172	300	84	98	84	61	240	155	106	485	374	310	373	314	331	328	381	469	424	223	344
ENSG00000229348	0	2	3	11	7	0	7	4	0	2	0	2	2	1	1	8	7	1	6	4	2	2	2	2
ENSG00000142949	514	472	375	3753	2218	3192	804	782	597	4967	9532	6581	4286	3058	5368	12126	1438	11512	6125	6599	7242	7216	10855	11587
ENSG00000066135	397	353	308	3228	4185	2227	641	558	456	5294	9232	5280	3635	1831	3735	6498	1468	6193	5635	5433	6349	4219	6750	6667
ENSG00000236200	0	1	3	17	47	13	1	0	1	38	15	7	8	15	3	35	10	21	6	5	15	27	24	24
ENSG00000126091	19	15	11	52	156	40	25	23	22	115	75	56	440	478	480	300	195	417	421	464	545	329	321	264
ENSG00000229444	0	0	0	0	0	0	0	0	0	0	0	0	1	0	0	0	0	0	0	0	0	1	0	1
ENSG00000233674	0	0	0	0	1	0	0	0	0	1	0	0	1	5	0	0	0	2	1	1	4	9	0	1
ENSG00000224751	0	1	0	0	4	2	0	0	0	6	3	3	1	0	3	13	0	13	7	5	5	17	6	6
ENSG00000117407	1	0	0	178	462	69	1	0	0	273	150	119	8	12	6	380	543	424	9	10	2	570	333	328
ENSG00000237950	0	0	2	1	15	2	8	2	3	7	1	2	8	1	3	3	9	2	9	12	7	9	8	3
ENSG00000117408	96	104	86	159	163	104	204	177	188	199	191	185	1855	1250	1785	950	157	832	2405	2499	2772	485	763	801
ENSG00000132768	49	58	53	284	369	171	105	103	58	362	299	271	1353	999	1511	1643	574	2011	1156	1360	1501	1547	1788	1965
ENSG00000117410	28	30	22	126	187	58	63	55	35	134	84	99	5322	4965	4644	2962	1203	3000	4405	4791	5598	2803	2267	2459
ENSG00000117411	53	97	43	390	528	251	107	97	74	613	572	508	1545	1532	1311	2322	1360	2717	1517	1387	1715	2486	1857	1854
ENSG00000159214	10	3	3	193	367	112	27	19	17	314	184	119	64	70	37	504	460	593	89	107	142	698	462	442
ENSG00000196517	52	61	21	496	430	244	75	77	29	378	306	313	606	531	571	1371	402	1464	511	579	441	942	1132	1157
ENSG00000230615	0	1	4	17	30	3	0	3	0	18	15	7	74	121	46	91	112	93	23	46	21	65	63	69
ENSG00000227163	0	0	0	0	0	0	0	0	0	0	0	0	0	0	0	0	0	0	0	0	0	0	0	0
ENSG00000271647	0	0	0	0	0	0	0	0	0	1	1	0	0	2	0	3	0	0	2	0	0	1	2	2
ENSG00000281534	0	0	0	0	0	0	0	0	0	0	0	0	0	0	0	0	0	0	0	0	0	0	0	0
ENSG00000239560	0	0	0	0	0	0	0	0	0	0	0	0	0	0	0	0	0	0	0	0	0	0	0	0
ENSG00000171872	0	0	0	1	11	3	0	0	0	2	4	1	3	0	1	7	0	7	0	3	1	5	8	3
ENSG00000233514	7	9	6	81	104	57	5	2	3	124	115	69	459	400	404	534	244	504	273	245	264	491	381	451
ENSG00000239275	0	1	0	6	10	2	0	6	2	12	20	7	4	0	0	9	0	6	4	5	3	6	8	9
ENSG00000226804	0	0	0	0	2	0	0	0	0	0	4	0	0	0	2	0	0	0	0	1	2	0	1	1
ENSG00000200171	0	0	0	0	0	0	0	0	0	0	0	0	0	0	0	0	0	0	0	0	0	0	0	0
ENSG00000238037	0	0	0	0	0	0	0	0	0	0	0	0	0	0	0	0	0	0	0	0	0	0	0	0
ENSG00000227994	0	0	0	0	0	0	0	0	0	0	0	0	0	0	0	0	0	0	0	0	0	0	0	0
ENSG00000271329	0	0	0	0	0	3	0	0	1	0	1	0	0	0	0	0	0	2	0	0	0	3	0	0
ENSG00000178028	107	135	82	380	705	192	217	154	130	605	554	395	1313	865	1248	1012	422	929	1478	1431	1905	885	852	918
ENSG00000117419	13	24	12	154	335	92	37	29	18	259	178	129	1589	1303	1301	2368	1300	2388	1258	1300	1448	2118	1697	1652
ENSG00000233602	0	0	0	4	24	3	0	0	1	14	3	5	0	0	3	0	0	3	3	1	0	6	6	2
ENSG00000252146	0	0	0	0	0	0	0	0	0	0	0	0	0	0	0	0	0	0	0	0	0	0	0	0
ENSG00000199385	0	0	0	0	0	0	0	0	0	0	0	0	0	0	0	0	0	0	0	0	0	0	0	0
ENSG00000187147	241	271	181	1083	1282	705	363	289	259	1751	1901	1469	4068	3303	3533	3085	886	3440	3164	3207	3583	3058	2651	2833
ENSG00000263381	0	0	0	0	0	0	0	0	0	0	0	0	0	0	0	0	0	0	0	0	0	0	0	0
ENSG00000126106	4	9	1	27	41	17	8	14	9	44	37	32	344	249	285	287	83	355	239	297	359	326	255	269
ENSG00000198520	4	1	0	10	24	4	8	7	11	17	8	5	16	12	8	19	17	9	32	32	32	17	8	13
ENSG00000199377	0	1	0	3	1	0	0	0	0	3	1	1	0	0	0	0	0	0	0	0	0	0	0	0
ENSG00000200169	0	0	0	4	4	5	1	1	1	8	4	5	0	0	0	1	0	0	0	0	0	0	1	0
ENSG00000142945	120	191	116	837	1373	511	141	110	73	1322	1448	891	990	783	1202	2238	1099	1829	1127	1018	1089	1629	1869	1797
ENSG00000225721	0	0	0	0	0	0	0	0	1	0	0	1	0	0	0	0	0	0	0	0	0	0	0	4
ENSG00000142937	743	929	512	8141	9943	5421	1061	753	569	14303	13604	9183	37763	49071	26017	45640	39187	45134	22098	24841	26799	47705	29372	31619
ENSG00000264294	0	0	0	0	0	0	0	0	0	0	0	0	0	0	0	0	0	0	0	0	0	0	0	0
ENSG00000200913	0	0	0	9	7	5	0	2	0	7	3	8	0	1	5	5	0	2	0	0	3	3	7	5
ENSG00000202031	0	0	0	3	5	1	0	0	0	1	0	0	1	1	4	1	7	1	1	0	0	3	1	0
ENSG00000207421	0	0	0	0	0	0	0	0	0	0	0	0	0	0	0	0	0	0	0	0	0	0	0	0
ENSG00000281859	0	0	0	0	0	0	0	0	0	0	0	0	0	0	0	0	0	0	0	0	0	0	0	0
ENSG00000234093	1	0	3	10	21	14	1	1	0	39	18	21	378	405	288	510	49	491	173	178	278	476	332	334
ENSG00000142959	0	0	1	10	15	5	4	2	1	10	9	8	30	17	14	70	34	91	16	36	33	48	59	57
ENSG00000173846	245	259	222	207	268	93	330	308	255	207	199	138	3936	2997	3541	380	311	321	2491	2762	3124	262	353	281
ENSG00000188396	0	0	0	5	18	0	0	0	0	1	2	2	0	0	0	5	1	1	0	0	0	0	1	1
ENSG00000222009	24	16	11	57	69	22	22	22	18	55	34	25	58	58	51	44	10	60	71	61	94	43	48	47
ENSG00000117425	203	212	139	25	65	15	312	213	215	67	34	29	992	1036	779	36	28	35	732	759	828	54	41	38
ENSG00000202444	0	0	0	0	0	0	0	0	0	0	0	0	0	0	0	0	0	0	0	0	0	0	0	0
ENSG00000226499	8	3	1	0	1	4	0	4	0	1	2	1	43	47	16	27	102	48	10	22	14	30	15	32
ENSG00000070785	64	80	48	191	332	126	81	85	47	280	288	175	2918	1590	2687	1520	304	1236	2282	2482	2754	914	1089	1157
ENSG00000266294	0	0	0	0	1	0	0	0	0	1	0	0	0	0	0	0	1	0	0	0	0	0	0	0
ENSG00000253039	0	0	0	0	0	0	0	0	0	0	0	0	0	0	0	0	0	0	0	0	0	0	0	0
ENSG00000229815	0	0	0	0	0	0	0	0	0	1	0	0	6	2	4	5	0	0	1	4	3	4	5	4
ENSG00000232369	0	0	0	0	1	0	0	0	0	0	0	1	11	2	2	5	0	2	4	5	5	5	4	6
ENSG00000268949	0	0	0	0	2	0	0	0	0	0	0	0	1	0	2	0	2	3	0	2	1	1	1	0
ENSG00000126107	372	385	330	386	262	234	859	770	625	378	499	357	3711	2279	3850	1449	174	1084	4697	4679	5321	729	813	944
ENSG00000126088	58	54	60	248	312	142	144	117	100	364	306	272	3344	2520	2531	2538	999	2166	2535	2475	3044	2226	2079	2196
ENSG00000162415	43	39	46	53	115	26	54	53	59	47	37	44	582	298	656	200	18	192	546	601	732	67	121	107
ENSG00000234315	0	1	0	3	6	0	1	1	0	5	3	3	32	29	46	82	0	112	38	29	55	78	88	69
ENSG00000221707	0	0	0	0	0	0	0	0	0	0	0	0	0	0	0	0	0	0	0	0	0	0	0	0
ENSG00000281912	3	1	0	8	21	5	2	2	4	8	11	6	23	18	28	49	38	35	36	41	34	40	37	24
ENSG00000186603	10	20	20	40	73	28	21	13	11	39	41	44	165	163	215	444	209	308	133	139	125	250	189	222
ENSG00000132781	50	83	47	463	742	249	160	93	119	654	552	394	641	611	529	1391	927	1328	574	570	631	1256	1075	1060
ENSG00000132773	23	36	26	117	237	73	50	41	41	157	137	142	431	270	505	429	196	436	368	364	380	340	352	370
ENSG00000070759	9	7	6	196	490	115	8	6	4	314	208	165	194	153	235	1095	117	1324	102	133	156	887	982	972
ENSG00000236872	0	0	0	0	0	0	0	0	0	0	1	0	0	0	2	3	2	3	0	0	1	3	2	0
ENSG00000280670	2	4	6	25	69	16	12	3	14	40	22	22	454	438	302	225	159	185	260	232	244	196	167	158
ENSG00000132763	4	10	3	60	144	39	16	16	5	121	93	67	277	187	274	317	142	357	244	220	285	334	302	398
ENSG00000117450	361	263	354	645	871	508	567	610	442	1311	877	826	39576	27375	34891	16368	5244	18662	34613	33102	41721	16515	13793	16618
ENSG00000234379	0	0	0	0	0	0	0	0	0	1	0	0	1	0	0	0	0	0	1	0	0	0	0	0
ENSG00000117448	122	149	92	513	1150	363	226	208	133	849	558	471	4852	4182	3845	5944	2881	5762	4019	4115	4641	5230	4237	4449
ENSG00000281133	0	0	0	0	0	0	0	0	0	0	0	0	4	3	0	0	6	2	0	2	1	1	2	0
ENSG00000280836	0	0	0	0	4	1	0	0	1	0	1	0	13	4	3	8	7	1	2	3	11	4	4	6
ENSG00000132780	1636	1739	1069	13696	32641	8190	1410	966	739	20686	14129	9128	11125	8602	9061	21913	13438	19596	7710	6807	8473	23549	17699	19544
ENSG00000281112	0	0	0	0	0	0	0	0	0	0	0	0	0	0	0	0	0	0	0	0	0	0	0	0
ENSG00000281825	0	0	0	0	0	0	0	0	0	0	0	0	0	0	0	0	0	0	0	0	0	0	0	0
ENSG00000159588	2	4	7	42	60	23	30	9	9	48	37	26	25	32	16	67	17	36	36	24	48	46	61	33
ENSG00000159592	223	202	120	1485	4616	1207	254	182	195	4328	3565	2122	4376	3678	3673	6204	3910	6850	3892	4046	4313	7214	6313	6313
ENSG00000225447	4	2	0	12	60	3	1	2	6	23	5	2	15	23	8	10	58	14	6	7	5	32	3	6
ENSG00000234329	12	16	9	39	309	26	23	7	11	68	23	10	13	10	10	41	8	35	8	11	19	17	13	18
ENSG00000159596	13	17	3	89	203	57	17	15	13	117	65	57	1640	1675	1188	2248	1959	2339	1125	1241	1316	2591	1881	1977
ENSG00000197429	9	11	7	18	34	8	17	12	12	38	17	5	544	339	674	245	132	232	582	591	680	217	279	275
ENSG00000230896	1	0	2	0	1	0	0	3	0	0	0	0	124	102	73	15	16	21	90	69	74	27	23	16
ENSG00000236111	0	0	0	5	10	4	0	2	0	10	14	9	14	17	7	15	7	11	5	11	8	14	11	12
ENSG00000086015	708	758	563	1499	1444	1043	1137	1018	802	2421	3135	2050	4385	3605	4113	1484	486	1630	3721	4192	4255	1461	1592	1623
ENSG00000232467	0	1	1	6	27	6	1	0	1	25	16	5	24	40	21	75	60	64	22	18	25	59	45	43
ENSG00000117461	79	45	41	130	152	49	237	188	112	122	66	67	4389	2894	4483	460	242	482	6200	5838	7072	464	451	607
ENSG00000278139	0	0	0	0	0	0	0	0	0	0	0	0	0	0	0	0	0	0	0	0	0	0	0	0
ENSG00000226957	0	0	0	0	0	0	0	0	0	0	0	0	0	0	0	0	0	0	0	1	0	0	0	0
ENSG00000233114	0	0	0	0	0	0	0	0	0	0	0	0	0	0	0	0	0	0	0	1	0	2	0	0
ENSG00000227857	0	1	1	1	2	0	0	0	0	0	0	0	2	0	3	0	6	0	2	1	4	0	1	5
ENSG00000117472	3	0	0	0	0	0	1	0	1	0	1	0	8	4	4	0	0	3	6	19	7	0	0	2
ENSG00000250719	0	0	0	0	0	0	0	0	0	0	0	0	0	0	0	0	0	0	0	0	0	0	0	0
ENSG00000281129	0	0	0	0	0	0	0	0	0	0	0	0	0	0	0	0	0	0	0	0	0	0	0	0
ENSG00000085998	98	139	71	630	1210	459	257	235	221	1518	1474	1039	1968	1622	1930	1433	579	1713	2165	2230	2683	1631	1382	1407
ENSG00000171357	2	3	0	58	163	17	0	2	1	74	38	41	8	6	14	159	43	137	20	5	11	101	118	122
ENSG00000085999	58	88	35	573	795	351	39	41	45	955	781	560	641	447	606	1759	610	1661	351	351	398	1608	1864	1731
ENSG00000132128	161	168	111	267	495	160	269	271	201	290	227	216	3891	2333	4043	2040	446	2031	4169	4294	4724	1243	1578	1644
ENSG00000173660	16	13	17	257	352	149	30	20	27	435	307	292	8486	9781	6296	8652	5165	9474	4573	4994	5710	11159	6730	7708
ENSG00000117481	23	19	20	154	401	94	69	61	46	246	148	100	735	563	736	953	560	906	990	945	1089	732	910	920
ENSG00000225779	0	0	0	0	0	0	0	0	0	2	0	0	0	0	0	1	0	0	0	0	0	0	0	0
ENSG00000117480	3	5	4	78	123	46	9	7	2	125	100	77	30	22	22	195	123	196	18	53	51	206	213	194
ENSG00000232022	1	0	0	7	1	0	2	0	0	4	0	1	0	0	0	13	1	14	3	0	0	25	18	11
ENSG00000273854	0	0	0	0	0	0	0	0	0	0	0	0	0	0	0	0	0	0	0	0	0	0	0	0
ENSG00000224863	0	0	0	0	0	0	0	0	0	0	0	0	0	0	0	0	0	0	0	0	0	0	0	0
ENSG00000225667	0	0	0	1	2	2	0	0	0	2	3	2	0	0	0	12	8	6	0	0	0	9	6	5
ENSG00000197587	0	0	0	1	8	1	0	0	0	3	2	4	2	0	1	13	4	9	1	0	0	13	10	8
ENSG00000269956	0	0	0	1	0	0	0	0	0	0	0	0	0	1	1	2	0	1	0	3	0	2	0	1
ENSG00000162456	0	0	0	0	0	0	0	0	0	0	0	0	0	0	0	0	0	0	0	0	0	0	0	0
ENSG00000079277	54	68	28	287	535	156	128	87	58	427	364	243	888	641	792	584	306	582	885	977	1067	553	552	526
ENSG00000142961	1	5	3	72	155	54	9	6	11	97	75	78	26	27	37	227	33	296	62	79	72	213	230	235
ENSG00000123472	24	41	17	382	691	203	55	58	39	492	314	256	3223	2717	3465	3222	1737	3265	2786	3263	3470	2851	2657	2916
ENSG00000233647	0	0	1	0	8	0	1	0	0	0	0	1	0	0	0	2	0	1	2	0	0	0	0	1
ENSG00000186118	0	0	0	2	2	0	0	0	0	2	0	1	0	0	0	5	6	6	0	0	0	1	1	0
ENSG00000228237	0	0	0	0	4	0	0	0	0	0	0	0	0	0	0	0	0	0	0	0	0	0	0	1
ENSG00000159658	122	113	68	894	2752	724	327	280	173	2056	1355	908	1280	1106	1501	3376	1427	3840	1068	1230	1322	2597	3023	3372
ENSG00000236476	0	0	0	1	0	0	0	0	0	1	0	0	0	0	0	0	0	2	0	0	0	0	0	0
ENSG00000142973	0	0	0	0	6	0	0	0	0	2	1	0	0	0	0	4	0	4	0	0	0	2	0	2
ENSG00000154198	0	0	0	3	0	0	0	0	0	0	1	0	0	0	0	0	0	2	0	0	0	0	2	0
ENSG00000238145	0	0	0	0	0	0	0	0	0	0	0	0	3	0	0	0	0	2	0	0	2	0	0	1
ENSG00000187048	0	0	0	0	5	1	0	0	2	1	3	1	2	2	1	8	3	3	6	2	2	2	0	6
ENSG00000259832	0	0	0	0	0	0	0	0	0	0	0	0	0	0	0	0	0	0	0	0	0	0	0	0
ENSG00000261196	0	0	0	0	0	0	0	0	0	0	0	0	0	0	0	0	0	0	0	0	0	0	0	0
ENSG00000261593	0	0	0	0	0	0	0	1	0	0	0	0	0	0	0	0	0	0	0	0	0	0	0	0
ENSG00000261290	0	0	0	0	0	0	0	0	0	0	0	0	0	0	0	0	0	0	0	0	0	0	0	0
ENSG00000186377	0	1	0	28	30	7	1	0	0	20	16	8	4	13	12	130	32	127	15	19	31	126	127	140
ENSG00000186160	0	0	0	0	0	0	0	0	0	0	1	0	0	0	0	0	0	0	0	0	0	0	0	0
ENSG00000225154	0	0	0	0	0	0	0	0	0	0	0	0	1	0	0	0	0	0	1	0	1	0	0	0
ENSG00000225506	0	0	2	13	25	6	2	0	0	15	10	8	5	6	8	24	19	13	1	11	6	23	26	18
ENSG00000162365	0	0	0	0	0	0	0	0	0	0	0	0	0	0	0	1	0	0	0	0	6	0	1	0
ENSG00000225514	0	0	0	0	2	0	0	0	0	0	0	0	0	0	0	0	0	0	0	0	0	0	0	0
ENSG00000224805	0	0	0	3	2	0	0	0	0	2	0	0	5	7	4	4	9	3	0	4	1	6	9	9
ENSG00000162366	0	0	0	0	0	0	0	0	0	0	1	0	2	5	2	0	0	0	0	0	2	0	0	0
ENSG00000162367	11	28	14	1	3	4	3	7	4	3	1	1	560	335	720	5	3	11	96	97	92	5	3	8
ENSG00000226252	0	0	0	0	0	0	0	0	0	0	0	0	0	0	0	0	0	0	0	0	0	0	0	0
ENSG00000123473	36	43	36	326	818	213	32	22	23	678	486	236	447	354	532	1586	314	1285	342	346	358	1105	1449	1641
ENSG00000162368	61	76	51	357	845	203	101	95	73	587	318	234	4569	4782	4655	2625	1929	2618	4215	4378	5124	2795	2109	2173
ENSG00000225762	0	0	1	0	1	3	0	0	0	0	0	0	0	0	0	0	0	1	0	0	0	1	0	1
ENSG00000186790	3	1	3	3	4	2	3	1	1	2	1	3	3	4	1	4	3	4	1	2	4	9	3	5
ENSG00000237424	0	0	3	1	10	3	2	1	1	11	7	3	12	9	18	16	7	24	17	14	38	17	20	8
ENSG00000186564	0	1	0	0	0	0	1	0	0	0	1	0	1	0	1	5	0	6	6	1	0	2	3	0
ENSG00000271355	0	0	0	0	0	0	0	0	0	0	0	0	0	0	0	0	0	0	0	0	0	0	0	0
ENSG00000229554	0	0	0	1	0	0	0	0	0	0	0	0	0	0	0	0	0	0	0	2	0	0	0	0
ENSG00000221346	0	0	0	0	0	0	0	0	0	0	0	0	0	0	0	0	0	0	0	0	0	0	0	0
ENSG00000227883	0	0	0	0	0	0	0	0	0	0	0	0	2	0	0	0	0	0	0	0	0	2	0	0
ENSG00000221447	0	0	0	0	0	0	0	0	0	0	0	0	0	0	0	0	0	0	0	0	0	0	0	0
ENSG00000227947	0	0	0	0	0	0	0	0	0	1	0	0	3	0	0	2	0	5	2	0	0	3	0	1
ENSG00000269113	2	5	1	190	415	109	13	11	8	293	245	149	17	14	28	367	195	422	43	46	65	368	336	286
ENSG00000223814	0	0	0	0	0	0	0	0	0	0	0	0	0	0	0	0	0	0	0	0	0	0	0	0
ENSG00000225028	0	0	0	0	0	0	0	0	0	0	0	0	0	0	0	0	0	0	0	0	0	0	0	0
ENSG00000226133	0	0	0	0	0	0	0	0	0	2	2	0	0	0	0	0	0	0	0	0	0	0	0	0
ENSG00000231413	0	0	0	0	0	0	0	0	0	0	0	0	0	0	0	0	0	0	0	0	0	0	0	0
ENSG00000237180	0	0	0	0	0	0	0	0	0	0	0	0	0	0	0	0	0	0	0	0	0	0	0	0
ENSG00000242267	0	0	0	2	2	1	0	0	0	2	2	0	0	0	0	1	0	0	0	0	0	6	1	2
ENSG00000279096	0	0	0	0	1	0	0	0	0	0	0	0	0	0	0	0	0	0	0	0	0	1	0	0
ENSG00000223720	0	0	0	0	0	0	0	0	0	0	0	0	0	0	0	0	0	0	0	0	0	0	0	0
ENSG00000117834	0	0	0	0	5	1	0	0	0	10	1	2	0	0	0	3	0	5	0	0	0	5	2	1
ENSG00000272491	1	4	0	3	13	0	0	1	1	5	2	3	6	0	1	2	3	4	0	0	1	0	2	2
ENSG00000279214	0	0	0	0	0	0	0	0	0	0	0	0	0	0	0	0	0	0	0	1	1	0	1	0
ENSG00000132122	8	12	1	105	300	59	8	10	5	174	120	69	167	171	158	733	314	661	127	137	172	518	578	568
ENSG00000224986	2	4	0	0	14	0	3	2	1	5	3	1	2	5	3	1	2	1	5	3	9	3	3	2
ENSG00000206700	0	0	0	0	0	0	0	0	0	0	0	0	0	0	0	0	0	0	0	0	0	0	0	0
ENSG00000235105	4	7	6	68	94	38	21	9	19	97	56	52	982	732	921	1127	124	1240	840	845	966	849	816	936
ENSG00000223175	0	0	0	0	0	0	0	0	0	0	0	0	0	0	0	0	0	0	0	0	0	0	0	0
ENSG00000232514	0	0	0	1	5	0	0	0	0	0	1	0	0	0	0	1	0	0	0	0	0	0	1	1
ENSG00000186094	11	13	7	13	90	9	17	15	16	30	37	14	132	110	133	43	18	51	128	153	165	49	27	36
ENSG00000162373	77	97	41	218	431	102	117	94	103	345	259	197	877	913	678	279	295	283	934	904	1059	355	245	259
ENSG00000229846	0	0	0	0	0	0	0	0	0	0	0	0	0	0	1	0	0	0	0	0	0	0	0	0
ENSG00000230114	0	0	0	0	0	0	0	0	0	0	0	0	0	0	0	0	0	0	0	0	0	0	0	0
ENSG00000225623	0	0	0	0	0	0	0	0	0	0	0	0	0	0	0	0	0	0	0	0	0	0	0	0
ENSG00000237478	0	0	0	0	0	0	0	0	0	0	0	0	0	0	0	0	0	0	0	0	0	0	0	0
ENSG00000215887	1	9	3	9	32	10	5	7	6	10	3	6	14	5	3	18	0	11	15	7	16	8	5	11
ENSG00000221746	0	0	0	0	0	0	0	0	0	0	0	0	0	0	0	0	0	0	0	0	0	0	0	0
ENSG00000279324	0	0	0	0	0	0	0	0	0	0	0	0	0	0	1	0	0	0	0	0	0	0	0	0
ENSG00000233595	0	0	0	0	0	0	0	0	0	0	0	0	0	0	0	0	0	0	0	0	0	0	0	0
ENSG00000162374	268	272	165	22	58	13	524	376	364	44	43	21	17331	16483	14911	168	152	121	19818	19531	23565	188	116	113
ENSG00000230828	0	0	2	0	0	0	0	0	0	0	0	0	0	2	0	0	0	0	0	1	4	0	0	0
ENSG00000237337	0	0	0	0	0	0	0	0	0	0	0	0	0	0	0	0	1	0	0	0	1	0	0	0
ENSG00000233407	0	0	0	0	0	0	0	0	0	0	0	0	0	0	0	0	0	0	0	0	0	0	0	0
ENSG00000234080	0	0	0	1	0	0	0	0	0	1	0	2	15	27	23	48	18	34	14	11	19	40	21	27
ENSG00000229316	0	1	0	0	0	0	0	1	0	0	1	0	1	1	0	0	2	0	0	0	0	1	1	2
ENSG00000225671	2	3	1	10	23	13	1	1	0	40	19	14	23	3	19	32	25	46	23	20	25	31	44	45
ENSG00000142700	0	0	0	2	0	0	0	3	4	0	0	0	15	34	15	3	0	2	40	28	48	1	1	1
ENSG00000185104	151	122	62	1068	1628	596	137	114	83	1226	1269	740	2015	1708	2133	2789	1124	2201	1712	1937	1952	1769	1774	1932
ENSG00000225767	0	0	0	0	0	0	0	0	0	0	0	0	0	0	0	0	0	0	0	0	0	0	0	0
ENSG00000280887	0	0	0	0	0	0	0	0	0	0	0	0	0	0	0	0	0	0	0	0	0	0	0	0
ENSG00000207194	0	0	0	0	0	0	0	0	0	0	0	0	0	0	0	0	0	0	0	0	0	0	0	0
ENSG00000230585	0	0	0	0	0	0	0	0	0	1	0	0	0	0	0	0	0	0	0	0	0	0	0	0
ENSG00000237130	0	0	0	0	0	0	0	0	0	0	0	0	0	0	0	0	0	0	0	0	0	1	0	0
ENSG00000123080	8	17	9	0	0	1	14	14	10	1	0	0	172	191	235	1	0	0	295	301	304	1	0	3
ENSG00000265538	0	0	0	0	0	0	0	0	0	0	0	0	0	0	0	0	0	0	0	0	0	0	0	0
ENSG00000275816	0	0	0	0	0	0	0	0	0	0	0	0	0	0	0	0	0	0	0	0	0	0	0	0
ENSG00000204006	0	0	0	0	0	0	0	0	0	0	0	0	0	0	0	0	0	0	0	0	0	0	0	0
ENSG00000200262	0	0	0	0	0	0	0	0	0	0	0	0	0	0	0	0	0	0	0	0	0	0	0	0
ENSG00000213478	3	1	3	7	18	10	2	2	3	21	15	10	18	24	22	21	1	20	19	29	24	15	12	13
ENSG00000239101	0	0	0	0	0	0	0	0	0	0	0	0	0	0	0	0	0	0	0	0	0	0	0	0
ENSG00000203356	0	0	0	1	1	0	1	0	0	1	0	1	2	5	3	2	0	0	5	2	2	1	1	0
ENSG00000123091	62	90	35	281	659	164	86	107	56	567	464	278	5980	6318	6294	3570	1736	3592	5041	5876	6459	3242	2607	2862
ENSG00000233406	30	48	49	230	536	174	65	54	36	431	497	376	5820	7998	4011	6852	9390	7423	3066	3335	3805	8745	5446	5286
ENSG00000236434	0	0	0	0	0	0	0	0	0	0	0	0	0	0	0	0	0	0	3	0	1	0	0	0
ENSG00000085831	109	102	81	125	132	56	81	84	79	146	200	139	2262	1570	1985	316	90	287	1109	1295	1437	219	230	255
ENSG00000261664	0	1	1	2	1	0	2	0	0	0	1	0	11	5	3	0	5	1	6	2	6	1	1	0
ENSG00000085832	543	624	280	2057	4561	1170	590	404	349	2456	2988	1473	11408	9380	9748	6719	2128	6020	10442	11882	11965	3632	5217	5427
ENSG00000232027	0	0	0	0	0	0	0	0	0	0	0	0	0	0	0	1	0	0	1	0	0	0	0	0
ENSG00000206595	0	0	0	0	0	0	0	0	0	0	0	0	0	0	0	0	0	0	0	0	0	0	0	0
ENSG00000238140	0	0	0	0	0	0	0	0	0	0	0	0	0	0	0	0	0	0	0	0	0	0	0	0
ENSG00000227070	0	0	0	1	12	1	0	1	0	5	0	1	1	0	0	3	0	1	0	0	0	0	1	2
ENSG00000252032	0	0	0	0	0	0	0	0	0	0	0	0	0	0	0	0	0	0	0	0	0	0	0	0
ENSG00000227742	0	0	0	0	0	0	0	0	0	0	1	0	0	0	0	0	0	0	0	0	0	0	0	0
ENSG00000117859	110	103	65	899	1856	649	143	122	95	1500	1098	682	3368	2835	2974	4832	2128	4675	2960	2974	3540	4350	3819	4019
ENSG00000236973	0	0	0	0	0	0	0	0	0	0	1	0	1	1	0	0	0	0	1	0	0	0	0	0
ENSG00000232846	0	1	0	0	0	0	0	0	0	0	0	0	0	0	0	0	0	0	0	0	0	0	0	0
ENSG00000212624	0	0	0	0	0	0	0	0	0	0	0	0	0	0	0	0	0	0	0	0	0	0	0	0
ENSG00000078618	557	504	340	6474	8311	3771	716	519	393	7138	8530	4676	4983	2751	5134	9791	3313	8139	5533	5346	6240	7018	8517	8292
ENSG00000266993	0	0	1	0	6	0	0	4	0	2	0	0	4	5	12	0	0	0	5	6	6	0	0	1
ENSG00000272175	0	0	0	0	0	0	0	0	0	0	0	0	1	0	0	0	0	0	0	0	2	0	0	2
ENSG00000212076	0	0	0	0	0	0	0	0	0	0	0	0	0	0	0	0	0	0	0	0	0	0	0	0
ENSG00000230604	0	0	0	0	0	0	0	0	0	0	0	0	0	0	0	0	0	0	0	0	0	0	0	0
ENSG00000280742	0	0	0	0	0	0	0	0	0	0	0	0	0	0	0	0	0	0	0	0	0	0	0	0
ENSG00000169213	26	31	18	558	1269	389	89	79	59	839	702	454	492	269	624	3078	993	3096	1359	1290	1511	1821	3167	3719
ENSG00000200839	0	0	0	0	0	0	0	1	0	0	0	0	0	0	0	0	0	0	0	0	0	0	0	0
ENSG00000229032	0	0	0	0	0	0	0	0	0	0	0	0	0	0	0	0	0	0	1	0	0	0	0	0
ENSG00000264613	0	0	0	2	0	0	0	0	0	0	0	0	0	0	0	0	0	0	0	0	0	0	0	0
ENSG00000117862	42	36	16	499	1122	313	43	31	28	885	828	530	2172	1880	2083	5809	1935	5666	1744	1879	2051	5114	4432	4845
ENSG00000198841	21	16	9	67	163	41	35	16	15	94	41	29	363	256	350	269	91	228	278	273	375	206	203	221
ENSG00000223390	0	1	0	0	3	0	0	0	0	0	0	1	4	6	2	5	0	1	6	3	5	2	1	1
ENSG00000228369	0	0	0	0	0	0	0	0	0	0	0	0	0	0	0	0	0	0	0	0	0	0	0	0
ENSG00000134717	21	25	27	223	415	109	60	34	28	239	150	104	5713	5046	5687	5870	2739	5730	5220	5988	6260	4799	4656	5155
ENSG00000157077	66	41	42	706	1189	539	108	74	58	1205	954	640	1029	565	1221	1639	330	1676	1363	1495	1556	885	1722	1896
ENSG00000241745	0	0	0	1	0	0	0	0	0	0	0	0	0	0	0	0	0	0	1	0	2	0	0	0
ENSG00000281172	0	0	0	0	0	0	0	0	0	0	0	0	0	0	0	0	0	0	0	0	0	0	0	0
ENSG00000228407	5	1	2	11	24	5	6	2	3	9	7	14	216	184	214	303	98	256	228	163	242	252	211	226
ENSG00000223429	0	0	1	0	1	0	0	0	0	0	0	1	1	3	0	0	0	0	0	1	0	0	0	0
ENSG00000224255	3	6	0	2	34	5	5	3	1	14	6	1	2	0	0	0	23	0	0	0	0	0	0	0
ENSG00000236004	0	0	0	0	0	0	0	0	0	0	0	0	0	0	0	0	0	0	0	0	0	0	0	0
ENSG00000237663	0	0	0	0	0	0	0	0	0	0	0	0	0	0	0	0	0	0	0	0	0	0	0	0
ENSG00000213735	3	7	7	8	40	2	3	4	3	18	12	9	22	68	40	80	22	57	34	30	42	69	50	42
ENSG00000154222	187	199	153	332	329	170	571	475	414	506	462	340	991	758	910	478	195	495	912	961	1040	465	437	445
ENSG00000272100	0	0	0	1	2	0	0	0	0	1	1	0	0	0	2	1	0	0	0	2	0	2	0	3
ENSG00000224680	3	0	0	9	19	6	1	2	0	16	21	11	10	13	27	62	16	54	23	37	25	45	51	45
ENSG00000085840	69	47	37	703	1590	415	38	21	31	1537	1764	997	289	170	291	1635	461	1478	255	238	295	1136	1311	1310
ENSG00000134748	121	124	85	842	1776	525	214	99	88	1713	1532	854	2215	1614	2092	1685	1142	1698	2213	2111	2590	1739	1464	1543
ENSG00000134744	224	263	127	1517	2743	904	339	209	204	2443	2580	1210	1330	963	1404	2325	921	1957	1781	1793	2079	1785	2500	2433
ENSG00000272371	1	1	1	10	24	8	9	2	6	13	5	1	2	0	0	0	0	0	4	5	0	0	1	0
ENSG00000236290	0	0	0	0	8	2	0	0	1	2	1	0	4	0	1	1	1	6	1	1	5	2	0	4
ENSG00000116157	3	3	3	15	83	22	8	5	9	59	50	37	298	347	228	458	216	556	231	281	304	525	370	423
ENSG00000182183	0	1	0	3	12	2	0	0	0	8	1	0	0	3	4	36	21	33	1	0	1	22	22	22
ENSG00000162377	45	47	39	355	777	214	72	78	46	536	442	349	1718	1108	1824	2504	869	2513	1520	1580	1784	1920	2008	2362
ENSG00000233664	0	0	0	0	3	0	0	0	0	2	0	2	16	9	4	12	11	4	8	8	3	10	6	12
ENSG00000239640	0	0	0	0	0	0	0	0	0	0	0	0	0	0	0	0	0	0	0	0	0	0	0	0
ENSG00000162378	41	57	18	129	213	98	97	66	48	180	117	68	3004	2320	3415	2294	1342	2202	3935	3895	4513	1677	2139	2138
ENSG00000252018	0	0	0	0	0	0	0	0	0	0	0	0	0	0	0	0	0	0	0	0	1	0	0	0
ENSG00000228929	8	9	12	57	98	32	14	23	10	66	52	54	7084	8799	5619	9048	6012	9150	4656	5174	6061	9444	6289	6861
ENSG00000206627	0	0	0	0	1	0	0	0	0	0	0	0	0	0	0	0	0	0	0	0	0	0	0	0
ENSG00000203995	0	7	4	147	322	72	3	2	0	254	167	98	32	31	30	326	98	346	61	34	55	312	381	428
ENSG00000242391	0	0	0	0	0	0	0	0	0	1	1	0	0	0	0	1	0	2	0	0	0	0	0	0
ENSG00000121310	44	63	28	246	371	146	73	56	49	394	242	181	719	680	551	582	468	717	520	617	566	755	703	627
ENSG00000230953	5	3	0	17	67	12	4	2	3	54	57	42	32	35	12	30	87	32	20	34	24	53	15	17
ENSG00000231866	0	0	0	0	0	0	0	0	0	1	0	0	0	0	0	0	0	1	0	0	0	0	0	0
ENSG00000116171	17	26	11	143	432	112	45	30	11	280	186	130	5044	4967	4208	2026	1546	2168	2665	2859	3346	2232	1717	1896
ENSG00000264834	0	0	0	0	0	0	0	0	0	1	0	0	0	2	1	0	0	0	0	0	2	1	0	0
ENSG00000266188	0	0	0	0	0	0	0	0	0	0	0	0	0	0	0	0	0	0	0	0	0	0	0	0
ENSG00000265815	0	0	0	0	0	0	0	0	0	0	0	0	0	0	0	0	0	0	0	0	0	0	0	0
ENSG00000237279	0	0	0	2	0	0	0	0	0	2	0	2	0	2	0	2	0	1	0	0	1	0	0	0
ENSG00000236360	7	9	9	338	850	199	6	17	7	373	194	123	264	244	245	1872	594	1892	137	193	168	1339	1253	1459
ENSG00000226147	0	0	0	1	4	0	0	0	0	0	0	1	4	5	5	1	1	1	0	0	2	1	1	1
ENSG00000279054	0	0	0	0	0	0	0	0	0	0	0	0	0	0	0	0	0	0	0	0	0	0	0	0
ENSG00000174348	70	97	63	13	24	13	42	32	15	20	23	26	730	636	629	51	17	51	193	255	209	25	38	27
ENSG00000232993	0	0	0	0	0	0	0	0	0	0	0	0	0	0	0	0	0	0	0	0	0	0	0	0
ENSG00000227644	0	0	0	0	0	0	0	0	0	0	0	0	0	0	0	0	0	0	0	0	0	0	0	0
ENSG00000162383	0	2	0	0	0	0	0	0	0	0	0	0	7	4	12	4	0	0	3	7	4	3	1	0
ENSG00000235563	1	0	0	0	0	0	0	0	0	0	0	0	2	4	1	0	0	0	0	0	0	0	0	0
ENSG00000277397	0	0	0	0	0	0	0	0	0	0	0	0	0	0	0	0	0	0	0	0	0	0	0	0
ENSG00000157184	18	10	22	130	177	68	40	56	28	162	119	96	923	425	1029	1256	337	973	1087	1097	1276	584	734	726
ENSG00000236723	4	5	1	8	25	4	8	11	10	21	7	7	37	46	33	19	38	7	20	19	47	20	17	18
ENSG00000162384	49	61	37	383	751	210	100	83	68	518	450	321	1975	1960	1520	1444	964	1483	1281	1426	1630	1513	1135	1248
ENSG00000259818	1	0	0	6	15	8	0	2	0	13	7	0	1	0	0	0	2	1	0	3	0	2	0	0
ENSG00000162385	32	36	25	258	465	147	58	37	19	288	259	151	1081	1219	897	1689	708	1630	765	775	838	1606	1152	1389
ENSG00000226754	0	0	0	3	5	1	0	0	1	6	1	1	11	32	13	9	10	9	11	15	15	10	6	13
ENSG00000157193	397	383	308	2405	3627	1459	589	409	409	3774	2831	1981	3272	2212	3850	3501	866	3358	3322	3434	3776	3238	3058	3223
ENSG00000234578	0	0	0	0	0	0	0	0	0	0	0	0	0	0	0	2	0	0	0	0	1	0	0	1
ENSG00000228838	0	0	0	0	0	1	0	0	0	0	0	0	0	0	0	0	0	0	0	0	0	0	0	0
ENSG00000225030	2	0	0	1	7	3	1	0	3	8	11	4	0	0	0	3	1	4	1	0	0	1	3	2
ENSG00000232762	0	0	0	0	0	0	0	0	0	0	0	0	0	0	0	0	0	0	0	0	0	0	0	0
ENSG00000225675	1	0	0	12	62	9	3	2	2	35	10	5	5	0	3	32	14	20	11	4	4	20	30	16
ENSG00000226938	0	0	0	0	0	0	0	0	0	0	0	0	0	0	0	0	0	0	0	0	0	0	0	0
ENSG00000230138	0	0	0	0	0	0	0	0	0	0	0	0	0	0	0	0	0	0	0	0	0	0	0	0
ENSG00000236253	0	0	0	2	0	0	0	0	0	2	1	4	1	0	0	6	7	9	0	0	0	11	11	4
ENSG00000143006	0	0	0	0	1	0	0	1	0	1	1	2	3	2	0	10	4	0	0	0	3	4	2	5
ENSG00000174332	24	32	13	7	19	3	25	18	21	17	6	6	97	97	52	15	7	7	96	85	83	7	6	8
ENSG00000239007	0	0	0	0	0	0	0	0	0	0	0	0	0	0	0	0	0	0	0	0	0	0	0	0
ENSG00000058804	13	15	7	388	681	180	9	16	10	618	360	246	1389	1091	1853	6764	1864	7130	1203	1371	1502	5616	6120	6739
ENSG00000201003	0	0	0	0	0	0	0	0	0	1	0	0	0	4	0	4	2	1	0	0	0	1	0	0
ENSG00000229687	0	0	0	0	0	0	0	0	0	0	0	0	1	0	0	0	0	0	0	1	0	0	0	0
ENSG00000058799	14	15	9	67	170	51	24	25	14	110	93	62	1731	1362	1667	1353	531	1434	1564	1804	1946	1037	1000	1069
ENSG00000211452	0	0	0	3	5	0	0	0	0	1	0	0	0	0	0	3	0	1	0	0	3	3	1	4
ENSG00000081870	6	10	5	122	331	62	9	4	6	158	100	51	387	403	301	822	1085	872	239	272	274	844	631	625
ENSG00000116212	40	40	34	330	606	195	53	48	27	384	329	219	1699	854	1468	2570	451	2076	1376	1444	1673	1558	1505	1665
ENSG00000219102	3	4	7	43	51	31	11	14	3	47	47	20	178	135	200	463	93	398	265	208	257	419	366	382
ENSG00000203985	0	0	0	1	2	0	0	0	0	0	0	0	0	0	0	2	0	0	0	0	0	1	1	0
ENSG00000116209	41	38	22	138	247	84	51	56	43	194	112	120	8178	6664	9008	4864	1889	4821	7558	8109	9240	4167	3899	4070
ENSG00000280378	0	0	0	0	10	3	1	0	0	1	1	1	15	6	5	4	9	6	9	8	7	5	4	5
ENSG00000116205	42	49	22	140	533	73	99	44	60	267	191	101	1988	1505	1654	713	415	689	1642	1682	1906	694	682	669
ENSG00000264208	0	0	0	0	0	0	0	0	0	0	0	0	0	0	0	0	0	0	0	0	0	0	0	0
ENSG00000225183	0	0	0	0	3	0	0	0	0	0	0	0	1	0	0	1	0	0	1	0	0	0	0	0
ENSG00000279049	0	0	0	1	0	0	0	0	0	0	0	0	0	0	0	0	0	0	0	0	0	0	0	0
ENSG00000157211	0	1	0	3	2	0	0	0	0	0	0	1	0	2	0	2	0	2	1	0	0	2	0	2
ENSG00000280425	0	0	0	0	0	0	0	0	0	0	0	0	0	0	0	0	0	0	0	0	0	0	0	0
ENSG00000256407	0	0	0	0	0	0	0	0	0	1	0	1	0	4	0	0	0	0	0	2	0	4	0	1
ENSG00000215883	2	8	8	80	199	61	9	17	5	158	109	85	69	49	97	231	72	305	62	93	119	154	296	327
ENSG00000116221	58	63	34	230	464	167	65	51	24	383	319	276	2727	1946	2757	5091	880	4849	2230	2487	2601	3721	3831	3950
ENSG00000157216	746	767	548	536	795	316	1224	1036	814	645	686	418	29037	25697	24773	4173	2911	3870	20468	21070	23864	3654	3605	3738
ENSG00000198711	0	2	0	1	4	1	0	0	0	5	0	2	1	0	2	1	6	1	2	0	2	4	6	1
ENSG00000225632	0	0	0	0	2	0	0	0	0	0	1	0	0	0	0	0	0	0	0	0	0	0	0	0
ENSG00000232245	0	0	0	0	0	0	0	0	0	0	0	0	0	0	0	0	0	0	0	0	0	0	0	0
ENSG00000281315	0	0	0	0	0	0	0	0	0	0	0	0	0	0	0	0	0	0	0	0	0	0	0	0
ENSG00000265404	0	0	0	0	0	0	0	0	0	0	0	0	1	0	0	0	0	0	0	0	0	0	0	0
ENSG00000235741	0	0	0	0	0	0	0	0	0	0	0	0	0	0	0	0	0	0	0	0	0	1	0	0
ENSG00000237173	0	0	0	0	0	0	0	0	0	0	0	0	0	0	0	0	0	0	0	0	0	0	0	0
ENSG00000227453	0	0	0	2	4	6	0	0	0	6	3	6	10	4	2	4	2	10	6	6	8	3	4	0
ENSG00000162390	7	8	3	79	166	60	4	8	1	145	146	90	38	26	48	185	66	178	42	36	55	154	178	186
ENSG00000162391	0	0	1	0	0	1	0	2	1	0	2	0	35	42	21	1	5	2	13	19	21	2	0	4
ENSG00000230728	0	0	0	0	0	0	0	0	0	0	0	0	0	0	0	0	0	0	0	0	0	0	0	0
ENSG00000184313	0	0	0	0	3	1	0	0	0	1	1	1	0	2	0	1	4	0	0	0	0	7	3	2
ENSG00000271723	0	0	0	0	0	0	0	0	0	1	0	0	0	0	0	0	0	0	0	0	0	0	0	0
ENSG00000243725	0	2	1	8	18	8	0	1	1	13	5	5	22	16	12	32	19	29	26	11	25	37	14	35
ENSG00000162396	15	5	2	57	66	19	8	7	9	58	41	35	385	206	262	558	132	490	278	307	375	360	414	403
ENSG00000006555	0	1	1	29	50	17	3	1	0	36	24	27	7	2	5	90	17	64	4	5	2	54	59	80
ENSG00000237453	0	0	0	0	0	0	0	0	0	0	0	0	0	0	0	0	0	0	1	0	0	0	0	0
ENSG00000162398	0	0	0	0	2	0	0	0	0	1	0	0	0	0	0	11	0	1	1	0	0	2	4	3
ENSG00000116133	645	654	601	1971	1868	1673	842	939	660	2586	2684	2405	23876	16870	28185	23618	1822	23939	18734	18202	23618	17804	19434	22022
ENSG00000242396	1	3	0	3	9	0	1	0	0	2	4	2	1	0	5	8	0	10	5	2	5	15	11	8
ENSG00000233203	0	0	0	4	0	1	0	0	0	1	2	1	0	4	1	10	21	16	0	0	0	9	11	2
ENSG00000143001	0	1	0	8	25	5	0	0	0	9	12	2	2	3	1	70	27	68	0	0	2	31	28	29
ENSG00000233271	0	0	0	0	0	0	0	0	0	0	0	0	0	0	0	0	0	0	0	0	0	0	0	0
ENSG00000162399	0	0	0	17	26	14	0	0	0	27	28	24	0	1	0	63	65	100	0	0	0	36	53	49
ENSG00000169174	54	50	31	686	707	605	28	29	22	974	940	995	707	553	617	6075	765	5904	330	379	447	5312	5269	5374
ENSG00000162402	139	145	91	1349	1254	716	281	195	180	1708	1515	802	1092	695	1535	2210	464	1750	2210	2003	2306	1416	2244	2150
ENSG00000231090	0	0	0	1	2	0	1	0	0	0	0	0	0	0	0	0	0	4	0	0	0	0	0	0
ENSG00000231095	0	0	1	3	4	3	1	0	0	4	3	2	38	21	24	55	0	59	28	45	31	39	48	46
ENSG00000265822	0	0	0	0	0	0	0	0	0	0	0	0	0	0	0	0	0	0	0	0	0	0	0	0
ENSG00000231900	0	1	0	0	0	0	0	0	0	0	0	0	0	0	0	0	0	0	0	0	0	0	0	0
ENSG00000232198	0	0	0	0	0	0	0	0	0	0	0	0	0	0	0	0	0	0	0	0	0	0	0	0
ENSG00000199831	0	0	0	0	0	0	0	0	0	0	0	0	0	0	0	0	0	0	0	0	0	0	0	0
ENSG00000252162	0	0	0	0	0	0	0	0	0	0	0	0	0	0	0	0	0	0	0	0	0	0	0	0
ENSG00000272051	0	0	0	0	0	0	0	0	0	0	0	0	0	0	0	0	0	0	0	0	0	0	0	0
ENSG00000234810	0	0	0	0	3	0	0	0	0	0	1	0	3	0	3	0	0	4	0	0	2	0	0	0
ENSG00000233147	0	0	0	0	0	0	0	0	0	0	0	0	0	0	0	0	0	0	0	0	0	0	0	0
ENSG00000230250	0	0	0	0	0	0	0	0	0	0	0	0	0	0	0	0	0	0	0	0	0	0	0	0
ENSG00000227104	0	0	0	0	0	0	0	0	0	0	0	0	0	0	0	0	0	0	0	0	0	0	0	0
ENSG00000233079	0	0	0	0	0	0	0	0	0	0	0	0	0	0	0	0	0	0	0	0	0	0	0	0
ENSG00000235612	0	0	0	0	0	0	0	0	0	0	0	0	0	0	0	0	0	0	0	0	0	0	0	0
ENSG00000229871	0	1	2	0	0	0	0	0	0	0	0	0	0	0	1	0	0	0	1	0	0	1	0	0
ENSG00000260971	1	0	0	2	2	1	1	1	1	2	4	1	12	25	28	5	5	3	22	6	19	8	0	2
ENSG00000223307	0	0	0	0	0	0	0	0	0	0	0	0	0	0	0	0	0	0	0	0	0	0	0	0
ENSG00000223956	0	0	0	0	0	0	0	0	0	0	0	0	0	0	0	0	0	0	0	0	0	0	0	0
ENSG00000162407	94	89	46	304	934	182	90	82	63	437	351	224	1718	1123	2347	2242	624	2428	1784	1923	2241	1431	1621	1899
ENSG00000236776	0	1	0	0	3	0	0	0	0	0	1	0	0	0	0	0	0	0	0	0	0	0	0	0
ENSG00000224980	0	0	0	0	0	0	0	0	0	0	0	0	0	0	0	0	0	0	0	0	0	0	0	0
ENSG00000225475	0	0	0	1	2	0	0	0	0	1	3	0	33	51	15	17	99	33	12	17	15	43	20	25
ENSG00000162409	10	11	2	362	865	184	12	11	3	454	481	225	155	124	175	1192	1142	1064	93	116	131	781	1026	978
ENSG00000187889	0	2	0	7	6	1	0	0	0	1	5	2	0	1	0	5	4	7	0	0	1	4	1	4
ENSG00000229913	0	0	0	0	0	0	0	0	0	0	0	0	0	0	0	0	0	0	0	0	0	0	0	0
ENSG00000157131	0	0	1	0	0	0	0	0	0	0	0	0	0	0	0	0	0	0	0	0	0	0	0	0
ENSG00000021852	0	0	0	0	0	0	0	0	0	0	0	0	0	0	0	2	0	0	0	0	0	0	0	0
ENSG00000236341	0	0	0	0	0	0	0	0	0	0	0	0	1	0	0	2	0	1	0	0	0	1	2	3
ENSG00000221591	0	0	0	0	0	0	0	0	0	0	0	0	0	0	0	0	0	0	0	0	0	0	0	0
ENSG00000173406	16	12	13	598	1233	329	13	14	11	1204	875	506	256	179	369	2083	796	1928	189	187	177	1870	2212	2333
ENSG00000227935	0	0	0	0	0	0	0	0	0	0	0	0	0	0	0	0	0	0	0	0	0	0	0	0
ENSG00000236888	0	3	0	1	3	0	0	0	0	1	1	0	0	2	1	0	1	1	0	1	0	0	0	3
ENSG00000238773	0	0	0	0	0	0	0	0	0	0	0	0	0	0	0	0	0	0	0	0	0	0	0	0
ENSG00000226759	0	0	0	0	0	0	0	0	0	0	0	0	0	0	0	0	0	0	0	0	0	0	0	0
ENSG00000229887	13	11	9	139	300	95	28	30	17	261	262	210	564	411	393	474	278	519	482	439	562	664	472	478
ENSG00000223416	9	28	13	216	538	211	19	37	12	693	671	485	2809	3329	2279	2839	2880	2801	1645	1905	2060	3528	2227	2384
ENSG00000235038	0	0	0	0	1	0	0	0	0	0	0	0	0	0	0	0	4	3	0	0	0	0	0	0
ENSG00000230546	0	0	0	0	0	0	0	0	0	0	0	0	0	0	0	0	0	0	0	0	0	0	0	0
ENSG00000233216	0	0	0	0	2	0	0	0	0	1	0	0	0	0	0	0	0	0	0	0	0	0	0	0
ENSG00000162600	4	8	3	38	81	22	5	8	4	64	26	21	134	99	103	520	231	458	118	120	100	407	386	434
ENSG00000270209	0	0	0	0	0	0	0	0	0	0	0	0	0	0	0	0	0	0	0	0	0	0	0	0
ENSG00000264128	0	0	0	0	0	0	0	0	0	0	0	0	0	0	0	0	0	0	0	0	0	0	0	0
ENSG00000184292	0	0	0	20	30	19	0	1	0	36	31	30	0	0	1	83	50	59	3	0	0	65	37	70
ENSG00000185839	12	9	15	144	416	92	21	11	17	374	268	194	452	327	479	730	107	763	377	398	425	671	580	697
ENSG00000162601	177	186	77	2987	5455	1411	237	151	130	5151	5044	2166	1014	739	1143	6325	1142	5012	1270	1299	1565	5038	8476	8091
ENSG00000264081	0	0	0	0	0	0	0	0	0	0	0	0	0	0	0	0	0	0	0	0	0	0	0	0
ENSG00000177606	369	332	215	579	737	263	916	842	635	655	978	586	2220	1742	1757	980	618	577	4197	3876	4524	732	863	846
ENSG00000234807	0	0	0	0	1	0	0	0	0	0	0	0	1	0	0	0	0	0	0	0	0	0	3	0
ENSG00000272226	0	0	0	0	0	1	0	0	0	0	0	0	0	0	2	0	3	2	3	0	0	2	0	1
ENSG00000231740	0	0	0	0	4	0	0	0	0	1	0	0	0	0	0	1	0	2	0	0	0	0	0	0
ENSG00000232453	0	0	0	2	1	2	2	0	0	3	3	6	6	3	2	8	6	8	1	0	0	16	10	4
ENSG00000228121	0	0	0	4	2	5	0	0	0	2	6	7	51	21	24	78	0	54	39	41	41	50	49	62
ENSG00000230812	0	0	0	0	1	0	0	0	0	0	0	0	0	0	0	0	0	0	0	0	0	0	0	0
ENSG00000241042	0	0	0	1	6	0	0	0	0	1	0	0	1	0	0	16	15	15	0	0	0	10	20	14
ENSG00000235215	0	0	0	5	24	0	0	0	0	10	5	1	2	0	1	36	0	39	0	0	0	24	38	36
ENSG00000237352	0	0	0	0	0	0	0	0	0	0	0	0	0	0	0	0	0	1	0	0	0	0	0	0
ENSG00000224609	0	0	0	1	0	0	0	0	0	0	0	0	2	2	0	0	0	0	0	0	0	0	0	0
ENSG00000281041	0	0	0	0	0	0	0	0	0	0	0	0	0	0	0	0	0	0	0	0	0	0	0	0
ENSG00000270457	0	0	0	0	3	0	0	0	0	0	0	0	0	0	2	2	4	0	3	0	0	0	1	0
ENSG00000172456	8	18	2	94	263	44	16	17	10	153	130	67	309	148	297	415	64	405	226	273	304	289	333	348
ENSG00000266150	0	0	0	0	0	0	0	0	0	0	0	0	0	0	0	0	0	0	0	0	0	0	0	0
ENSG00000226883	0	0	0	0	0	0	0	0	0	0	0	0	0	0	0	0	0	0	0	0	0	0	0	0
ENSG00000231816	0	0	1	0	0	1	0	1	0	1	0	0	0	1	1	2	0	0	0	3	0	0	1	1
ENSG00000134709	27	25	9	1991	3152	1033	13	13	6	2294	2777	1213	88	59	106	2465	706	1770	55	63	83	1464	2365	2306
ENSG00000134716	0	1	0	14	36	3	0	0	0	30	23	18	0	3	1	77	61	53	2	6	0	64	60	54
ENSG00000265535	0	0	0	0	0	0	0	0	0	0	0	0	0	0	0	0	0	0	0	0	0	0	0	0
ENSG00000162598	0	0	0	2	18	0	0	0	0	3	2	2	3	0	0	2	0	11	1	3	3	3	3	2
ENSG00000229332	0	0	0	0	0	0	0	0	0	0	0	0	0	0	0	0	0	0	0	1	0	0	0	0
ENSG00000238242	0	0	0	0	0	0	0	0	0	0	0	0	1	2	0	0	0	0	1	1	0	0	0	0
ENSG00000226476	19	27	13	31	61	21	16	13	20	79	74	32	101	73	120	61	15	58	96	115	104	95	67	87
ENSG00000231252	35	35	17	1	6	0	23	15	12	0	1	1	116	75	75	0	0	0	63	103	84	0	0	3
ENSG00000162599	393	336	257	119	144	65	917	623	428	130	67	62	1782	1656	1756	98	109	76	989	1059	1066	93	91	50
ENSG00000280760	0	1	0	0	0	0	1	0	1	0	0	0	0	0	0	0	0	0	0	0	0	0	0	0
ENSG00000237928	0	0	0	0	0	0	0	0	0	0	0	0	0	5	0	1	1	1	0	0	0	5	1	0
ENSG00000270742	0	0	1	0	0	0	0	0	0	0	0	0	0	0	0	0	0	0	0	0	1	0	0	0
ENSG00000237853	0	0	0	0	0	0	0	0	0	0	0	0	0	0	0	0	0	0	0	0	0	0	0	0
ENSG00000264551	0	0	0	0	0	0	0	0	0	0	0	0	0	0	0	0	0	0	1	0	0	0	0	0
ENSG00000223920	0	0	0	0	0	0	0	0	0	0	0	0	0	0	0	0	0	0	0	0	0	0	0	0
ENSG00000162604	8	4	5	83	244	52	17	12	9	139	85	49	678	621	584	669	265	710	494	491	562	751	641	675
ENSG00000271200	0	0	0	0	3	1	0	1	0	0	0	0	0	0	0	1	6	3	0	0	0	1	0	3
ENSG00000132849	32	23	13	1922	3494	1278	19	26	19	2977	2916	1428	92	64	93	2229	518	1858	81	86	108	1343	2303	2184
ENSG00000200575	0	0	0	0	0	0	0	0	0	0	0	0	0	0	0	0	0	0	0	0	0	0	0	0
ENSG00000212360	0	0	0	0	0	0	0	0	0	0	0	0	0	0	0	0	11	0	0	0	0	1	0	0
ENSG00000236646	0	0	0	0	1	0	0	0	0	2	0	0	0	3	0	1	0	0	0	0	1	1	0	0
ENSG00000242860	0	0	0	0	0	0	0	0	0	1	0	0	0	0	0	0	4	1	0	0	0	1	0	0
ENSG00000263908	0	0	0	0	0	0	0	0	0	0	0	0	0	0	0	0	0	0	0	0	0	0	0	0
ENSG00000234204	0	0	0	0	0	0	0	0	0	0	0	0	0	0	0	0	0	0	0	0	0	0	0	0
ENSG00000234088	0	0	0	0	0	0	0	0	0	0	0	0	0	0	0	0	0	0	0	0	0	0	0	0
ENSG00000240563	229	210	109	33543	106915	20210	50	89	39	44399	28777	18495	495	545	362	25081	38557	21943	129	205	292	25109	25700	26318
ENSG00000237227	0	0	0	0	0	0	0	0	0	0	0	0	0	0	0	0	0	0	0	0	0	0	0	0
ENSG00000200174	0	0	0	0	0	0	0	0	0	0	0	0	0	0	0	0	0	0	0	0	0	0	0	0
ENSG00000132854	0	0	0	17	29	12	1	0	0	40	35	22	0	0	2	46	20	31	3	0	1	35	36	34
ENSG00000201153	0	0	0	0	0	0	0	0	0	0	0	0	0	0	0	0	0	0	0	0	0	0	0	0
ENSG00000162607	302	258	151	4281	4985	2333	212	144	85	4127	3576	2055	2723	1935	2964	4384	1786	3696	2017	2166	2175	2853	3429	3589
ENSG00000116641	163	163	89	469	950	336	268	214	188	765	687	362	1103	502	1838	1047	171	827	2122	2273	2465	554	918	884
ENSG00000270549	0	0	0	0	0	0	0	0	0	0	0	0	0	0	0	0	0	0	0	0	0	0	0	0
ENSG00000132855	0	0	1	0	0	0	0	0	0	0	0	0	0	0	0	0	0	1	0	0	0	0	0	0
ENSG00000278967	0	0	0	0	0	0	0	0	0	0	0	0	0	0	0	0	0	0	0	0	0	0	0	0
ENSG00000213703	2	3	2	1	12	0	4	3	1	7	4	2	5	0	0	2	0	1	0	3	2	5	0	0
ENSG00000235545	3	0	1	3	23	3	1	1	2	8	4	1	13	5	12	10	0	16	33	31	25	13	9	23
ENSG00000125703	27	11	7	254	332	114	6	6	10	383	336	172	435	394	342	1362	424	1310	314	371	356	1397	1251	1274
ENSG00000234318	0	0	0	0	0	0	0	3	0	0	0	0	4	0	0	2	0	0	5	4	4	0	5	0
ENSG00000237163	0	0	0	0	0	0	0	0	0	0	0	0	1	0	1	0	0	0	1	0	2	0	0	1
ENSG00000229537	0	0	0	0	0	0	0	0	0	0	0	0	0	0	0	0	0	0	0	0	0	0	0	0
ENSG00000227485	0	0	0	0	0	0	0	0	0	0	0	0	0	0	0	0	0	0	0	0	0	0	0	0
ENSG00000229225	0	0	0	0	0	0	0	0	0	0	0	0	0	0	0	0	0	0	0	0	0	0	0	0
ENSG00000203605	0	0	0	0	0	0	0	0	0	0	0	0	0	0	0	0	0	0	0	0	0	0	0	0
ENSG00000271593	0	0	0	0	4	0	0	0	0	1	1	0	0	0	0	2	15	3	0	0	0	6	3	3
ENSG00000252259	0	0	0	0	0	0	0	0	0	0	0	0	0	0	0	0	0	0	0	0	0	0	0	0
ENSG00000224209	0	0	0	6	9	1	0	0	0	2	3	1	0	0	0	5	0	1	0	0	0	4	3	1
ENSG00000228734	0	0	0	0	2	0	0	0	0	0	0	0	0	0	0	0	0	1	2	1	2	0	0	0
ENSG00000223683	0	0	0	0	0	0	0	0	0	0	0	0	0	0	0	0	0	0	0	0	0	0	0	0
ENSG00000230798	0	1	2	273	455	145	3	1	2	290	203	235	41	81	57	3515	3580	3734	39	44	62	3038	2085	2300
ENSG00000187140	0	2	0	129	163	108	2	1	0	99	80	93	15	9	11	661	128	659	21	19	14	344	267	364
ENSG00000275836	0	0	0	0	0	0	0	0	0	0	0	0	0	0	0	0	0	0	0	0	0	0	0	0
ENSG00000252784	0	0	0	0	0	0	0	0	0	0	0	0	0	0	0	0	0	0	0	0	0	0	0	0
ENSG00000236674	1	1	1	0	7	0	0	0	0	3	3	1	4	5	9	1	3	7	13	5	5	9	13	7
ENSG00000088035	10	2	3	98	243	54	10	9	3	173	103	48	411	330	434	1437	405	1484	331	389	386	1246	1103	1284
ENSG00000142856	17	24	8	133	466	62	13	8	3	220	139	60	863	994	725	1187	1384	1110	420	504	478	1241	804	999
ENSG00000203965	8	10	6	63	136	36	21	14	9	90	56	37	136	74	129	97	47	95	137	147	202	112	96	69
ENSG00000264271	0	0	0	0	0	0	0	0	0	0	0	0	0	0	0	0	0	0	0	0	0	0	0	0
ENSG00000251720	0	0	0	0	0	0	0	0	0	0	0	0	0	0	0	0	0	0	0	0	0	0	0	0
ENSG00000116652	2	4	0	5	13	1	3	1	2	7	5	3	14	26	28	11	16	16	28	31	35	9	12	16
ENSG00000276884	0	0	0	0	0	0	0	0	0	0	0	0	0	0	0	0	0	0	0	0	0	0	0	0
ENSG00000278287	0	0	0	0	0	0	0	0	0	0	0	0	0	0	0	0	0	0	0	0	0	0	0	0
ENSG00000277565	0	0	0	0	0	0	0	0	0	0	0	0	0	0	0	0	0	0	0	0	0	0	0	0
ENSG00000275823	0	0	0	0	0	0	0	0	0	0	0	0	0	0	0	0	0	0	0	0	0	0	0	0
ENSG00000277689	0	0	0	0	0	0	0	0	0	0	0	0	0	0	0	0	0	0	0	0	0	0	0	0
ENSG00000274199	0	0	0	0	0	0	0	0	0	0	0	0	0	0	0	0	0	0	0	0	0	0	0	0
ENSG00000079739	17	27	10	625	936	380	12	13	6	1288	2345	1296	502	242	520	3802	315	3350	323	425	346	2489	3642	3253
ENSG00000244256	1	0	0	0	0	0	0	0	0	3	1	0	0	0	0	8	25	0	0	0	0	4	4	5
ENSG00000185483	46	58	23	824	1471	522	31	29	24	994	1162	698	649	567	688	4601	1826	4092	472	502	568	2622	3555	3672
ENSG00000177452	1	4	1	5	5	4	0	0	4	26	10	16	11	9	1	7	0	7	5	8	2	5	3	4
ENSG00000228056	0	0	0	1	1	1	0	0	0	1	1	0	4	4	2	0	1	5	3	6	5	5	3	1
ENSG00000207190	0	0	0	0	0	0	0	0	0	0	0	0	0	0	0	0	0	0	0	0	0	0	0	0
ENSG00000200508	0	0	0	0	0	0	0	0	0	0	0	0	0	0	0	0	0	0	0	0	0	0	0	0
ENSG00000223949	0	0	0	0	2	0	0	0	0	1	0	0	0	0	1	0	0	0	0	0	0	0	0	0
ENSG00000177414	0	0	0	1	0	0	0	0	0	2	2	0	0	1	0	0	0	0	0	0	0	1	0	0
ENSG00000238653	0	0	0	0	0	0	0	0	0	0	0	0	0	0	0	0	0	0	0	0	0	0	0	0
ENSG00000158966	59	77	32	816	1322	580	85	69	45	1351	1575	968	674	374	867	4630	582	3430	703	763	895	2720	4332	4308
ENSG00000264470	0	0	0	0	0	0	0	0	0	0	0	0	0	0	0	0	0	0	0	0	0	0	0	0
ENSG00000162437	15	16	10	217	505	93	27	19	15	323	218	125	701	515	692	1582	461	1645	510	574	602	1342	1461	1476
ENSG00000162434	105	94	63	1013	869	579	199	154	105	1077	1275	721	755	376	945	1384	261	1139	990	1123	1010	720	978	865
ENSG00000234784	0	0	0	0	0	0	0	0	0	0	0	0	0	0	0	0	0	0	0	0	0	0	0	0
ENSG00000233877	0	0	0	0	0	0	0	0	0	0	0	0	0	0	0	0	0	0	0	0	0	0	0	0
ENSG00000226891	0	0	0	7	34	3	1	0	0	8	6	1	3	11	1	3	10	9	4	0	0	5	6	4
ENSG00000185031	5	4	0	74	97	48	5	4	8	58	34	43	14	3	31	75	0	106	34	36	44	22	98	105
ENSG00000272506	0	0	0	0	0	0	4	0	0	2	1	0	0	2	0	2	3	4	0	0	4	3	0	0
ENSG00000212257	0	0	0	0	2	0	0	0	0	1	0	0	0	0	0	0	5	0	0	0	0	2	0	0
ENSG00000265996	0	0	0	3	11	3	0	0	0	9	2	2	1	0	3	10	13	17	1	3	6	11	5	8
ENSG00000199135	1	0	0	1	40	4	3	0	1	3	2	4	0	0	0	0	0	0	0	0	0	0	0	0
ENSG00000231485	1	4	0	11	28	8	3	0	0	8	6	2	0	0	0	0	7	0	0	1	0	0	0	0
ENSG00000235804	0	0	0	1	0	0	0	0	0	4	3	2	0	1	0	9	3	8	0	0	0	14	2	8
ENSG00000234496	0	0	0	0	0	0	0	0	0	0	0	0	0	0	0	0	0	0	0	0	0	0	0	0
ENSG00000162433	11	16	8	1388	2619	691	8	12	15	2305	1665	1040	399	373	435	12271	3417	12154	90	183	184	11013	13196	14781
ENSG00000231622	0	0	0	0	0	0	0	0	0	1	0	0	0	0	0	0	0	1	0	0	0	0	0	0
ENSG00000116675	62	66	30	54	91	24	142	101	84	73	84	42	1996	1109	2265	333	51	229	2523	2581	2746	184	310	273
ENSG00000229294	2	0	0	1	2	0	1	3	1	0	0	0	3	1	2	1	0	0	4	5	4	0	0	0
ENSG00000234144	0	0	0	0	0	0	0	0	0	0	0	0	4	10	3	1	0	0	2	6	8	0	0	0
ENSG00000222624	0	0	0	0	0	0	0	0	0	0	0	0	0	0	0	0	0	0	0	0	0	0	0	0
ENSG00000213625	18	17	8	65	183	35	121	123	70	94	41	30	3614	2940	3965	1969	1121	2155	2770	3204	3543	1443	1574	1774
ENSG00000116678	2	2	2	28	54	11	10	8	5	37	26	15	401	320	502	644	239	650	446	487	439	520	606	655
ENSG00000237852	0	0	0	0	0	0	0	0	0	0	0	0	4	5	2	2	6	6	0	3	0	3	5	0
ENSG00000224570	0	0	0	0	0	0	0	0	0	0	0	0	0	0	1	0	0	0	0	0	0	0	0	0
ENSG00000239319	0	0	0	0	0	0	0	0	0	0	0	0	0	0	0	0	0	0	0	0	0	0	0	0
ENSG00000184588	1	1	3	332	883	211	17	23	10	379	373	214	68	43	80	1097	222	943	145	179	178	541	563	691
ENSG00000227466	0	0	0	0	0	0	0	0	0	0	0	0	0	0	0	0	0	0	0	0	0	0	0	0
ENSG00000223152	0	0	0	0	0	0	0	0	0	0	0	0	0	0	0	0	0	0	0	0	0	0	0	0
ENSG00000118473	29	40	6	58	120	32	46	32	56	71	69	40	227	143	181	72	43	71	384	471	524	85	66	59
ENSG00000264720	0	0	0	0	0	0	1	0	0	0	0	0	0	0	0	0	0	0	1	0	0	1	0	0
ENSG00000248458	0	0	0	0	0	1	1	0	1	3	1	0	0	0	0	0	4	0	0	0	0	0	0	0
ENSG00000221655	0	0	0	0	0	0	0	0	0	0	0	0	0	0	0	0	0	0	0	0	0	0	0	0
ENSG00000152760	0	0	0	4	12	0	0	0	1	13	8	7	7	4	8	54	60	60	20	26	22	80	68	54
ENSG00000172410	0	0	0	0	0	0	0	0	0	0	0	0	0	0	0	0	0	0	0	0	0	0	0	0
ENSG00000152763	2	3	0	8	60	9	2	1	6	21	18	14	23	4	15	25	19	25	38	19	26	24	23	31
ENSG00000231080	0	0	0	0	0	0	0	0	0	0	0	0	0	0	0	0	0	0	0	0	0	0	0	0
ENSG00000198160	168	156	90	2037	5975	1005	115	77	59	2949	2429	1216	899	805	1025	2305	1500	2104	759	748	780	2063	2199	2179
ENSG00000116704	4	8	4	66	110	24	12	16	9	61	26	25	349	332	409	374	146	435	523	474	489	245	385	385
ENSG00000203963	0	0	0	0	0	0	0	0	0	0	0	0	0	0	0	0	0	0	0	0	0	0	0	0
ENSG00000252433	0	0	0	0	0	0	0	0	0	0	0	0	0	0	0	0	0	0	0	0	0	0	0	0
ENSG00000275678	0	0	0	0	0	0	0	0	0	1	0	0	1	0	0	0	5	1	0	0	0	0	0	0
ENSG00000162594	0	0	0	0	0	0	0	0	0	0	0	0	1	3	0	0	0	1	0	0	0	0	0	3
ENSG00000253074	0	0	0	0	0	0	0	0	0	0	0	0	0	0	0	0	0	0	0	0	0	0	0	0
ENSG00000221733	0	0	0	0	0	0	0	0	0	0	0	0	0	0	0	0	0	0	0	0	0	0	0	0
ENSG00000252116	0	0	0	0	0	0	0	0	0	0	0	0	0	0	0	0	0	0	0	0	0	0	0	0
ENSG00000228523	2	0	0	9	53	11	0	0	1	18	20	5	13	10	13	20	1	20	5	6	10	26	13	18
ENSG00000081985	0	0	0	3	7	3	0	0	0	9	4	4	0	1	1	34	26	22	0	0	0	24	32	41
ENSG00000142864	771	716	498	11125	17781	5363	831	597	439	14735	16139	9065	15018	10050	14843	29601	11340	23407	13412	13453	15189	21278	22439	23093
ENSG00000223263	0	0	0	0	0	0	0	0	0	0	0	0	0	0	0	0	0	0	0	0	0	0	0	0
ENSG00000235200	0	0	0	0	0	0	0	0	0	0	0	0	0	0	0	0	0	0	0	0	0	0	0	0
ENSG00000207504	0	0	0	0	0	0	0	0	0	0	0	0	0	0	0	0	0	0	0	0	0	0	0	0
ENSG00000238139	0	0	0	0	0	0	0	0	1	0	0	0	0	0	0	0	0	0	0	0	0	0	0	0
ENSG00000242482	0	0	0	0	0	0	0	0	0	0	0	0	0	0	0	0	0	0	0	0	0	0	0	0
ENSG00000232048	0	0	0	0	0	0	0	0	0	0	1	0	0	0	0	0	0	0	0	0	0	0	1	5
ENSG00000116717	732	707	411	483	818	214	987	796	610	446	485	358	12147	10421	9909	1172	727	949	7443	7973	8860	857	836	680
ENSG00000172380	2	1	2	221	337	99	2	6	1	279	255	141	150	136	225	2954	1064	3114	166	209	199	1714	2113	2308
ENSG00000238778	0	0	0	0	0	0	0	0	0	0	0	0	0	0	0	0	0	0	0	0	0	0	0	0
ENSG00000232284	0	1	0	0	8	0	1	0	0	0	0	0	6	0	1	7	1	12	0	1	0	1	1	0
ENSG00000235055	0	0	0	0	0	0	0	0	0	0	0	0	0	0	0	0	0	0	0	0	0	0	0	0
ENSG00000162595	0	0	0	0	0	0	0	1	0	1	2	3	0	0	0	0	0	1	2	0	0	1	1	3
ENSG00000228431	0	0	0	0	0	0	0	0	0	0	0	0	0	0	0	0	0	0	0	0	0	0	0	0
ENSG00000263542	0	0	0	0	0	0	0	0	0	0	0	0	0	0	0	0	0	0	0	0	0	0	0	0
ENSG00000116729	4	3	0	13	37	14	3	1	0	29	24	13	111	129	135	205	49	192	53	77	64	133	196	163
ENSG00000234383	12	9	5	119	135	61	16	13	8	151	192	139	199	89	227	446	25	397	242	211	287	266	354	348
ENSG00000221203	0	0	0	0	0	0	0	0	0	0	0	0	0	0	0	0	0	0	0	0	0	0	0	0
ENSG00000229133	1	7	6	22	39	28	5	12	7	73	60	36	1208	1649	754	1414	1312	1548	680	805	733	1656	1012	1100
ENSG00000225242	0	0	0	0	0	0	0	0	0	0	0	0	0	0	0	0	0	0	0	0	0	0	0	0
ENSG00000237622	0	0	0	0	0	0	0	0	0	0	0	0	0	1	0	0	0	0	0	0	0	0	0	1
ENSG00000229440	0	0	0	0	0	0	0	0	0	0	0	0	0	0	0	0	0	0	0	0	0	0	0	0
ENSG00000116745	0	0	0	0	0	0	0	0	0	0	0	0	0	0	0	0	0	0	0	0	0	0	0	0
ENSG00000024526	92	113	51	620	1429	370	71	72	44	918	609	386	859	660	1148	2319	709	2250	611	741	660	1446	2277	2300
ENSG00000233589	0	0	0	0	0	0	0	0	0	0	0	0	0	0	0	3	0	2	0	0	0	1	0	0
ENSG00000234264	0	0	0	0	1	0	1	0	0	0	0	0	5	8	7	12	3	10	2	12	3	7	10	6
ENSG00000225167	0	0	0	0	0	0	0	0	0	0	0	0	0	0	0	0	0	0	0	0	0	0	0	0
ENSG00000223883	0	0	0	0	4	0	0	0	0	0	3	0	0	0	0	0	0	0	0	2	1	0	0	1
ENSG00000235446	0	0	0	0	0	0	0	0	0	0	0	0	0	0	0	0	0	0	0	0	0	0	0	0
ENSG00000229639	0	0	0	0	0	0	0	0	0	0	0	0	0	1	0	0	0	0	1	1	5	0	0	0
ENSG00000033122	2	4	3	4	12	1	34	22	26	10	8	1	55	29	50	12	0	9	154	153	153	4	0	4
ENSG00000270615	0	0	0	0	0	0	0	0	0	0	0	0	0	0	0	0	0	0	0	0	0	0	0	0
ENSG00000240692	0	0	0	0	0	0	0	0	0	0	0	0	0	0	0	0	1	0	0	0	0	0	0	0
ENSG00000229359	0	0	0	0	0	0	1	2	0	0	2	0	3	0	5	0	0	1	1	2	5	0	0	0
ENSG00000237919	0	0	0	0	0	0	0	0	0	0	0	0	0	0	0	0	0	0	0	0	0	0	0	0
ENSG00000066557	80	71	44	256	437	163	100	62	56	431	373	196	1912	1288	2015	2392	1536	1804	2310	2163	2634	1599	1878	1957
ENSG00000244389	0	0	0	0	0	0	0	0	0	0	0	0	1	0	0	1	0	0	0	0	1	0	2	0
ENSG00000116754	739	706	432	3637	6679	1711	930	578	565	5103	4926	2336	8447	8908	6148	8377	9919	6336	7873	7641	9187	8636	7233	6826
ENSG00000228988	0	0	0	0	0	0	0	0	0	0	0	0	0	0	0	0	0	0	0	0	0	0	0	0
ENSG00000118454	72	99	56	472	1114	308	114	87	56	737	596	368	1316	956	1328	1262	447	1239	1226	1391	1415	1103	1167	1171
ENSG00000197568	5	8	2	68	152	42	7	13	1	103	88	57	291	388	219	457	670	504	182	159	173	469	266	337
ENSG00000226088	0	0	0	0	0	0	0	0	0	0	0	1	0	0	0	3	0	0	0	0	0	1	1	0
ENSG00000279230	0	0	0	0	0	0	0	0	0	0	0	0	0	0	0	0	0	0	0	0	0	0	0	0
ENSG00000116761	26	25	11	235	517	93	29	22	13	282	177	115	628	438	435	2260	885	1420	430	527	471	785	1066	1117
ENSG00000278636	0	0	0	0	0	0	0	0	0	0	0	0	0	0	0	0	0	0	0	0	0	0	0	0
ENSG00000271992	0	0	0	0	0	0	0	0	0	0	0	0	26	45	12	70	108	39	4	8	10	72	45	50
ENSG00000233020	2	1	1	6	5	1	2	1	1	8	3	2	16	8	8	29	1	21	11	15	21	18	15	22
ENSG00000237033	0	0	2	1	1	0	0	0	0	1	1	2	0	0	2	1	0	2	5	9	5	1	1	5
ENSG00000229051	0	0	0	0	1	0	0	0	0	0	0	1	0	0	0	1	0	1	0	0	0	0	0	1
ENSG00000226208	0	0	0	0	0	0	0	0	0	0	0	0	0	0	1	0	0	0	0	0	0	0	0	0
ENSG00000050628	0	0	0	1	13	3	0	0	0	4	2	1	2	9	4	95	21	80	7	1	10	56	84	73
ENSG00000235782	0	0	0	0	0	0	0	0	0	0	0	0	2	0	0	0	0	0	0	0	0	0	0	0
ENSG00000269933	0	0	0	0	0	0	0	0	0	0	0	0	0	0	0	2	0	0	0	0	0	1	1	0
ENSG00000235079	0	0	0	1	0	0	0	0	0	0	0	0	0	0	1	1	1	3	2	1	1	6	0	5
ENSG00000132485	226	264	153	1088	3176	578	335	194	186	1763	1344	602	2284	1575	2330	3414	2791	2801	2530	2646	3443	2677	2939	3145
ENSG00000207721	0	0	0	1	0	0	0	0	0	0	0	1	7	3	2	3	45	6	9	7	14	6	4	14
ENSG00000229956	0	0	3	0	2	0	2	2	0	0	2	0	17	14	16	7	12	8	10	23	13	2	4	7
ENSG00000264239	0	0	0	0	0	0	0	0	0	0	0	0	0	0	0	0	0	0	0	0	0	0	0	0
ENSG00000237726	0	0	0	0	0	0	0	0	0	0	0	0	0	0	0	0	0	0	0	0	0	0	0	0
ENSG00000226324	0	0	0	0	0	0	0	0	0	0	0	0	0	0	0	0	0	0	0	0	0	0	0	0
ENSG00000172260	2	0	0	6	33	4	2	1	0	8	7	2	17	6	12	194	208	171	23	21	20	128	128	118
ENSG00000231985	0	0	0	0	0	0	0	0	0	0	0	0	0	0	0	0	0	0	1	0	0	0	0	0
ENSG00000271618	0	0	0	0	0	0	0	0	0	1	0	0	0	0	0	0	0	0	0	0	0	0	0	0
ENSG00000228853	0	0	0	0	0	0	0	0	0	0	0	0	0	0	0	0	0	0	0	0	0	0	0	0
ENSG00000233994	19	16	18	204	377	135	33	35	19	431	362	204	1233	638	1259	1355	50	1142	1312	1345	1363	953	996	1021
ENSG00000227207	0	0	0	9	30	8	1	1	1	22	14	4	37	62	36	66	78	44	22	33	29	52	52	43
ENSG00000212366	0	1	0	0	4	0	2	0	0	1	3	0	0	0	0	0	2	0	0	0	0	0	2	0
ENSG00000225087	13	13	6	20	151	21	14	6	14	58	62	14	28	56	51	45	25	67	31	77	32	44	62	62
ENSG00000227016	0	0	0	0	0	0	0	0	0	0	0	0	0	0	0	0	0	0	0	0	0	0	0	0
ENSG00000280317	0	0	0	0	0	0	0	0	0	1	0	0	0	0	0	0	17	4	0	0	0	10	1	1
ENSG00000229636	0	0	0	0	0	0	0	0	0	2	2	1	0	0	0	0	0	0	0	0	0	1	0	0
ENSG00000251825	0	0	0	0	0	0	0	0	0	0	0	0	0	0	0	0	0	0	0	0	0	0	0	0
ENSG00000233973	0	0	0	0	0	0	0	0	0	0	1	0	0	0	0	0	0	0	0	0	0	0	0	0
ENSG00000223479	0	0	0	0	0	0	0	0	0	0	0	0	0	0	0	0	0	0	0	0	0	0	0	0
ENSG00000200601	0	0	0	0	0	0	0	0	0	0	0	0	0	0	0	0	0	0	0	0	0	0	0	0
ENSG00000252005	0	0	0	0	0	0	0	0	0	0	0	0	0	0	0	0	0	0	0	0	0	0	0	0
ENSG00000162620	0	0	0	6	15	0	4	1	0	9	2	4	20	27	18	31	27	20	17	17	21	31	32	27
ENSG00000254685	3	0	0	2	6	2	2	3	1	12	3	3	342	237	327	200	57	130	361	375	371	156	208	209
ENSG00000259030	1	0	0	0	0	0	0	0	0	2	1	1	16	6	8	1	1	2	8	12	8	15	2	4
ENSG00000116783	0	0	0	1	5	0	0	0	0	0	1	0	1	4	0	11	49	18	0	3	3	12	3	5
ENSG00000237324	0	0	0	0	0	0	0	0	0	0	0	0	1	0	0	0	0	0	3	0	0	0	0	0
[truncated: 58,450 more rows]
