# Supplementary material for: Combined Experimental and System-Level Analyses Reveal the Complex Regulatory Network of miR-124 during Human Neurogenesis
Source: Cell Syst. 2018 Oct 24;7(4):438–452.e8. doi: 10.1016/j.cels.2018.08.011 (PMC6205824; doi:10.1016/j.cels.2018.08.011)
Supplement: Table S8. Differential Peak Signal from AGO2-RIP, WT to ΔmiR-124, at 4 dpi, for Transcripts in WT Cells, Related to Figure 4 [file mmc5.xlsx]

## Sheet: Table S8
Supplemental Table S8. Peak signal from AGO2-RIP, WT and ∆miR-124, at 4 dpi. Related to Figure 4 and Figure 5.
Gene.ID	Ensembl.ID	WT	∆miR-124
CACNG4	ENSG00000075461	113.574	68.1314
ASB6	ENSG00000148331	162.728	8.2914
BMP1	ENSG00000168487	318.168	41.1884
MYC	ENSG00000136997	381.476	34.1115
AGPAT1	ENSG00000204310	32.2924	14.968
RPL18	ENSG00000063177	12.3632	4.5899
RYR1	ENSG00000196218	1668.56	1190.22
GSTA4	ENSG00000170899	1.2123	NA
ELAVL1	ENSG00000066044	20.0789	NA
NA	ENSG00000171530	NA	1.8135
CDKN1C	ENSG00000129757	68.2071	18.3998
ITSN1	ENSG00000205726	1474.53	2228.27
TECR	ENSG00000099797	12.6035	1.11
NA	ENSG00000167118	NA	5.206
VPS26B	ENSG00000151502	10.3714	66.9175
CBFA2T2	ENSG00000078699	34.7429	14.3607
IGF2BP1	ENSG00000159217	308.175	380.409
CLSTN1	ENSG00000171603	15.6373	6.2997
CERS2	ENSG00000143418	35.8397	NA
HRC	ENSG00000130528	6.1149	NA
SRC	ENSG00000197122	47.236	NA
CRELD1	ENSG00000163703	21.9519	NA
PET100	ENSG00000229833	2.4072	1.5553
SCRIB	ENSG00000180900	1.9068	21.5656
SMARCC2	ENSG00000139613	1535.39	1206.1
ARL2BP	ENSG00000102931	37.3973	NA
NUCKS1	ENSG00000069275	52.3172	73.0193
ANLN	ENSG00000011426	33.5938	446.968
AEBP1	ENSG00000106624	345.567	67.2135
KIF3C	ENSG00000084731	119.488	227.331
USP8	ENSG00000138592	201.724	333.411
EEF1G	ENSG00000254772	34.9696	2.9062
CSNK1G2	ENSG00000133275	97.6716	255.692
PEA15	ENSG00000162734	33.8317	1.6602
TSR3	ENSG00000007520	14.8527	NA
TOB2	ENSG00000183864	303.151	NA
ALKBH5	ENSG00000091542	60.8476	47.6962
CCM2L	ENSG00000101331	92.4347	NA
TEAD3	ENSG00000007866	49.3473	50.3147
ABHD8	ENSG00000127220	10.9385	29.1666
IMMT	ENSG00000132305	17.2148	NA
PDK2	ENSG00000005882	5.894	NA
TXNL4A	ENSG00000141759	4.3409	17.2169
OSBPL5	ENSG00000021762	608.476	248.134
AGPAT2	ENSG00000169692	23.4475	61.615
DCUN1D4	ENSG00000109184	22.7729	NA
MXRA7	ENSG00000182534	13.2581	NA
FOXN3	ENSG00000053254	246.216	8.5556
UBE2I	ENSG00000103275	24.8472	14.3706
HIST1H4H	ENSG00000158406	254.209	NA
ADCY3	ENSG00000138031	138.476	29.1155
GNA11	ENSG00000088256	138.315	109.41
EMD	ENSG00000102119	38.6162	4.7277
POLR2L	ENSG00000177700	2.3923	24.9405
RNF24	ENSG00000101236	33.0892	11.0554
JARID2	ENSG00000008083	274.316	94.8251
ACVR2B	ENSG00000114739	156.143	25.949
SST	ENSG00000157005	5.8658	NA
APBB3	ENSG00000113108	32.4759	NA
ROBO2	ENSG00000185008	359.553	13.9719
TMTC2	ENSG00000179104	27.4163	NA
C2orf42	ENSG00000115998	101.642	32.487
ZFP41	ENSG00000181638	62.6346	NA
RDX	ENSG00000137710	780.984	1358.63
DEK	ENSG00000124795	10.5946	87.6668
PPP1R9B	ENSG00000108819	180.24	44.5901
DEXI	ENSG00000182108	11.5338	31.4036
PTMS	ENSG00000159335	90.3735	50.0969
COX6B1	ENSG00000126267	2.5565	1.1683
TOMM5	ENSG00000175768	41.5206	19.1489
MPHOSPH6	ENSG00000135698	16.8129	1.9184
ZNF423	ENSG00000102935	1.0372	138.986
E2F4	ENSG00000205250	292.912	87.1667
FBXO31	ENSG00000103264	62.9415	NA
IGBP1	ENSG00000089289	80.9515	33.2647
ZKSCAN1	ENSG00000106261	421.068	339.955
RFNG	ENSG00000169733	2.917	NA
KIAA2013	ENSG00000116685	123.495	NA
NA	ENSG00000051825	NA	265.231
HES2	ENSG00000069812	66.4809	5.9347
SLC17A7	ENSG00000104888	27.6651	10.5799
CCDC88A	ENSG00000115355	408.133	2.9295
PRKCSH	ENSG00000130175	44.1298	36.4144
CHRNA4	ENSG00000101204	482.124	648.403
AARS	ENSG00000090861	0.9775	19.3878
EIF3F	ENSG00000175390	34.4637	9.8573
SPEN	ENSG00000065526	9.1529	NA
FAM53B	ENSG00000189319	148.732	45.9173
ABCF1	ENSG00000204574	4.7877	27.2531
STAM	ENSG00000136738	27.873	NA
NA	ENSG00000112984	NA	56.181
PKIA	ENSG00000171033	8.6198	NA
DNMT3A	ENSG00000119772	60.7435	33.9781
PCMTD1	ENSG00000168300	101.406	NA
PLXNA3	ENSG00000130827	288.52	229.1
MLF2	ENSG00000089693	2.671	NA
NEUROD1	ENSG00000162992	23.8855	NA
CEP89	ENSG00000121289	47.328	NA
COX17	ENSG00000138495	51.5963	NA
CBFB	ENSG00000067955	38.2846	44.3361
NA	ENSG00000127914	NA	180.491
SRSF5	ENSG00000100650	102.804	72.0165
RC3H2	ENSG00000056586	55.587	59.2364
ELOB	ENSG00000103363	2.7605	0.1505
RELA	ENSG00000173039	161.118	NA
BRPF1	ENSG00000156983	97.5863	NA
RALY	ENSG00000125970	267.337	212.597
SRI	ENSG00000075142	18.5235	6.6465
RNASEH2C	ENSG00000172922	1.176	9.0652
ZPR1	ENSG00000109917	39.2014	NA
HSF1	ENSG00000185122	89.7156	61.7179
NME3	ENSG00000103024	39.4526	2.7234
OGFR	ENSG00000060491	1.4456	26.034
POLDIP2	ENSG00000004142	1.8164	NA
2011-09-01	ENSG00000138758	130.883	242.064
KDM2A	ENSG00000173120	501.06	237.437
GOLPH3	ENSG00000113384	8.5295	20.8227
NELFB	ENSG00000188986	61.7103	NA
DDAH2	ENSG00000213722	4.3813	18.6836
FAM131B	ENSG00000159784	258.496	362.311
IGSF9B	ENSG00000080854	340.092	303.811
CREB3L2	ENSG00000182158	234.124	25.6425
SPAG9	ENSG00000008294	12.5062	NA
FXYD6	ENSG00000137726	12.9127	NA
CHRNA1	ENSG00000138435	100.963	122.636
REEP1	ENSG00000068615	26.6445	NA
SCAF1	ENSG00000126461	94.8837	NA
UBE2R2	ENSG00000107341	26.0505	99.2352
PLXNA2	ENSG00000076356	16.0382	169.765
TRIM8	ENSG00000171206	20.7589	57.0675
PSMB5	ENSG00000100804	8.6108	1.2029
SLC39A6	ENSG00000141424	14.5617	NA
SHF	ENSG00000138606	143.933	28.7032
TFPT	ENSG00000105619	19.3701	NA
MZT2A	ENSG00000173272	1.6296	4.0585
SPEG	ENSG00000072195	265.771	409.305
CERK	ENSG00000100422	395.822	282.376
USP34	ENSG00000115464	69.0805	NA
PUM1	ENSG00000134644	793.273	855.273
GADD45G	ENSG00000130222	143.426	236.228
EML1	ENSG00000066629	80.1633	267.702
FAM84A	ENSG00000162981	107.747	NA
PTK2	ENSG00000169398	342.978	508.62
OTUD5	ENSG00000068308	1.406	NA
UBR4	ENSG00000127481	53.2407	NA
SOX12	ENSG00000177732	256.986	4.1742
PRDM2	ENSG00000116731	49.9737	6.0462
CDC37	ENSG00000105401	530.471	519.534
CCM2	ENSG00000136280	97.413	51.7094
USP14	ENSG00000101557	44.2894	13.3534
SERTAD3	ENSG00000167565	257.723	7.1976
PPP2R1A	ENSG00000105568	29.2252	15.782
RBFA	ENSG00000101546	13.1838	2.7566
TAGLN3	ENSG00000144834	31.9817	1.0371
CFLAR	ENSG00000003402	23.6878	NA
PDCD11	ENSG00000148843	257.468	103.452
NDUFB10	ENSG00000140990	18.6818	8.7669
ADGRL1	ENSG00000072071	119.081	231.156
SMARCA5	ENSG00000153147	40.1025	NA
UBE2D3	ENSG00000109332	10.0298	NA
PALLD	ENSG00000129116	15.9687	42.9296
ZEB1	ENSG00000148516	761.666	797.592
RUNDC3A	ENSG00000108309	1.6365	2.539
GRIK5	ENSG00000105737	75.9963	10.168
ENGASE	ENSG00000167280	51.49	NA
MAP3K3	ENSG00000198909	907.139	258.802
ZNF146	ENSG00000167635	24.1653	NA
ZNF516	ENSG00000101493	5.7564	14.8968
HECTD3	ENSG00000126107	38.8536	12.4652
KDM2B	ENSG00000089094	224.566	93.631
ZNF785	ENSG00000197162	15.5823	21.6512
POLR2F	ENSG00000100142	27.3055	4.2737
ANP32E	ENSG00000143401	4.5985	160.812
EP400	ENSG00000183495	14.0323	NA
MAPRE1	ENSG00000101367	28.2974	72.4055
NACC1	ENSG00000160877	571.054	231.483
CNOT2	ENSG00000111596	75.1209	101.701
MBD3	ENSG00000071655	797.728	430.484
TMEM120B	ENSG00000188735	175.725	157.325
DNAJC7	ENSG00000168259	24.3132	30.5248
TOLLIP	ENSG00000078902	49.6833	27.6728
GBA2	ENSG00000070610	68.6699	22.8693
ANKRD52	ENSG00000139645	226.919	NA
SAMD4B	ENSG00000179134	116.639	NA
SNN	ENSG00000184602	140.159	121.671
RPS8	ENSG00000142937	14.2554	8.0729
NBDY	ENSG00000204272	1.1826	NA
SREK1	ENSG00000153914	167.68	237.061
YEATS2	ENSG00000163872	33.2706	NA
L1CAM	ENSG00000198910	7.6624	21.4277
NA	ENSG00000157881	NA	31.4204
NA	ENSG00000179314	NA	46.8186
UNC13A	ENSG00000130477	143.357	NA
BAG1	ENSG00000107262	38.4215	39.9304
BSCL2	ENSG00000168000	102.682	34.1807
MIDN	ENSG00000167470	614.102	549.181
MACF1	ENSG00000127603	3664.3	3393.57
NEDD8	ENSG00000129559	11.8274	NA
RPS6KA2	ENSG00000071242	257.803	175.816
SCAMP5	ENSG00000198794	66.0054	NA
GIGYF1	ENSG00000146830	1636.84	609.526
DRAP1	ENSG00000175550	34.928	21.4272
MAP1A	ENSG00000166963	245.819	201.429
NAPA	ENSG00000105402	66.0117	18.2311
RHOB	ENSG00000143878	4.1534	96.0284
NA	ENSG00000143748	NA	72.6942
TAF6L	ENSG00000162227	32.6042	NA
ZNFX1	ENSG00000124201	379.814	NA
SNRNP200	ENSG00000144028	11.0135	NA
MRPL32	ENSG00000106591	33.6168	13.9707
A2M	ENSG00000175899	29.2419	31.9407
ARL4D	ENSG00000175906	6.0337	30.1613
HIRA	ENSG00000100084	251.868	57.3023
AC016026.1	ENSG00000093100	169.697	5.6925
UBE2O	ENSG00000175931	138.556	40.167
CLIP1	ENSG00000130779	93.2375	72.4868
IQGAP1	ENSG00000140575	113.549	125.748
PSMF1	ENSG00000125818	3.7152	NA
HNRNPU	ENSG00000153187	307.302	443.059
FHDC1	ENSG00000137460	30.67	37.7784
NA	ENSG00000100281	NA	34.16
NA	ENSG00000111530	NA	27.8508
SRP9	ENSG00000143742	6.1267	5.6576
CCND1	ENSG00000110092	52.7679	93.0369
NDUFA12	ENSG00000184752	3.1059	7.1531
SOD2	ENSG00000112096	85.8801	NA
ENY2	ENSG00000120533	10.7515	14.4569
ALDOA	ENSG00000149925	17.7699	4.0029
PACS2	ENSG00000179364	285.595	86.8006
FAM213A	ENSG00000122378	4.278	NA
C11orf95	ENSG00000188070	218.143	26.5409
AK1	ENSG00000106992	10.3974	0.7808
ADARB1	ENSG00000197381	12.1234	NA
FYTTD1	ENSG00000122068	6.3386	NA
SLC12A7	ENSG00000113504	174.575	54.036
CBX2	ENSG00000173894	250.966	20.7814
AFDN	ENSG00000130396	664.293	741.019
DNAJB14	ENSG00000164031	74.7667	120.262
TCF4	ENSG00000196628	422.59	319.31
SRSF3	ENSG00000112081	51.3975	63.9573
2009-09-01	ENSG00000184640	803.709	906.833
DDX21	ENSG00000165732	30.7849	NA
NA	ENSG00000170085	NA	11.5308
NA	ENSG00000203772	NA	183.348
GOLM1	ENSG00000135052	379.038	493.583
MOB3A	ENSG00000172081	3.3338	NA
UCP2	ENSG00000175567	3.461	NA
KLF6	ENSG00000067082	54.3253	NA
GLG1	ENSG00000090863	29.2447	77.4188
LCOR	ENSG00000196233	24.5665	98.1702
NDOR1	ENSG00000188566	49.2434	NA
TIMM44	ENSG00000104980	207.977	252.774
SUMO1	ENSG00000116030	5.003	NA
FLYWCH1	ENSG00000059122	26.5723	NA
DISP3	ENSG00000204624	16.3533	7.0103
CSRNP2	ENSG00000110925	17.0085	NA
BTBD2	ENSG00000133243	56.6563	37.2363
RCN1	ENSG00000049449	68.5337	33.8198
SPTBN2	ENSG00000173898	54.5214	NA
DDX3X	ENSG00000215301	18.1615	NA
SH2D3C	ENSG00000095370	123.467	NA
ABCA3	ENSG00000167972	45.25	NA
PALD1	ENSG00000107719	64.5239	39.0128
WSB1	ENSG00000109046	361.684	216.876
PPP4R2	ENSG00000163605	90.5183	206.35
GTF3C6	ENSG00000155115	61.6003	NA
PCNP	ENSG00000081154	59.3282	102.76
CCNL1	ENSG00000163660	256.163	320.567
DDX6	ENSG00000110367	83.8018	NA
POMGNT1	ENSG00000085998	6.8744	NA
IMP4	ENSG00000136718	36.4513	16.614
NRBP1	ENSG00000115216	42.7316	7.7811
SLC8A2	ENSG00000118160	66.1823	NA
G3BP1	ENSG00000145907	138.69	207.837
IGDCC3	ENSG00000174498	212.764	41.5605
INAFM2	ENSG00000259330	47.2939	2.5784
APCDD1	ENSG00000154856	111.416	64.9635
RPS16	ENSG00000105193	2.9118	1.2489
NAV1	ENSG00000134369	444.715	318.097
SH3BP5	ENSG00000131370	330.128	65.31
PKP3	ENSG00000184363	65.8333	NA
SRSF1	ENSG00000136450	166.738	275.741
FAM19A5	ENSG00000219438	4.7028	NA
OST4	ENSG00000228474	3.4016	NA
NEURL4	ENSG00000215041	94.5989	NA
SCAMP4	ENSG00000227500	52.6798	19.6504
FSCN1	ENSG00000075618	254.834	135.262
RPS2	ENSG00000140988	6.2773	1.5797
CXXC1	ENSG00000154832	113.268	NA
MMS19	ENSG00000155229	94.6251	13.1424
ATF4	ENSG00000128272	45.3854	47.4695
AFF3	ENSG00000144218	119.138	24.025
KLF13	ENSG00000169926	761.383	403.136
NA	ENSG00000135316	NA	10.95
CHRNB4	ENSG00000117971	72.0545	NA
ATXN7L3B	ENSG00000253719	53.5486	2.3427
BRD2	ENSG00000204256	407.955	377.599
SMARCB1	ENSG00000099956	41.6232	24.2344
PIK3CD	ENSG00000171608	19.6152	NA
AP2M1	ENSG00000161203	29.6906	13.6045
STMN1	ENSG00000117632	26.5217	28.9854
PPP1R21	ENSG00000162869	148.731	351.801
HNRNPL	ENSG00000104824	85.7818	91.3277
SYNGAP1	ENSG00000197283	157.752	35.3159
NLN	ENSG00000123213	10.3365	NA
ZNF367	ENSG00000165244	193.222	NA
BRD8	ENSG00000112983	186.921	253.912
SOGA1	ENSG00000149639	689.428	199.361
NUP58	ENSG00000139496	33.5827	87.8374
RPL29	ENSG00000162244	3.4918	0.4248
FBXO22	ENSG00000167196	201.782	NA
ZNF562	ENSG00000171466	31.1272	NA
ACAA2	ENSG00000167315	3.2266	NA
SH3BGRL3	ENSG00000142669	13.9492	4.2292
PTPN12	ENSG00000127947	44.223	22.3024
SLC38A1	ENSG00000111371	38.0026	3.2802
SLC25A29	ENSG00000197119	189.453	94.0316
TPD52L2	ENSG00000101150	11.8536	5.5124
MMP14	ENSG00000157227	41.3372	43.7452
MINK1	ENSG00000141503	2929.26	1026.22
HECTD1	ENSG00000092148	44.3133	37.5741
ZNF462	ENSG00000148143	358.055	421.002
GTF3A	ENSG00000122034	1.0717	2.4056
SMARCD2	ENSG00000108604	54.2251	22.0121
CTDSP2	ENSG00000175215	92.3481	49.2748
RERE	ENSG00000142599	45.3288	NA
RPL31	ENSG00000071082	42.07	21.5027
NA	ENSG00000114956	NA	7.9595
DHX30	ENSG00000132153	221.723	24.9956
SDC3	ENSG00000162512	103.669	NA
POLR2E	ENSG00000099817	87.6019	61.2258
GYS1	ENSG00000104812	68.0077	NA
PCGF3	ENSG00000185619	732.413	517.435
ZNF594	ENSG00000180626	117.293	527.807
PCDHB15	ENSG00000113248	7.8624	NA
RPS10-NUDT3	ENSG00000270800	5.8494	64.492
PILRB	ENSG00000121716	19.7377	NA
TOP3B	ENSG00000100038	223.516	69.6696
ITGA7	ENSG00000135424	29.5902	NA
C2orf74	ENSG00000237651	64.1073	NA
NA	ENSG00000134046	NA	12.834
KIF5B	ENSG00000170759	109.987	187.123
NSG2	ENSG00000170091	14.2329	29.7261
CHERP	ENSG00000085872	140.445	NA
SLC7A5	ENSG00000103257	51.2642	64.2395
EIF4H	ENSG00000106682	27.9615	22.8304
TRIM37	ENSG00000108395	101.959	254.004
YY1	ENSG00000100811	37.985	4.4492
SF3B3	ENSG00000189091	34.8365	100.879
SFSWAP	ENSG00000061936	416.943	157.277
PLXNB2	ENSG00000196576	131.128	27.316
MREG	ENSG00000118242	40.0163	1.2436
PLEKHA1	ENSG00000107679	22.8609	6.5762
MKNK2	ENSG00000099875	646.519	493.069
NA	ENSG00000180389	NA	9.9825
ANAPC5	ENSG00000089053	9.1212	NA
PHF21B	ENSG00000056487	183.417	377.785
YIF1A	ENSG00000174851	5.5749	NA
B3GAT3	ENSG00000149541	28.5852	NA
EIF4B	ENSG00000063046	127.701	202.863
GPR108	ENSG00000125734	10.0378	NA
PHACTR4	ENSG00000204138	130.874	245.047
ATCAY	ENSG00000167654	880.691	299.05
IGF2BP3	ENSG00000136231	137.085	9.281
SVBP	ENSG00000177868	41.7704	0.6056
RASGEF1B	ENSG00000138670	6.7811	50.0371
NAGK	ENSG00000124357	13.9745	NA
HOOK2	ENSG00000095066	17.5498	9.8484
SLC44A2	ENSG00000129353	8.7721	NA
RPLP1	ENSG00000137818	0.663	NA
IL18BP	ENSG00000137496	258.949	74.9796
SCRT2	ENSG00000215397	77.0147	NA
NUTF2	ENSG00000102898	15.765	NA
BIN1	ENSG00000136717	6.2577	28.6534
SLC2A3	ENSG00000059804	32.4894	17.5062
PNISR	ENSG00000132424	1893.77	630.984
RPL36	ENSG00000130255	3.522	2.1343
CD151	ENSG00000177697	57.6562	5.6376
FBRSL1	ENSG00000112787	147.367	371.626
NA	ENSG00000181449	NA	31.5268
ANP32B	ENSG00000136938	156.406	9.5454
POLR1E	ENSG00000137054	15.0414	NA
NA	ENSG00000185130	NA	722.171
TCP11L1	ENSG00000176148	46.804	NA
CCDC130	ENSG00000104957	134.589	8.505
CLEC4G	ENSG00000182566	10.6522	NA
PMS1	ENSG00000064933	70.2866	107.163
TNRC6C	ENSG00000078687	121.676	NA
SIN3B	ENSG00000127511	154.338	NA
TSPAN15	ENSG00000099282	2.6783	NA
STRN4	ENSG00000090372	856.35	957.511
RANBP10	ENSG00000141084	249.98	NA
NA	ENSG00000126878	NA	4.95
ACTR2	ENSG00000138071	15.7506	NA
EPHA1	ENSG00000146904	3.5324	NA
PAX5	ENSG00000196092	72.8865	NA
MTSS1L	ENSG00000132613	403.803	109.14
NA	ENSG00000273559	NA	24.2967
CTNND2	ENSG00000169862	114.842	29.2289
NCAPD2	ENSG00000010292	23.6676	58.7552
MAP3K12	ENSG00000139625	425.054	24.8664
DUSP8	ENSG00000184545	168.718	119.064
PNPLA6	ENSG00000032444	50.1745	NA
WRAP53	ENSG00000141499	18.9692	25.1272
DNM1L	ENSG00000087470	9.6742	10.6709
DOCK6	ENSG00000130158	15.2434	2.502
ARHGAP23	ENSG00000275832	5.5911	NA
CCAR2	ENSG00000158941	73.9926	NA
GSTP1	ENSG00000084207	15.1671	10.4089
BTNL9	ENSG00000165810	416.49	46.3894
TRIP4	ENSG00000103671	13.6353	NA
SERBP1	ENSG00000142864	6.2697	5.3506
CACNG5	ENSG00000075429	10.659	384.447
KDM5C	ENSG00000126012	30.076	NA
TRIP11	ENSG00000100815	178.666	55.39
GTPBP2	ENSG00000172432	15.263	NA
CC2D1B	ENSG00000154222	221.317	NA
UQCRB	ENSG00000156467	36.0564	25.9393
RTEL1-TNFRSF6B	ENSG00000026036	59.9072	NA
STOX2	ENSG00000173320	19.8049	NA
H2AFZ	ENSG00000164032	2.508	2.5072
CCDC88C	ENSG00000015133	289.332	NA
RTL8B	ENSG00000212747	46.0288	NA
RHOT2	ENSG00000140983	362.283	233.531
TCP10L	ENSG00000242220	56.5768	32.6489
AGPAT4	ENSG00000026652	241.457	91.6201
TAF6	ENSG00000106290	141.977	61.3918
UBE2J2	ENSG00000160087	54.4611	29.5303
RAB4A	ENSG00000168118	19.9068	1.2158
GLIS2	ENSG00000126603	208.63	190.162
SLC36A1	ENSG00000123643	383.199	168.369
IRAK1	ENSG00000184216	107.909	98.8264
TRIT1	ENSG00000043514	26.7436	16.3225
IER5L	ENSG00000188483	104.963	80.7871
TNKS1BP1	ENSG00000149115	89.7501	832.516
SLAIN2	ENSG00000109171	17.1794	76.8135
WDR45	ENSG00000196998	8.4044	NA
ATP6V1B2	ENSG00000147416	9.279	NA
ALDH1L2	ENSG00000136010	28.4499	35.308
NA	ENSG00000143033	NA	10.1376
INPP5F	ENSG00000198825	10.4918	NA
TMSB4X	ENSG00000205542	1.5987	0.1161
ATP5F1A	ENSG00000152234	24.2605	15.5913
SNX1	ENSG00000028528	3.4416	45.638
CARM1	ENSG00000142453	128.782	58.0625
ARHGEF7	ENSG00000102606	427.937	641.316
SMARCA4	ENSG00000127616	2.3292	85.6051
SRRM2	ENSG00000167978	280.63	199.087
FAM32A	ENSG00000105058	46.8185	113.295
C14orf132	ENSG00000227051	445.697	407.803
STMP1	ENSG00000243317	10.0098	NA
SPATS2L	ENSG00000196141	53.5498	NA
NA	ENSG00000180263	NA	77.0426
FOXP4	ENSG00000137166	173.056	74.5999
LARGE1	ENSG00000133424	14.394	NA
PIH1D1	ENSG00000104872	15.4197	12.1744
ADAMTS14	ENSG00000138316	77.1685	NA
NCS1	ENSG00000107130	122.456	697.57
AP1B1	ENSG00000100280	36.3072	NA
MIER2	ENSG00000105556	16.5126	NA
RABGAP1	ENSG00000011454	622.121	499.428
RAB11B	ENSG00000185236	291.35	61.3976
ZNF385A	ENSG00000161642	108.2	NA
KIF5C	ENSG00000168280	205.093	122.881
ZDHHC18	ENSG00000204160	63.3401	19.0755
IFFO2	ENSG00000169991	232.116	206.084
ST18	ENSG00000147488	160.941	521.767
KCNAB2	ENSG00000069424	2320.67	2969.8
DNAJB5	ENSG00000137094	365.305	41.257
ARPC3	ENSG00000111229	29.0479	1.8156
ZSCAN18	ENSG00000121413	154.756	15.8411
TEAD2	ENSG00000074219	50.5645	28.8962
NSMF	ENSG00000165802	122.856	3.6865
TANK	ENSG00000136560	20.5553	26.0189
BLOC1S6	ENSG00000104164	52.963	40.5496
CDH24	ENSG00000139880	92.7239	112.182
NA	ENSG00000132199	NA	1.782
RBM25	ENSG00000119707	928.494	1210.66
ATXN2L	ENSG00000168488	295.304	65.0239
NA	ENSG00000167670	NA	122.848
TMCC2	ENSG00000133069	182.618	92.9815
HPS4	ENSG00000100099	146.224	154.796
SKP1	ENSG00000113558	26.733	40.0861
DNM1	ENSG00000106976	157.679	192.815
PLXNA1	ENSG00000114554	234.691	248.57
NA	ENSG00000196787	NA	3648.29
RPL27A	ENSG00000166441	17.0563	3.8797
DST	ENSG00000151914	1774.86	840.211
MYH9	ENSG00000100345	502.454	29.3668
NA	ENSG00000183576	NA	3.2375
EXOSC8	ENSG00000120699	5.8646	7.5428
MATR3	ENSG00000015479	13.2173	NA
TOM1L2	ENSG00000175662	11.7168	NA
KMT5C	ENSG00000133247	337.963	62.7953
AC004917.1	ENSG00000243797	53.5263	37.1086
PRPF39	ENSG00000185246	85.8064	NA
MAPK7	ENSG00000166484	68.3854	43.6412
ZDBF2	ENSG00000204186	49.2603	NA
PRPF40A	ENSG00000196504	217.484	388.136
SPAG16	ENSG00000144451	19.3358	NA
ISCU	ENSG00000136003	6.4061	NA
NPEPPS	ENSG00000141279	65.103	NA
STX6	ENSG00000135823	23.725	1.794
SLK	ENSG00000065613	119.922	NA
NA	ENSG00000132680	NA	7.5352
DVL1	ENSG00000107404	217.405	46.3515
METTL14	ENSG00000145388	57.7306	62.1112
RASD1	ENSG00000108551	728.498	545.744
ABI2	ENSG00000138443	11.2052	63.565
NDST1	ENSG00000070614	173.423	298.939
AMFR	ENSG00000159461	13.1387	NA
BCL2L11	ENSG00000153094	88.9791	NA
NA	ENSG00000134697	NA	49.9124
MCRIP1	ENSG00000225663	65.9312	10.3462
AC092143.1	ENSG00000198211	252.501	169.867
PKD1	ENSG00000008710	4438.4	3950.89
DRAXIN	ENSG00000162490	8.0475	8.9471
MAP2K2	ENSG00000126934	3.8067	2.1862
AHDC1	ENSG00000126705	19.7363	24.7468
PIK3R2	ENSG00000105647	130.607	80.0557
MKRN1	ENSG00000133606	56.6909	88.4033
WDR74	ENSG00000133316	114.155	NA
SPAG8	ENSG00000137098	6.7636	4.9996
HDDC2	ENSG00000111906	1.7523	9.0772
NOP2	ENSG00000111641	13.8889	NA
RPL30	ENSG00000156482	2.0014	2.7679
TSC22D1	ENSG00000102804	5.8366	3.0906
SHTN1	ENSG00000187164	291.51	103.105
CELSR2	ENSG00000143126	140.698	52.2575
RASSF8	ENSG00000123094	13.8782	7.5515
ASCC2	ENSG00000100325	310.704	199.843
MADD	ENSG00000110514	29.1474	NA
ITPR2	ENSG00000123104	58.5252	NA
NA	ENSG00000171766	NA	1.9264
CHD6	ENSG00000124177	136.715	212.466
NA	ENSG00000142230	NA	22.7978
SCAMP2	ENSG00000140497	113.611	NA
PTGES3L-AARSD1	ENSG00000108825	17.7269	NA
PRKCZ	ENSG00000067606	125.26	108.113
CSDE1	ENSG00000009307	8.1313	NA
ANKRD13A	ENSG00000076513	30.3071	31.7969
CHAC1	ENSG00000128965	2.0856	NA
PLOD1	ENSG00000083444	8.6747	9.6872
ZSWIM7	ENSG00000214941	31.2973	99.6436
TCF3	ENSG00000071564	276.641	174.818
UQCRC2	ENSG00000140740	8.0834	4.8016
HSP90AB1	ENSG00000096384	92.888	109.869
FAM177A1	ENSG00000151327	55.4129	2.0824
FBLIM1	ENSG00000162458	63.208	NA
PIK3R1	ENSG00000145675	68.5533	NA
SENP3	ENSG00000161956	7.1331	8.3803
NA	ENSG00000105486	NA	10.703
RUFY3	ENSG00000018189	15.5931	24.8566
HECW2	ENSG00000138411	28.1392	NA
ELAVL4	ENSG00000162374	6.7129	NA
OLFML2B	ENSG00000162745	70.6235	66.724
TTC3	ENSG00000182670	4.734	8.7529
CD63	ENSG00000135404	2.9946	0.8848
FBXL19	ENSG00000099364	141.78	72.6833
IGF2	ENSG00000167244	203.249	51.0504
ZNRF1	ENSG00000186187	15.4948	NA
CADM1	ENSG00000182985	81.986	110.717
ARL6IP4	ENSG00000182196	53.06	38.339
TP73	ENSG00000078900	6.7878	NA
HNRNPA1	ENSG00000135486	24.0807	1.0527
R3HDM4	ENSG00000198858	34.6256	NA
NAA40	ENSG00000110583	96.2321	NA
SREBF2	ENSG00000198911	444.747	257.464
CCDC136	ENSG00000128596	6.5635	NA
MRPL43	ENSG00000055950	16.3173	8.5441
HCN2	ENSG00000099822	37.9945	NA
MYD88	ENSG00000172936	14.0425	8.4728
MRPS5	ENSG00000144029	6.989	NA
CPOX	ENSG00000080819	5.2524	NA
NA	ENSG00000013374	NA	44.0668
ARRDC3	ENSG00000113369	158.592	16.7527
RAD50	ENSG00000113522	733.341	697.035
ASNS	ENSG00000070669	24.7533	NA
ANKH	ENSG00000154122	57.9878	NA
RPL14	ENSG00000188846	59.7517	37.8305
PSMC3	ENSG00000165916	141.527	190.258
NA	ENSG00000277224	NA	63.798
PPFIA4	ENSG00000143847	61.1337	NA
AATF	ENSG00000275700	94.0597	28.4495
MPST	ENSG00000128309	16.3655	2.0306
SLC3A2	ENSG00000168003	26.9321	12.3511
C12orf57	ENSG00000111678	3.3425	3.3181
NA	ENSG00000133789	NA	110.268
NA	ENSG00000221914	NA	30.7247
DYNLL1	ENSG00000088986	2.3483	2.5123
DRGX	ENSG00000165606	20.713	NA
NA	ENSG00000164211	NA	17.6939
ARHGEF1	ENSG00000076928	99.0582	NA
PCDHGA2	ENSG00000081853	25.9137	4.1851
CFAP298	ENSG00000159079	95.2281	67.5635
NCAM1	ENSG00000149294	194.05	328.149
C16orf72	ENSG00000182831	2.2135	NA
ANK1	ENSG00000029534	951.524	1272.95
RAB7A	ENSG00000075785	82.9532	63.5059
ZKSCAN8	ENSG00000198315	262.87	413.921
CPT1C	ENSG00000169169	323.276	NA
NT5C	ENSG00000125458	21.5412	NA
MAPK12	ENSG00000188130	2.714	NA
UBAP2	ENSG00000137073	342.512	67.8737
PDIA6	ENSG00000143870	0.5352	8.3789
ATP5PD	ENSG00000167863	1.0001	10.9434
NPTX1	ENSG00000171246	57.579	152.348
ACADVL	ENSG00000072778	445.058	149.807
SEMA6C	ENSG00000143434	7.422	NA
STAG3	ENSG00000066923	210.264	NA
CAPN1	ENSG00000014216	63.0155	22.1138
ETFB	ENSG00000105379	16.2917	24.0437
MDH2	ENSG00000146701	5.4185	20.1986
HIST1H2BE	ENSG00000274290	2269.8	3740.05
DYNC1LI1	ENSG00000144635	5.62	NA
GUCD1	ENSG00000138867	17.1403	NA
COL9A3	ENSG00000092758	2.6973	NA
ARHGAP21	ENSG00000107863	812.337	911.616
INKA2	ENSG00000197852	234.43	4.123
LINC00846	ENSG00000186842	27.3476	25.0962
MAPK9	ENSG00000050748	99.4401	101.13
GGT7	ENSG00000131067	40.6864	9.6064
PRPF31	ENSG00000105618	10.8122	NA
DLGAP3	ENSG00000116544	12.5364	41.9522
LDB3	ENSG00000122367	3.7471	5.6203
PPP2CA	ENSG00000113575	19.2019	NA
WASHC2A	ENSG00000099290	131.767	206.426
PSD3	ENSG00000156011	3312.18	5260.07
TOP1	ENSG00000198900	2.2176	21.9263
EHMT1	ENSG00000181090	1405.27	1249.97
2010-09-01	ENSG00000186522	39.7223	335.079
NA	ENSG00000180376	NA	99.3582
NA	ENSG00000163808	NA	56.2277
SFPQ	ENSG00000116560	23.2266	31.9338
MVD	ENSG00000167508	190.527	26.1389
LRP8	ENSG00000157193	319.984	174.505
DTX3	ENSG00000178498	47.1084	NA
ATP6V0A1	ENSG00000033627	25.8919	NA
TSC22D4	ENSG00000166925	4.4883	2.1378
GPC1	ENSG00000063660	53.1046	18.8802
AC139530.2	ENSG00000262660	15.3914	4.9204
ZNF692	ENSG00000171163	415.958	18.1245
ZC3H4	ENSG00000130749	86.5226	27.6075
EFHC1	ENSG00000096093	16.2177	NA
TACC3	ENSG00000013810	166.849	365.179
SARS	ENSG00000031698	68.86	53.4232
EIF4G3	ENSG00000075151	19.4458	NA
KIF13A	ENSG00000137177	55.135	NA
RXRB	ENSG00000204231	88.4708	NA
EIF1	ENSG00000173812	6.874	4.6109
LLGL1	ENSG00000131899	54.4202	NA
RBM33	ENSG00000184863	1127.12	2115.57
NA	ENSG00000152061	NA	312.071
MRGBP	ENSG00000101189	130.305	84.5149
NA	ENSG00000134874	NA	44.0157
TECPR1	ENSG00000205356	233.205	79.0179
ABL1	ENSG00000097007	295.917	152.098
ZNF618	ENSG00000157657	229.577	46.4555
NDUFV1	ENSG00000167792	73.9511	55.3086
SON	ENSG00000159140	149.477	197.953
GPX1	ENSG00000233276	21.0354	11.2593
RPL15	ENSG00000174748	20.0599	6.9353
NA	ENSG00000114942	NA	3.5598
CCDC124	ENSG00000007080	5.1037	97.7043
CACYBP	ENSG00000116161	3.4293	112.052
WBP1L	ENSG00000166272	106.875	NA
RPS9	ENSG00000170889	6.4421	4.5561
SSR2	ENSG00000163479	4.3779	1.0034
KCNH2	ENSG00000055118	2.0302	NA
MFSD10	ENSG00000109736	97.9586	NA
GCK	ENSG00000106633	13.1805	NA
ZNF708	ENSG00000182141	54.6675	119.185
VPS51	ENSG00000149823	21.5544	11.3316
ADD1	ENSG00000087274	256.621	135.061
FBF1	ENSG00000188878	1235.46	847.238
RAB3D	ENSG00000105514	23.9324	NA
BAZ2B	ENSG00000123636	218.363	210.184
IDH3G	ENSG00000067829	8.7481	NA
ATP5IF1	ENSG00000130770	12.0145	4.3909
PPIL2	ENSG00000100023	77.5876	NA
PREB	ENSG00000138073	10.1297	33.6741
ARPC4	ENSG00000241553	12.7917	8.9846
ANKS1A	ENSG00000064999	117.045	80.4531
PGBD5	ENSG00000177614	140.468	69.1645
RAB6B	ENSG00000154917	3.9981	NA
CLIP2	ENSG00000106665	604.222	53.1198
KLHL17	ENSG00000187961	113.566	NA
YY1AP1	ENSG00000163374	131.829	209.517
MVB12A	ENSG00000141971	72.7687	NA
ARRB2	ENSG00000141480	115.889	37.5383
H1F0	ENSG00000189060	285.731	37.9485
DENND2A	ENSG00000146966	38.6756	NA
S100A11	ENSG00000163191	9.9294	NA
ITPK1	ENSG00000100605	220.146	57.2897
NA	ENSG00000173226	NA	55.5626
JAKMIP2	ENSG00000176049	26.6093	26.6383
RSRP1	ENSG00000117616	200.341	NA
DMPK	ENSG00000104936	125.756	NA
CNOT6	ENSG00000113300	17.7012	NA
SNX25	ENSG00000109762	54.4642	22.6818
DPYSL4	ENSG00000151640	130.688	65.3799
NA	ENSG00000155100	NA	122.231
RAB12	ENSG00000206418	113.049	26.3432
PFKFB3	ENSG00000170525	52.364	177.14
AHSA2P	ENSG00000173209	207.06	NA
HIPK2	ENSG00000064393	100.935	NA
PTCH1	ENSG00000185920	364.063	367.958
MRPL27	ENSG00000108826	2.9635	NA
PGBD2	ENSG00000185220	26.8546	NA
CYYR1	ENSG00000166265	3.78	1.9513
WARS	ENSG00000140105	24.5968	8.9212
HADHA	ENSG00000084754	62.442	6.749
ZNF431	ENSG00000196705	26.4472	185.34
DDX49	ENSG00000105671	42.6626	15.6955
PEG10	ENSG00000242265	31.8611	16.0843
TATDN2	ENSG00000157014	42.2102	NA
NCLN	ENSG00000125912	99.6732	13.769
KRTAP5-2	ENSG00000205867	26.9128	NA
SHMT2	ENSG00000182199	150.426	34.2274
ACTR1A	ENSG00000138107	20.984	34.0512
ACD	ENSG00000102977	6.9498	NA
ZNF587	ENSG00000198466	120.532	8.9246
ARIH1	ENSG00000166233	77.6294	60.7886
SHBG	ENSG00000129214	8.2592	NA
AES	ENSG00000104964	44.5294	19.9582
DUSP22	ENSG00000112679	34.2005	13.9576
ARHGDIA	ENSG00000141522	41.9103	10.4764
LDOC1	ENSG00000182195	36.6936	NA
CCDC39	ENSG00000145075	1308.64	916.946
NUP50	ENSG00000093000	64.9898	10.0804
ZNF138	ENSG00000197008	160.077	NA
MRFAP1L1	ENSG00000178988	292.573	53.5556
CARS	ENSG00000110619	271.103	153.283
CLUAP1	ENSG00000103351	40.2398	NA
SMPD3	ENSG00000103056	41.8149	NA
YKT6	ENSG00000106636	114.568	59.0385
CAMTA1	ENSG00000171735	383.941	0.7678
FAM78A	ENSG00000126882	153.334	105.134
SLIRP	ENSG00000119705	5.0283	3.9265
STAU2	ENSG00000040341	17.4318	63.4875
ISL2	ENSG00000159556	35.64	NA
RIN2	ENSG00000132669	13.9582	242.918
EYA1	ENSG00000104313	8.4509	NA
DCAF8	ENSG00000132716	64.8176	92.1708
NAPG	ENSG00000134265	42.7719	124.609
CDCA8	ENSG00000134690	48.3088	87.6657
LUC7L	ENSG00000007392	433.646	288.033
ANKRD13D	ENSG00000172932	26.6394	5.5257
SH2B1	ENSG00000178188	3.2118	NA
DBNDD1	ENSG00000003249	2.4617	NA
NT5C3B	ENSG00000141698	42.4099	20.4754
CD2BP2	ENSG00000169217	48.2506	NA
ANKRD33B	ENSG00000164236	83.9963	NA
CUL1	ENSG00000055130	4.3997	NA
HNRNPM	ENSG00000099783	209.619	338.985
CCT3	ENSG00000163468	202.732	238.277
RPL23	ENSG00000125691	4.7019	1.8704
DLK1	ENSG00000185559	9.504	1.116
NA	ENSG00000110400	NA	11.396
LRFN1	ENSG00000128011	206.399	165.225
NLGN2	ENSG00000169992	13.3626	NA
TUBB4A	ENSG00000104833	86.7704	NA
MLST8	ENSG00000167965	63.8482	NA
FAM168A	ENSG00000054965	284.65	NA
RAPGEF5	ENSG00000136237	149.997	26.3213
PHYKPL	ENSG00000175309	40.4153	3.0851
MYCBP2	ENSG00000005810	35.5346	NA
RASA4	ENSG00000105808	63.3726	51.1317
PDXK	ENSG00000160209	519.32	67.7793
PLBD2	ENSG00000151176	12.9632	28.5714
RAP2A	ENSG00000125249	18.327	14.7229
PTPN4	ENSG00000088179	6.5297	NA
VAMP2	ENSG00000220205	44.3395	NA
EEPD1	ENSG00000122547	1.354	6.2758
CMIP	ENSG00000153815	101.822	NA
MEGF8	ENSG00000105429	21.7476	NA
KIAA0100	ENSG00000007202	411.498	148.409
NBPF12	ENSG00000268043	111.623	NA
EPB41	ENSG00000159023	100.901	121.321
KTN1	ENSG00000126777	145.86	170.427
CYB5R4	ENSG00000065615	297.696	198.285
TRIM26	ENSG00000234127	50.2337	12.5068
PSEN1	ENSG00000080815	15.3944	NA
NA	ENSG00000073111	NA	124.384
BCAT1	ENSG00000060982	1.6979	18.6174
DNAJC11	ENSG00000007923	39.9367	3.3642
MEF2D	ENSG00000116604	34.7501	50.5235
DDR1	ENSG00000204580	94.3871	43.5159
COL16A1	ENSG00000084636	116.899	3.096
SPOCK2	ENSG00000107742	106.88	238.329
APP	ENSG00000142192	66.9412	56.8459
U2AF2	ENSG00000063244	211.556	184.671
NA	ENSG00000198554	NA	99.3682
RAB40C	ENSG00000197562	166.295	NA
ZDHHC16	ENSG00000171307	3.0144	NA
LARS	ENSG00000133706	7.7427	NA
PSMC4	ENSG00000013275	20.4023	8.7399
VGLL4	ENSG00000144560	6.9414	NA
ENO1	ENSG00000074800	0.84	10.5542
NA	ENSG00000168894	NA	6.4289
SOX4	ENSG00000124766	464.531	1.414
FAM222B	ENSG00000173065	369.492	119.686
FANCE	ENSG00000112039	16.719	NA
KNSTRN	ENSG00000128944	52.3504	63.5041
GIT2	ENSG00000139436	376.794	175.379
IGFBP2	ENSG00000115457	0.569	0.5245
ELOVL1	ENSG00000066322	69.7986	NA
SHISA5	ENSG00000164054	72.0287	25.8251
ZNF48	ENSG00000180035	16.0988	NA
BUD31	ENSG00000106245	4.7548	NA
PRDX1	ENSG00000117450	8.9354	5.5362
EIF5A	ENSG00000132507	74.7925	33.7937
BTBD7	ENSG00000011114	187.158	NA
CRTC3	ENSG00000140577	35.028	NA
CLIP3	ENSG00000105270	19.7101	NA
ABCC1	ENSG00000103222	5.2424	NA
NECAP2	ENSG00000157191	14.0484	NA
CTXN1	ENSG00000178531	22.3892	NA
NCOA2	ENSG00000140396	320.516	356.904
FUBP3	ENSG00000107164	4.6041	8.2788
MED16	ENSG00000175221	39.3527	NA
NANOS1	ENSG00000188613	22.374	0.8514
ADGRL2	ENSG00000117114	34.0605	NA
YWHAG	ENSG00000170027	316.835	311.492
APC	ENSG00000134982	1021.61	333.987
BUB1B	ENSG00000156970	87.807	313.404
SH3BP4	ENSG00000130147	30.3034	5.6728
SLC2A4RG	ENSG00000125520	210.146	NA
RPUSD1	ENSG00000007376	6.0147	40.609
SHC1	ENSG00000160691	16.4976	NA
STX3	ENSG00000166900	49.7891	313.758
NA	ENSG00000177685	NA	4.3856
APEX1	ENSG00000100823	30.6865	16.0506
CDKN1B	ENSG00000111276	6.7568	NA
EIF2B5	ENSG00000145191	105.779	45.5995
GIPC1	ENSG00000123159	9.9044	NA
LRRC59	ENSG00000108829	1.5817	2.7804
AASDHPPT	ENSG00000149313	6.6335	10.1131
PCDHA6	ENSG00000081842	30.1746	NA
DLG4	ENSG00000132535	77.8988	40.8792
TMEM134	ENSG00000172663	5.4241	NA
BICD1	ENSG00000151746	609.359	240.88
H3F3B	ENSG00000132475	16.1871	4.8709
NRDC	ENSG00000078618	14.6942	25.8803
TM7SF2	ENSG00000149809	19.0673	NA
JAM3	ENSG00000166086	52.0203	NA
MDM2	ENSG00000135679	130.697	466.662
NA	ENSG00000064932	NA	28.4622
PELP1	ENSG00000141456	33.8525	5.5251
MRPS25	ENSG00000131368	346.717	198.246
MAPKAP1	ENSG00000119487	0.7598	9.604
RBM39	ENSG00000131051	363.689	715.659
NA	ENSG00000140259	NA	27.4812
GAK	ENSG00000178950	93.4464	15.83
AUTS2	ENSG00000158321	1388.47	949.598
RHOF	ENSG00000139725	83.4861	180.424
EIPR1	ENSG00000032389	30.3348	NA
EZR	ENSG00000092820	8.3614	214.676
NA	ENSG00000114744	NA	29.9615
GGA2	ENSG00000103365	176.935	28.5184
PAK1	ENSG00000149269	28.0625	50.4103
RPS3	ENSG00000149273	93.2143	48.4928
ATP8B2	ENSG00000143515	95.4222	NA
CAPRIN2	ENSG00000110888	351.591	385.322
HIST1H2BJ	ENSG00000124635	75.1716	NA
COPS7B	ENSG00000144524	133.062	60.2837
NKAIN1	ENSG00000084628	80.0391	56.4
SETD5	ENSG00000168137	2606.35	3286.55
XKR7	ENSG00000260903	95.8349	189.087
NA	ENSG00000169683	NA	50.8725
SRSF10	ENSG00000188529	125.927	342.407
ZNF598	ENSG00000167962	469.708	446.396
HM13	ENSG00000101294	0.5808	2.229
SNAPC3	ENSG00000164975	8.1259	82.7441
LUZP1	ENSG00000169641	72.769	NA
IGLON5	ENSG00000142549	53.7011	NA
CALM1	ENSG00000198668	33.9725	31.8606
NA	ENSG00000184349	NA	8.3028
MDGA1	ENSG00000112139	262.165	527.055
SMIM29	ENSG00000186577	8.6979	NA
DNAJC8	ENSG00000126698	53.3091	136.803
ZNF131	ENSG00000172262	3.1792	111.128
COPS6	ENSG00000168090	1.9776	NA
BACH2	ENSG00000112182	105.375	NA
PKP4	ENSG00000144283	322.426	751.174
MRPS34	ENSG00000074071	1.2615	3.7813
KMT2E	ENSG00000005483	945.411	631.724
PODXL2	ENSG00000114631	18.2498	NA
NA	ENSG00000135451	NA	16.717
CDV3	ENSG00000091527	124.002	62.5514
BTBD9	ENSG00000183826	153.087	NA
HARS2	ENSG00000112855	11.5227	NA
NDUFB11	ENSG00000147123	15.6712	14.1607
COTL1	ENSG00000103187	4.2189	32.2055
PRRT2	ENSG00000167371	242.417	9.6212
CDKL5	ENSG00000008086	316.67	NA
LIG3	ENSG00000005156	6.5007	35.7696
C1orf123	ENSG00000162384	7.8378	NA
EYA2	ENSG00000064655	81.1332	54.1598
PHF2	ENSG00000197724	50.583	108.351
MAPK8IP1	ENSG00000121653	162.27	111.861
NKIRAS2	ENSG00000168256	25.5673	16.9436
NDUFS4	ENSG00000164258	1.2452	NA
PANX1	ENSG00000110218	59.1222	NA
LARP7	ENSG00000174720	127.103	174.948
SIPA1L2	ENSG00000116991	4.249	85.2728
KIAA1191	ENSG00000122203	27.1785	45.1225
TPT1	ENSG00000133112	4.0285	1.0014
SRSF4	ENSG00000116350	77.1988	85.7256
TBC1D24	ENSG00000162065	140.74	NA
FAAP100	ENSG00000185504	113.101	20.5157
GTF3C2	ENSG00000115207	3.5413	NA
CAND2	ENSG00000144712	6.8727	6.2733
ZGPAT	ENSG00000197114	62.5266	27.5729
ZNF589	ENSG00000164048	66.5673	NA
DLG5	ENSG00000151208	570.231	1071.31
MTHFD2	ENSG00000065911	5.8435	0.2466
NUDC	ENSG00000090273	24.7788	NA
EMC1	ENSG00000127463	9.8856	NA
PLEKHJ1	ENSG00000104886	12.8711	30.56
ZFAND2B	ENSG00000158552	10.1953	NA
POLR2J	ENSG00000005075	5.3973	2.958
ARID3A	ENSG00000116017	668.933	141.131
NA	ENSG00000164040	NA	7.0635
CSNK1D	ENSG00000141551	58.3931	38.5352
TLN1	ENSG00000137076	18.8952	NA
NOVA2	ENSG00000104967	513.497	155.69
CADM3	ENSG00000162706	93.4546	57.2042
DYRK1A	ENSG00000157540	45.8869	NA
CTSD	ENSG00000117984	0.8112	NA
ME2	ENSG00000082212	752.631	304.976
UNK	ENSG00000132478	165.627	39.496
NA	ENSG00000165804	NA	12.7561
HIST1H2AC	ENSG00000180573	547.282	1161.62
BOC	ENSG00000144857	176.751	132.585
HIST1H2BN	ENSG00000233822	155.877	1410.86
NFASC	ENSG00000163531	608.493	54.9485
RAI1	ENSG00000108557	58.9211	NA
CD24	ENSG00000272398	14.4477	4.1725
DNTTIP2	ENSG00000067334	36.4397	50.0647
KLHDC2	ENSG00000165516	84.145	41.718
CHD4	ENSG00000111642	37.1291	77.4406
Z83844.1	ENSG00000100101	174.691	284.124
CACNA1A	ENSG00000141837	101.885	NA
PES1	ENSG00000100029	20	41.3243
DDA1	ENSG00000130311	75.6981	15.2151
KDM6B	ENSG00000132510	579.419	18.3215
BRD1	ENSG00000100425	86.5487	69.4164
CASC3	ENSG00000108349	293.771	406.737
NOSIP	ENSG00000142546	32.3974	6.674
NA	ENSG00000140368	NA	5.4038
CDK4	ENSG00000135446	17.308	0.371
HOXB2	ENSG00000173917	8.3552	NA
SAFB2	ENSG00000130254	366.86	259.774
PAXBP1	ENSG00000159086	73.9735	103.262
UGGT1	ENSG00000136731	24.6819	106.306
GPSM1	ENSG00000160360	5.1193	20.9828
NUMA1	ENSG00000137497	123.363	127.809
AL662899.1	ENSG00000204422	60.0143	6.314
MSC	ENSG00000178860	12.4439	NA
FAM13A	ENSG00000138640	909.116	382.73
NA	ENSG00000066697	NA	11.067
NA	ENSG00000196369	NA	211.337
LMBR1L	ENSG00000139636	254.917	26.743
TM6SF1	ENSG00000136404	3.9318	11.6891
NA	ENSG00000170540	NA	6.4081
ARFIP2	ENSG00000132254	7.4158	8.141
KAT5	ENSG00000172977	5.3158	NA
PHF21A	ENSG00000135365	96.2815	152.386
ATAT1	ENSG00000137343	12.8081	NA
CDK5R1	ENSG00000176749	94.8546	NA
ABCF3	ENSG00000161204	104.671	NA
KDM4A	ENSG00000066135	8.2461	4.2789
MSI1	ENSG00000135097	204.253	122.896
AGAP2	ENSG00000135439	6.1545	NA
TUBA1B	ENSG00000123416	9.2962	5.5329
ATXN7L3	ENSG00000087152	151.857	59.2938
FGD1	ENSG00000102302	17.2625	NA
RPL26	ENSG00000161970	8.3271	6.4294
NA	ENSG00000151967	NA	0.5382
TRA2B	ENSG00000136527	43.8975	89.0621
2003-09-01	ENSG00000100167	463.476	381.487
ARHGEF39	ENSG00000137135	50.2437	NA
NA	ENSG00000163430	NA	32.5364
FRS2	ENSG00000166225	105.146	NA
DBI	ENSG00000155368	11.9284	2.649
POLR2I	ENSG00000105258	8.0978	6.3912
TMEM184A	ENSG00000164855	36.5064	121.383
YIPF2	ENSG00000130733	33.7067	13.8734
NA	ENSG00000198901	NA	5.4277
BLCAP	ENSG00000166619	3.952	NA
SAP30BP	ENSG00000161526	27.5087	44.3874
CHTOP	ENSG00000160679	7.1645	9.2503
BCR	ENSG00000186716	391.415	187.431
ZBTB42	ENSG00000179627	21.7062	NA
PTPMT1	ENSG00000110536	71.6256	8.6138
ARL10	ENSG00000175414	108.225	96.2627
THOC1	ENSG00000079134	51.5949	84.001
ULK1	ENSG00000177169	684.959	193.12
INTS11	ENSG00000127054	363.245	97.7706
WDR75	ENSG00000115368	38.3229	NA
KCTD12	ENSG00000178695	11.6594	3.0186
RTN4RL2	ENSG00000186907	39.046	NA
CAVIN4	ENSG00000170681	39.849	NA
CAPZB	ENSG00000077549	4.7841	0.57
FAM149B1	ENSG00000138286	8.1532	16.0456
PPP1R14B	ENSG00000173457	42.8179	24.1892
STAG2	ENSG00000101972	38.2234	NA
PCMTD2	ENSG00000203880	39.2759	NA
DNAJB6	ENSG00000105993	7.126	17.9164
MTA1	ENSG00000182979	550.161	440.445
NET1	ENSG00000173848	36.2369	1.3083
CIAO1	ENSG00000144021	68.5665	5.7474
DNAJC27	ENSG00000115137	46.944	NA
GTF2A1	ENSG00000165417	205.004	292.884
NONO	ENSG00000147140	0.1794	39.8323
PMEL	ENSG00000185664	9.9796	NA
NA	ENSG00000067596	NA	22.5108
MFAP4	ENSG00000166482	0.7184	13.8561
SLC25A39	ENSG00000013306	80.3523	9.8439
DDX56	ENSG00000136271	20.1781	17.4703
ROBO1	ENSG00000169855	57.0743	58.8459
UBXN6	ENSG00000167671	78.3275	6.1362
MAGED4B	ENSG00000187243	94.6302	14.7325
SNRNP70	ENSG00000104852	1148.28	689.568
NACA2	ENSG00000253506	6.8765	NA
ZC3H15	ENSG00000065548	366.124	500.464
NA	ENSG00000273136	NA	113.021
AC073896.1	ENSG00000144785	20.6988	18.5956
IMPDH1	ENSG00000106348	531.852	74.2424
HUWE1	ENSG00000086758	7.3878	NA
DPYSL5	ENSG00000157851	344.872	214.248
PAFAH1B1	ENSG00000007168	120.514	36.4249
GABBR1	ENSG00000204681	81.6885	NA
RRP36	ENSG00000124541	39.7112	34.0657
SUSD6	ENSG00000100647	262.915	117.096
B4GALNT1	ENSG00000135454	30.9966	NA
CLU	ENSG00000120885	21.5094	37.8103
OGDH	ENSG00000105953	6.1668	3.593
NA	ENSG00000135972	NA	37.6485
PLCB1	ENSG00000182621	278.979	349.719
CHGA	ENSG00000100604	21.9291	42.198
PPP1CA	ENSG00000172531	8.7288	9.8366
CMTR1	ENSG00000137200	65.9574	27.2485
MED27	ENSG00000160563	18.4488	4.9176
BYSL	ENSG00000112578	2.3376	NA
CEBPB	ENSG00000172216	38.3636	10.1166
MYT1	ENSG00000196132	284.106	5.1381
SEC61A2	ENSG00000065665	3.7185	NA
ATP5F1D	ENSG00000099624	6.385	1.9946
DHPS	ENSG00000095059	14.8036	9.9375
CEP170	ENSG00000143702	221.279	411.274
KCNJ6	ENSG00000157542	313.105	172.862
NA	ENSG00000143179	NA	3.4008
AGBL5	ENSG00000084693	0.16	NA
ANAPC7	ENSG00000196510	8.9064	NA
E4F1	ENSG00000167967	134.519	NA
TCTE1	ENSG00000146221	6.6702	4.5207
BMP2K	ENSG00000138756	216.61	NA
POU4F1	ENSG00000152192	19.9895	5.317
MYLIP	ENSG00000007944	507.347	NA
AJM1	ENSG00000232434	20.4741	NA
EXOC6B	ENSG00000144036	22.4349	NA
NBPF1	ENSG00000219481	96.0644	39.982
PILRA	ENSG00000085514	9.5625	NA
ARID1B	ENSG00000049618	1174.45	2513.18
DAPK3	ENSG00000167657	89.4316	50.3623
HNRNPA0	ENSG00000177733	94.1554	8.7377
NA	ENSG00000068078	NA	22.6702
CDK11A	ENSG00000008128	72.0326	36.7513
YWHAH	ENSG00000128245	1.0359	38.0646
PHF1	ENSG00000112511	12.4823	NA
NFYC	ENSG00000066136	10.0123	2.259
RDH11	ENSG00000072042	25.6123	14.0307
ATOH8	ENSG00000168874	3.4668	NA
SLC25A36	ENSG00000114120	4.0576	9.1656
TRAF4	ENSG00000076604	125.177	90.5637
ODC1	ENSG00000115758	3.228	NA
NR2F6	ENSG00000160113	8.1468	1.5112
PRDM8	ENSG00000152784	57.1674	NA
MRPL38	ENSG00000204316	223.996	228.495
BRPF3	ENSG00000096070	385.216	14.8027
FBXW7	ENSG00000109670	28.6598	82.9605
TTYH2	ENSG00000141540	35.6141	25.4759
RBM10	ENSG00000182872	65.479	35.8859
NSD1	ENSG00000165671	453.301	286.315
POLR3E	ENSG00000058600	169.207	NA
NA	ENSG00000126803	NA	67.6821
EPHB4	ENSG00000196411	106.459	NA
XPC	ENSG00000154767	179.862	304.917
IPO9	ENSG00000198700	20.6829	NA
KLHDC4	ENSG00000104731	27.6746	NA
FGD4	ENSG00000139132	477.715	458.523
PSMD13	ENSG00000185627	4.741	NA
PPP1R35	ENSG00000160813	60.5928	NA
TIMM13	ENSG00000099800	14.6169	14.5476
PNN	ENSG00000100941	1208.94	414.596
MRPL51	ENSG00000111639	3.7441	0.744
ELAVL2	ENSG00000107105	7.5485	NA
PBX2	ENSG00000204304	46.3756	NA
RAB26	ENSG00000167964	55.305	132.172
HARS	ENSG00000170445	43.9388	32.8294
RASSF3	ENSG00000153179	113.94	20.4322
MAX	ENSG00000125952	29.55	17.6624
QRICH1	ENSG00000198218	1.5232	NA
SACS	ENSG00000151835	72.8864	NA
WAC	ENSG00000095787	545.441	341.922
NA	ENSG00000078304	NA	16.2955
RPL3	ENSG00000100316	54.92	52.2576
PHF23	ENSG00000040633	2.0923	35.2297
KCTD2	ENSG00000180901	211.252	14.643
EXOSC9	ENSG00000123737	19.5032	3.1847
NA	ENSG00000089685	NA	3.555
CTBP1	ENSG00000159692	86.5178	137.119
MEX3B	ENSG00000183496	248.231	267.912
DEGS2	ENSG00000168350	194.6	64.7714
LIMA1	ENSG00000050405	24.0288	235.782
SYNGR1	ENSG00000100321	17.4751	NA
ABTB1	ENSG00000114626	11.0196	NA
ST3GAL2	ENSG00000157350	118.049	101.471
NA	ENSG00000090581	NA	28.7156
FADS2	ENSG00000134824	88.8304	44.4743
AC087289.3	ENSG00000267426	65.2967	24.4018
UBE4B	ENSG00000130939	56.2299	0.9192
NCOR2	ENSG00000196498	225.653	548.409
NA	ENSG00000137878	NA	47.7029
CCDC167	ENSG00000198937	7.177	NA
NA	ENSG00000113387	NA	5.1198
CELF2	ENSG00000048740	47.8133	83.0153
TLE3	ENSG00000140332	304.908	107.115
TULP4	ENSG00000130338	358.325	284.272
USP10	ENSG00000103194	18.9879	NA
STK10	ENSG00000072786	4.8517	NA
FARSA	ENSG00000179115	40.6457	13.0425
PRPH	ENSG00000135406	43.273	0.3066
NA	ENSG00000131470	NA	24.4302
RANGAP1	ENSG00000100401	28.5246	10.8535
MSANTD4	ENSG00000170903	4.7232	41.0264
ACTB	ENSG00000075624	162.946	98.3001
AKAP8L	ENSG00000011243	879.556	461.722
CLEC2D	ENSG00000069493	47.2371	9.9017
ATP11A	ENSG00000068650	82.1793	NA
CREBZF	ENSG00000137504	73.3774	287.986
DDX42	ENSG00000198231	884.713	269.779
RCOR3	ENSG00000117625	2.7442	NA
ING1	ENSG00000153487	14.7268	27.4601
CEP57	ENSG00000166037	76.1294	207.874
LSS	ENSG00000160285	94.1264	52.7262
NA	ENSG00000125733	NA	119.317
EPC2	ENSG00000135999	24.7281	NA
NA	ENSG00000111602	NA	23.8642
ZNF445	ENSG00000185219	81.6624	NA
CKB	ENSG00000166165	110.117	63.8249
MAP2K1	ENSG00000169032	11.9282	NA
ZCCHC17	ENSG00000121766	1.5132	7.2912
ANK2	ENSG00000145362	1334.35	2299.39
RPL38	ENSG00000172809	2.1147	1.2087
CARS2	ENSG00000134905	63.0275	46.1538
PPM1F	ENSG00000100034	322.558	279.629
MEN1	ENSG00000133895	53.0517	NA
NDUFS8	ENSG00000110717	14.635	7.2123
PRDX5	ENSG00000126432	6.7465	2.4531
HDGFL2	ENSG00000167674	466.735	427
PMPCA	ENSG00000165688	7.7276	NA
ATP2A3	ENSG00000074370	90.7515	21.4033
STIP1	ENSG00000168439	43.0308	49.6027
NAP1L1	ENSG00000187109	45.4068	54.0971
BRD3	ENSG00000169925	615.263	804.268
SDAD1	ENSG00000198301	534.231	553.892
NA	ENSG00000163399	NA	1.7615
ZNF189	ENSG00000136870	170.591	48.9611
CSTB	ENSG00000160213	287.923	83.4908
FBXO10	ENSG00000147912	220.507	NA
TRIR	ENSG00000123144	21.7588	17.3758
ZNF706	ENSG00000120963	31.2009	13.3763
AXIN1	ENSG00000103126	116.663	NA
NA	ENSG00000040275	NA	225.814
DOC2B	ENSG00000272636	1125.84	1064.91
HDAC6	ENSG00000094631	7.781	NA
MAFA	ENSG00000182759	145.098	NA
LZTR1	ENSG00000099949	335.687	NA
GANAB	ENSG00000089597	30.0809	1.7565
IRGQ	ENSG00000167378	114.451	NA
RYR2	ENSG00000198626	52.6188	NA
DAZAP1	ENSG00000071626	105.876	33.0159
TANC2	ENSG00000170921	2325.07	249.302
NELFE	ENSG00000204356	48.9994	7.311
ILVBL	ENSG00000105135	23.365	17.0216
STAT2	ENSG00000170581	13.5389	NA
PSMD8	ENSG00000099341	82.6261	42.8457
TSC2	ENSG00000103197	272.545	15.4856
NA	ENSG00000162337	NA	22.3992
CDS2	ENSG00000101290	48.5497	NA
VHL	ENSG00000134086	25.8701	NA
CNTN2	ENSG00000184144	76.8462	148.599
FKBP8	ENSG00000105701	44.7223	33.7301
ZNF623	ENSG00000183309	97.836	NA
PLXNB1	ENSG00000164050	270.06	NA
NA	ENSG00000111845	NA	5.2393
MYBBP1A	ENSG00000132382	57.7759	20.6015
RAB35	ENSG00000111737	83.5514	12.2528
ADD2	ENSG00000075340	280.314	277.075
CDR2L	ENSG00000109089	27.3132	101.609
SSR4	ENSG00000180879	0.5229	NA
MEGF6	ENSG00000162591	175.662	59.092
ERCC1	ENSG00000012061	1.1076	NA
SLU7	ENSG00000164609	53.2583	114.701
NECAB2	ENSG00000103154	3.5196	NA
ZNF74	ENSG00000185252	133.063	4.153
ELFN1	ENSG00000225968	68.319	41.1545
DENND5A	ENSG00000184014	56.9785	4.2796
DOT1L	ENSG00000104885	52.8704	192.267
NUDT16	ENSG00000198585	82.4023	NA
DBNL	ENSG00000136279	265.025	147.17
TTBK1	ENSG00000146216	23.3664	NA
SOGA3	ENSG00000214338	36.3359	NA
RNF31	ENSG00000092098	167.246	70.7517
BRK1	ENSG00000254999	4.4807	NA
PARP10	ENSG00000178685	34.185	2.2275
RPL13A	ENSG00000142541	25.4476	20.784
GRM2	ENSG00000164082	62.6706	7.219
NA	ENSG00000131094	NA	21.5945
ARHGAP39	ENSG00000147799	81.9883	NA
HERPUD1	ENSG00000051108	6.5114	NA
EPB41L3	ENSG00000082397	294.137	120.772
GRM4	ENSG00000124493	289.31	280.859
CPT1B	ENSG00000205560	741.618	17.694
RNASEK-C17orf49	ENSG00000161939	6.7855	NA
KIAA0408	ENSG00000189367	853.369	812.892
SDF4	ENSG00000078808	55.0338	71.0024
TUBG1	ENSG00000131462	31.14	33.2336
NA	ENSG00000122678	NA	81.1638
SLC38A2	ENSG00000134294	13.3362	23.3103
RPS25	ENSG00000118181	25.0092	8.3089
TMED9	ENSG00000184840	0.9486	15.6053
NA	ENSG00000158164	NA	2.509
ARNT2	ENSG00000172379	67.0008	NA
EIF3D	ENSG00000100353	20.0793	45.5142
NTRK1	ENSG00000198400	199.342	80.6631
UBL4A	ENSG00000102178	15.3528	NA
CC2D1A	ENSG00000132024	183.009	NA
CCT7	ENSG00000135624	7.9897	4.9843
KIF3B	ENSG00000101350	152.155	NA
NA	ENSG00000076944	NA	2.3
SLC35B1	ENSG00000121073	4.4881	NA
NA	ENSG00000147419	NA	29.9345
SEC13	ENSG00000157020	2.9592	NA
KIAA1549	ENSG00000122778	15.6489	NA
C9orf16	ENSG00000171159	14.1966	7.3412
CALU	ENSG00000128595	6.7318	27.3415
ADAP1	ENSG00000105963	26.6894	64.2923
RTN2	ENSG00000125744	178.893	14.3295
ADM2	ENSG00000128165	325.745	192.582
UBAC1	ENSG00000130560	24.7196	NA
MARCKSL1	ENSG00000175130	5.9477	54.9963
MVP	ENSG00000013364	41.34	138.903
NA	ENSG00000089048	NA	67.4324
POR	ENSG00000127948	61.8063	100.153
NA	ENSG00000101444	NA	1.6463
GRHPR	ENSG00000137106	46.3861	NA
RPL8	ENSG00000161016	19.2625	9.6249
BTBD17	ENSG00000204347	40.0129	NA
PAXX	ENSG00000148362	15.9061	NA
LTBP4	ENSG00000090006	7.7728	NA
CASTOR3	ENSG00000239521	53.6944	41.461
USP22	ENSG00000124422	554.655	475.638
ZNF71	ENSG00000197951	57.1893	NA
MFNG	ENSG00000100060	17.0073	26.6432
CCT2	ENSG00000166226	2.1715	NA
PTPRN	ENSG00000054356	7.7333	NA
PPP1R10	ENSG00000204569	47.0788	17.1276
PBRM1	ENSG00000163939	285.86	169.449
NA	ENSG00000121741	NA	28.9313
NOL4L	ENSG00000197183	1483.69	1307.75
ATP5MC2	ENSG00000135390	0.4998	NA
NA	ENSG00000114126	NA	23.6234
BPHL	ENSG00000137274	7.2629	NA
RRP1	ENSG00000160214	17.5882	NA
PDAP1	ENSG00000106244	456.501	339.603
HK1	ENSG00000156515	18.5285	16.1321
SKIV2L	ENSG00000204351	431.68	54.0822
TMF1	ENSG00000144747	37.7574	NA
PABPC1	ENSG00000070756	22.7457	6.0452
DYNLRB1	ENSG00000125971	1.7266	5.2082
NEFL	ENSG00000277586	421.372	515.425
B4GALT5	ENSG00000158470	112.318	18.2763
KMT5A	ENSG00000183955	391.926	345.104
NISCH	ENSG00000010322	171.838	NA
MICALL1	ENSG00000100139	160.231	242.67
CLK2	ENSG00000176444	18.7761	NA
REEP5	ENSG00000129625	7.2444	46.128
CAMK2N1	ENSG00000162545	58.2081	5.7091
NA	ENSG00000275052	NA	73.2136
AKT1	ENSG00000142208	19.1745	50.2886
ARID4B	ENSG00000054267	38.8531	24.9207
EPB41L1	ENSG00000088367	163.498	147.567
KLHL25	ENSG00000183655	22.2275	37.5944
NA	ENSG00000140564	NA	11.7282
DAB2IP	ENSG00000136848	758.291	372.058
MRPL21	ENSG00000197345	18.9189	NA
COX7C	ENSG00000127184	2.8323	NA
WRAP73	ENSG00000116213	29.8122	NA
PRPF8	ENSG00000174231	1.212	NA
HMGB1	ENSG00000189403	18.3016	19.0629
RAF1	ENSG00000132155	193.636	162.644
BCL2L2	ENSG00000129473	18.3093	NA
FKBP10	ENSG00000141756	139.961	NA
RNF10	ENSG00000022840	74.5751	15.2594
RAC3	ENSG00000169750	1.636	NA
REXO1	ENSG00000079313	425.733	111.768
CREB5	ENSG00000146592	12.369	NA
NA	ENSG00000112339	NA	12.5116
R3HCC1	ENSG00000104679	32.4659	38.7578
NEK9	ENSG00000119638	9.7102	NA
MAU2	ENSG00000129933	31.9408	NA
HIC2	ENSG00000169635	460.943	250.537
BAHCC1	ENSG00000266074	310.991	NA
AP1M1	ENSG00000072958	47.8403	6.4498
NA	ENSG00000134574	NA	3.7884
EFS	ENSG00000100842	25.4895	33.5879
GCC2	ENSG00000135968	288.672	93.9531
GLUL	ENSG00000135821	126.491	20.5902
BLOC1S1	ENSG00000135441	2.9548	NA
UBN1	ENSG00000118900	125.317	117.641
PAX6	ENSG00000007372	15.1068	NA
IGFBPL1	ENSG00000137142	9.0111	0.949
PQBP1	ENSG00000102103	30.6763	NA
B4GALNT4	ENSG00000182272	411.913	139.793
NA	ENSG00000104728	NA	24.4506
MAP4	ENSG00000047849	64.6394	68.4021
TRAF7	ENSG00000131653	189.194	239.842
CSNK1E	ENSG00000213923	453.347	353.875
FAM120AOS	ENSG00000188938	5.062	NA
TMEM9	ENSG00000116857	29.9159	NA
GPS2	ENSG00000132522	305.087	88.2032
NA	ENSG00000149503	NA	14.3368
MAPK11	ENSG00000185386	700.424	77.0483
STK40	ENSG00000196182	170.02	107.823
TCEA2	ENSG00000171703	92.3015	50.4593
KRI1	ENSG00000129347	28.4977	NA
ADGRL3	ENSG00000150471	27.5854	28.7447
RGS16	ENSG00000143333	6.9382	13.7044
FAM102A	ENSG00000167106	92.2242	NA
SUSD2	ENSG00000099994	12.1307	20.1214
POLR1D	ENSG00000186184	1.2335	14.9869
MGAT4B	ENSG00000161013	33.1991	20.4357
BMS1	ENSG00000165733	5.8672	NA
FAM171A2	ENSG00000161682	2.468	NA
RAD23A	ENSG00000179262	114.658	112.709
RBM3	ENSG00000102317	4.1929	NA
ADIPOR2	ENSG00000006831	10.0584	NA
MED28	ENSG00000118579	35.0511	NA
HRAS	ENSG00000174775	111.363	10.2938
ENAH	ENSG00000154380	294.232	492.48
TPM2	ENSG00000198467	188.932	101.11
KRBA2	ENSG00000184619	191.265	27.137
RACGAP1	ENSG00000161800	2.6456	10.1292
NCBP3	ENSG00000074356	509.383	769.577
ISL1	ENSG00000016082	76.5545	NA
PPP1R12C	ENSG00000125503	338.61	7.9529
TMX1	ENSG00000139921	16.371	33.4798
SSH1	ENSG00000084112	334.622	665.918
TAX1BP1	ENSG00000106052	240.722	599.132
GNAO1	ENSG00000087258	365.377	358.72
MAGI1	ENSG00000151276	139.61	33.5881
USP46	ENSG00000109189	6.7104	5.0136
SH3BP5L	ENSG00000175137	42.4261	NA
MAP3K13	ENSG00000073803	217.808	NA
RAB11FIP3	ENSG00000090565	231.477	159.056
NDUFS5	ENSG00000168653	17.1328	9.16
GNAL	ENSG00000141404	1.7512	10.6014
EIF4A2	ENSG00000156976	37.0549	28.6724
TBC1D10B	ENSG00000169221	65.9249	103.832
ZRANB2	ENSG00000132485	6.7645	NA
RXRA	ENSG00000186350	24.4825	NA
KCTD10	ENSG00000110906	18.9861	18.254
IER5	ENSG00000162783	97.5119	713.48
CYB561D2	ENSG00000114395	6.7352	NA
TRAK1	ENSG00000182606	74.1249	75.4359
FJX1	ENSG00000179431	50.9094	NA
REEP3	ENSG00000165476	281.273	88.2118
CTSA	ENSG00000064601	52.2495	19.7333
TRAPPC10	ENSG00000160218	121.219	NA
PPARD	ENSG00000112033	165.993	192.1
SYT1	ENSG00000067715	16.4078	57.123
OLIG3	ENSG00000177468	1.7036	20.4976
NA	ENSG00000166128	NA	21.6111
ELMO2	ENSG00000062598	8.6785	NA
NXN	ENSG00000167693	20.85	10.8544
LYPLA2	ENSG00000011009	13.7788	NA
CD46	ENSG00000117335	14.0067	NA
PISD	ENSG00000241878	63.1567	NA
KIF1A	ENSG00000130294	281.812	492.135
CAMKV	ENSG00000164076	301.584	241.399
BAIAP3	ENSG00000007516	7.5931	25.9541
SCG2	ENSG00000171951	9.3158	NA
RPS6KB2	ENSG00000175634	75.3812	7.852
FBLN1	ENSG00000077942	23.2915	15.4347
LINGO1	ENSG00000169783	464.623	21.9991
ZNF496	ENSG00000162714	10.1511	28.2919
SECISBP2	ENSG00000187742	4.5405	5.2752
PARG	ENSG00000227345	88.5659	81.9695
BOD1	ENSG00000145919	9.909	19.1978
MARCKS	ENSG00000277443	11.7692	17.1168
FLNA	ENSG00000196924	2937.73	1198.33
NRBP2	ENSG00000185189	252.308	NA
SELENOH	ENSG00000211450	4.6575	NA
NA	ENSG00000100632	NA	3.0537
H3F3A	ENSG00000163041	2.5147	NA
CTIF	ENSG00000134030	301.454	30.6065
ARHGEF11	ENSG00000132694	98.6855	76.6718
CNDP2	ENSG00000133313	1.4108	NA
AP2A2	ENSG00000183020	4.587	10.4517
ERAL1	ENSG00000132591	9.0941	NA
RSPH14	ENSG00000100218	105.523	56.6286
NCALD	ENSG00000104490	26.0418	NA
SSSCA1	ENSG00000173465	2.2334	8.5768
UQCR10	ENSG00000184076	1.1551	5.1438
RAB34	ENSG00000109113	24.226	NA
CRTC1	ENSG00000105662	7.7778	NA
FTL	ENSG00000087086	8.028	1.1615
ARVCF	ENSG00000099889	72.9471	NA
SEMA4D	ENSG00000187764	6.0239	NA
URI1	ENSG00000105176	202.479	79.9421
TFE3	ENSG00000068323	57.6866	18.2217
FSD1	ENSG00000105255	12.8284	4.6272
NHLH2	ENSG00000177551	82.7963	75.283
RGS12	ENSG00000159788	5.3053	NA
CDC42EP4	ENSG00000179604	17.8718	165.076
FNDC3A	ENSG00000102531	47.691	NA
GPRIN3	ENSG00000185477	24.3515	69.4817
ZBED4	ENSG00000100426	98.5343	NA
AC009133.1	ENSG00000238045	178.942	139.167
BAP1	ENSG00000163930	14.5373	6.9984
POGK	ENSG00000143157	31.0751	101.27
RPS11	ENSG00000142534	50.0516	38.676
THNSL2	ENSG00000144115	4.2051	NA
SPSB4	ENSG00000175093	48.6093	25.32
DHCR24	ENSG00000116133	35.1897	17.3014
RNF168	ENSG00000163961	222.472	608.249
HOMER3	ENSG00000051128	88.4699	48.2336
NA	ENSG00000177084	NA	102.705
HSPA4	ENSG00000170606	270.991	435.396
IGF2BP2	ENSG00000073792	205.596	47.1597
DDTL	ENSG00000099974	0.3346	NA
MCM7	ENSG00000166508	228.873	167.964
EFCAB14	ENSG00000159658	71.0673	NA
NME1-NME2	ENSG00000011052	1.5011	1.5363
PKN1	ENSG00000123143	47.1256	30.6262
UHMK1	ENSG00000152332	214.367	NA
CLASP1	ENSG00000074054	22.6912	NA
SH3BP1	ENSG00000100092	1.6533	25.9268
MAP7D1	ENSG00000116871	2.3307	NA
KLF7	ENSG00000118263	195.534	163.577
RMI2	ENSG00000175643	25.2371	NA
GLB1L2	ENSG00000149328	616.371	252.147
MDM4	ENSG00000198625	34.4422	555.061
SH3GL1	ENSG00000141985	91.1726	177.656
TNIP1	ENSG00000145901	5.7926	NA
ATP5F1B	ENSG00000110955	2.122	2.9138
MAGEF1	ENSG00000177383	3.1264	NA
HP1BP3	ENSG00000127483	120.215	261.565
NA	ENSG00000123552	NA	15.6786
MARK1	ENSG00000116141	64.7574	NA
NA	ENSG00000100916	NA	38.688
RTF1	ENSG00000137815	34.0342	3.7837
PWWP2B	ENSG00000171813	40.6456	NA
FAAP20	ENSG00000162585	4.1438	NA
ARHGEF17	ENSG00000110237	55.9007	NA
ADAM11	ENSG00000073670	1174.9	356.341
SMARCD1	ENSG00000066117	58.5161	12.9217
PPP1R18	ENSG00000146112	21.2296	7.7838
SETDB1	ENSG00000143379	7.2974	NA
SF3A3	ENSG00000183431	3.4893	NA
ZNF827	ENSG00000151612	227.113	302.881
ENC1	ENSG00000171617	100.457	13.3988
SLC5A2	ENSG00000140675	47.5672	NA
GAA	ENSG00000171298	105.958	60.8446
INA	ENSG00000148798	10.9189	NA
SESTD1	ENSG00000187231	77.4943	16.1571
GPBP1	ENSG00000062194	14.0454	59.1551
NA	ENSG00000101773	NA	139.912
PLEKHA5	ENSG00000052126	28.1206	45.5283
MIB2	ENSG00000197530	592.444	NA
RAPGEF6	ENSG00000158987	110.924	NA
RPL5	ENSG00000122406	22.698	11.6761
EIF3A	ENSG00000107581	450.448	405.833
NEIL1	ENSG00000140398	4.2024	NA
ZNF354C	ENSG00000177932	16.4379	3.1998
NCSTN	ENSG00000162736	1.952	NA
WBP2	ENSG00000132471	38.9211	NA
ANKZF1	ENSG00000163516	28.6548	46.6003
ICMT	ENSG00000116237	9.6	NA
TOP2B	ENSG00000077097	340.392	317.645
CNTFR	ENSG00000122756	19.8479	NA
FTSJ3	ENSG00000108592	568.676	14.4545
SKI	ENSG00000157933	852.797	386.393
TMX2	ENSG00000213593	18.9406	NA
ZNHIT3	ENSG00000273611	0.3294	NA
SHPRH	ENSG00000146414	18.127	233.237
KIAA0319L	ENSG00000142687	28.6121	7.4494
GNA12	ENSG00000146535	62.2718	30.1322
HMGB2	ENSG00000164104	73.281	85.7874
PPP1R14A	ENSG00000167641	45.3783	22.292
KIDINS220	ENSG00000134313	174.992	397.11
EIF4G2	ENSG00000110321	42.4924	47.6424
ODF2	ENSG00000136811	107.674	NA
CCSER2	ENSG00000107771	20.0279	NA
WASF1	ENSG00000112290	19.8127	NA
TRIO	ENSG00000038382	159.706	80.8837
SVIL	ENSG00000197321	117.247	157.59
NA	ENSG00000139433	NA	20.5003
C11orf96	ENSG00000187479	42.3676	NA
CHMP4A	ENSG00000254505	82.9177	109.278
COG4	ENSG00000103051	25.8833	NA
CTDP1	ENSG00000060069	26.155	16.7006
NOP53	ENSG00000105373	26.9064	15.0104
TBC1D14	ENSG00000132405	117.842	59.3457
LZTS3	ENSG00000088899	59.5517	NA
CCNT2	ENSG00000082258	197.272	305.725
TMEM151B	ENSG00000178233	200.054	143.083
HDAC4	ENSG00000068024	39.2284	NA
NA	ENSG00000198752	NA	10.8195
GNL3	ENSG00000163938	79.1727	7.2297
HNRNPUL2	ENSG00000214753	16.8766	NA
ARHGEF6	ENSG00000129675	89.4152	119.129
LRRC8A	ENSG00000136802	393.054	3.0864
SNX9	ENSG00000130340	12.6119	2.0735
PPP1R12A	ENSG00000058272	36.6994	17.9423
NA	ENSG00000093167	NA	24.8861
NA	ENSG00000196547	NA	19.789
EFR3B	ENSG00000084710	148.994	NA
SH3GLB2	ENSG00000148341	184.116	77.7168
ZHX1	ENSG00000165156	44.2006	58.8783
ADAM22	ENSG00000008277	76.6041	12.5538
TBC1D1	ENSG00000065882	1.069	3.7412
HID1	ENSG00000167861	73.0032	NA
IRF2BP2	ENSG00000168264	29.0902	NA
DCTN2	ENSG00000175203	63.791	67.7565
GNB2	ENSG00000172354	9.0028	1.348
CRK	ENSG00000167193	10.4166	NA
ERCC5	ENSG00000134899	37.769	NA
NES	ENSG00000132688	96.213	7.333
ARFGAP2	ENSG00000149182	36.8007	69.9362
SLC25A22	ENSG00000177542	141.367	127.847
CDK2AP1	ENSG00000111328	16.1532	7.4009
PBX4	ENSG00000105717	187.185	403.097
NPRL2	ENSG00000114388	56.7356	3.184
RBFOX2	ENSG00000100320	62.311	NA
CANX	ENSG00000127022	210.66	357.238
CRYBG3	ENSG00000080200	8.1546	37.2871
ZNF302	ENSG00000089335	22.4515	NA
PTTG1IP	ENSG00000183255	33.0466	28.3845
MRPL20	ENSG00000242485	17.2889	1.0179
KCTD15	ENSG00000153885	31.6877	21.714
TET3	ENSG00000187605	237.358	786.25
CCER2	ENSG00000262484	7.3932	NA
SORBS1	ENSG00000095637	18.7167	91.4027
SRRT	ENSG00000087087	154.822	52.9811
CNN3	ENSG00000117519	134.518	61.7041
NFIA	ENSG00000162599	1236.74	127.401
TMEM63C	ENSG00000165548	66.5355	162.358
GABARAP	ENSG00000170296	14.7093	10.6325
STX2	ENSG00000111450	92.8747	54.838
ANXA5	ENSG00000164111	15.3619	19.6639
BASP1	ENSG00000176788	489.68	424.679
CPLX2	ENSG00000145920	1481.61	83.2519
ZC3H14	ENSG00000100722	82.3967	176.958
NKAIN4	ENSG00000101198	1.4144	19.3728
RAB4B-EGLN2	ENSG00000171570	81.9274	61.3153
NA	ENSG00000159210	NA	6.0289
DCAF5	ENSG00000139990	42.7413	NA
NCKIPSD	ENSG00000213672	80.95	NA
B3GAT1	ENSG00000109956	298.419	410.74
MVK	ENSG00000110921	8.2335	NA
HERC1	ENSG00000103657	106.365	NA
KIAA1211	ENSG00000109265	78.8262	82.6218
LOXL3	ENSG00000115318	12.7125	NA
DXO	ENSG00000204348	125.873	3.842
RPUSD3	ENSG00000156990	58.2163	NA
CRTC2	ENSG00000160741	347.296	39.1767
NA	ENSG00000139718	NA	269.067
ZNF286A	ENSG00000187607	240.464	287.865
FBXW5	ENSG00000159069	154.813	104.851
NDUFB2	ENSG00000090266	8.609	1.4112
NA	ENSG00000184164	NA	7.7488
FAM129B	ENSG00000136830	42.477	NA
PLEKHH3	ENSG00000068137	37.1157	NA
CDIPT	ENSG00000103502	7.7933	15.643
DEF8	ENSG00000140995	14.2595	NA
ATG12	ENSG00000145782	10.4351	NA
PPP6R3	ENSG00000110075	261.219	445.939
TLX3	ENSG00000164438	47.3893	9.2098
PLCG1	ENSG00000124181	333.182	75.0258
EIF2AK1	ENSG00000086232	95.6259	58.5184
HYI	ENSG00000178922	4.542	NA
STRBP	ENSG00000165209	117.934	178.062
FAM20C	ENSG00000177706	136.361	164.307
GFRA1	ENSG00000151892	144.323	NA
THBS3	ENSG00000169231	81.6206	NA
NKD2	ENSG00000145506	4.7634	31.8646
GTF2F1	ENSG00000125651	1.7596	193.342
MCRS1	ENSG00000187778	44.4687	20.217
TALDO1	ENSG00000177156	53.1616	59.5305
LMNA	ENSG00000160789	42.6369	31.417
NDUFB7	ENSG00000099795	18.3166	9.9955
EIF5	ENSG00000100664	19.7032	23.1326
SCRN1	ENSG00000136193	137.258	141.647
NA	ENSG00000120742	NA	4.4562
STAU1	ENSG00000124214	3.6423	NA
RPS14	ENSG00000164587	3.3961	1.1379
ATP8A1	ENSG00000124406	285.588	431.757
CHRNE	ENSG00000108556	67.7267	222.407
UBAP2L	ENSG00000143569	12.6922	35.5847
TMEM259	ENSG00000182087	97.3625	29.7618
CCDC92	ENSG00000119242	2.1918	12.597
TOX3	ENSG00000103460	50.9381	52.7394
TUBA1A	ENSG00000167552	49.0134	29.8498
CXXC5	ENSG00000171604	1.5325	NA
PTPRS	ENSG00000105426	308.835	350.348
FAM107B	ENSG00000065809	274.845	495.944
DCTN1	ENSG00000204843	387.245	225.645
ZNF787	ENSG00000142409	28.1974	5.6287
TTLL7	ENSG00000137941	52.5242	NA
EXOC7	ENSG00000182473	480.464	4.5516
RASSF4	ENSG00000107551	226.012	139.876
CAMSAP1	ENSG00000130559	4.5709	213.423
NA	ENSG00000088882	NA	15.9769
NATD1	ENSG00000274180	32.9949	4.4824
RETREG3	ENSG00000141699	16.3866	NA
GOLIM4	ENSG00000173905	315.433	599.792
GLYR1	ENSG00000140632	365.791	266.078
APLP1	ENSG00000105290	155.109	36.1532
PCK2	ENSG00000100889	10.8094	6.497
DDX17	ENSG00000100201	229.565	142.052
EPS8L1	ENSG00000131037	0.6958	NA
MRFAP1	ENSG00000179010	166.058	107.458
CCDC14	ENSG00000175455	273.576	182.194
CLCN7	ENSG00000103249	70.6501	NA
BZW2	ENSG00000136261	3.774	NA
TBC1D9B	ENSG00000197226	159.656	10.9725
TIMP2	ENSG00000035862	71.4957	NA
PAF1	ENSG00000006712	68.7911	13.3576
ZNF512B	ENSG00000196700	59.6075	NA
SLC16A3	ENSG00000141526	336.052	151.28
FAM43A	ENSG00000185112	23.3802	NA
PALM	ENSG00000099864	242.867	93.8304
GTPBP1	ENSG00000100226	65.8143	NA
NA	ENSG00000165113	NA	4.4498
GPAT4	ENSG00000158669	167.05	76.8391
NA	ENSG00000170234	NA	79.6198
PTK7	ENSG00000112655	242.352	92.4649
PPM1G	ENSG00000115241	0.5222	6.076
MRPS24	ENSG00000062582	13.7878	NA
PITPNA	ENSG00000174238	218.271	282.646
CDK11B	ENSG00000248333	436.389	510.969
TCAF1	ENSG00000198420	55.4699	68.4094
RAB30	ENSG00000137502	400.544	129.966
RBP1	ENSG00000114115	22.0937	10.458
RAB6A	ENSG00000175582	13.6299	NA
FBXL5	ENSG00000118564	6.1177	NA
AGAP3	ENSG00000133612	173.163	0.7928
RING1	ENSG00000204227	21.266	NA
SERF2	ENSG00000140264	69.2068	51.244
PHGDH	ENSG00000092621	5.7331	2.6543
NA	ENSG00000143816	NA	9.1803
SSRP1	ENSG00000149136	94.4463	102.276
ACAP3	ENSG00000131584	452.392	256.464
ACACA	ENSG00000278540	54.9956	NA
ONECUT1	ENSG00000169856	195.26	NA
CHMP7	ENSG00000147457	16.523	NA
C11orf58	ENSG00000110696	40.4592	66.4939
NA	ENSG00000277075	NA	251.215
EFNB2	ENSG00000125266	69.2319	55.9187
SBF1	ENSG00000100241	138.846	23.98
SLC22A23	ENSG00000137266	124.965	276.975
BOD1L1	ENSG00000038219	322.954	1152.5
ZBTB46	ENSG00000130584	378.669	122.891
ILF3	ENSG00000129351	1097.54	1210.39
THOC5	ENSG00000100296	277.845	242.833
ATF5	ENSG00000169136	9.5583	0.7368
PQLC1	ENSG00000122490	30.1616	18.2306
ABCA5	ENSG00000154265	670.096	31.3757
ACBD5	ENSG00000107897	7.2255	NA
RUNX1T1	ENSG00000079102	1566.77	1591.49
HSPH1	ENSG00000120694	95.917	31.2174
MTA3	ENSG00000057935	111.825	46.7114
TNRC6A	ENSG00000090905	10577.3	4116.08
RBM15B	ENSG00000259956	10.5557	14.6381
GPR137C	ENSG00000180998	47.7937	NA
ZNF428	ENSG00000131116	24.5074	8.9091
LBHD1	ENSG00000162194	5.3998	36.9381
YLPM1	ENSG00000119596	4.5714	110.917
ATP1A3	ENSG00000105409	15.6222	24.8146
EIF3B	ENSG00000106263	23.1423	40.6816
DNAJA2	ENSG00000069345	24.0779	67.2015
TMSB10	ENSG00000034510	19.9289	11.0506
GALNT17	ENSG00000185274	154.439	83.1284
CEP170B	ENSG00000099814	133.709	157.449
TSC1	ENSG00000165699	49.9155	NA
DRD2	ENSG00000149295	0.2607	5.5869
NA	ENSG00000152894	NA	6.7476
NA	ENSG00000112118	NA	50.1786
TRIOBP	ENSG00000100106	183.535	166.141
CALM3	ENSG00000160014	111.18	91.2223
SPATC1L	ENSG00000160284	2.5993	NA
RSRC2	ENSG00000111011	347.111	397.754
NMNAT2	ENSG00000157064	22.3626	NA
ARHGEF2	ENSG00000116584	179.844	67.9862
ICE1	ENSG00000164151	6.5658	NA
TPM1	ENSG00000140416	164.245	188.481
PPP4R3A	ENSG00000100796	60.1381	134.004
CCNB1	ENSG00000134057	19.0609	85.7226
CPSF6	ENSG00000111605	148.956	103.42
TOMM40	ENSG00000130204	70.1636	38.5694
ARPP19	ENSG00000128989	36.3758	26.8354
RPLP0	ENSG00000089157	7.8326	3.9522
PTPRU	ENSG00000060656	49.6855	68.9778
HERC2	ENSG00000128731	321.323	99.2847
NA	ENSG00000096060	NA	27.6661
ADAR	ENSG00000160710	21.1964	25.0418
SPAG5	ENSG00000076382	3.2277	47.3686
HDGF	ENSG00000143321	8.5383	34.6179
JAG2	ENSG00000184916	8.271	NA
CRNKL1	ENSG00000101343	26.945	143.659
PRMT1	ENSG00000126457	115.684	123.968
ENO2	ENSG00000111674	6.24	NA
PPIA	ENSG00000196262	1.9174	NA
ZNF316	ENSG00000205903	293.667	NA
MGRN1	ENSG00000102858	267.987	84.7706
RNF187	ENSG00000168159	0.8526	20.2979
RAP2B	ENSG00000181467	53.5818	164.974
RPL19	ENSG00000108298	55.3406	57.6039
BTN2A2	ENSG00000124508	90.7011	NA
NA	ENSG00000187446	NA	18.3783
UCHL1	ENSG00000154277	73.7654	34.4531
RBBP4	ENSG00000162521	73.4435	15.6258
TPD52	ENSG00000076554	134.951	179.333
TEPSIN	ENSG00000167302	305.343	NA
GFI1	ENSG00000162676	449.894	310.258
MYADM	ENSG00000179820	68.0684	NA
RNF130	ENSG00000113269	33.2216	17.3621
DVL3	ENSG00000161202	428.942	195.872
RPL28	ENSG00000108107	17.5947	10.492
MAPRE2	ENSG00000166974	17.344	NA
SULF2	ENSG00000196562	25.8682	8.2091
CBARP	ENSG00000099625	422.411	114.126
MZT2B	ENSG00000152082	25.0089	13.0287
LRRC47	ENSG00000130764	33.0607	5.2528
NA	ENSG00000126787	NA	64.4339
GNG3	ENSG00000162188	3.409	NA
RPS24	ENSG00000138326	20.7344	14.3597
RAB5C	ENSG00000108774	61.6126	18.7782
RPL37	ENSG00000145592	5.0647	3.1824
NA	ENSG00000129810	NA	86.0378
LAPTM4A	ENSG00000068697	0.9328	NA
SCARB2	ENSG00000138760	16.8529	12.7936
G3BP2	ENSG00000138757	59.1759	105.6
XPO6	ENSG00000169180	40.0941	7.8062
DPYSL2	ENSG00000092964	78.0782	8.6229
CDR1	ENSG00000184258	238156	163417
NA	ENSG00000213853	NA	9.521
SMARCAD1	ENSG00000163104	149.656	103.429
PMFBP1	ENSG00000118557	31.1261	NA
CSTF3	ENSG00000176102	22.8477	7.6344
BRSK2	ENSG00000174672	850.797	196.488
PA2G4	ENSG00000170515	4.1207	55.9471
EXTL3	ENSG00000012232	153.77	32.6599
KCNH8	ENSG00000183960	161.979	16.1117
KIAA0513	ENSG00000135709	382.337	48.3069
ZNF441	ENSG00000197044	274.817	NA
SLC25A3	ENSG00000075415	7.7941	NA
IK	ENSG00000113141	212.58	232.72
LRPAP1	ENSG00000163956	165.619	208.232
CPLX1	ENSG00000168993	347.776	188.366
SPG7	ENSG00000197912	259.608	31.4308
KCNT2	ENSG00000162687	46.2822	6.3046
ZNF362	ENSG00000160094	87.5702	59.5014
CTDNEP1	ENSG00000175826	28.3496	1.2411
BICRA	ENSG00000063169	19.1425	4.4282
NA	ENSG00000179583	NA	11.1595
CAPN10	ENSG00000142330	63.1518	8.3883
EAPP	ENSG00000129518	2.6702	NA
GTF3C1	ENSG00000077235	63.3679	NA
CBX5	ENSG00000094916	0.5728	NA
PTPN9	ENSG00000169410	2.0233	NA
ZMYND11	ENSG00000015171	197.192	557.514
HSPB1	ENSG00000106211	4.62	7.396
SNPH	ENSG00000101298	26.4423	NA
MARK2	ENSG00000072518	128.807	111.152
LRCH4	ENSG00000077454	111.669	1.5099
PREX1	ENSG00000124126	532.252	294.661
CHGB	ENSG00000089199	2.0152	10.417
CCDC47	ENSG00000108588	2.6862	80.7719
NA	ENSG00000159592	NA	1.0505
TBC1D17	ENSG00000104946	299.627	83.7118
AP2B1	ENSG00000006125	53.1322	52.1409
CMTM7	ENSG00000153551	29.0378	9.3878
CDC42SE1	ENSG00000197622	137.153	71.2118
ACAA1	ENSG00000060971	12.2197	36.8839
KPNB1	ENSG00000108424	29.6776	14.6906
CCAR1	ENSG00000060339	766.449	559.747
NEFM	ENSG00000104722	796.971	687.171
BICDL1	ENSG00000135127	100.546	NA
PFKL	ENSG00000141959	180.242	NA
KDM5B	ENSG00000117139	51.8922	57.8973
CSNK2B	ENSG00000204435	33.6639	19.5684
MLXIP	ENSG00000175727	218.893	333.027
VPS35	ENSG00000069329	20.8796	NA
CD276	ENSG00000103855	56.3726	11.6819
ZNF865	ENSG00000261221	83.3351	NA
MCMDC2	ENSG00000178460	3.4988	NA
TTC19	ENSG00000011295	4.5898	15.6281
HMGA1	ENSG00000137309	52.0479	8.5797
FBXO44	ENSG00000132879	43.8688	NA
ST13	ENSG00000100380	32.0801	49.9223
PIDD1	ENSG00000177595	409.328	97.6772
RBFOX3	ENSG00000167281	112.323	17.2259
NA	ENSG00000131747	NA	113.025
E2F1	ENSG00000101412	45.1226	22.2759
FNBP1	ENSG00000187239	89.9854	NA
VAV2	ENSG00000160293	206.761	434.227
VANGL2	ENSG00000162738	11.8922	NA
PDXDC1	ENSG00000179889	116.994	72.9362
RNF38	ENSG00000137075	31.5822	NA
ARHGEF10L	ENSG00000074964	21.7536	29.7181
MKI67	ENSG00000148773	253.537	493.769
CLIC1	ENSG00000213719	1.5156	NA
DOC2A	ENSG00000149927	70.029	6.4623
NSFL1C	ENSG00000088833	22.9351	35.8362
PHC3	ENSG00000173889	246.838	NA
TRIM35	ENSG00000104228	15.364	NA
NA	ENSG00000170779	NA	2.861
UPF3A	ENSG00000169062	2.0034	16.4168
CNST	ENSG00000162852	31.392	2.64
SRPK2	ENSG00000135250	56.8022	27.8689
NSRP1	ENSG00000126653	219.759	272.469
GON4L	ENSG00000116580	148.026	232.058
CDHR2	ENSG00000074276	39.4687	13.2933
CLINT1	ENSG00000113282	7.3654	55.7263
ZNF69	ENSG00000198429	24.9514	NA
SCD	ENSG00000099194	36.7624	16.5887
OS9	ENSG00000135506	62.7114	36.8138
ITM2B	ENSG00000136156	3.619	NA
CHURC1-FNTB	ENSG00000125954	16.6479	76.1192
BRMS1	ENSG00000174744	65.8958	65.9364
NSUN2	ENSG00000037474	63.4547	NA
B3GALT4	ENSG00000235863	64.656	47.1172
NA	ENSG00000164897	NA	2.9184
LZTS1	ENSG00000061337	395.406	340.41
DNAJA3	ENSG00000103423	12.7145	NA
STAT6	ENSG00000166888	153.78	NA
ARID1A	ENSG00000117713	125.28	81.8395
MED24	ENSG00000008838	84.8526	8.2915
FNBP1L	ENSG00000137942	143.777	95.9099
HABP4	ENSG00000130956	31.3471	NA
NA	ENSG00000235162	NA	7.6734
ZSWIM8	ENSG00000214655	178.645	49.7488
ZDHHC8	ENSG00000099904	15.7481	NA
TRAP1	ENSG00000126602	149.464	73.4505
ATR	ENSG00000175054	88.359	NA
LDLR	ENSG00000130164	112.264	66.3383
METRNL	ENSG00000176845	2.6496	NA
SGCB	ENSG00000163069	2.0349	24.6791
METTL26	ENSG00000130731	6.052	NA
STX16	ENSG00000124222	391.598	266.865
PPP1R1A	ENSG00000135447	25.222	9.8812
NA	ENSG00000165238	NA	23.5196
LRCH1	ENSG00000136141	24.4084	41.049
ROGDI	ENSG00000067836	197.051	60.6771
RANBP3	ENSG00000031823	24.1713	118.068
PSMD3	ENSG00000108344	53.8361	58.093
TECPR2	ENSG00000196663	140.774	NA
GRK6	ENSG00000198055	122.171	31.3831
NA	ENSG00000133985	NA	48.6728
AKR1B1	ENSG00000085662	19.8151	NA
ZFP90	ENSG00000184939	69.8543	NA
MYEF2	ENSG00000104177	46.2424	55.0244
KCNQ2	ENSG00000075043	612.651	542.496
PTPN18	ENSG00000072135	6.6864	8.5104
NDUFA10	ENSG00000130414	2.717	54.8388
TRIM62	ENSG00000116525	130.274	89.5155
ZNF660	ENSG00000144792	47.2956	NA
CCDC93	ENSG00000125633	7.4452	NA
PMPCB	ENSG00000105819	4.1896	13.0452
TRAPPC5	ENSG00000181029	15.4358	10.1941
LOXL1	ENSG00000129038	58.3568	48.9888
CLUH	ENSG00000132361	13.203	NA
IGDCC4	ENSG00000103742	53.4687	NA
RAB1B	ENSG00000174903	48.0474	15.8957
CACNA1B	ENSG00000148408	55.7033	NA
ANKRD10	ENSG00000088448	7.6292	NA
PPP6R2	ENSG00000100239	40.6241	NA
NA	ENSG00000100138	NA	3.4145
ANO8	ENSG00000074855	1063.93	158.067
NADK	ENSG00000008130	5.364	NA
CDK5R2	ENSG00000171450	61.6617	5.7552
NA	ENSG00000123106	NA	3.0188
SUPT7L	ENSG00000119760	69.6564	45.618
SARNP	ENSG00000205323	51.7224	47.5562
P4HA2	ENSG00000072682	2.955	NA
CUEDC2	ENSG00000107874	32.0665	45.1413
RHOC	ENSG00000155366	52.7968	7.4801
ATP1B3	ENSG00000069849	9.9568	1.1203
CTNNBL1	ENSG00000132792	15.7338	NA
ZMYND19	ENSG00000165724	14.3726	NA
SCG3	ENSG00000104112	16.6061	7.8648
SELENON	ENSG00000162430	21.0116	82.5618
TMEM88	ENSG00000167874	69.1724	NA
GRK2	ENSG00000173020	255.273	51.0006
HDAC5	ENSG00000108840	31.2717	21.4302
GPATCH8	ENSG00000186566	348.127	185.767
PTGES2	ENSG00000148334	73.5583	29.076
EIF3L	ENSG00000100129	14.0543	19.1901
CAPZA2	ENSG00000198898	11.5697	51.0143
PYCR2	ENSG00000143811	63.4124	11.6583
OSBP2	ENSG00000184792	28.2379	37.0155
RBMX	ENSG00000147274	109.627	83.9819
SURF4	ENSG00000148248	5.8447	NA
TMUB2	ENSG00000168591	63.7983	NA
PPP1R16B	ENSG00000101445	115.478	NA
EME2	ENSG00000197774	52.6058	NA
PCGF2	ENSG00000277258	90.3633	0.8617
BAZ1A	ENSG00000198604	18.8469	37.5124
GADD45GIP1	ENSG00000179271	32.3645	244.988
ZFYVE26	ENSG00000072121	43.5996	NA
CHN1	ENSG00000128656	6.6482	NA
SNX29	ENSG00000048471	147.577	17.43
MUM1	ENSG00000160953	471.901	290.977
SRSF9	ENSG00000111786	58.4804	41.309
MAGED2	ENSG00000102316	1.2623	NA
CAMKK1	ENSG00000004660	112.867	142.742
NOP10	ENSG00000182117	0.267	7.47
IGF1R	ENSG00000140443	39.36	297.243
ZEB2	ENSG00000169554	2155.04	3787.1
MDH1	ENSG00000014641	4.616	5.0244
STK25	ENSG00000115694	32.2886	23.3889
SSNA1	ENSG00000176101	1.7022	5.4154
NA	ENSG00000147601	NA	300.974
PGRMC1	ENSG00000101856	17.0016	16.0603
ZNF655	ENSG00000197343	79.7794	116.627
OTUB1	ENSG00000167770	180.943	36.7232
CELF6	ENSG00000140488	167.808	252.542
TRA2A	ENSG00000164548	62.9832	6.5949
U2AF1L5	ENSG00000275895	3.9117	NA
TSKU	ENSG00000182704	83.0812	NA
PRR14	ENSG00000156858	3.2967	NA
RNH1	ENSG00000023191	179.989	94.326
LASP1	ENSG00000002834	282.918	135.145
RHBDL3	ENSG00000141314	287.103	231.527
CRMP1	ENSG00000072832	48.9435	20.4809
RCC1L	ENSG00000274523	630.308	20.7494
GAL	ENSG00000069482	4.7188	10.4195
TM9SF4	ENSG00000101337	65.1785	63.3071
GNAI2	ENSG00000114353	208.504	198.45
NA	ENSG00000139620	NA	18.0128
ITM2C	ENSG00000135916	37.3892	2.3968
MAFG	ENSG00000197063	33.2297	13.2031
USP4	ENSG00000114316	4.4849	NA
STMN2	ENSG00000104435	17.2292	7.8314
PXDN	ENSG00000130508	56.9252	496.023
NA	ENSG00000163320	NA	5.6259
GDAP1L1	ENSG00000124194	14.1758	NA
PSMA4	ENSG00000041357	6.2442	NA
CCDC12	ENSG00000160799	54.4544	28.3383
C6orf62	ENSG00000112308	5.2945	NA
SEC62	ENSG00000008952	73.1782	254.398
STK24	ENSG00000102572	288.496	118.223
PDPK1	ENSG00000140992	186.591	166.017
NA	ENSG00000198780	NA	48.2968
USP48	ENSG00000090686	1.8988	15.525
APBB1	ENSG00000166313	10.9543	NA
PIN1	ENSG00000127445	57.3555	50.3957
ARIH2	ENSG00000177479	29.7855	11.3129
LRRFIP1	ENSG00000124831	101.561	779.01
EPC1	ENSG00000120616	5.3248	NA
NCOR1	ENSG00000141027	426.778	653.454
WDTC1	ENSG00000142784	5.5344	7.3395
DTD1	ENSG00000125821	16.9144	8.9368
NDUFA13	ENSG00000186010	38.6029	20.8137
SAMD11	ENSG00000187634	10.2	NA
TUBA1C	ENSG00000167553	1.4931	NA
MARS	ENSG00000166986	494.612	278.159
CCNL2	ENSG00000221978	630.221	639.693
SCN3B	ENSG00000166257	89.4582	6.248
MRPS7	ENSG00000125445	11.5078	16.9057
BHLHE22	ENSG00000180828	3.1782	NA
SESN2	ENSG00000130766	45.0979	NA
MAP3K11	ENSG00000173327	108.87	23.192
YARS	ENSG00000134684	12.4745	2.9162
CHST2	ENSG00000175040	3.8629	35.9315
HNRNPH3	ENSG00000096746	15.6521	15.0541
ERVK3-1	ENSG00000142396	31.1066	29.1739
SLC2A11	ENSG00000133460	5.3095	NA
ATG4B	ENSG00000168397	102.023	22.2566
KIF19	ENSG00000196169	3.022	200.58
OCIAD1	ENSG00000109180	1.6152	NA
TBCD	ENSG00000141556	6.776	NA
[truncated: 1,629 more rows]
