# Supplementary material for: Combined Experimental and System-Level Analyses Reveal the Complex Regulatory Network of miR-124 during Human Neurogenesis
Source: Cell Syst. 2018 Oct 24;7(4):438–452.e8. doi: 10.1016/j.cels.2018.08.011 (PMC6205824; doi:10.1016/j.cels.2018.08.011)
Supplement: Table S9. List of High-Probability Targets with Peak Score from AGO2-IP, Differential Expression Analysis (DESeq2), Normalized mRNA Counts from Pre-AGO2-RIP (IN), Mean, and Gene Information, Related to Figure 4 [file mmc6.xlsx]

## Sheet: Table S9
Supplemental Table S9. List of high-probability targets with peak score from AGO2-IP, differential expression analysis (DESeq2), normalized mRNA counts from pre-AGO2-RIP (IN), mean and gene information. Related to Figure 4.
Gene.ID	Ensembl.ID	Differential 3' UTR signal/PeakScore	baseMean	log2FoldChange	lfcSE	stat	pvalue	padj	KO.d4.IN.1	KO.d4.IN.2	KO.d4.IN.3	WT.d4.IN.1	WT.d4.IN.2	WT.d4.IN.3	KO.d4.mean	WT.d4.mean	Chromosome	Start	End	Strand	Biotype	Description
BAX	ENSG00000087088	-0.2778	6386.14	0.723063	0.20927	3.45516	0.000549959	0.00650202	4541.4	5835.9	3745.6	2676.9	2963	2893.4	4707.7	2844.4	19	48954815	48961798	1	protein_coding	BCL2-associated X protein [Source:HGNC Symbol;Acc:HGNC:959]
PPM1F	ENSG00000100034	-4.4072	3256.97	1.06304	0.19433	5.47029	4.49e-08	1.96e-06	7263.7	6057.6	8976.5	3730.9	3482.5	3425.7	7432.6	3546.4	22	21919420	21952837	-1	protein_coding	protein phosphatase, Mg2+/Mn2+ dependent, 1F [Source:HGNC Symbol;Acc:HGNC:19388]
ACAA2	ENSG00000167315	-3.2266	4421.23	1.01725	0.104589	9.72622	2.33e-22	1.15e-19	7335	6132.6	6619.7	3286.5	3327.4	3302.8	6695.8	3305.5	18	49782167	49813960	-1	protein_coding	acetyl-CoA acyltransferase 2 [Source:HGNC Symbol;Acc:HGNC:83]
TIMM50	ENSG00000105197	-0.413	8811.02	0.710868	0.150416	4.72601	2.29e-06	6.38e-05	17651.9	19986.6	16545.4	10959.3	11100.2	11001.6	18061.3	11020.4	19	39480412	39493785	1	protein_coding	translocase of inner mitochondrial membrane 50 homolog (S. cerevisiae) [Source:HGNC Symbol;Acc:HGNC:23656]
TNFRSF10B	ENSG00000120889	-8.3732	5065.91	0.491902	0.143483	3.4283	0.000607382	0.00704181	4307	3926.6	5073.7	2946	3453.6	3056.1	4435.8	3151.9	8	23020133	23069179	-1	protein_coding	tumor necrosis factor receptor superfamily, member 10b [Source:HGNC Symbol;Acc:HGNC:11905]
RAB34	ENSG00000109113	-24.226	3164.85	0.948975	0.164374	5.77328	7.77e-09	4.24e-07	2342.5	2396.9	2223.5	1161.1	1218.4	1219.6	2320.9	1199.7	17	28714281	28718429	-1	protein_coding	RAB34, member RAS oncogene family [Source:HGNC Symbol;Acc:HGNC:16519]
UBE2G2	ENSG00000184787	-36.8726	5105.44	0.631473	0.166296	3.79728	0.000146294	0.00221227	7391.2	6915.6	7794.7	4830.8	4724	4692.7	7367.2	4749.2	21	44768580	44802019	-1	protein_coding	ubiquitin-conjugating enzyme E2G 2 [Source:HGNC Symbol;Acc:HGNC:12483]
TP73	ENSG00000078900	-6.7878	1384.78	0.472351	0.126036	3.74774	0.000178436	0.00259075	2968.9	2953.8	3389.5	2289.5	2308.5	2111.2	3104	2236.4	1	3652520	3736201	1	protein_coding	tumor protein p73 [Source:HGNC Symbol;Acc:HGNC:12003]
PTTG1IP	ENSG00000183255	-3.3376	14418	0.78632	0.279082	2.81752	0.00483958	0.0347834	27380	30495.8	27305.7	16051	17081.2	16016.3	28393.8	16382.8	21	44849585	44873903	-1	protein_coding	pituitary tumor-transforming 1 interacting protein [Source:HGNC Symbol;Acc:HGNC:13524]
CCND2	ENSG00000118971	-226.978	9593	0.661868	0.156791	4.22135	2.43e-05	0.000482297	12735.4	9673.9	10197.2	7028.6	7148.2	6407.2	10868.8	6861.3	12	4273772	4305350	1	protein_coding	cyclin D2 [Source:HGNC Symbol;Acc:HGNC:1583]
HSF1	ENSG00000185122	-12.0129	3128.09	0.484011	0.111736	4.33173	1.48e-05	0.000317753	4237.6	4525.6	3738.6	3034.7	3125.9	2773.9	4167.3	2978.2	8	144291591	144314722	1	protein_coding	heat shock transcription factor 1 [Source:HGNC Symbol;Acc:HGNC:5224]
LBH	ENSG00000213626	-11.3293	5546.3	0.636444	0.207595	3.06579	0.00217096	0.0190165	11215.3	11213.9	11547.2	7427.1	7153.1	7229.3	11325.5	7269.8	2	30231531	30323730	1	protein_coding	limb bud and heart development [Source:HGNC Symbol;Acc:HGNC:29532]
POLR2E	ENSG00000099817	-6.3741	4851.55	0.505546	0.156024	3.24018	0.00119454	0.0120235	5224.1	5664.3	5247.8	3702.4	3719.7	3932.5	5378.8	3784.8	19	1086579	1095380	-1	protein_coding	polymerase (RNA) II (DNA directed) polypeptide E, 25kDa [Source:HGNC Symbol;Acc:HGNC:9192]
CTDSP1	ENSG00000144579	-547.165	1122.98	2.03647	0.178677	11.3975	4.3e-30	3.4e-27	1843.6	2468.5	1607.7	468.9	491.6	474.6	1973.3	478.4	2	218398256	218405941	1	protein_coding	CTD (carboxy-terminal domain, RNA polymerase II, polypeptide A) small phosphatase 1 [Source:HGNC Symbol;Acc:HGNC:21614]
LIN28A	ENSG00000131914	-74.4793	48911.7	0.392689	0.121316	3.23692	0.00120827	0.0121119	9022.9	10155.8	8753.7	6863.4	6930.4	7470.8	9310.8	7088.2	1	26410778	26429722	1	protein_coding	lin-28 homolog A (C. elegans) [Source:HGNC Symbol;Acc:HGNC:15986]
GRM4	ENSG00000124493	-2.0502	5846.24	0.768925	0.0871268	8.82535	1.09e-18	3.4e-16	12726	13418.7	13014.6	7850.2	8016.7	7104.7	13053.1	7657.2	6	34018645	34155622	-1	protein_coding	glutamate receptor, metabotropic 4 [Source:HGNC Symbol;Acc:HGNC:4596]
ATF5	ENSG00000169136	-7.4127	4235.65	1.05663	0.256511	4.11925	3.8e-05	0.000704964	9777.8	10608.1	8357.7	4475	5228.2	4039.3	9581.2	4580.8	19	49928702	49933935	1	protein_coding	activating transcription factor 5 [Source:HGNC Symbol;Acc:HGNC:790]
CDIP1	ENSG00000089486	-1.7861	3983.14	0.318178	0.117215	2.71449	0.00663787	0.0439955	4526.4	4334.6	4605.2	3466.9	3745.7	3585	4488.7	3599.2	16	4510675	4538828	-1	protein_coding	cell death-inducing p53 target 1 [Source:HGNC Symbol;Acc:HGNC:13234]
SUMO1	ENSG00000116030	-5.003	5323.55	0.584094	0.194414	3.00438	0.00266126	0.0221212	5196	6733.8	4617.1	3622.8	3658	3736.7	5515.6	3672.5	2	202206180	202238608	-1	protein_coding	small ubiquitin-like modifier 1 [Source:HGNC Symbol;Acc:HGNC:12502]
ADGRL1	ENSG00000072071	-37.2881	4541.69	0.507126	0.19028	2.66515	0.00769543	0.0487728	5501.7	6473.5	6450.6	4591.3	4195.8	4158.8	6141.9	4315.3	19	14147743	14206187	-1	protein_coding	adhesion G protein-coupled receptor L1 [Source:HGNC Symbol;Acc:HGNC:20973]
AKT2	ENSG00000105221	-1.5307	4453.51	0.482759	0.161118	2.9963	0.00273277	0.0225632	7125.8	6748.6	7853.4	5335.4	5019	5179.2	7242.6	5177.8	19	40230317	40285536	-1	protein_coding	v-akt murine thymoma viral oncogene homolog 2 [Source:HGNC Symbol;Acc:HGNC:392]
SNAI2	ENSG00000019549	-63.5597	1464.56	0.743146	0.11011	6.74909	1.49e-11	1.38e-09	3622.5	3674.3	3590.4	2132.5	2161	2206.1	3629.1	2166.6	8	48917690	48921740	-1	protein_coding	snail family zinc finger 2 [Source:HGNC Symbol;Acc:HGNC:11094]
ROCK1	ENSG00000067900	-8.243	3087.89	0.519866	0.19409	2.67847	0.00739586	0.047457	4477.7	4686.9	4505.7	3098.9	3061.3	3358.7	4556.8	3173	18	20946906	21111851	-1	protein_coding	Rho-associated, coiled-coil containing protein kinase 1 [Source:HGNC Symbol;Acc:HGNC:10251]
MAPKAPK2	ENSG00000162889	-41.2938	3962.83	0.643963	0.187715	3.43054	0.000602388	0.0069949	7438.1	7155.4	7483.3	4827.7	4540.9	4734.2	7358.9	4701	1	206684944	206734283	1	protein_coding	mitogen-activated protein kinase-activated protein kinase 2 [Source:HGNC Symbol;Acc:HGNC:6887]
ARHGAP4	ENSG00000089820	-14.88	936.674	0.46208	0.136625	3.3821	0.000719336	0.00806122	1137.5	1056.9	1136.1	796.1	844.4	776.3	1110.2	805.6	X	153907367	153934999	-1	protein_coding	Rho GTPase activating protein 4 [Source:HGNC Symbol;Acc:HGNC:674]
PDK2	ENSG00000005882	-5.894	1196.23	0.606608	0.136767	4.43532	9.19e-06	0.000211009	2441.9	2407.1	2467.2	1575.9		1655.2	2438.7	1600.1	17	50094737	50112152	1	protein_coding	pyruvate dehydrogenase kinase, isozyme 2 [Source:HGNC Symbol;Acc:HGNC:8810]
ARF1	ENSG00000143761	-12.5902	11023.9	0.377472	0.130516	2.89214	0.00382629	0.0291567	14578	15774.7	12759	11071.4	11334.4	10763.4	14370.6	11056.4	1	228082660	228099212	1	protein_coding	ADP-ribosylation factor 1 [Source:HGNC Symbol;Acc:HGNC:652]
ASIC1	ENSG00000110881	-7.0789	6141.72	0.613652	0.166238	3.69142	0.000223006	0.00310387	14952.2	13581.2	15766.4	8949.1	9961.8	10002.4	14766.6	9637.8	12	50057548	50083611	1	protein_coding	acid sensing (proton gated) ion channel 1 [Source:HGNC Symbol;Acc:HGNC:100]
SNX9	ENSG00000130340	-6.8789	2623.13	0.450926	0.132682	3.39854	0.000677472	0.00767641	4907.2	4117.6	5415	3700.3	3522.1	3336.7	4813.2	3519.7	6	157700387	157945077	1	protein_coding	sorting nexin 9 [Source:HGNC Symbol;Acc:HGNC:14973]
ZBTB18	ENSG00000179456	-15.1178	7395.11	0.394401	0.126401	3.12024	0.00180701	0.0164962	14569.6	16649.8	15899.7	12110.1	12121	11599.1	15706.4	11943.4	1	244048939	244057476	1	protein_coding	zinc finger and BTB domain containing 18 [Source:HGNC Symbol;Acc:HGNC:13030]
SCAMP2	ENSG00000140497	-113.611	1554.28	0.760497	0.192572	3.94916	7.84e-05	0.00129698	2021.8	2012.7	2093.2	1223.2	1266.6	1119.6	2042.6	1203.1	15	74843730	74873365	-1	protein_coding	secretory carrier membrane protein 2 [Source:HGNC Symbol;Acc:HGNC:10564]
UHMK1	ENSG00000152332	-214.367	2180.25	0.612382	0.176433	3.4709	0.000518712	0.00620214	2052.7	2238.9	2692.1	1490.3	1560.5	1510.3	2327.9	1520.4	1	162497251	162529629	1	protein_coding	U2AF homology motif (UHM) kinase 1 [Source:HGNC Symbol;Acc:HGNC:19683]
UNC5A	ENSG00000113763	-84.4399	849.661	1.05451	0.196842	5.35716	8.45e-08	3.43e-06	1858.6	2203.7	2047.4	930.7	1026.5	974.6	2036.6	977.3	5	176810477	176880895	1	protein_coding	unc-5 homolog A (C. elegans) [Source:HGNC Symbol;Acc:HGNC:12567]
YKT6	ENSG00000106636	-9.6846	7569.06	0.4162	0.103345	4.0273	5.64e-05	0.000981771	12375.3	11394.6	13556.8	9411.9	9237	9315	12442.2	9321.3	7	44200968	44214294	1	protein_coding	YKT6 v-SNARE homolog (S. cerevisiae) [Source:HGNC Symbol;Acc:HGNC:16959]
FKBP1A	ENSG00000088832	-3.7769	12230.2	0.7152	0.19882	3.59723	0.000321627	0.00418701	22214.9	28361.5	19075.3	13801.3	15036.7	13492.4	23217.2	14110.2	20	1368978	1393172	-1	protein_coding	FK506 binding protein 1A, 12kDa [Source:HGNC Symbol;Acc:HGNC:3711]
PLEKHG5	ENSG00000171680	-83.0854	1926.62	0.533592	0.128233	4.16113	3.17e-05	0.000605573	3170.5	3228.8	3653.1	2460.8	2280.6	2199.3	3350.8	2313.5	1	6466092	6520061	-1	protein_coding	pleckstrin homology domain containing, family G (with RhoGef domain) member 5 [Source:HGNC Symbol;Acc:HGNC:29105]
STK11	ENSG00000118046	-29.4426	2116.91	0.970662	0.11931	8.1356	4.1e-16	8.9e-14	3079.5	3198.1	2766.7	1590.2	1442.9	1576.4	3014.8	1536.5	19	1177558	1228435	1	protein_coding	serine/threonine kinase 11 [Source:HGNC Symbol;Acc:HGNC:11389]
MYLIP	ENSG00000007944	-507.347	1074.14	0.994971	0.24398	4.07808	4.54e-05	0.000824209	630.2	497.8	794.9	304.8	325.8	329.7	640.9	320.1	6	16129125	16148248	1	protein_coding	myosin regulatory light chain interacting protein [Source:HGNC Symbol;Acc:HGNC:21155]
CD164	ENSG00000135535	-2.728	5401.6	1.66984	0.121674	13.7239	7.31e-43	1.62e-39	5404.2	6329.2	5765.2	1775.7	1934.5	1778.1	5832.8	1829.5	6	109366514	109382559	-1	protein_coding	CD164 molecule, sialomucin [Source:HGNC Symbol;Acc:HGNC:1632]
FBLIM1	ENSG00000162458	-63.208	2417.72	0.925871	0.0895938	10.3341	4.94e-25	3.13e-22	1793.9	1823	1680.3	936.8	886.8	961.9	1765.7	928.5	1	15756607	15786594	1	protein_coding	filamin binding LIM protein 1 [Source:HGNC Symbol;Acc:HGNC:24686]
CERS2	ENSG00000143418	-35.8397	7944.83	0.927285	0.172558	5.37376	7.71e-08	3.16e-06	7894.8	9827.4	7480.3	4305.8	4685.5	4231.6	8400.8	4407.7	1	150960583	150975004	-1	protein_coding	ceramide synthase 2 [Source:HGNC Symbol;Acc:HGNC:14076]
ELOVL1	ENSG00000066322	-69.7986	994.045	1.0293	0.261677	3.93347	8.37e-05	0.00137236	1660.7	1786.6	1488.3	789	786.5	828.9	1645.2	801.5	1	43363397	43368074	-1	protein_coding	ELOVL fatty acid elongase 1 [Source:HGNC Symbol;Acc:HGNC:14418]
EMD	ENSG00000102119	-18.6182	2385.08	0.49976	0.165686	3.01631	0.00255872	0.0215602	2120.2	2429.8	1917.1	1478.1	1629	1461.1	2155.7	1522.7	X	154379197	154381523	1	protein_coding	emerin [Source:HGNC Symbol;Acc:HGNC:3331]
LEMD2	ENSG00000161904	-9.3321	2293.64	0.305792	0.114602	2.66831	0.00762348	0.0484403	2811.3	3002.6	2747.8	2370	2245.9	2307.8	2853.9	2307.9	6	33771202	33789136	-1	protein_coding	LEM domain containing 2 [Source:HGNC Symbol;Acc:HGNC:21244]
LFNG	ENSG00000106003	-110.878	2311.15	1.86519	0.181226	10.2921	7.65e-25	4.7e-22	5113.5	6734.9	4397.2	1351.7	1502.7	1582.3	5415.2	1478.9	7	2512529	2529177	1	protein_coding	LFNG O-fucosylpeptide 3-beta-N-acetylglucosaminyltransferase [Source:HGNC Symbol;Acc:HGNC:6560]
PTPN18	ENSG00000072135	-6.6864	1907.91	0.384469	0.110302	3.48559	0.000491049	0.00591609	3507.1	3555	3343.7	2787	2644	2538.3	3468.6	2656.4	2	130356007	130375409	1	protein_coding	protein tyrosine phosphatase, non-receptor type 18 (brain-derived) [Source:HGNC Symbol;Acc:HGNC:9649]
CRTAP	ENSG00000170275	-5.443	6729.73	0.527416	0.192752	2.73625	0.00621445	0.042032	5108.8	6173.5	4962.3	3721.7	4055.1	3475.7	5414.9	3750.8	3	33113979	33147773	1	protein_coding	cartilage associated protein [Source:HGNC Symbol;Acc:HGNC:2379]
SH3GLB2	ENSG00000148341	-95.4038	3096.43	0.243595	0.0877188	2.77699	0.00548642	0.0383374	5256	5375.7	5174.2	4554.6	4415.6	4378.3	5268.6	4449.5	9	129007036	129028303	-1	protein_coding	SH3-domain GRB2-like endophilin B2 [Source:HGNC Symbol;Acc:HGNC:10834]
RASSF4	ENSG00000107551	-111.343	2916.33	0.254339	0.0793347	3.2059	0.00134641	0.0131808	5684.5	5316.6	5328.4	4471	4528.4	4689.3	5443.2	4562.9	10	44959407	44995891	1	protein_coding	Ras association (RalGDS/AF-6) domain family member 4 [Source:HGNC Symbol;Acc:HGNC:20793]
RPAIN	ENSG00000129197	-1.196	3753.7	0.403785	0.134219	3.00841	0.00262621	0.0219701	5943.4	6859.9	5094.6	4480.1	4504.3	4535.1	5966	4506.5	17	5419641	5432876	1	protein_coding	RPA interacting protein [Source:HGNC Symbol;Acc:HGNC:28641]
CALM1	ENSG00000198668	-4.6739	20957.2	0.440434	0.164985	2.66954	0.00759561	0.0483603	33167.7	35379.4	33749.3	24844.1	25962.5	24505	34098.8	25103.9	14	90396502	90408261	1	protein_coding	calmodulin 1 (phosphorylase kinase, delta) [Source:HGNC Symbol;Acc:HGNC:1442]
SRSF3	ENSG00000112081	-4.3414	14878.1	0.462104	0.156635	2.95021	0.00317561	0.025233	14334.2	15042.8	15961.4	11169.3	10577.8	11135.5	15112.8	10960.8	6	36594353	36605600	1	protein_coding	serine/arginine-rich splicing factor 3 [Source:HGNC Symbol;Acc:HGNC:10785]
MYADM	ENSG00000179820	-68.0684	2167.94	0.462616	0.114757	4.03127	5.55e-05	0.000970371	2068.6	2026.4	2151.9	1529.1	1483.4	1518.7	2082.3	1510.4	19	53866223	53876437	1	protein_coding	myeloid-associated differentiation marker [Source:HGNC Symbol;Acc:HGNC:7544]
CAMK2B	ENSG00000058404	-13.1478	4638.58	1.13691	0.223304	5.0913	3.56e-07	1.24e-05	12377.2	14460.9	11434.8	5643.2	5988.7	5695.3	12757.6	5775.7	7	44217150	44334577	-1	protein_coding	calcium/calmodulin-dependent protein kinase II beta [Source:HGNC Symbol;Acc:HGNC:1461]
GLIS2	ENSG00000126603	-89.4787	1608.15	0.746058	0.179514	4.15599	3.24e-05	0.00061828	2977.3	3057.2	3021.4	1862.4	1858.4	1668.8	3018.6	1796.5	16	4314761	4339597	1	protein_coding	GLIS family zinc finger 2 [Source:HGNC Symbol;Acc:HGNC:29450]
GSTK1	ENSG00000197448	-9.7816	1133.91	0.50428	0.124326	4.0561	4.99e-05	0.000889655	1798.6	1878.6	1664.4	1213.1	1266.6	1283.1	1780.5	1254.2	7	143244093	143270854	1	protein_coding	glutathione S-transferase kappa 1 [Source:HGNC Symbol;Acc:HGNC:16906]
TUBB6	ENSG00000176014	-20.7812	3000.88	0.493338	0.111211	4.43605	9.16e-06	0.000210929	3067.3	3007.2	3051.2	2160	2190.9	2129	3041.9	2160	18	12307669	12344320	1	protein_coding	tubulin, beta 6 class V [Source:HGNC Symbol;Acc:HGNC:20776]
TCF3	ENSG00000071564	-46.366	10760.9	0.50708	0.12927	3.92265	8.76e-05	0.00142497	16171.2	17129.4	16137.5	12227.4	11358.5	11177.9	16479.4	11587.9	19	1609290	1652605	-1	protein_coding	transcription factor 3 [Source:HGNC Symbol;Acc:HGNC:11633]
ZNF787	ENSG00000142409	-9.3453	1643.9	0.518079	0.149696	3.46088	0.00053841	0.00638594	2590	2785.6	2503	1868.5	1771.6	1856.1	2626.2	1832.1	19	56087366	56121280	-1	protein_coding	zinc finger protein 787 [Source:HGNC Symbol;Acc:HGNC:26998]
CCM2L	ENSG00000101331	-92.4347	695.781	0.520917	0.170776	3.05029	0.00228622	0.0197835	699.6	827.4	634.7	527	499.3	478	720.5	501.4	20	32010450	32032180	1	protein_coding	cerebral cavernous malformation 2-like [Source:HGNC Symbol;Acc:HGNC:16153]
TPD52L2	ENSG00000101150	-2.2166	4594.69	0.523027	0.185244	2.82345	0.00475097	0.0343024	6801.4	6334.9	7723	4902.2	4800.2	4793.5	6953.1	4832	20	63865228	63891545	1	protein_coding	tumor protein D52-like 2 [Source:HGNC Symbol;Acc:HGNC:12007]
TRIT1	ENSG00000043514	-26.7436	1318.62	0.541628	0.173991	3.11296	0.00185223	0.0168098	1807	2033.2	1752.9	1320.1	1198.1	1318.7	1864.4	1279	1	39841022	39883511	-1	protein_coding	tRNA isopentenyltransferase 1 [Source:HGNC Symbol;Acc:HGNC:20286]
TACC3	ENSG00000013810	-7.3872	3064.87	0.544351	0.131484	4.14005	3.47e-05	0.000656059	2774.8	3207.2	2807.5	2181.5	1878.6	1962	2929.8	2007.4	4	1721490	1745176	1	protein_coding	transforming, acidic coiled-coil containing protein 3 [Source:HGNC Symbol;Acc:HGNC:11524]
SCAMP4	ENSG00000227500	-33.8202	2109.07	0.56101	0.141285	3.97077	7.16e-05	0.00120366	2566.6	3008.3	2672.2	1828.8	1991.4	1764.5	2749	1861.6	19	1905214	1926013	1	protein_coding	secretory carrier membrane protein 4 [Source:HGNC Symbol;Acc:HGNC:30385]
REEP3	ENSG00000165476	-117.645	3432.38	0.565437	0.179645	3.14752	0.00164663	0.0153528	4949.4	5826.9	6365.1	3972.5	3883.5	3710.4	5713.8	3855.5	10	63521363	63625123	1	protein_coding	receptor accessory protein 3 [Source:HGNC Symbol;Acc:HGNC:23711]
MAFG	ENSG00000197063	-11.6753	2262.9	0.576195	0.124412	4.63133	3.63e-06	9.58e-05	2998.9	3306.1	2917.9	2146.8	1776.5	2256.9	3074.3	2060.1	17	81918270	81927714	-1	protein_coding	v-maf avian musculoaponeurotic fibrosarcoma oncogene homolog G [Source:HGNC Symbol;Acc:HGNC:6781]
FAM78A	ENSG00000126882	-49.3418	1696.34	0.582311	0.173822	3.35005	0.000807964	0.00884781	3910.4	3389.1	4494.7	2821.6	2553.4	2492.5	3931.4	2622.5	9	131258076	131276547	-1	protein_coding	family with sequence similarity 78, member A [Source:HGNC Symbol;Acc:HGNC:25465]
RGS3	ENSG00000138835	-7.8669	689.239	0.599206	0.143075	4.18807	2.81e-05	0.00054601	1113.1	1136.5	1285.3	806.3	755.7	769.5	1178.3	777.2	9	113444731	113597743	1	protein_coding	regulator of G-protein signaling 3 [Source:HGNC Symbol;Acc:HGNC:9999]
IFRD2	ENSG00000214706	-24.8512	1229.24	0.610207	0.132441	4.60739	4.08e-06	0.000105608	1025.9	945.6	1014.7	659.5	635.2	660.2	995.4	651.7	3	50287732	50292918	-1	protein_coding	interferon-related developmental regulator 2 [Source:HGNC Symbol;Acc:HGNC:5457]
SUMF1	ENSG00000144455	-53.792	458.756	0.620645	0.196913	3.15188	0.00162225	0.0151831	248.5	287.5	298.5	169.2	171.6	200	278.2	180.3	3	3700814	4467281	-1	protein_coding	sulfatase modifying factor 1 [Source:HGNC Symbol;Acc:HGNC:20376]
GUCD1	ENSG00000138867	-17.1403	2432.88	0.631948	0.111479	5.66877	1.44e-08	7.3e-07	3341.1	3440.2	3389.5	2143.7	2339.4	2076.4	3390.3	2186.5	22	24540423	24555935	-1	protein_coding	guanylyl cyclase domain containing 1 [Source:HGNC Symbol;Acc:HGNC:14237]
FAM171A1	ENSG00000148468	-7.1977	10230.3	0.651862	0.170955	3.81306	0.000137258	0.00209472	21777	22297.1	24869.3	15323.2	14451.7	14039.1	22981.1	14604.6	10	15211643	15371062	-1	protein_coding	family with sequence similarity 171, member A1 [Source:HGNC Symbol;Acc:HGNC:23522]
UBE2I	ENSG00000103275	-6.3884	10138.4	0.686049	0.131496	5.21725	1.82e-07	6.78e-06	15233.5	17980.6	13931.9	9879.8	9878.9	9516.7	15715.3	9758.5	16	1308880	1327018	1	protein_coding	ubiquitin-conjugating enzyme E2I [Source:HGNC Symbol;Acc:HGNC:12485]
SERTAD3	ENSG00000167565	-53.1658	998.019	0.717687	0.193738	3.70442	0.000211875	0.00297135	1575.4	1717.3	1573.9	1018.4	921.5	1012.8	1622.2	984.2	19	40440844	40444705	-1	protein_coding	SERTA domain containing 3 [Source:HGNC Symbol;Acc:HGNC:17931]
SEMA5B	ENSG00000082684	-18.6628	4604.96	0.744278	0.260247	2.85989	0.00423782	0.0315648	10121	10274	10704.6	6347.6	6371.3	5772.4	10366.5	6163.8	3	122909193	123028605	-1	protein_coding	sema domain, seven thrombospondin repeats (type 1 and type 1-like), transmembrane domain (TM) and short cytoplasmic domain, (semaphorin) 5B [Source:HGNC Symbol;Acc:HGNC:10737]
KIAA2013	ENSG00000116685	-123.495	2374.77	0.753005	0.215942	3.48708	0.000488332	0.00589037	3516.5	3925.5	3791.4	2238.5	2185.1	2223	3744.5	2215.6	1	11919591	11926428	-1	protein_coding	KIAA2013 [Source:HGNC Symbol;Acc:HGNC:28513]
TSKU	ENSG00000182704	-83.0812	1549.96	0.75964	0.212209	3.57968	0.00034402	0.00443709	2314.3	2775.3	2917.9	1509.7	1648.3	1558.6	2669.2	1572.2	11	76782251	76798154	1	protein_coding	tsukushi, small leucine rich proteoglycan [Source:HGNC Symbol;Acc:HGNC:28850]
MTMR10	ENSG00000166912	-76.6682	965.774	0.775139	0.279731	2.77102	0.00558818	0.0388523	1225.6	1036.5	1575.8	773.7	721	737.3	1279.3	744	15	30938941	30991607	-1	protein_coding	myotubularin related protein 10 [Source:HGNC Symbol;Acc:HGNC:25999]
RPS21	ENSG00000171858	-0.7605	10880.5	0.803974	0.264123	3.04394	0.00233505	0.0201168	11586.7	17282.8	8663.2	6870.6	7079.8	7449.7	12510.9	7133.3	20	62387116	62388520	1	protein_coding	ribosomal protein S21 [Source:HGNC Symbol;Acc:HGNC:10409]
ITPK1	ENSG00000100605	-9.1624	6733.38	0.810619	0.0974275	8.32023	8.78e-17	2.16e-14	12667.9	13347.1	12642.6	7563.7	7546.3	6917.4	12885.8	7342.5	14	92936914	93116320	-1	protein_coding	inositol-tetrakisphosphate 1-kinase [Source:HGNC Symbol;Acc:HGNC:6177]
FAM102A	ENSG00000167106	-92.2242	1276.82	0.825387	0.165145	4.99794	5.79e-07	1.9e-05	1316.6	1476.3	1284.4	808.4	767.3	721.2	1359.1	765.6	9	127940579	127980513	-1	protein_coding	family with sequence similarity 102, member A [Source:HGNC Symbol;Acc:HGNC:31419]
FAM104A	ENSG00000133193	-19.2718	1927.23	0.836452	0.255794	3.27003	0.00107538	0.011052	2474.7	3097	2560.7	1524	1549.9	1460.3	2710.8	1511.4	17	73207353	73236753	-1	protein_coding	family with sequence similarity 104, member A [Source:HGNC Symbol;Acc:HGNC:25918]
NECAP2	ENSG00000157191	-14.0484	1127.75	0.85778	0.20604	4.16318	3.14e-05	0.000601634	1999.3	1662.7	2111.1	1035.7	1075.7	1065.3	1924.3	1058.9	1	16440672	16460078	1	protein_coding	NECAP endocytosis associated 2 [Source:HGNC Symbol;Acc:HGNC:25528]
PTBP1	ENSG00000011304	-8.3723	9946.15	0.878445	0.156201	5.62382	1.87e-08	9.15e-07	11694.5	10237.6	13000.7	6900.1	6016.6	6053.8	11644.3	6323.5	19	797075	812327	1	protein_coding	polypyrimidine tract binding protein 1 [Source:HGNC Symbol;Acc:HGNC:9583]
RPLP1	ENSG00000137818	-0.663	33710.2	0.894532	0.320215	2.79353	0.00521361	0.036885	26007.1	41996.1	19448.3	15586.2	15137	15968.9	29150.5	15564	15	69452784	69456194	1	protein_coding	ribosomal protein, large, P1 [Source:HGNC Symbol;Acc:HGNC:10372]
CYYR1	ENSG00000166265	-1.89	4333.6	0.925208	0.283547	3.26298	0.00110246	0.0112971	6934.5	8722.7	6904.3	3942.9	3970.3	3896.9	7520.5	3936.7	21	26466209	26573284	-1	protein_coding	cysteine/tyrosine-rich 1 [Source:HGNC Symbol;Acc:HGNC:16274]
STX10	ENSG00000104915	-122.914	872.532	0.931283	0.28239	3.29786	0.000974244	0.0102051	870.2	981.9	754.1	414.9	433.8	509.4	868.8	452.7	19	13144058	13150383	-1	protein_coding	syntaxin 10 [Source:HGNC Symbol;Acc:HGNC:11428]
STX2	ENSG00000111450	-59.39	3027.14	0.96474	0.0998505	9.66185	4.38e-22	2.06e-19	6164.7	6906.5	6678.4	3341.5	3311	3457.9	6583.2	3370.1	12	130789600	130839266	-1	protein_coding	syntaxin 2 [Source:HGNC Symbol;Acc:HGNC:3403]
SRM	ENSG00000116649	-10.729	5177.43	0.98316	0.336825	2.91891	0.0035126	0.0273181	5404.2	8164.6	4550.4	2978.6	3198.2	2906.1	6039.8	3027.6	1	11054584	11060024	-1	protein_coding	spermidine synthase [Source:HGNC Symbol;Acc:HGNC:11296]
SPRED2	ENSG00000198369	-26.7046	2863.85	0.986885	0.244192	4.04144	5.31e-05	0.000936623	5590.8	5468.9	6855.5	3073.4	3101.8	2822.2	5971.7	2999.1	2	65310851	65432637	-1	protein_coding	sprouty-related, EVH1 domain containing 2 [Source:HGNC Symbol;Acc:HGNC:17722]
CMTM7	ENSG00000153551	-7.1602	4209.07	1.00361	0.292869	3.42684	0.000610643	0.00707221	8737.8	11665.1	7837.4	4388.4	5031.5	4568.1	9413.4	4662.7	3	32391671	32483067	1	protein_coding	CKLF-like MARVEL transmembrane domain containing 7 [Source:HGNC Symbol;Acc:HGNC:19178]
RMI2	ENSG00000175643	-25.2371	1446.05	1.0209	0.177749	5.74348	9.27e-09	4.93e-07	539.2	575.1	469.6	239.6	291.1	247.5	527.9	259.4	16	11249619	11351762	1	protein_coding	RecQ mediated genome instability 2 [Source:HGNC Symbol;Acc:HGNC:28349]
TSPAN15	ENSG00000099282	-2.6783	2966.26	1.12063	0.169519	6.61061	3.83e-11	3.3e-09	7441.9	9200	6373	3144.8	3743.8	3668	7671.6	3518.9	10	69451473	69507669	1	protein_coding	tetraspanin 15 [Source:HGNC Symbol;Acc:HGNC:23298]
TMEM63C	ENSG00000165548	-18.9148	2169.71	1.25293	0.174919	7.16295	7.9e-13	9.3e-11	5321.6	5066.5	6924.2	2187.6	2591.9	2462.9	5770.8	2414.1	14	77116568	77259495	1	protein_coding	transmembrane protein 63C [Source:HGNC Symbol;Acc:HGNC:23787]
PNPLA2	ENSG00000177666	-7.9965	1817.82	1.34504	0.242158	5.55441	2.79e-08	1.29e-06	2677.2	2842.4	2455.3	1141.7	995.7	982.3	2658.3	1039.9	11	818902	825573	1	protein_coding	patatin-like phospholipase domain containing 2 [Source:HGNC Symbol;Acc:HGNC:30802]
SERINC2	ENSG00000168528	-22.8148	2430.8	1.38768	0.21302	6.51434	7.3e-11	6.01e-09	4328.6	5868.9	3742.6	1700.3	1888.3	1712	4646.7	1766.9	1	31409565	31434680	1	protein_coding	serine incorporator 2 [Source:HGNC Symbol;Acc:HGNC:23231]
TMEM134	ENSG00000172663	-5.4241	938.34	1.4708	0.367977	3.99698	6.42e-05	0.00109367	1309.1	1926.4	1021.7	436.3	496.4	578	1419.1	503.6	11	67461710	67469272	-1	protein_coding	transmembrane protein 134 [Source:HGNC Symbol;Acc:HGNC:26142]
NME4	ENSG00000103202	-2.4068	9234.56	1.49007	0.461514	3.22865	0.00124375	0.0124061	7092.1	11940.1	5377.2	2715.6	2909	2835.8	8136.5	2820.1	16	396725	410367	1	protein_coding	NME/NM23 nucleoside diphosphate kinase 4 [Source:HGNC Symbol;Acc:HGNC:7852]
