# Supplementary material for: Combined Experimental and System-Level Analyses Reveal the Complex Regulatory Network of miR-124 during Human Neurogenesis
Source: Cell Syst. 2018 Oct 24;7(4):438–452.e8. doi: 10.1016/j.cels.2018.08.011 (PMC6205824; doi:10.1016/j.cels.2018.08.011)
Supplement: Table S10. Raw miRNA Counts from sRNA-Seq Pre (IN) and Post (IP) AGO2-RIP for WT and ΔmiR-124 (KO) for 0 dpi and 4 dpi, Related to Figure 5 [file mmc7.xlsx]

## Sheet: Table S10
Supplemental Table S10. Raw miRNA counts from sRNA-Seq pre (IN) and post (IP) AGO2-RIP for WT and ∆miR-124 (KO) for 0 dpi and 4 dpi. Related to Figure 5.
miRNA	Ensembl.ID	WT.d0.IP.1	WT.d0.IP.2	WT.d0.IP.3	KO.d0.IP.1	KO.d0.IP.2	KO.d0.IP.3	WT.d4.IP.1	WT.d4.IP.2	WT.d4.IP.3	KO.d4.IP.1	KO.d4.IP.2	KO.d4.IP.3	WT.d0.IN.1	WT.d0.IN.2	WT.d0.IN.3	KO.d0.IN.1	KO.d0.IN.2	KO.d0.IN.3	WT.d4.IN.1	WT.d4.IN.2	WT.d4.IN.3	KO.d4.IN.1	KO.d4.IN.2	KO.d4.IN.3
MIR494	ENSG00000194717	1	4	2	4	9	2	20	21	12	23	24	24	0	0	0	0	0	0	11	0	7	32	0	1
MIRLET7E	ENSG00000198972	637	621	741	720	761	480	10228	11098	9233	12861	9164	11681	22	41	10	42	4	29	1513	1828	1596	1028	734	1641
MIR375	ENSG00000198973	927	746	918	1747	1187	675	491034	642917	471745	576922	838828	534635	291	503	550	690	287	174	176391	211933	181446	164735	124750	206721
MIR30E	ENSG00000198974	23614	14188	14885	39340	54265	29642	45061	53589	29152	40783	61512	35275	2781	3652	1500	3218	919	2105	13040	9738	11219	9296	8181	12450
MIRLET7A2	ENSG00000198975	6779	5136	5131	10669	10076	6582	6550	7735	6184	9514	9585	8989	264	639	187	802	148	361	1415	1233	1145	1201	908	1616
MIR429	ENSG00000198976	296	167	196	807	1014	616	107	91	60	214	362	178	64	99	24	134	29	50	69	11	47	54	31	36
MIR380	ENSG00000198982	0	0	0	0	0	0	2	1	0	0	2	0	0	0	0	0	0	0	17	0	0	0	0	0
MIR449A	ENSG00000198983	3	1	1	4	1	3	350	381	404	1006	824	858	0	0	0	2	1	0	106	106	136	130	143	233
MIR345	ENSG00000198984	839	609	710	1220	1210	815	6098	7474	4293	6318	14039	7795	98	206	111	101	10	86	2791	2295	1685	2197	1678	2492
MIR16-2	ENSG00000198987	8020	5831	5512	11560	10477	7412	15897	20249	11373	16570	28338	16284	1014	1047	430	863	369	650	5229	5598	4664	5508	4333	6090
MIR340	ENSG00000198995	6340	4158	4360	9839	12679	6210	18239	21321	14260	18590	24133	18345	943	1384	646	1244	293	801	8855	7992	6730	6453	5051	8730
MIR107	ENSG00000198997	1724	1025	882	1205	1141	859	1761	2170	1830	2330	2500	2494	138	129	78	130	32	76	507	568	786	782	488	823
MIR448	ENSG00000199001	247	231	213	557	395	369	105	156	101	194	280	170	34	47	42	96	43	91	144	89	95	95	108	115
MIR370	ENSG00000199005	2	0	0	0	0	0	15	17	11	15	33	32	5	0	0	0	0	0	7	0	10	12	3	20
MIR412	ENSG00000199012	0	0	0	0	0	0	6	0	0	5	4	6	0	0	0	0	0	0	0	0	0	0	0	0
MIR377	ENSG00000199015	0	0	0	0	0	0	0	1	0	3	0	1	0	0	0	0	0	0	0	0	0	0	0	0
MIR1-1	ENSG00000199017	796	603	365	2091	3420	1400	4273	4125	2505	4183	4673	3502	143	132	49	201	91	140	2033	1983	1843	1531	1345	2014
MIR381	ENSG00000199020	0	0	0	0	0	0	10	8	6	4	4	3	0	0	0	0	0	0	0	16	0	0	0	0
MIR339	ENSG00000199023	740	585	784	1284	1216	1121	1185	1413	892	1277	2058	1567	131	86	45	153	37	72	396	336	299	416	289	331
MIR103A2	ENSG00000199024	14606	8658	6179	12883	13537	7976	15232	17904	14106	18791	21490	14728	1310	1083	902	1061	205	604	4232	4756	5739	5648	3890	6705
MIR369	ENSG00000199025	1	0	0	9	0	0	9	8	12	35	19	17	0	0	0	0	0	0	43	13	2	0	5	0
MIRLET7C	ENSG00000199030	16	5	17	21	24	9	32	23	25	51	37	30	0	1	1	1	0	2	13	43	10	5	1	2
MIR371A	ENSG00000199031	52349	30650	41731	25676	42219	35699	7722	10250	8037	8896	7890	8071	7576	7919	5960	4657	1041	4846	3044	3419	3368	2512	1632	2834
MIR425	ENSG00000199032	15036	11104	11836	22608	18067	17097	20365	27101	15612	18715	41228	18887	3233	3069	1878	2864	994	1917	7291	7677	8242	7046	6409	9248
MIR103A1	ENSG00000199035	118423	74629	63862	146000	158675	94587	162708	196556	116641	197446	224541	205257	9473	9107	6561	9595	2133	5203	36253	41107	47611	49304	32833	62682
MIR219A1	ENSG00000199036	17	8	26	39	19	4	23	44	33	19	33	31	20	141	61	35	7	95	2	51	62	58	64	46
MIR210	ENSG00000199038	322	223	162	148	176	136	161	189	169	173	213	231	46	33	40	14	12	14	114	57	56	59	54	74
MIR335	ENSG00000199043	19749	13368	10684	22065	33053	14201	7925	10783	6558	14706	19993	11879	3158	3410	2136	3640	607	1908	5084	5192	5846	7881	7186	9682
MIR378A	ENSG00000199047	3716	2532	2416	3102	3752	2318	3583	4343	3375	4895	6169	4720	342	514	243	327	44	143	1600	1382	1085	1200	1028	1676
MIR361	ENSG00000199051	7393	4480	4738	7906	8881	5862	8336	10224	7206	10572	12179	9355	564	452	350	457	83	323	1922	2070	2109	1649	1337	2341
MIR324	ENSG00000199053	108	93	59	103	74	59	377	376	294	388	636	289	10	5	0	11	0	0	123	103	48	75	39	92
MIR135B	ENSG00000199059	2011	1558	1049	3486	4580	1786	654	922	670	1532	2029	1197	233	290	107	311	61	130	242	326	323	498	341	549
MIR101-2	ENSG00000199065	1451	1198	958	2065	3086	1369	1098	1050	1451	1746	1372	1327	133	324	248	393	58	165	669	479	435	640	457	728
MIR323A	ENSG00000199069	12	15	2	18	26	13	111	188	111	179	288	161	11	0	2	0	0	0	48	54	33	85	32	84
MIRLET7F1	ENSG00000199072	842	581	511	897	1127	575	2418	2663	1959	2923	3691	2768	80	111	38	62	21	32	761	616	700	634	631	802
MIR26A1	ENSG00000199075	78193	54586	49504	86382	92950	55042	111062	145854	89486	143561	222978	131904	8849	10401	4624	8878	3003	5716	41478	44131	36175	41023	32587	49596
MIR129-2	ENSG00000199077	675	532	576	841	554	548	1554	2128	1315	1833	2654	1943	73	89	42	75	12	84	602	649	518	384	330	588
MIR133B	ENSG00000199080	9	12	1	8	4	8	28	22	23	32	31	26	0	0	1	0	0	1	0	0	0	0	0	0
MIR342	ENSG00000199082	6010	3416	3453	5788	6288	4621	15354	20150	12653	19235	31883	15669	470	343	412	372	106	336	2297	2556	4166	4130	2962	3891
MIR148A	ENSG00000199085	36055	26797	26673	58753	57550	37861	54877	68333	41007	61607	117336	47791	7053	9032	6262	8463	1836	4704	34109	25869	22413	25536	23291	31025
MIR379	ENSG00000199088	7	4	7	9	28	9	64	93	39	72	107	75	0	0	10	0	0	1	81	31	33	5	25	31
MIR326	ENSG00000199090	9	15	14	2	3	4	2	4	1	0	4	3	0	0	0	2	0	0	0	6	0	12	0	0
MIR410	ENSG00000199092	0	0	0	0	0	0	2	0	0	3	4	6	0	0	0	0	0	0	2	0	0	0	3	0
MIR30C2	ENSG00000199094	7945	4859	5412	9260	9881	6807	16313	21029	14843	18717	24639	14741	770	658	348	745	209	456	3264	3226	3537	3258	2590	4022
MIR372	ENSG00000199095	26296	19187	21985	24808	31268	23535	9524	12849	7630	8998	13053	8272	3621	4340	1803	2772	845	1935	2967	2523	2514	1638	1919	2175
MIR302C	ENSG00000199102	48599	36358	38763	55525	56466	41220	7634	9664	6960	14127	19440	11951	5718	6810	3463	6695	1271	4129	2257	2327	2118	2828	2396	3376
MIR346	ENSG00000199104	107	40	59	80	174	45	420	434	376	485	439	421	4	18	10	1	1	9	102	101	81	43	43	83
MIR409	ENSG00000199107	11	14	11	10	26	24	128	149	114	198	385	190	0	10	0	19	0	0	133	90	83	63	77	114
MIR411	ENSG00000199109	1	2	2	9	0	0	23	41	20	28	57	30	0	0	0	6	0	0	12	6	4	33	22	0
MIR26B	ENSG00000199121	9212	6073	4706	8943	9235	5558	23012	29665	18263	25302	38671	20612	1219	1382	758	1074	348	705	8421	9498	9791	9082	7135	10038
MIR148B	ENSG00000199122	2790	2125	2266	4489	3862	3011	4400	6397	4317	4446	9493	3720	553	618	469	654	182	277	2433	1868	1939	2143	1662	2498
MIR383	ENSG00000199127	0	6	4	14	25	4	384	476	307	567	559	607	0	0	0	1	0	1	90	116	35	122	56	210
MIR365A	ENSG00000199130	353	221	218	528	651	353	252	306	181	437	710	415	11	48	6	23	5	28	65	7	30	75	25	46
MIR450A1	ENSG00000199132	95	50	84	129	201	74	192	199	139	300	208	220	20	22	7	43	13	24	107	47	117	49	57	61
MIRLET7D	ENSG00000199133	285	227	199	344	473	238	290	353	291	485	384	444	3	19	3	50	11	10	32	72	111	54	82	62
MIR101-1	ENSG00000199135	1685	1119	930	1840	2500	1122	919	949	1225	1518	1362	1127	246	200	137	303	33	97	757	412	311	599	396	492
MIR373	ENSG00000199143	3070	1798	2057	1808	2533	1671	689	906	576	762	848	531	194	170	107	134	27	98	142	221	154	107	80	82
MIR302D	ENSG00000199145	84992	63888	52325	102037	124534	65924	13143	16605	11054	24809	33833	23379	6314	7890	3264	6882	1863	4267	3292	2726	2648	3925	3115	4593
MIRLET7G	ENSG00000199150	462	306	262	453	560	259	1314	1584	868	1468	1840	1124	58	78	42	54	5	30	263	293	330	398	282	377
MIR337	ENSG00000199151	0	0	0	0	0	0	2	5	2	1	6	1	0	0	0	0	0	0	0	0	0	0	0	0
MIR30D	ENSG00000199153	91182	57951	62906	105684	123816	90051	135124	172877	100237	124121	237620	129650	13752	14161	6608	11207	3094	6975	40102	41447	41077	40524	34512	48832
MIR422A	ENSG00000199156	0	0	0	0	0	0	0	0	0	0	0	0	0	0	0	0	0	0	0	0	0	0	0	0
MIR208A	ENSG00000199157	0	0	6	0	0	0	0	0	0	0	0	0	0	0	0	0	0	0	0	0	0	0	0	0
MIR96	ENSG00000199158	735	724	673	1350	1481	1129	4047	5724	3468	4519	6824	4203	102	166	37	140	42	132	1707	1245	1263	1224	1135	1833
MIR126	ENSG00000199161	1224	981	1158	1763	1662	1262	1149	1538	907	987	1570	1009	362	441	225	344	119	208	655	621	408	276	240	448
MIRLET7A1	ENSG00000199165	4411	3475	3700	7734	7102	5252	4473	5367	4129	6908	6733	6263	318	217	170	353	131	223	844	1017	856	713	493	752
MIR374A	ENSG00000199168	1176	777	876	2034	2495	1287	1602	1656	1322	1701	2883	1256	419	631	308	389	168	209	1410	1036	1097	1187	1010	1554
MIR367	ENSG00000199169	908	597	343	938	1246	519	58	48	64	101	121	83	10	35	17	59	10	12	11	14	2	16	4	12
MIR331	ENSG00000199172	345	255	304	394	452	315	592	865	561	571	1047	660	78	46	51	76	62	79	544	476	488	564	550	691
MIR31	ENSG00000199177	958	852	855	1682	1944	1121	319	416	217	470	698	426	71	162	57	169	18	96	40	19	57	147	82	203
MIRLET7I	ENSG00000199179	119	64	51	163	177	61	440	467	319	486	579	411	11	24	2	14	10	0	206	99	76	222	86	96
MIR539	ENSG00000202560	0	0	0	0	0	0	2	1	0	3	4	3	0	0	0	0	0	0	0	0	0	0	0	0
MIR421	ENSG00000202566	22974	15430	16079	20846	20289	14816	22246	26504	19934	29987	31176	29868	1355	1548	960	1174	402	975	4633	4748	4135	4429	3345	5327
MIR146B	ENSG00000202569	1370	968	854	1677	1649	1158	7145	9663	5062	7361	12241	5676	98	82	43	102	49	60	950	954	1679	1318	1060	1498
MIR582	ENSG00000202601	31	5	22	30	60	11	259	353	313	461	611	364	0	4	0	14	0	17	100	114	154	86	47	150
MIR488	ENSG00000202609	4	4	0	7	0	7	5	5	0	3	3	0	0	0	0	0	0	0	0	0	0	0	0	0
MIR548C	ENSG00000207546	0	0	0	0	0	0	0	0	0	0	0	0	0	0	0	0	0	0	0	0	0	0	0	0
MIR25	ENSG00000207547	99449	76639	86084	86315	63892	58807	111121	150105	137441	123450	257811	115921	13829	16149	15148	14090	4287	8653	49932	55419	46646	48339	40801	53562
MIR217	ENSG00000207548	4	5	7	24	19	5	14460	17257	10401	17587	20193	15924	7	15	11	12	7	3	4069	3743	3775	3884	2785	5333
MIR521-2	ENSG00000207549	1	0	0	1	0	0	0	0	0	0	0	0	0	0	0	0	0	8	0	0	0	0	0	0
MIR99B	ENSG00000207550	41708	33758	39190	54421	43434	40895	153545	191248	110361	119969	233437	132711	5503	4723	2825	4370	1622	3109	34300	42459	37141	31716	26966	37552
MIR608	ENSG00000207551	0	0	0	0	0	0	0	0	2	1	0	0	0	0	0	0	0	0	0	0	0	0	0	0
MIR633	ENSG00000207552	0	0	0	0	0	0	0	0	0	0	0	0	0	0	0	0	0	0	0	0	0	0	0	0
MIR647	ENSG00000207554	0	0	0	0	0	0	0	0	0	0	0	0	0	0	0	0	0	0	0	0	0	0	0	0
MIR578	ENSG00000207559	0	0	0	4	0	1	7	7	0	3	8	5	0	0	0	0	0	0	16	0	0	0	20	0
MIR635	ENSG00000207561	2	0	0	0	0	0	1	0	0	0	6	0	0	0	0	0	0	0	0	0	0	0	0	0
MIR34C	ENSG00000207562	219	157	134	451	353	276	392	544	399	604	668	445	21	12	23	23	16	21	96	131	110	169	164	183
MIR23B	ENSG00000207563	2952	2373	2329	3354	2169	2302	7768	10067	6844	10161	13269	10075	281	202	159	440	86	191	2784	2734	2349	2573	1829	3380
MIR203A	ENSG00000207568	761	450	536	660	742	510	80	114	57	142	187	132	156	225	92	107	55	67	84	47	24	5	13	48
MIR433	ENSG00000207569	0	0	0	0	0	0	22	12	2	13	14	8	0	0	0	0	0	0	6	0	0	0	0	0
MIR615	ENSG00000207571	3	0	0	0	0	1	3	0	5	6	6	6	2	2	0	0	0	0	0	23	3	8	16	10
MIR550A2	ENSG00000207573	0	0	2	1	2	0	3	6	4	1	2	3	0	0	0	0	0	0	0	0	0	0	0	0
MIR661	ENSG00000207574	0	0	0	0	0	0	0	0	0	0	0	0	0	0	0	0	0	0	0	0	0	0	0	0
MIR649	ENSG00000207575	0	0	0	0	0	0	0	0	0	0	0	0	0	0	0	0	0	0	0	0	0	0	0	0
MIR587	ENSG00000207577	0	0	0	0	0	0	0	0	0	0	0	0	0	0	0	0	0	0	0	0	0	0	0	0
MIR583	ENSG00000207578	4	0	0	0	0	0	0	0	0	0	0	0	0	0	0	0	0	0	0	0	0	0	0	0
MIR662	ENSG00000207579	0	0	0	0	0	0	0	0	0	0	0	0	0	0	0	0	0	0	0	0	0	0	0	0
MIR526B	ENSG00000207580	232	202	193	315	328	203	52	63	45	110	82	39	79	73	30	118	27	64	0	16	24	1	31	14
MIR199B	ENSG00000207581	174	174	134	272	322	207	306	398	326	468	426	329	60	97	27	29	1	17	139	193	125	142	96	238
MIR30B	ENSG00000207582	645	457	440	993	1000	680	783	900	585	977	998	832	60	87	59	74	20	59	264	211	194	156	166	139
MIR606	ENSG00000207583	0	0	0	0	0	0	0	0	0	0	0	0	0	0	0	0	0	0	0	0	0	1	0	0
MIR181D	ENSG00000207585	231	204	151	268	371	189	120	178	133	154	201	120	26	7	6	17	7	13	50	52	62	7	15	19
MIR135A2	ENSG00000207586	3458	2048	2193	3710	5964	2493	470	607	468	779	779	598	730	740	515	547	623	472	429	354	366	391	248	322
MIR544A	ENSG00000207587	0	0	0	0	0	0	0	0	0	0	0	0	0	0	0	0	0	0	0	0	0	0	0	0
MIR593	ENSG00000207588	1	0	0	0	0	0	0	0	0	0	0	0	0	0	0	0	0	0	0	0	0	0	0	0
MIR508	ENSG00000207589	17	37	36	63	90	39	70	102	67	75	96	74	5	0	4	1	0	6	10	37	28	18	38	33
MIR215	ENSG00000207590	6	9	3	13	20	8	20	24	8	25	6	11	0	0	0	0	0	0	10	2	14	14	0	0
MIR520A	ENSG00000207594	294	248	223	436	375	253	57	66	38	48	86	50	15	65	55	47	14	20	4	0	38	15	9	9
MIR181A2	ENSG00000207595	2023	1295	1476	1708	3132	1305	4945	6317	3665	3438	6456	3534	356	236	184	276	151	141	2019	1737	1258	919	937	953
MIR490	ENSG00000207597	18	11	4	24	15	4	1	7	1	6	4	6	0	0	0	0	0	7	0	0	0	0	0	0
MIR124-3	ENSG00000207598	83	22	42	0	0	3	175	309	189	0	0	0	36	70	62	7	1	0	2018	1815	1647	0	1	0
MIR520E	ENSG00000207599	19	13	4	21	36	27	4	4	2	5	9	8	9	5	1	0	3	0	0	0	0	0	1	0
MIR598	ENSG00000207600	3343	2383	1998	4358	4495	2799	4548	5513	4579	6118	6796	4888	274	362	227	401	40	150	1420	1461	989	1138	1079	1777
MIR206	ENSG00000207604	34	15	22	49	26	31	5556	6779	6309	9317	6757	7854	3	5	3	1	3	2	837	783	691	669	475	931
MIR191	ENSG00000207605	35122	25220	28950	44129	36738	34250	46052	55408	29316	44797	69499	50445	4036	4464	1922	4156	1346	2579	14233	14515	11630	13092	9437	15383
MIR554	ENSG00000207606	0	0	0	0	0	0	0	0	0	0	0	0	0	0	0	0	0	0	0	0	0	0	0	0
MIR200A	ENSG00000207607	654	327	324	1281	1971	1015	3490	4021	3049	533	654	382	43	86	18	90	87	48	1607	1542	1382	56	79	103
MIR127	ENSG00000207608	3	3	7	1	0	1	26	38	26	36	37	16	0	0	0	0	0	0	24	21	18	15	0	24
MIR491	ENSG00000207609	31	39	25	83	63	34	68	85	77	118	141	75	16	4	2	0	2	7	17	41	62	53	31	43
MIR149	ENSG00000207611	3255	2479	3172	4306	3744	2910	17574	21066	13942	13214	15343	12186	89	313	175	255	58	212	3899	4270	3296	2156	1495	2473
MIR604	ENSG00000207612	0	0	0	0	3	0	0	0	0	0	0	0	0	0	0	0	0	0	0	0	0	0	0	0
MIR181C	ENSG00000207613	48	42	43	95	197	55	77	78	80	83	102	71	6	3	4	10	0	0	28	11	17	17	31	7
MIR193A	ENSG00000207614	1380	912	1018	1202	1482	724	922	1025	848	1834	1096	1636	181	133	78	174	39	157	281	357	257	403	250	448
MIR515-2	ENSG00000207615	0	0	0	0	0	0	0	0	0	0	0	0	0	0	0	0	0	0	0	0	0	0	0	0
MIR515-1	ENSG00000207616	0	0	0	0	0	1	0	0	0	0	0	0	0	0	0	0	0	0	0	0	0	0	0	0
MIR3074	ENSG00000207617	2505	2180	2158	3752	4131	2357	4339	5349	2989	5168	7405	5219	371	397	174	341	97	210	1633	1702	1443	1438	1187	1627
MIR585	ENSG00000207619	9	17	4	11	29	15	12	4	8	10	12	8	8	0	5	0	0	0	0	0	0	0	0	0
MIR516A2	ENSG00000207620	0	0	0	0	1	0	0	0	0	0	0	0	0	0	0	0	4	0	0	0	0	0	0	0
MIR619	ENSG00000207622	0	0	0	0	0	0	0	0	0	0	1	0	0	0	0	0	0	0	0	0	0	0	0	0
MIR194-1	ENSG00000207624	194	115	77	270	317	185	625	761	389	471	900	408	18	43	15	49	15	6	185	171	211	90	95	79
MIR128-2	ENSG00000207625	21486	14895	15892	26801	23454	16378	44533	61992	41540	53165	65998	47755	2864	2932	1718	2781	564	1992	15590	17925	14665	12703	9145	15708
MIR562	ENSG00000207626	0	0	0	0	0	0	0	0	0	0	0	0	0	0	0	0	0	0	0	0	0	0	0	0
MIR581	ENSG00000207627	1	2	3	3	7	0	10	9	2	14	14	7	0	0	0	0	0	0	0	3	4	4	0	12
MIR651	ENSG00000207628	508	330	190	516	468	261	190	265	210	335	312	177	19	51	15	41	10	39	88	51	63	109	72	143
MIR526A1	ENSG00000207629	7	14	23	27	34	29	1	2	1	7	2	2	0	6	0	1	23	3	29	21	0	6	0	0
MIR7-3	ENSG00000207630	9581	6149	4862	10511	18457	6523	10961	12480	7864	8212	9015	5975	1363	1554	550	1368	619	666	3192	3279	4765	2657	1964	3408
MIR641	ENSG00000207631	175	116	145	290	213	198	294	342	208	305	599	393	31	29	10	22	6	13	63	103	105	87	98	174
MIR588	ENSG00000207632	0	0	3	1	0	0	3	6	3	7	10	4	0	0	0	0	0	0	0	0	0	0	0	4
MIR505	ENSG00000207633	12857	8875	10387	15349	15753	10203	8139	10064	7378	12332	12562	10481	1334	1335	797	1315	405	846	2300	2917	2664	2427	1788	2755
MIR521-1	ENSG00000207634	0	0	4	0	3	0	0	0	0	0	0	0	0	0	4	0	0	0	0	0	0	0	0	0
MIR499A	ENSG00000207635	27	22	5	41	40	27	82	87	54	61	90	39	0	0	0	0	1	10	13	46	29	39	13	0
MIR595	ENSG00000207637	0	0	0	0	0	0	0	0	0	0	0	0	0	0	0	0	0	0	0	0	0	0	0	0
MIR99A	ENSG00000207638	386	295	385	507	418	401	1791	2141	1361	538	823	615	50	68	36	47	13	21	316	465	313	121	138	183
MIR193B	ENSG00000207639	236	150	142	312	516	266	60	60	53	134	147	96	7	58	26	9	18	13	0	6	23	34	15	17
MIR510	ENSG00000207641	1	1	2	5	0	0	2	1	0	0	5	5	0	0	0	0	0	0	0	0	0	0	0	9
MIR571	ENSG00000207642	0	0	0	0	0	0	0	0	0	0	0	0	0	0	0	0	0	0	0	0	0	0	0	0
MIR512-2	ENSG00000207644	0	1	2	2	1	0	1	0	0	0	0	0	0	0	0	0	0	0	0	0	0	0	0	0
MIR512-1	ENSG00000207645	0	0	0	0	0	0	0	0	0	0	0	0	0	0	0	0	0	0	0	0	0	0	0	0
MIR655	ENSG00000207646	0	0	0	0	0	2	7	1	0	0	7	2	0	0	0	0	0	0	0	0	0	0	0	8
MIR153-1	ENSG00000207647	19	8	7	25	0	10	24	20	18	21	37	21	0	0	4	11	0	0	12	0	0	5	9	0
MIR138-2	ENSG00000207649	58	23	30	31	43	19	96	155	91	90	137	69	15	6	0	0	0	0	23	55	34	7	37	42
MIR570	ENSG00000207650	0	0	0	0	0	1	0	0	0	3	0	0	0	0	0	0	0	0	0	0	0	0	0	0
MIR28	ENSG00000207651	5028	3866	3871	8204	8211	5660	3410	4512	2717	3934	5458	3932	467	517	387	612	307	443	1055	1309	962	1131	945	1503
MIR621	ENSG00000207652	4	0	0	4	9	2	0	0	0	0	0	0	0	0	0	0	0	0	0	0	0	0	0	0
MIR558	ENSG00000207653	0	0	0	0	0	3	0	0	0	0	0	0	0	0	0	0	0	0	0	0	7	0	0	0
MIR128-1	ENSG00000207654	14606	10158	10878	20510	19056	12080	34922	46426	28625	38147	48180	36629	1464	1647	761	1664	458	976	9849	11863	9842	7808	5880	9620
MIR489	ENSG00000207656	26	26	31	58	72	50	23	26	22	27	47	24	0	0	12	0	4	2	10	0	0	27	0	4
MIR548D2	ENSG00000207688	0	0	0	0	0	0	0	0	0	0	0	0	0	0	0	0	0	0	0	0	0	0	0	0
MIR548A2	ENSG00000207689	0	0	0	0	0	0	0	0	0	0	0	0	0	0	0	0	0	0	0	0	0	0	0	0
MIR183	ENSG00000207691	258698	218041	241629	310918	312263	246317	1561432	2008634	1298726	1312937	2578959	1541512	22360	29764	13297	21667	8839	15869	438204	454334	364893	343537	252542	378970
MIR592	ENSG00000207692	98	36	35	117	52	53	121	123	118	182	193	166	14	0	15	13	7	12	26	36	24	73	20	39
MIR602	ENSG00000207693	0	0	3	1	0	0	0	0	0	4	1	0	0	0	0	0	0	0	0	0	0	8	0	0
MIR184	ENSG00000207695	337	276	270	406	423	295	2024	2862	2259	3194	3720	2845	1	38	15	14	2	4	423	710	369	376	372	463
MIR659	ENSG00000207696	1	5	4	0	1	5	5	5	0	2	8	2	0	0	0	20	0	0	0	13	0	0	16	0
MIR573	ENSG00000207697	0	0	0	0	0	0	0	0	0	0	0	0	0	0	0	0	0	0	0	0	0	0	0	0
MIR32	ENSG00000207698	98	48	55	155	222	122	130	80	87	125	169	117	17	30	24	34	9	14	103	7	25	121	76	69
MIR518A2	ENSG00000207699	0	1	2	3	0	4	0	0	0	1	0	0	0	0	0	0	0	0	0	0	0	0	0	0
MIR597	ENSG00000207701	4	5	9	24	16	8	11	20	27	37	42	30	16	0	12	0	1	0	14	35	1	0	14	0
MIR211	ENSG00000207702	397	288	343	471	543	407	823	1096	826	1419	1375	1356	0	28	6	26	14	25	232	134	217	180	242	256
MIR7-2	ENSG00000207703	6860	3959	2760	5808	11046	3349	7359	8053	5314	5699	6468	3650	816	785	416	646	323	365	2649	2193	3535	1865	1446	2159
MIR548AA1	ENSG00000207704	0	3	2	0	0	0	0	0	0	0	0	2	0	0	0	0	0	0	0	0	0	0	0	0
MIR129-1	ENSG00000207705	726	507	727	851	778	586	1918	2523	1659	2087	2814	2337	45	111	53	27	9	35	505	638	309	364	315	653
MIR518F	ENSG00000207706	94	69	75	129	121	90	28	22	16	22	38	20	0	18	12	20	15	3	5	0	3	0	5	40
MIR141	ENSG00000207708	341	261	301	697	985	404	215	262	199	141	279	133	77	33	30	51	43	52	64	59	41	28	22	49
MIR525	ENSG00000207711	198	142	117	242	245	140	25	42	29	30	60	41	49	8	23	12	15	15	12	0	9	4	4	1
MIR627	ENSG00000207712	2	2	6	4	0	2	1	2	7	1	1	5	0	0	0	0	0	0	0	0	1	0	0	14
MIR200C	ENSG00000207713	106783	65443	67656	102211	135156	69899	21302	26379	19056	39720	55616	35358	6653	6083	3602	5833	2037	4036	3965	4629	4316	6354	4505	6980
MIR584	ENSG00000207714	14	7	22	14	0	26	15	12	4	7	23	6	0	0	0	0	1	0	0	0	0	9	0	1
MIR572	ENSG00000207716	0	0	0	0	0	0	0	0	0	0	0	0	0	0	0	0	0	10	0	0	1	0	0	0
MIR551B	ENSG00000207717	36	26	54	59	100	40	306	718	402	166	294	335	0	0	1	2	5	3	314	486	323	481	483	490
MIR623	ENSG00000207719	0	0	0	1	0	0	0	0	0	0	0	0	0	0	0	0	0	0	0	0	0	0	0	0
MIR186	ENSG00000207721	16495	10441	11640	25263	28725	18421	18923	24036	12868	18444	29608	18047	1699	1783	980	2042	417	1120	4909	4171	4749	4288	4292	6278
MIR520B	ENSG00000207722	2	0	1	2	0	0	0	0	0	0	0	0	0	0	0	0	15	0	0	0	0	0	0	0
MIR222	ENSG00000207725	56472	35593	38169	59886	63931	39834	10511	14328	10439	21493	37864	18791	8191	7734	5003	8744	1419	5543	4296	5906	5371	9374	6621	10149
MIR455	ENSG00000207726	2761	1843	2225	3092	2958	2407	1778	2589	1342	1866	3365	2125	242	275	257	382	122	245	563	653	456	564	453	749
MIR449B	ENSG00000207728	1	3	0	0	1	0	188	232	134	553	582	520	0	0	0	0	1	0	47	69	46	51	70	112
MIR556	ENSG00000207729	85	44	54	147	168	80	26	43	31	52	79	46	13	55	17	25	0	9	19	29	7	17	26	0
MIR200B	ENSG00000207730	10251	5893	6641	18965	25176	14788	1607	2109	1406	4455	6520	3732	948	882	533	1356	629	825	283	430	315	800	490	764
MIR506	ENSG00000207731	5	11	11	9	9	13	21	26	10	18	33	15	0	29	0	0	2	2	4	6	11	0	0	20
MIR218-1	ENSG00000207732	1354	1091	752	1771	1531	946	1390	1805	1241	1650	2112	1360	193	183	113	284	101	107	1056	826	555	643	532	992
MIR517A	ENSG00000207734	0	0	0	1	1	1	0	0	0	0	0	0	0	0	5	0	0	0	0	0	0	0	0	0
MIR520D	ENSG00000207735	210	161	142	226	241	135	22	12	16	40	58	31	12	13	4	22	4	0	0	0	0	0	9	0
MIR657	ENSG00000207736	0	0	0	4	0	0	7	12	2	5	15	16	0	0	0	0	0	1	0	1	0	0	11	0
MIR181B2	ENSG00000207737	1478	1038	972	1090	1109	691	2925	3103	2344	2286	2905	2519	106	103	37	116	11	34	544	583	668	496	315	561
MIR520C	ENSG00000207738	33	10	13	9	18	14	6	4	0	5	8	6	18	0	0	0	0	0	10	0	1	0	17	0
MIR218-2	ENSG00000207739	221	154	143	239	271	125	162	270	148	223	298	156	45	34	14	5	4	17	63	74	131	62	71	145
MIR590	ENSG00000207741	77	67	72	150	290	57	127	118	135	190	163	183	23	56	40	15	2	19	117	105	91	128	115	122
MIR487A	ENSG00000207742	2	0	0	0	0	0	0	5	1	12	7	4	0	0	0	0	0	0	0	0	0	12	0	0
MIR495	ENSG00000207743	3	2	3	1	0	1	9	2	5	23	11	19	0	0	0	0	0	0	0	0	20	5	0	0
MIR10B	ENSG00000207744	240	123	199	274	281	221	214	349	201	179	319	194	36	15	15	13	6	5	86	135	127	51	47	52
MIR575	ENSG00000207746	0	0	0	0	0	3	0	0	0	0	0	0	0	0	0	0	0	0	0	0	0	0	0	0
MIR299	ENSG00000207749	0	0	5	0	0	0	4	1	4	2	0	0	0	0	0	0	0	0	0	0	0	0	0	0
MIR553	ENSG00000207750	0	0	0	0	0	0	0	0	0	0	0	0	0	0	0	0	0	0	0	0	0	0	0	0
MIR199A1	ENSG00000207752	181	161	132	350	296	268	912	980	516	676	761	477	21	27	36	64	15	0	304	199	255	144	206	208
MIR487B	ENSG00000207754	16	9	3	12	12	12	101	156	98	95	273	151	0	0	0	0	0	0	54	108	42	56	35	64
MIR450A2	ENSG00000207755	78	31	38	53	96	56	89	106	60	136	132	81	0	2	0	1	0	0	11	16	15	28	22	41
MIR580	ENSG00000207756	0	0	2	5	2	0	3	0	0	0	0	0	0	0	0	0	0	0	0	0	0	5	0	0
MIR93	ENSG00000207757	171275	106027	91585	194705	240209	134309	177924	192111	123401	212118	316632	193730	10001	8390	6056	9412	3190	5330	25837	24250	27590	27790	23098	35076
MIR532	ENSG00000207758	6140	4334	4521	6007	5555	4269	12703	16486	12587	18661	23905	16967	455	791	551	517	141	513	4528	3893	3180	4031	3147	4751
MIR181A1	ENSG00000207759	1243	967	928	1009	1237	752	3100	3731	2413	2457	3279	2857	135	192	114	88	30	55	813	701	644	627	408	591
MIR329-1	ENSG00000207761	0	0	0	0	0	0	0	0	0	0	0	0	0	0	0	0	0	0	0	0	0	0	0	0
MIR329-2	ENSG00000207762	0	0	0	0	0	0	0	0	0	0	0	0	0	0	0	0	0	0	0	0	0	0	0	0
MIR617	ENSG00000207763	0	0	0	0	0	0	0	0	0	0	0	0	0	0	0	0	0	0	0	0	0	1	0	0
MIR626	ENSG00000207766	0	0	0	0	2	0	0	0	0	0	0	0	0	0	0	0	0	0	0	0	0	0	0	0
MIR516A1	ENSG00000207767	2	0	0	0	0	0	0	0	0	0	0	0	0	0	0	0	0	0	0	0	0	0	0	0
MIR188	ENSG00000207768	30	15	19	18	23	13	32	32	21	35	77	29	27	0	12	15	0	0	26	0	9	20	38	40
MIR586	ENSG00000207769	0	1	0	0	0	4	0	0	0	0	3	0	0	0	0	0	0	0	0	0	6	0	0	0
MIR550A1	ENSG00000207771	0	0	0	1	0	0	0	1	0	1	0	1	0	0	0	0	0	0	0	0	0	0	0	0
MIR642A	ENSG00000207773	21	22	28	20	29	2	53	86	45	60	118	42	0	0	0	0	0	0	0	0	51	13	16	32
MIR548A1	ENSG00000207775	0	0	3	0	0	0	0	0	0	1	0	0	0	0	0	0	0	0	0	0	0	0	0	0
MIR551A	ENSG00000207776	13	16	19	36	54	21	52	44	42	73	94	100	0	12	1	0	0	1	6	2	10	11	0	25
MIR3591	ENSG00000207778	69	27	18	54	67	27	31	52	33	65	62	68	0	0	0	11	0	0	0	0	12	0	0	7
MIR15B	ENSG00000207779	18550	13067	11917	19007	12933	12331	27905	37975	26534	36470	72077	32131	1447	1679	957	1524	283	884	6811	6946	4985	7437	5604	8496
MIR648	ENSG00000207780	0	0	0	0	0	0	0	0	0	0	0	0	0	0	0	0	0	0	0	0	0	0	0	0
MIR625	ENSG00000207781	314	191	261	360	419	256	329	452	259	384	639	327	74	102	5	68	13	3	109	210	87	111	66	180
MIR150	ENSG00000207782	748	391	567	725	837	599	146	206	116	216	441	235	50	28	13	66	3	32	74	4	25	38	43	17
MIR542	ENSG00000207784	71	24	34	94	184	70	139	113	91	154	152	112	13	1	16	0	2	0	101	103	34	74	72	92
MIR500A	ENSG00000207785	1287	907	920	1550	1601	1093	4348	6056	3813	5676	7352	5400	148	142	138	149	67	133	1995	1964	1964	2321	1646	3015
MIR519C	ENSG00000207788	50	36	14	32	66	39	5	8	4	9	16	9	11	6	1	2	0	3	1	0	0	24	0	0
MIR26A2	ENSG00000207789	40784	29120	26245	51688	58225	33009	61247	81418	47729	81880	121238	73768	4425	5787	2457	4935	1463	3023	21428	20673	18956	20292	16605	24531
MIR187	ENSG00000207797	1421	1029	1072	1418	1062	985	2756	3338	2450	4067	4519	4594	131	93	119	140	80	73	930	879	518	857	473	969
MIR216A	ENSG00000207798	1	0	2	2	1	0	997	1169	825	1150	1628	1241	0	0	3	1	0	0	718	550	541	698	817	1130
MIR520G	ENSG00000207799	440	303	261	495	643	440	34	32	28	60	99	38	11	27	29	47	1	51	8	12	8	16	0	10
MIR504	ENSG00000207800	1184	879	1092	1422	1873	1079	641	876	627	892	1317	815	117	238	89	136	324	123	110	194	182	172	102	78
MIR646	ENSG00000207802	0	0	0	0	0	0	0	0	0	0	0	0	0	0	0	0	0	0	0	0	0	0	0	0
MIR518A1	ENSG00000207803	0	0	0	0	0	0	0	0	0	0	0	0	0	0	0	0	0	0	0	0	0	0	0	0
MIR599	ENSG00000207804	0	0	0	2	0	0	19	36	27	18	25	11	0	0	0	0	0	0	10	0	13	2	8	1
MIR483	ENSG00000207805	108	72	125	158	731	90	430	399	540	2454	873	2176	9	4	12	1	0	0	94	11	75	149	73	147
MIR95	ENSG00000207807	799	464	521	1266	1445	914	898	1269	551	872	1047	683	109	128	34	101	58	68	185	427	314	274	158	253
MIR27A	ENSG00000207808	687	707	780	1062	627	628	1169	1686	1159	1450	2163	1388	106	247	85	152	177	227	494	495	371	277	286	466
MIR519E	ENSG00000207810	56	30	18	47	25	21	0	1	0	1	6	3	0	0	0	0	0	0	0	0	0	0	0	0
MIR34B	ENSG00000207811	411	281	252	576	665	401	464	664	510	981	857	665	18	7	8	0	17	20	110	89	118	187	63	154
MIR605	ENSG00000207813	40	33	37	40	134	46	18	18	22	44	41	33	0	31	0	0	0	0	0	9	6	9	14	33
MIR147A	ENSG00000207814	0	0	0	0	0	0	0	0	0	0	0	0	0	0	0	0	0	0	0	0	0	0	0	0
MIR563	ENSG00000207815	1	0	0	0	0	0	0	0	0	0	0	0	0	0	0	0	0	0	0	0	0	0	0	0
MIR124-2	ENSG00000207816	69	88	53	0	0	1	480	584	541	11	14	13	9	5	17	1	0	0	365	348	289	0	5	1
MIR105-2	ENSG00000207818	0	7	1	8	0	4	3	4	6	3	2	4	0	0	0	1	1	1	0	1	0	0	0	0
MIR545	ENSG00000207820	0	0	0	0	1	1	0	0	0	1	1	1	0	0	0	0	0	0	0	0	0	0	0	0
MIR640	ENSG00000207821	0	0	0	0	0	0	0	0	0	0	0	1	0	0	0	0	0	0	0	0	0	0	0	0
MIR519B	ENSG00000207825	10	3	9	20	25	17	2	3	3	2	7	4	0	0	1	0	0	0	0	0	0	0	0	0
MIR596	ENSG00000207826	0	0	0	0	0	0	0	0	0	0	0	0	0	0	0	0	3	0	0	0	0	0	0	0
MIR30A	ENSG00000207827	12680	7671	9059	28824	35097	23440	221652	270398	154713	106581	193688	105622	2101	2437	1308	3536	1014	2097	70908	64838	63987	34817	32443	41851
MIR517B	ENSG00000207837	12	3	3	2	6	2	1	1	0	0	4	1	1	1	0	0	1	6	0	0	0	0	0	0
MIR517C	ENSG00000207838	253	147	168	209	240	138	21	42	23	60	51	28	12	29	16	3	7	14	13	1	0	0	20	4
MIR33B	ENSG00000207839	126	68	258	146	102	167	28	81	23	0	15	9	25	51	31	31	5	9	113	103	25	149	70	193
MIR520H	ENSG00000207861	61	49	63	97	131	87	6	14	7	21	19	23	7	0	4	0	0	3	0	0	0	0	0	0
MIR518B	ENSG00000207862	1502	1072	1613	1964	1528	1550	158	257	185	236	419	268	248	227	121	291	28	105	69	73	99	83	58	91
MIR125B2	ENSG00000207863	738	478	742	881	776	677	962	1256	782	702	842	540	79	93	71	50	13	49	223	236	296	183	114	131
MIR27B	ENSG00000207864	4820	4372	4538	6625	3979	3987	13479	17527	12366	14328	22002	14051	718	993	443	750	127	551	5989	5213	4174	4218	3571	5399
MIR514A2	ENSG00000207866	0	0	0	0	0	0	0	0	0	0	0	0	0	0	0	0	0	0	0	0	0	0	0	0
MIR514A3	ENSG00000207867	0	0	0	0	0	0	0	0	0	0	0	0	0	0	0	0	0	0	0	0	0	0	0	0
MIR514A1	ENSG00000207868	0	0	0	0	0	0	0	0	0	0	0	0	0	0	0	0	0	0	0	0	0	0	0	0
MIR498	ENSG00000207869	2146	926	760	1209	3214	1085	79	130	121	199	179	158	140	129	106	102	27	96	13	22	32	35	13	45
MIR221	ENSG00000207870	90517	54026	49513	69822	80233	46394	17401	21504	23948	42877	54097	34837	5302	4184	3519	5671	1549	3456	3367	4355	4503	7620	5118	8193
MIR513B	ENSG00000207871	7	0	5	0	0	8	9	11	14	11	10	25	0	0	0	0	1	0	0	0	0	2	0	0
MIR513A1	ENSG00000207873	0	0	0	0	0	0	0	0	0	0	0	0	0	0	0	0	0	0	0	0	0	0	0	0
MIR610	ENSG00000207874	4	2	0	8	0	7	3	1	0	2	4	8	0	0	0	0	0	0	0	0	0	0	0	0
MIR566	ENSG00000207922	0	0	0	0	0	0	0	0	0	0	0	0	0	0	0	0	0	0	0	0	0	0	0	0
MIR559	ENSG00000207923	21	15	1	6	43	4	1	6	0	5	8	4	3	0	0	0	1	0	0	0	0	0	0	0
MIR196A2	ENSG00000207924	3	0	5	5	7	0	2	0	12	2	3	3	0	0	0	0	0	0	6	0	0	0	5	0
MIR516B2	ENSG00000207925	3347	1859	1710	2666	5039	2047	235	317	196	427	574	245	278	204	103	171	63	97	24	33	47	39	30	75
MIR135A1	ENSG00000207926	1709	1420	761	2272	3267	1200	466	578	486	920	825	715	153	222	106	267	26	128	228	206	364	299	256	285
MIR302A	ENSG00000207927	3627724	2261461	2014121	3668793	4978932	2689574	426091	525863	378781	830218	970098	628648	397709	400166	189116	344241	120738	211427	106868	130512	120616	158046	144305	175717
MIR603	ENSG00000207930	0	0	0	0	0	0	0	0	0	0	0	0	0	0	0	0	0	0	0	0	0	0	0	0
MIR577	ENSG00000207931	78	41	23	77	122	89	11	29	13	42	36	23	24	0	1	13	0	2	8	1	23	25	19	5
MIR33A	ENSG00000207932	76	43	34	64	38	67	28	50	8	40	34	32	50	7	6	7	18	12	70	68	82	76	21	110
MIR9-1	ENSG00000207933	88	108	71	118	186	44	2731	3207	2808	3813	5569	2844	20	23	13	27	5	9	1248	1299	1370	1708	1225	1602
MIR654	ENSG00000207934	0	1	1	5	0	5	7	27	11	48	36	30	0	0	0	0	0	0	23	19	1	0	32	0
MIR204	ENSG00000207935	5318	3574	3826	8011	8755	5613	2825	3781	2701	5634	8554	4869	395	282	208	496	86	232	482	539	526	805	644	841
MIR511	ENSG00000207938	0	0	0	0	0	2	2	6	3	3	8	3	0	0	0	0	0	0	19	0	0	0	0	0
MIR567	ENSG00000207940	0	0	0	0	0	0	0	0	0	0	0	0	0	0	0	0	0	0	0	0	0	0	0	0
MIR552	ENSG00000207941	0	0	0	0	0	3	3	1	4	0	2	2	0	0	0	0	0	0	0	0	0	0	0	0
MIR136	ENSG00000207942	2	0	0	0	0	2	1	0	2	5	8	2	0	0	0	0	0	0	0	0	0	0	0	0
MIR634	ENSG00000207943	0	0	0	0	0	0	0	0	0	0	0	0	0	0	0	0	0	0	0	0	0	0	0	22
MIR574	ENSG00000207944	614	464	519	1101	754	694	185	243	160	440	436	380	59	41	49	92	21	27	18	63	71	91	61	101
MIR516B1	ENSG00000207946	678	381	411	737	1159	496	188	229	158	287	378	198	87	49	29	40	18	59	32	44	38	85	53	31
MIR152	ENSG00000207947	241	124	114	173	102	105	381	456	385	304	607	225	51	45	18	10	0	13	154	149	87	207	56	99
MIR328	ENSG00000207948	84	43	30	65	63	34	338	411	437	391	280	338	0	34	13	13	1	6	232	226	266	238	125	133
MIR561	ENSG00000207951	8	10	9	16	37	10	1	3	9	5	6	8	0	0	0	0	0	11	0	0	0	0	4	0
MIR624	ENSG00000207952	11	10	11	21	43	15	29	36	9	22	35	29	0	0	0	0	0	0	7	0	0	0	0	0
MIR138-1	ENSG00000207954	82	54	47	103	87	70	72	87	65	82	82	71	8	0	6	35	6	5	38	6	13	84	16	8
MIR579	ENSG00000207956	7	12	7	15	20	26	15	24	6	24	24	22	0	0	0	8	8	0	0	3	17	7	0	7
MIR105-1	ENSG00000207957	11	7	4	10	7	6	1	3	2	3	2	3	0	0	5	0	14	0	0	0	0	0	0	10
MIR656	ENSG00000207959	0	0	0	0	0	0	1	0	1	3	0	0	0	0	0	0	0	0	0	0	0	0	0	0
MIR153-2	ENSG00000207960	0	1	0	0	0	0	3	10	3	2	0	1	0	0	0	0	0	0	0	5	0	5	0	0
MIR496	ENSG00000207961	0	0	0	0	0	0	2	2	0	0	5	0	0	0	0	0	0	0	0	0	0	0	0	0
MIR30C1	ENSG00000207962	32230	19916	23093	37845	39904	28041	63367	81195	59192	75006	94265	60260	2811	2711	1899	3087	583	1785	12634	13294	13596	12706	9639	14960
MIR569	ENSG00000207963	0	0	0	0	0	0	0	0	0	0	0	0	0	0	0	0	0	0	0	0	0	0	0	0
MIR629	ENSG00000207965	4463	3200	2828	4436	4115	2498	6666	7522	5223	10399	9797	9546	323	419	265	421	110	262	1694	1722	1478	1632	1269	1933
MIR620	ENSG00000207967	0	0	0	0	0	0	0	0	0	0	0	0	0	0	0	0	0	0	0	0	0	0	0	0
MIR507	ENSG00000207969	0	0	0	0	0	0	0	0	0	0	0	0	0	0	0	0	0	0	0	0	0	0	0	0
MIR660	ENSG00000207970	1599	1098	820	1861	1926	1228	3172	3843	3612	5585	5828	5400	125	101	90	88	20	49	886	1092	783	1077	909	1332
MIR125B1	ENSG00000207971	593	511	555	694	529	538	763	1022	804	601	684	608	52	92	56	52	37	69	339	181	202	168	105	115
MIR638	ENSG00000207972	1	5	0	3	0	0	0	0	4	2	0	2	0	0	0	0	0	7	0	0	0	1	0	5
MIR589	ENSG00000207973	642	529	585	815	639	607	634	765	506	724	904	604	100	132	181	121	37	83	358	207	214	254	165	240
MIR557	ENSG00000207974	0	0	0	0	0	2	0	0	0	0	0	1	0	0	0	0	0	0	0	0	0	0	0	0
MIR181B1	ENSG00000207975	2645	2036	1893	1798	1736	1156	4242	4729	3677	3374	4287	3511	199	209	110	199	48	79	891	1061	870	697	574	908
MIR607	ENSG00000207976	0	0	0	0	0	0	0	1	0	0	2	0	0	0	0	0	0	0	0	0	0	0	0	0
MIR154	ENSG00000207978	0	0	3	0	0	0	0	0	0	3	7	14	0	0	0	0	0	0	0	14	0	20	0	0
MIR527	ENSG00000207979	10	3	2	1	0	0	0	0	0	2	1	0	0	0	0	0	0	2	0	0	0	0	0	0
MIR23A	ENSG00000207980	4089	3079	3183	3650	2793	2902	1754	2532	1967	3215	3953	2782	389	476	265	425	134	383	796	727	821	1045	839	1311
MIR519D	ENSG00000207981	148	123	133	140	263	147	15	15	7	23	33	15	14	11	0	8	4	3	0	0	0	4	0	0
MIR548B	ENSG00000207982	3	5	0	6	0	1	13	11	7	13	8	11	0	0	9	0	0	0	0	0	0	0	0	0
MIR613	ENSG00000207983	0	0	0	0	0	0	0	0	0	0	0	0	0	0	0	0	0	0	0	0	0	0	0	0
MIR513A2	ENSG00000207984	0	0	0	0	0	0	0	0	0	0	0	0	0	0	0	0	0	0	0	0	0	0	0	0
MIR518E	ENSG00000207987	79	87	111	140	105	104	17	23	19	37	32	25	17	8	3	46	0	12	0	18	0	0	0	18
MIR576	ENSG00000207988	259	145	151	321	385	236	215	271	237	379	385	187	8	24	3	15	9	1	35	31	53	43	82	90
MIR493	ENSG00000207989	4	2	0	0	1	0	13	46	32	47	55	37	0	0	0	0	0	0	0	6	15	7	9	46
MIR182	ENSG00000207990	251661	167505	156542	332711	435539	245345	1196996	1542637	922273	1055998	1979433	956212	24351	20610	9752	22038	6906	13008	220523	243169	328929	242941	187321	278841
MIR601	ENSG00000207991	0	0	0	0	0	0	0	0	0	0	0	0	0	0	0	0	0	0	0	0	0	0	0	0
MIR519A1	ENSG00000207992	140	76	133	172	153	97	18	22	8	11	46	25	20	22	5	15	9	4	0	0	2	0	14	0
MIR134	ENSG00000207993	0	0	0	2	0	4	4	8	2	15	21	9	1	0	0	0	0	0	0	23	0	0	0	15
MIR100	ENSG00000207994	2251	1767	1789	2300	1620	2143	7913	9836	7339	1987	2450	1882	224	293	202	215	64	251	2306	2371	2025	494	498	416
MIR325	ENSG00000207995	0	0	0	0	0	0	0	0	0	0	0	0	0	0	0	0	0	0	0	0	0	0	0	0
MIR301A	ENSG00000207996	259	124	102	275	266	155	462	567	349	610	979	386	56	20	28	25	45	19	245	371	218	280	328	562
MIR644A	ENSG00000207997	0	0	0	0	0	0	0	0	0	0	0	0	0	0	0	0	0	0	0	0	0	0	0	0
MIR509-1	ENSG00000208000	0	0	0	0	0	0	0	0	0	0	0	0	0	0	0	0	0	0	0	0	0	0	0	0
MIR431	ENSG00000208001	0	0	2	7	0	0	5	6	1	6	6	3	0	0	0	0	0	0	11	0	0	0	0	0
MIR643	ENSG00000208002	16	21	13	32	24	14	11	29	8	22	22	22	0	6	5	0	0	0	13	10	28	36	22	9
MIR549A	ENSG00000208003	3	4	11	9	9	4	4	2	1	5	8	5	0	0	0	0	0	0	0	0	0	0	0	0
MIR323B	ENSG00000208004	0	0	0	2	10	6	20	25	8	22	30	28	0	0	0	0	0	0	21	42	9	55	14	12
MIR503	ENSG00000208005	973	699	715	1308	1055	711	6216	6923	4668	4595	5302	4392	60	29	38	77	15	84	1249	1053	933	681	435	1076
MIR16-1	ENSG00000208006	4286	3237	3071	6182	5010	3866	12499	15642	8941	11285	22115	11174	778	448	284	610	243	332	4317	3799	3609	3814	3240	4320
MIR125A	ENSG00000208008	33602	26145	29399	37853	27467	27414	80987	102051	68124	85478	116060	79441	3026	3366	1986	2814	829	1613	17658	20992	17620	17738	12734	18863
MIR130A	ENSG00000208009	938	638	579	1104	730	708	783	898	615	750	1052	812	120	83	35	35	65	30	290	217	237	226	254	341
MIRLET7F2	ENSG00000208012	358	214	199	333	477	261	1821	2171	1380	2291	2648	1851	68	13	26	32	9	23	492	544	591	625	371	759
MIR652	ENSG00000208013	2256	1771	1749	2719	2332	1895	6212	8095	5125	7412	12571	9281	198	268	151	154	69	177	2038	2471	1954	2111	1376	2716
MIR653	ENSG00000208014	85	42	54	154	195	140	39	75	61	70	104	69	34	18	11	84	15	6	55	8	8	30	10	31
MIR362	ENSG00000208015	2694	1700	1333	2110	3298	1552	5028	5752	4332	8323	9152	6542	150	68	99	48	17	74	546	642	773	1005	616	1197
MIR140	ENSG00000208017	9730	6684	7029	10258	7541	7203	8819	11319	9028	10811	16311	10290	606	694	603	708	353	506	1850	2159	2082	2302	2669	2674
MIR645	ENSG00000208018	0	0	2	0	0	0	0	0	0	0	0	0	0	0	0	0	0	0	0	0	0	0	0	0
MIR618	ENSG00000208022	37	26	24	64	98	59	113	153	128	186	168	145	0	0	3	0	0	0	37	7	22	18	47	16
MIR185	ENSG00000208023	3146	2175	1959	4334	5286	2728	5974	7053	4129	6856	6711	5895	236	343	118	306	64	264	1502	1641	1255	1161	794	1609
MIR199A2	ENSG00000208024	147	100	119	230	194	156	825	943	527	553	640	470	19	19	22	11	0	19	239	298	219	192	114	202
MIR591	ENSG00000208025	0	0	0	0	0	0	0	0	0	0	0	0	0	0	0	0	0	0	0	0	0	0	0	0
MIR485	ENSG00000208027	3	3	15	4	21	8	30	28	31	56	56	46	0	0	0	0	0	0	0	26	8	18	0	73
MIR616	ENSG00000208028	18	37	19	30	46	46	34	42	29	49	54	56	0	0	0	0	0	10	0	0	13	10	0	5
MIR548A3	ENSG00000208032	0	0	0	0	0	0	0	0	0	0	1	0	0	0	0	0	0	0	0	0	0	0	0	0
MIR609	ENSG00000208033	0	0	0	0	0	0	0	0	0	0	0	0	0	0	0	0	0	0	0	0	0	0	0	0
MIR106B	ENSG00000208036	19933	13506	14754	23684	18776	15625	17227	21068	15444	20117	27171	19401	1821	1857	1624	2125	695	1382	5544	4681	3958	4177	3557	5435
MIR320A	ENSG00000208037	93409	50913	62596	71860	112089	50570	92595	102891	85306	183313	97723	119390	3201	2770	2349	3031	545	1962	7619	8269	11433	11574	6830	15554
MIR196A1	ENSG00000210741	20	3	0	0	0	1	6	6	4	0	10	11	0	0	0	0	0	0	0	0	0	0	1	0
MIR190A	ENSG00000211137	35	14	9	17	94	24	13	12	30	69	33	43	0	15	1	5	6	3	7	12	3	4	5	38
MIR320D1	ENSG00000211491	402	258	409	346	266	250	294	401	322	427	316	468	1	72	4	7	8	3	53	35	35	72	52	86
MIR320E	ENSG00000211513	32	23	14	48	5	23	53	22	36	36	44	42	0	0	1	0	0	0	0	0	8	3	1	3
MIR454	ENSG00000211514	7498	4147	3385	9156	12213	5656	13254	15240	9002	18320	18084	13804	648	514	292	416	163	317	2748	2412	3349	3008	2228	4545
MIR216B	ENSG00000211520	15	15	20	67	25	15	41536	51982	29753	49380	78994	47320	19	37	25	46	25	7	14732	13697	11127	12942	11222	16141
MIR526A2	ENSG00000211532	7	9	1	8	1	7	2	5	2	6	4	0	0	5	0	0	0	1	0	0	0	0	0	0
MIR501	ENSG00000211538	4114	2531	2967	5015	6560	3911	15168	19740	11263	16576	26604	18390	415	294	185	313	80	135	2948	4107	3803	4183	3145	4580
MIR320B1	ENSG00000211543	52373	28954	37583	38717	60021	27643	40235	46546	42532	85343	38268	67106	1990	1501	1328	1640	253	1072	3945	4879	5732	5734	3073	7656
MIR3065	ENSG00000211563	477	334	290	458	434	356	3032	3435	2281	2886	3901	2761	36	45	44	74	9	27	819	991	948	780	686	1260
MIR670	ENSG00000211568	5	0	0	3	14	4	0	3	4	1	0	0	13	0	0	0	0	0	0	0	0	0	0	0
MIR770	ENSG00000211574	0	0	0	0	0	0	0	0	0	5	0	0	0	0	0	0	0	0	0	0	0	0	0	0
MIR760	ENSG00000211575	198	124	206	188	252	75	240	264	238	284	207	301	12	23	29	11	4	0	63	180	135	79	68	76
MIR766	ENSG00000211578	90	82	58	90	162	45	287	314	218	349	613	320	23	12	9	17	6	6	91	123	102	112	70	107
MIR759	ENSG00000211579	0	0	0	0	0	0	0	0	0	0	0	0	0	0	0	0	0	0	0	0	0	0	0	0
MIR769	ENSG00000211580	2662	1701	1690	2776	3741	2248	5536	6160	5241	7403	7901	5921	221	253	317	317	93	123	2037	1558	1433	1151	1125	2192
MIR765	ENSG00000211581	10	0	18	13	38	13	12	11	8	20	17	17	0	0	0	0	4	0	0	0	0	7	0	0
MIR758	ENSG00000211582	0	2	0	0	0	0	1	1	4	1	3	1	0	0	0	0	0	0	0	0	0	0	0	0
MIR767	ENSG00000211583	1181	969	1169	2227	1700	1447	425	563	416	670	1120	771	115	121	100	215	52	105	80	131	81	156	115	112
MIR802	ENSG00000211590	0	0	0	0	0	0	0	0	0	0	0	0	0	0	0	0	0	0	0	0	0	0	0	0
MIR762	ENSG00000211591	0	0	0	0	0	2	1	0	0	0	4	1	0	0	0	8	0	0	4	0	0	0	0	0
MIR676	ENSG00000211991	300	202	266	327	371	183	115	153	162	243	256	166	28	54	18	40	7	6	83	39	105	87	48	94
MIR708	ENSG00000211997	165	154	130	222	175	150	451	536	422	887	1082	666	27	21	14	24	5	33	92	65	66	108	106	69
MIR509-2	ENSG00000212013	0	0	0	0	0	0	0	0	0	0	0	0	0	0	0	0	0	0	0	0	0	0	0	0
MIR509-3	ENSG00000212014	3	5	0	3	6	7	5	14	4	0	12	1	0	0	21	0	0	0	0	5	11	11	0	6
MIR548U	ENSG00000212017	0	0	0	0	0	0	0	0	0	0	0	3	0	0	0	0	0	0	0	0	0	0	0	0
MIR550A3	ENSG00000212024	3	18	14	19	34	22	9	4	8	20	19	11	0	38	0	31	0	0	1	12	1	0	0	0
MIR374B	ENSG00000212027	2851	2005	2199	3269	2608	2610	3099	4060	3088	3567	5429	3282	520	665	393	444	129	433	1838	1802	1776	1919	1394	2487
MIR548BA	ENSG00000212036	7	5	8	9	20	15	18	18	12	33	21	12	4	0	0	23	0	0	0	4	13	6	1	19
MIR543	ENSG00000212040	26	7	16	18	19	23	36	42	45	116	111	125	0	0	16	0	5	9	7	15	5	13	30	61
MIR320C2	ENSG00000212051	166	134	195	232	160	176	156	183	230	276	175	244	1	0	6	0	1	0	43	34	24	76	0	23
MIR764	ENSG00000212100	0	0	0	0	0	3	1	2	5	0	0	1	0	0	0	8	0	0	0	0	0	4	0	0
MIR301B	ENSG00000212102	72	39	57	123	175	102	171	277	136	311	442	301	32	0	12	84	14	1	165	98	107	181	113	172
MIR942	ENSG00000215930	2310	1507	1336	2675	4510	1668	1348	1744	1253	2615	2616	1887	111	120	54	181	45	150	117	323	216	230	159	403
MIR190B	ENSG00000215938	29	17	17	22	83	19	37	46	57	61	49	77	5	0	2	0	0	0	26	0	12	41	41	16
MIR873	ENSG00000215939	361	251	262	290	257	206	139	168	159	203	291	212	24	34	29	34	13	20	75	55	24	48	52	27
MIR892A	ENSG00000215943	0	5	0	1	0	0	11	10	4	8	10	9	0	0	0	0	0	0	0	0	10	0	0	0
MIR921	ENSG00000215952	0	0	0	0	0	0	0	1	0	0	0	0	0	0	0	0	0	0	0	0	0	0	0	0
MIR300	ENSG00000215957	0	0	0	0	0	0	0	0	0	0	0	0	0	0	0	0	0	0	0	0	0	0	0	0
MIR297	ENSG00000215961	0	0	0	0	0	0	0	0	0	0	0	0	0	0	0	0	0	0	0	0	0	0	0	0
MIR876	ENSG00000215966	15	7	4	6	43	6	11	9	6	10	17	8	0	0	0	0	0	0	0	8	0	0	0	0
MIR933	ENSG00000215973	4	0	3	10	12	21	29	21	15	25	37	38	2	0	0	0	9	1	0	0	0	0	29	9
MIR208B	ENSG00000215991	0	0	0	0	0	0	0	0	0	0	0	0	0	0	0	0	0	0	0	0	0	0	0	0
MIR450B	ENSG00000216001	131	89	72	263	299	127	481	521	286	683	677	318	47	32	16	20	9	18	275	217	369	352	248	321
MIR888	ENSG00000216005	0	0	0	0	0	0	20	28	17	12	5	5	0	0	0	0	0	0	0	13	0	0	0	0
MIR874	ENSG00000216009	516	358	362	649	617	502	208	316	170	369	572	422	122	155	126	78	8	87	222	112	77	198	167	240
MIR298	ENSG00000216031	16	21	30	40	16	22	34	31	41	54	49	47	0	14	0	0	5	0	1	0	9	0	7	42
MIR938	ENSG00000216035	0	0	0	0	0	0	6	4	2	4	5	8	0	0	0	0	0	0	0	0	3	0	0	0
MIR891A	ENSG00000216056	0	3	7	0	0	0	90	166	121	93	104	96	0	0	0	0	0	0	50	27	66	7	20	19
MIR944	ENSG00000216058	0	0	0	0	1	2	3	0	0	4	2	3	0	0	0	0	0	0	0	0	0	0	0	0
MIR934	ENSG00000216060	0	0	0	0	0	0	0	1	0	0	0	1	0	0	0	0	0	0	0	0	0	0	0	0
MIR891B	ENSG00000216064	0	0	0	0	0	0	5	1	9	0	4	1	0	0	0	1	0	0	26	0	7	0	0	0
MIR875	ENSG00000216069	0	0	0	0	0	0	0	0	0	0	0	0	0	0	0	0	0	0	0	0	0	0	0	0
MIR890	ENSG00000216075	0	0	0	0	0	0	0	0	0	0	1	0	0	0	0	0	0	0	9	0	0	0	0	0
MIR887	ENSG00000216077	51	57	42	74	145	45	561	749	440	794	1194	720	27	8	13	14	20	9	333	205	280	334	212	362
MIR892B	ENSG00000216098	0	0	0	0	0	0	2	1	2	1	3	0	0	0	0	0	0	0	0	0	0	0	0	0
MIR889	ENSG00000216099	0	0	0	1	0	0	2	8	0	1	9	10	0	0	0	0	0	0	0	0	2	0	3	16
MIR877	ENSG00000216101	1980	1166	1976	1856	5244	1277	864	1033	1234	4007	1262	3417	231	239	149	376	92	145	694	650	576	1194	899	1630
MIR885	ENSG00000216135	94	51	80	123	152	57	6062	7387	5516	11224	8378	10232	0	8	0	27	3	1	1416	1226	997	1096	851	2094
MIR941-2	ENSG00000216141	0	0	0	0	0	0	0	0	1	0	0	0	0	0	0	0	0	0	0	0	0	0	0	0
MIR513C	ENSG00000216171	13	9	17	11	65	9	14	12	29	27	15	27	0	0	0	0	0	0	10	0	22	11	0	0
MIR541	ENSG00000216179	3	0	0	0	0	0	0	0	1	1	0	2	0	14	0	0	0	0	0	0	0	0	0	0
MIR8485	ENSG00000216191	0	0	0	0	0	0	0	0	0	0	0	0	0	0	0	0	0	0	0	0	0	0	0	0
MIR920	ENSG00000216192	0	0	0	0	0	0	0	0	0	2	0	0	0	0	0	0	0	0	0	0	0	0	0	0
MIR941-4	ENSG00000216195	0	1	1	0	3	0	3	1	1	0	0	2	0	0	0	0	0	0	0	0	0	0	0	0
MIR1323	ENSG00000221017	22590	14872	16148	22419	32319	17386	1861	2840	2077	3519	4619	3335	2154	1944	1216	2250	263	1365	414	470	534	577	541	674
MIR1250	ENSG00000221025	28	20	7	11	6	8	108	152	118	169	165	136	0	11	0	10	0	0	88	80	80	89	31	63
MIR1231	ENSG00000221028	8	0	0	1	0	5	2	4	7	10	10	4	0	0	12	0	0	0	0	5	0	0	0	0
MIR1272	ENSG00000221033	0	0	0	0	0	0	0	0	0	0	0	0	14	0	0	0	0	0	3	0	0	0	0	0
MIR1193	ENSG00000221036	0	0	0	0	0	0	0	0	0	0	0	0	0	0	0	0	0	0	0	0	0	0	0	0
MIR1286	ENSG00000221039	18	12	16	35	5	11	73	119	70	71	124	105	0	0	0	13	0	0	25	10	2	0	15	35
MIR1266	ENSG00000221052	151	109	129	276	453	223	48	73	45	101	173	77	28	7	0	10	14	9	8	7	0	22	0	39
MIR1302-3	ENSG00000221055	0	0	0	0	0	0	0	0	0	1	0	0	0	0	0	0	0	0	0	0	0	0	0	0
MIR1296	ENSG00000221063	273	164	106	142	305	127	402	579	542	518	859	392	21	7	28	24	10	9	101	107	45	123	59	116
MIR1233-2	ENSG00000221065	0	0	0	0	0	0	0	0	0	0	0	0	0	0	0	0	0	0	0	0	0	0	0	0
MIR320D2	ENSG00000221081	959	597	1034	1188	629	735	834	974	979	1175	928	1294	72	49	56	64	11	54	211	175	111	133	92	122
MIR1302-5	ENSG00000221091	0	0	0	0	0	0	0	0	0	0	0	0	0	0	0	0	0	0	0	0	0	0	0	0
MIR1224	ENSG00000221120	1	11	5	2	16	15	919	909	895	2453	1154	2246	3	4	7	1	0	0	631	470	364	529	330	699
MIR1207	ENSG00000221176	0	0	0	0	0	0	0	0	0	0	0	0	0	0	0	0	0	0	0	0	0	0	0	0
MIR1254-1	ENSG00000221184	59	28	36	39	28	13	31	25	21	33	48	33	0	35	11	17	0	0	16	0	0	33	11	22
MIR548M	ENSG00000221187	0	4	2	1	9	2	2	1	1	2	4	4	0	0	0	0	0	0	0	0	0	0	0	0
MIR1184-2	ENSG00000221190	0	0	0	0	0	0	0	0	0	0	0	0	0	0	0	0	0	0	0	0	0	0	0	0
MIR1253	ENSG00000221200	21	6	12	21	27	8	19	19	10	6	9	7	0	0	0	0	0	0	0	0	0	0	0	0
MIR1262	ENSG00000221203	12	2	0	3	0	3	5	4	2	10	12	8	0	0	0	0	0	0	0	0	16	0	0	0
MIR548E	ENSG00000221214	51	36	50	110	196	63	185	183	92	163	188	101	38	41	7	22	0	2	82	0	62	73	109	123
MIR1305	ENSG00000221227	0	2	0	6	0	1	3	1	0	4	7	0	0	0	0	0	0	0	0	0	3	0	0	0
MIR548L	ENSG00000221230	85	61	74	94	205	50	109	116	117	112	150	139	7	5	1	30	17	10	38	46	40	41	14	37
MIR1285-2	ENSG00000221238	0	0	0	0	0	0	0	0	1	0	0	0	0	0	0	0	0	0	0	0	0	0	0	0
MIR1258	ENSG00000221240	16	10	6	26	26	17	4	8	10	5	17	10	0	0	0	0	0	0	10	0	0	0	0	0
MIR1263	ENSG00000221251	0	1	0	0	0	0	2	1	0	3	0	0	0	0	0	0	1	0	0	0	0	0	0	0
MIR1208	ENSG00000221261	0	0	0	0	0	0	0	0	0	0	0	0	0	0	0	0	0	0	0	0	0	0	0	0
MIR548P	ENSG00000221263	0	0	0	1	0	0	0	0	0	0	0	0	0	0	0	0	0	0	0	0	0	0	0	0
MIR1284	ENSG00000221264	83	45	34	53	141	69	23	28	24	36	62	51	2	3	0	13	0	1	8	12	10	14	5	4
MIR1255A	ENSG00000221265	53	37	26	83	80	39	20	37	22	48	47	46	21	3	5	0	2	0	15	0	5	18	3	10
MIR1302-8	ENSG00000221269	0	0	0	0	0	0	0	0	0	0	0	0	0	0	0	0	0	0	0	0	0	0	0	0
MIR1237	ENSG00000221273	26	18	23	19	30	14	20	22	13	20	9	14	0	8	0	1	5	0	13	0	5	5	3	0
MIR548I2	ENSG00000221275	0	0	0	0	0	0	0	0	0	0	0	0	0	0	0	0	0	0	0	0	0	0	0	0
MIR1289-2	ENSG00000221287	0	0	0	0	0	0	0	3	0	0	0	0	0	0	0	0	0	0	0	0	0	0	0	0
MIR663B	ENSG00000221288	0	0	0	1	0	1	0	0	0	0	0	0	0	1	0	0	0	0	0	0	0	0	0	0
MIR548T	ENSG00000221296	3	0	0	5	0	7	1	4	2	3	2	1	0	0	0	0	0	0	0	0	0	0	0	0
MIR548I3	ENSG00000221305	0	0	0	0	0	0	0	0	0	0	0	0	0	0	0	0	0	0	0	0	0	0	0	0
MIR1200	ENSG00000221325	0	0	0	0	0	0	0	0	0	0	0	0	0	0	0	0	0	0	0	0	0	0	0	0
MIR548Q	ENSG00000221331	0	0	0	0	0	0	2	0	0	0	0	0	0	0	0	0	0	0	0	0	0	0	0	0
MIR548K	ENSG00000221333	197	149	128	321	460	279	220	272	185	316	411	254	38	26	31	39	6	12	86	75	30	33	31	101
MIR548F5	ENSG00000221348	7	2	0	3	0	1	1	2	1	1	0	0	0	0	0	0	0	0	0	0	0	0	0	0
MIR1288	ENSG00000221355	7	14	5	18	0	4	11	34	17	12	19	20	0	0	0	0	0	0	0	30	0	5	0	0
MIR1228	ENSG00000221365	193	167	214	349	1476	241	231	252	273	433	211	319	13	5	7	23	13	43	1	28	29	25	24	42
MIR548G	ENSG00000221369	5	8	3	8	0	2	1	0	0	1	1	0	0	0	2	0	0	0	9	0	0	0	0	0
MIR1265	ENSG00000221371	4	2	7	26	14	16	2	3	3	4	6	1	0	0	0	0	0	0	0	0	0	0	0	0
MIR1295A	ENSG00000221390	93	47	57	56	69	74	143	220	192	301	344	269	15	0	3	0	0	2	22	34	40	50	78	69
MIR1302-6	ENSG00000221393	0	0	0	0	0	0	0	0	0	0	0	0	0	0	0	0	0	0	0	0	0	0	0	0
MIR1229	ENSG00000221394	42	47	78	87	132	56	97	123	101	249	95	191	10	16	3	0	2	3	33	53	40	112	59	105
MIR320B2	ENSG00000221406	10405	6341	6694	7860	10888	5133	11573	11960	8967	19046	15678	14476	422	256	220	445	69	256	1016	1168	1533	1617	955	2261
MIR1238	ENSG00000221410	5	1	3	2	0	2	5	7	9	13	9	4	0	0	0	0	0	0	0	0	9	3	0	7
MIR1227	ENSG00000221411	30	19	27	19	25	21	84	102	59	147	109	120	0	0	9	0	0	0	36	44	32	44	28	32
MIR1283-1	ENSG00000221421	1	7	2	13	15	9	0	0	1	0	1	2	0	0	0	0	0	0	0	1	0	0	0	0
MIR1294	ENSG00000221430	73	22	34	51	27	49	39	46	18	34	74	52	0	0	0	0	0	9	0	0	0	0	0	0
MIR548F3	ENSG00000221436	0	0	0	0	0	0	0	0	0	0	0	0	0	0	0	0	0	0	0	0	0	0	0	0
MIR548F4	ENSG00000221442	2	3	6	9	30	4	6	2	4	10	1	1	0	0	2	4	0	0	1	10	0	0	0	0
MIR1301	ENSG00000221445	1815	1157	980	1904	1873	1233	4734	5583	3938	6523	6575	5182	162	197	117	197	20	79	1389	1510	1831	1935	833	2107
MIR1202	ENSG00000221456	0	0	0	0	0	0	0	0	0	0	0	0	0	0	0	0	0	0	0	0	0	0	0	0
MIR1277	ENSG00000221463	3	2	1	2	14	5	1	2	2	9	1	6	0	0	0	0	0	0	2	5	0	0	0	0
MIR1271	ENSG00000221464	77	58	46	66	75	40	98	109	65	82	134	89	12	25	5	9	4	1	43	70	43	56	22	13
MIR548AJ2	ENSG00000221466	0	0	0	0	0	0	0	0	0	0	0	0	0	0	0	0	0	0	0	0	0	0	0	0
MIR1827	ENSG00000221476	0	0	0	0	0	0	0	0	0	0	0	0	0	1	0	0	0	0	0	0	0	0	0	0
MIR1251	ENSG00000221479	56	61	51	131	80	78	16	39	21	43	51	29	0	6	15	0	0	0	23	3	23	15	0	22
MIR320C1	ENSG00000221493	1804	978	1558	1569	1330	1042	1115	1309	1244	1678	1222	1650	33	65	24	90	9	32	177	251	129	180	112	122
MIR548I4	ENSG00000221494	0	0	0	0	0	1	0	0	1	0	1	0	0	0	0	0	0	0	0	0	0	0	0	0
MIR1245A	ENSG00000221502	0	0	0	0	0	0	0	0	0	0	0	0	0	0	0	0	0	0	0	0	0	0	0	0
MIR548O	ENSG00000221510	4	4	2	6	7	3	6	6	5	8	16	2	0	0	0	0	0	6	0	17	1	0	15	0
MIR1285-1	ENSG00000221520	6	0	0	0	0	1	0	0	2	3	0	0	0	0	0	0	0	0	0	0	0	0	0	0
MIR1185-1	ENSG00000221525	0	0	0	0	0	2	0	0	0	0	1	0	0	0	0	0	0	0	0	0	0	0	0	0
MIR1184-1	ENSG00000221533	0	0	0	0	0	0	0	0	0	0	0	0	0	0	0	0	0	0	0	0	0	0	0	0
MIR548H1	ENSG00000221537	0	0	0	0	0	0	0	0	0	0	0	0	0	0	0	0	0	0	0	0	0	0	0	0
MIR1180	ENSG00000221540	9696	6353	6372	7763	8991	4475	7934	9628	6769	9308	11616	8848	689	886	467	506	198	454	1807	1870	1918	1838	1533	2491
MIR1255B2	ENSG00000221545	0	0	0	3	6	0	1	0	0	0	9	7	0	0	0	0	0	0	0	0	0	0	0	0
MIR1283-2	ENSG00000221548	9	8	7	16	22	9	1	1	0	7	6	0	0	0	4	0	0	0	0	0	0	0	0	0
MIR1303	ENSG00000221552	9	8	9	14	43	13	0	2	2	4	1	0	0	0	1	0	0	0	0	5	0	0	0	0
MIR1269A	ENSG00000221563	7	0	0	0	0	3	49	54	48	32	56	31	1	0	1	0	0	9	137	91	88	66	52	29
MIR1226	ENSG00000221585	645	388	625	860	916	641	2337	2678	2053	2798	3105	3014	62	55	35	86	18	38	501	629	523	695	496	834
MIR1261	ENSG00000221586	0	0	0	0	0	0	0	0	0	0	0	0	0	0	0	0	0	0	0	0	0	0	0	8
MIR548F1	ENSG00000221594	11	7	5	20	19	13	3	3	6	12	13	3	10	6	0	4	0	1	7	1	11	0	1	0
MIR1249	ENSG00000221598	3848	2256	3078	3793	7941	2555	2189	3214	2955	4458	1647	3650	136	149	121	238	62	157	643	751	652	684	514	793
MIR1184-3	ENSG00000221603	0	0	0	0	0	0	0	0	0	0	2	0	0	0	0	0	0	0	0	0	0	0	0	0
MIR1293	ENSG00000221604	88	40	34	40	45	50	34	30	31	25	33	13	19	23	0	0	0	0	1	0	0	11	9	0
MIR1185-2	ENSG00000221614	0	0	0	0	0	0	0	2	0	0	3	0	0	0	0	0	0	0	0	0	0	0	0	0
MIR548H4	ENSG00000221616	0	0	0	0	0	0	0	0	0	0	0	0	0	0	0	0	0	0	0	0	0	0	0	1
MIR1302-4	ENSG00000221628	0	0	0	0	0	0	1	0	0	0	0	0	0	0	0	0	0	0	0	0	0	0	0	0
MIR1179	ENSG00000221630	19	1	6	6	11	1	9	9	9	8	6	4	0	0	7	0	0	0	0	4	8	0	0	0
MIR1276	ENSG00000221634	156	132	131	216	253	157	2007	2540	1490	1857	3359	1920	2	16	19	13	4	22	683	680	497	498	398	632
MIR1268A	ENSG00000221641	0	0	0	0	0	0	0	0	0	0	0	0	0	0	0	0	0	0	0	0	0	0	0	1
MIR1233-1	ENSG00000221649	0	0	0	0	0	0	0	0	0	0	0	0	0	0	0	0	0	0	0	0	0	0	0	0
MIR1267	ENSG00000221650	0	1	0	5	0	6	4	5	5	4	17	14	0	0	0	0	9	2	10	20	0	0	0	0
MIR1225	ENSG00000221656	59	31	47	55	22	58	240	323	168	360	352	282	0	0	0	0	0	0	5	1	29	6	18	13
MIR1290	ENSG00000221662	0	0	0	0	0	0	0	0	0	0	0	0	0	0	0	0	0	0	0	0	0	0	0	0
MIR548N	ENSG00000221669	0	0	0	0	0	0	0	0	0	1	0	0	0	0	0	0	0	0	0	0	0	0	0	0
MIR1278	ENSG00000221680	11	6	29	25	10	17	14	11	4	5	11	17	0	0	0	6	0	0	0	0	0	0	5	16
MIR1275	ENSG00000221697	16	6	4	12	14	1	1	1	2	2	4	1	17	49	0	0	0	15	0	15	0	10	16	6
MIR548H3	ENSG00000221698	3	0	3	2	1	0	3	3	6	0	8	2	0	0	0	0	0	0	0	0	0	0	0	0
MIR302E	ENSG00000221703	15653	12422	10076	20164	21732	12731	2714	3616	2667	5695	7239	4319	1619	2123	1013	1816	331	1047	908	758	864	1149	1040	1147
MIR1298	ENSG00000221710	2627	1828	1697	4383	3159	3094	207	270	263	469	618	436	168	309	262	328	89	386	36	108	61	104	81	76
MIR548I1	ENSG00000221737	0	0	0	0	0	0	0	0	0	0	0	0	0	0	0	0	0	0	0	0	0	0	0	0
MIR1203	ENSG00000221739	0	0	0	0	0	0	0	0	0	0	0	0	0	0	0	0	0	0	0	0	0	0	0	0
MIR1197	ENSG00000221745	0	0	0	0	0	0	0	0	0	0	0	0	0	0	0	0	0	0	0	0	0	0	0	2
MIR1273A	ENSG00000221753	0	0	0	0	0	0	0	0	0	0	0	0	7	0	0	0	0	0	0	0	0	0	0	10
MIR1260A	ENSG00000221754	0	0	0	0	0	0	5	2	0	5	2	2	0	0	15	0	10	4	1	0	0	39	0	15
MIR548J	ENSG00000221760	100	65	65	63	64	47	29	21	30	35	41	28	0	0	0	11	0	0	0	0	0	10	1	0
MIR1289-1	ENSG00000221763	1	6	1	7	0	0	2	7	4	16	9	9	0	0	0	0	0	0	14	0	0	12	18	0
MIR1302-7	ENSG00000221768	0	0	0	0	0	0	0	0	0	0	0	0	0	0	0	0	0	0	0	0	0	0	0	0
MIR1205	ENSG00000221771	0	0	0	0	0	3	0	0	0	0	0	0	0	0	0	0	0	0	0	0	0	0	0	0
MIR548F2	ENSG00000221782	0	0	0	0	0	0	0	0	0	0	0	0	0	0	0	0	0	0	0	0	0	0	0	0
MIR1183	ENSG00000221783	0	0	0	0	0	0	0	0	0	0	0	0	0	0	0	0	0	0	0	0	0	0	0	0
MIR1252	ENSG00000221788	0	0	0	5	0	0	0	0	0	0	1	0	0	0	0	0	0	0	0	8	0	0	0	0
MIR1282	ENSG00000221792	22	2	2	8	4	3	3	8	0	0	3	2	0	0	0	0	0	0	0	0	0	0	0	0
MIR548H2	ENSG00000221801	0	0	0	0	0	0	0	0	0	0	0	0	0	0	0	0	0	0	0	0	0	0	0	0
MIR1256	ENSG00000221808	0	1	0	2	0	2	1	1	1	0	1	0	0	0	0	0	0	0	0	0	0	0	0	0
MIR1915	ENSG00000222071	4	7	11	6	0	7	1	0	0	3	1	0	0	1	1	16	0	0	0	0	0	0	0	0
MIR1471	ENSG00000222246	0	0	0	0	0	0	0	0	0	0	0	0	0	0	0	0	0	0	0	0	0	0	0	0
MIR1912	ENSG00000222321	255	176	177	351	327	277	100	132	56	120	226	127	23	30	31	87	69	21	34	4	24	35	51	39
MIR1468	ENSG00000222532	97	78	145	176	59	87	262	326	262	289	374	303	30	9	24	10	8	0	121	126	102	54	90	93
MIR1911	ENSG00000222715	118	114	121	327	268	194	96	97	82	132	234	139	10	0	15	64	2	29	24	28	47	76	24	21
MIR1537	ENSG00000222831	0	0	0	0	0	0	0	1	0	0	0	0	0	0	0	0	0	0	0	0	0	0	0	0
MIR1913	ENSG00000222958	29	9	29	31	42	24	28	21	22	67	39	43	0	0	0	0	0	0	10	0	0	9	9	0
MIR1538	ENSG00000223109	24	9	10	13	5	21	37	57	28	65	90	83	1	3	0	6	1	2	19	21	14	13	18	50
MIR2113	ENSG00000238367	43	22	49	35	95	37	21	15	20	18	41	20	0	0	6	7	0	0	0	1	21	0	0	0
MIR2053	ENSG00000238399	0	0	0	0	0	0	0	0	0	0	0	0	0	0	0	0	0	0	0	0	0	0	0	0
MIR1270	ENSG00000238517	2141	1490	1597	2176	3172	1444	1617	1684	1488	2239	2220	2050	83	257	90	309	37	105	210	408	279	359	290	495
MIR1976	ENSG00000238705	19	28	42	54	32	36	27	27	15	27	47	34	7	7	0	1	6	0	10	4	8	0	0	6
MIR1972-1	ENSG00000238728	0	0	0	0	0	0	0	0	0	0	0	0	0	0	0	0	0	0	0	0	0	0	0	0
MIR500B	ENSG00000239057	86	52	78	93	99	74	195	205	110	264	441	265	0	15	5	1	6	0	10	42	37	72	20	92
MIR1972-2	ENSG00000239118	0	0	0	0	0	0	0	0	0	0	0	0	0	0	0	0	0	0	0	0	0	0	0	0
MIR449C	ENSG00000251856	0	5	2	3	9	1	1614	1942	1441	3695	4414	3374	1	1	4	1	3	1	339	313	638	1306	574	1251
MIR1343	ENSG00000251862	35	25	22	38	65	22	34	62	33	45	86	51	0	30	0	0	0	21	40	18	36	5	2	5
MIR2278	ENSG00000252153	5	5	3	7	44	16	7	15	11	15	19	17	0	0	0	0	0	0	19	0	0	0	0	0
MIR892C	ENSG00000252219	0	0	0	0	0	0	1	0	0	0	2	0	0	0	0	0	0	0	0	0	0	0	0	0
MIR2114	ENSG00000252454	0	0	0	0	0	0	0	0	0	0	0	0	0	0	0	0	0	0	0	0	0	0	0	0
MIR2115	ENSG00000252466	11	23	12	26	11	8	15	11	5	26	33	19	0	0	4	0	0	7	2	0	12	7	0	0
MIR514B	ENSG00000252583	1	2	0	0	0	0	0	0	0	0	1	0	0	0	0	0	0	0	0	0	0	0	0	0
MIR2276	ENSG00000252695	16	9	8	10	5	7	7	4	4	15	12	16	0	9	0	0	0	0	0	1	0	0	0	0
MIR2355	ENSG00000253008	146	164	97	244	347	149	658	791	571	1037	910	1014	13	1	1	14	5	32	181	192	223	156	163	175
MIR2116	ENSG00000253030	249	163	218	242	273	214	60	61	63	114	102	108	22	33	10	17	0	11	10	0	12	1	6	0
MIR151A	ENSG00000254324	19849	14192	15612	27031	17669	17389	21572	30492	16981	22646	33761	21329	2640	3621	1828	3534	848	1955	10675	10079	7907	7560	6616	10027
MIR3179-2	ENSG00000257381	0	0	0	0	0	0	0	0	0	0	0	0	0	0	0	0	0	0	0	0	0	0	0	0
MIR5011	ENSG00000263354	1	1	4	14	17	3	2	3	0	6	6	9	0	0	0	0	0	0	6	0	1	4	1	20
MIR378H	ENSG00000263361	1	0	0	2	0	0	1	2	0	0	0	0	0	0	0	0	0	0	0	0	0	0	0	0
MIR5702	ENSG00000263363	0	0	0	0	0	0	0	0	0	0	0	0	0	0	0	0	0	0	0	0	0	0	0	0
MIR548AO	ENSG00000263372	5	0	0	0	16	9	5	11	2	7	15	2	0	0	0	0	0	0	0	0	0	0	30	1
MIR5584	ENSG00000263381	15	9	22	26	54	4	9	10	2	9	21	17	4	0	0	0	0	11	0	13	0	0	0	0
MIR3973	ENSG00000263389	0	0	0	0	0	0	0	0	0	0	0	0	0	0	0	0	0	0	0	0	0	0	0	0
hsa-mir-3119-1	ENSG00000263390	0	0	0	0	0	0	0	0	0	0	0	0	0	0	0	0	0	0	0	0	0	0	0	0
MIR3170	ENSG00000263399	11	11	8	8	13	17	14	24	8	14	26	12	5	0	0	0	0	0	1	7	0	0	5	0
MIR4673	ENSG00000263403	0	0	0	0	0	0	1	6	0	1	0	4	0	0	0	0	0	0	0	0	0	0	1	0
MIR4660	ENSG00000263407	8	1	1	5	7	14	22	7	16	8	14	11	0	0	0	0	0	0	5	0	3	5	0	0
MIR4747	ENSG00000263409	28	2	5	4	0	4	7	6	7	18	10	17	0	0	0	0	0	0	0	0	0	0	0	0
MIR4538	ENSG00000263413	0	0	0	0	0	0	0	0	0	0	0	0	6	0	0	0	0	0	0	0	0	0	0	0
MIR3187	ENSG00000263414	142	96	116	67	128	36	169	180	194	291	222	252	22	15	32	35	1	22	108	99	107	100	84	193
MIR3158-1	ENSG00000263436	82	52	71	108	51	55	47	70	31	71	70	85	24	1	6	17	4	1	13	32	1	13	9	0
MIR4753	ENSG00000263439	3	4	0	12	0	10	10	2	10	22	6	9	4	0	0	6	0	0	0	0	0	0	0	0
MIR4450	ENSG00000263445	15	4	5	11	0	15	0	6	6	1	1	0	0	0	0	0	0	0	0	0	0	0	0	0
MIR4532	ENSG00000263453	0	0	0	0	0	0	0	0	0	0	0	0	0	0	0	0	0	0	12	0	0	0	0	0
MIR5189	ENSG00000263456	2	5	5	4	0	1	4	9	0	6	5	5	0	0	0	0	0	0	0	0	10	0	7	0
MIR4455	ENSG00000263458	0	0	0	0	0	0	0	0	0	0	0	0	0	0	0	0	6	0	0	0	0	0	8	0
hsa-mir-3130-1	ENSG00000263468	55	41	54	96	89	73	116	175	83	188	232	167	0	0	0	0	0	4	18	32	32	6	15	11
MIR3156-1	ENSG00000263476	0	0	0	0	0	0	0	0	0	0	0	0	0	0	0	0	0	0	0	0	0	0	0	0
MIR4497	ENSG00000263510	26	10	14	27	0	16	1	8	6	0	1	14	226	455	276	393	71	304	171	83	88	47	42	45
MIR5699	ENSG00000263511	17	30	31	40	74	24	38	47	51	64	54	48	0	0	0	0	0	4	0	11	4	21	0	14
MIR4311	ENSG00000263512	0	0	0	3	0	0	1	2	0	0	1	0	0	0	0	0	0	0	0	0	0	0	0	0
MIR3668	ENSG00000263514	0	0	0	0	0	0	0	0	0	0	0	0	0	0	0	0	0	0	0	0	0	0	0	0
MIR548AN	ENSG00000263515	0	0	0	0	0	0	0	0	0	0	0	0	0	0	0	0	0	0	0	0	0	0	0	0
MIR378G	ENSG00000263526	1	0	0	1	0	9	3	10	4	10	10	1	0	1	0	1	0	0	15	0	1	2	6	1
MIR4526	ENSG00000263527	0	0	0	0	0	0	0	0	0	0	0	0	0	0	0	0	0	0	0	0	0	0	0	0
MIR4463	ENSG00000263533	0	0	0	0	0	0	0	0	0	0	0	0	0	0	0	0	0	0	0	0	0	0	0	0
MIR5582	ENSG00000263540	2	1	4	0	21	0	0	3	3	2	1	2	0	0	0	1	0	0	0	0	0	0	0	0
MIR4704	ENSG00000263561	0	0	0	0	0	0	0	0	0	0	0	0	0	0	0	0	0	0	0	0	0	0	0	0
MIR7853	ENSG00000263572	0	0	0	1	5	0	13	20	15	8	6	5	0	0	0	0	0	0	0	1	9	16	0	0
MIR4270	ENSG00000263573	0	0	0	0	0	0	0	0	0	0	0	0	0	0	0	0	0	0	0	0	0	0	0	0
MIR4665	ENSG00000263575	3	3	9	10	15	7	6	10	7	6	10	11	0	0	8	0	0	0	0	6	10	7	0	0
MIR548X2	ENSG00000263581	0	0	0	0	10	0	0	0	0	0	0	0	0	0	0	0	0	0	0	0	0	0	0	0
MIR4522	ENSG00000263583	0	0	0	0	0	0	1	4	2	2	4	3	5	33	0	1	1	0	30	17	0	0	6	0
MIR4480	ENSG00000263584	0	0	0	0	0	0	0	0	0	0	4	0	0	0	0	0	0	0	0	0	0	0	0	0
MIR4804	ENSG00000263593	37	34	30	35	63	20	47	39	51	60	37	82	0	0	0	0	0	0	3	2	0	0	10	0
MIR3936	ENSG00000263597	5	0	0	1	0	2	1	1	0	0	1	0	0	0	0	0	0	0	0	0	0	0	0	16
MIR3915	ENSG00000263600	0	0	0	0	0	0	0	0	0	0	0	0	0	0	0	0	0	0	0	0	0	0	0	0
MIR3185	ENSG00000263602	0	0	0	0	0	0	0	0	0	0	0	0	0	0	0	0	0	0	0	0	0	0	0	0
MIR4306	ENSG00000263615	0	0	0	0	0	0	0	0	0	0	0	0	0	0	0	0	0	0	0	0	0	0	0	0
MIR3155A	ENSG00000263628	22	5	13	3	0	7	10	2	7	11	14	11	0	0	0	0	0	0	0	0	0	0	6	0
MIR5586	ENSG00000263629	0	0	1	2	0	0	2	7	8	0	1	1	0	0	0	0	0	0	0	5	3	0	0	0
MIR378D1	ENSG00000263631	88	78	88	83	121	117	82	142	101	114	151	124	0	7	2	2	0	0	31	12	40	55	14	43
MIR3919	ENSG00000263634	0	0	0	0	0	0	0	0	0	0	0	0	0	0	0	0	0	0	14	0	0	0	0	0
MIR4777	ENSG00000263641	0	0	0	0	0	0	0	0	0	0	2	0	0	0	0	0	0	0	0	0	0	0	0	0
MIR4802	ENSG00000263642	8	2	1	4	14	0	0	0	7	0	2	3	0	0	0	0	0	0	0	0	0	0	0	0
MIR4515	ENSG00000263643	0	0	9	0	0	0	6	3	2	2	14	10	0	0	0	0	0	0	0	15	0	0	10	0
MIR3135B	ENSG00000263649	0	0	0	0	0	0	0	1	0	0	0	0	0	0	0	0	0	14	0	0	2	9	0	0
MIR548AX	ENSG00000263652	0	0	0	0	0	0	0	0	0	0	0	0	0	0	0	0	0	0	0	0	0	0	0	0
MIR4457	ENSG00000263670	0	0	0	0	5	0	1	0	0	0	2	0	0	0	0	0	0	0	0	0	0	0	0	0
MIR5581	ENSG00000263675	25	21	19	26	26	15	16	29	39	31	57	14	13	20	0	0	0	1	0	0	3	1	0	21
MIR4632	ENSG00000263676	0	0	0	0	0	0	0	4	5	5	4	2	0	0	0	0	0	0	1	0	8	0	0	0
MIR3197	ENSG00000263681	21	8	13	2	5	9	1	6	7	3	2	1	0	0	0	0	0	0	0	0	0	0	0	0
hsa-mir-548d-2	ENSG00000263690	0	0	0	0	0	0	0	0	0	0	0	0	0	0	0	0	0	0	0	0	0	0	0	0
MIR3161	ENSG00000263693	0	0	0	0	0	0	0	0	2	0	0	0	0	0	0	0	0	0	0	0	0	0	0	0
MIR3621	ENSG00000263697	0	0	0	0	0	0	0	0	0	0	0	2	0	0	0	0	0	1	0	0	0	1	0	0
MIR5689	ENSG00000263705	1	0	4	1	0	0	0	0	0	0	0	0	0	0	0	0	0	0	0	0	0	0	0	0
MIR4639	ENSG00000263712	1	0	4	2	4	3	2	6	2	7	7	1	0	0	0	0	0	0	0	0	0	0	0	0
MIR3937	ENSG00000263730	635	452	769	781	919	546	97	161	115	240	301	188	12	47	9	35	10	21	29	1	1	33	31	7
MIR4643	ENSG00000263734	0	0	0	0	0	0	0	0	0	0	0	0	0	0	0	0	0	0	0	0	0	0	0	0
MIR4662B	ENSG00000263735	25	11	1	15	26	7	7	8	1	6	10	13	11	0	0	6	2	8	6	0	0	0	0	14
MIR548AS	ENSG00000263741	0	0	0	0	1	0	2	0	1	1	0	1	0	0	0	0	0	0	0	0	0	0	0	0
MIR3165	ENSG00000263742	11	0	0	0	0	0	0	1	0	0	1	0	0	0	0	0	0	0	0	0	0	0	0	0
MIR3664	ENSG00000263744	57	33	22	68	103	43	9	21	8	13	38	17	0	0	1	0	5	1	0	0	0	0	0	0
MIR4277	ENSG00000263746	0	0	0	0	0	0	0	0	0	0	0	0	0	0	0	0	0	0	0	0	0	0	0	0
MIR548AV	ENSG00000263750	0	0	5	1	0	1	0	2	0	0	4	1	0	0	0	0	0	0	1	0	6	0	0	0
MIR3133	ENSG00000263752	1	0	0	0	0	3	4	2	7	1	9	4	0	0	0	0	0	0	0	0	1	0	0	4
MIR4286	ENSG00000263762	0	0	0	3	0	1	1	0	1	0	3	1	0	0	0	0	0	6	0	0	0	19	8	0
MIR3686	ENSG00000263763	0	0	0	0	0	0	0	0	0	0	0	0	0	0	0	0	0	0	0	0	0	0	0	0
MIR5590	ENSG00000263783	0	0	0	0	0	0	0	0	0	0	0	0	0	0	0	0	0	0	0	0	0	0	0	0
MIR3182	ENSG00000263785	0	0	0	0	0	0	0	0	0	0	0	0	0	0	0	0	0	0	0	0	0	0	1	0
MIR4473	ENSG00000263790	26	8	5	23	31	11	41	31	15	38	59	19	0	0	0	3	0	0	18	0	13	17	0	0
MIR3115	ENSG00000263793	33	11	22	10	57	13	51	48	56	56	133	76	3	0	0	0	0	0	80	8	11	15	18	8
MIR5100	ENSG00000263795	7	0	0	3	0	3	7	3	2	0	1	0	40	20	44	43	25	38	87	29	46	18	75	36
MIR5684	ENSG00000263800	0	0	0	0	0	0	0	0	0	0	0	0	0	0	0	0	0	0	0	0	0	0	0	0
MIR3675	ENSG00000263811	16	2	1	10	16	5	10	8	5	14	22	9	0	0	0	0	0	0	0	0	9	0	1	0
MIR3679	ENSG00000263813	52	34	111	72	238	55	107	107	140	358	156	338	0	2	0	0	0	6	45	49	52	65	27	158
MIR548AW	ENSG00000263816	0	0	0	1	0	1	0	0	0	0	2	0	0	0	0	0	0	0	0	0	0	0	0	0
MIR4439	ENSG00000263828	0	0	0	0	0	0	0	0	0	0	0	0	0	0	0	0	0	0	0	0	0	0	0	0
MIR378E	ENSG00000263831	1	1	0	1	5	0	0	2	1	0	1	0	0	0	0	0	0	0	0	0	0	0	0	0
MIR4635	ENSG00000263834	3	8	10	4	1	1	10	10	0	8	9	3	0	0	0	0	0	0	0	0	0	0	0	0
MIR4698	ENSG00000263838	1	0	0	0	0	0	0	0	1	0	2	0	0	0	0	0	0	0	0	0	0	0	0	0
MIR4744	ENSG00000263849	0	0	0	0	0	0	0	0	0	0	0	0	0	0	0	0	0	0	0	0	0	0	0	0
MIR4729	ENSG00000263857	0	1	0	0	0	0	6	9	4	3	9	1	26	0	0	0	0	0	3	0	0	0	0	10
MIR4769	ENSG00000263858	1	3	7	0	0	0	0	0	2	0	2	0	0	0	0	0	0	0	0	0	0	0	0	0
MIR3927	ENSG00000263861	0	0	0	0	0	0	0	0	0	0	0	0	0	0	0	0	0	0	0	0	0	0	0	0
MIR4528	ENSG00000263872	0	0	0	0	0	0	0	2	0	0	0	0	0	0	0	0	0	0	0	0	0	0	0	0
MIR4436B2	ENSG00000263881	0	0	0	0	0	0	0	0	0	1	0	0	0	0	0	0	0	0	0	0	0	0	0	0
MIR3920	ENSG00000263885	0	1	0	5	0	0	1	1	0	0	0	0	0	0	0	0	0	0	0	0	0	0	0	0
MIR4303	ENSG00000263890	0	0	0	0	0	0	0	0	0	0	0	0	0	0	0	0	0	0	0	0	0	0	0	0
MIR4667	ENSG00000263892	0	1	9	3	0	2	0	2	3	4	5	16	0	0	0	0	0	0	0	0	0	4	0	0
MIR3925	ENSG00000263894	3	1	13	0	16	0	3	5	8	4	6	7	0	0	0	0	0	0	0	0	0	5	0	4
MIR4669	ENSG00000263897	0	0	0	0	0	0	0	2	0	0	2	0	0	0	0	0	0	0	0	0	0	0	1	0
MIR3116-1	ENSG00000263908	1	0	0	1	5	2	0	1	2	0	0	1	0	0	0	0	0	0	0	0	0	0	0	0
MIR5000	ENSG00000263909	0	6	2	5	5	0	0	0	0	0	5	1	0	0	0	0	0	0	0	0	0	0	0	0
MIR3670-1	ENSG00000263918	0	0	0	0	0	0	0	0	0	0	0	0	0	0	0	0	0	0	0	0	0	0	0	0
MIR4462	ENSG00000263926	0	0	0	0	0	0	0	0	0	0	0	0	0	0	0	0	0	0	0	0	0	0	0	0
MIR4448	ENSG00000263932	0	0	0	0	0	0	0	0	0	0	0	0	0	0	0	20	7	0	62	65	44	45	0	4
MIR548Y	ENSG00000263945	0	0	0	0	0	0	1	0	0	3	3	2	0	0	0	0	0	0	0	11	0	0	0	0
MIR4461	ENSG00000263963	3	3	1	5	3	12	0	2	1	0	1	0	11	18	21	0	0	27	13	0	5	8	19	18
MIR4509-3	ENSG00000263964	0	0	0	0	0	0	0	0	0	0	0	0	0	0	0	0	0	0	0	0	0	0	0	0
MIR4290	ENSG00000263967	0	0	0	0	0	0	0	0	0	0	0	0	0	0	0	0	0	0	0	0	0	0	0	0
MIR1587	ENSG00000263972	0	0	0	0	0	0	0	0	0	0	0	0	0	0	0	0	0	0	0	0	0	0	0	0
MIR4760	ENSG00000263973	0	0	0	1	0	0	1	0	0	0	0	1	0	0	0	0	0	0	0	0	4	0	0	0
MIR4499	ENSG00000263978	0	0	0	0	0	0	0	0	0	0	0	0	0	0	0	0	0	0	0	0	0	0	0	0
MIR4672	ENSG00000263979	0	0	3	4	0	2	0	4	6	7	1	4	0	0	0	0	0	0	0	0	0	0	0	0
MIR5705	ENSG00000263981	0	0	0	0	0	0	0	0	0	0	0	0	0	0	0	0	0	0	0	0	0	0	0	0
MIR5698	ENSG00000263987	0	0	0	4	8	3	0	1	0	2	0	0	0	0	0	0	0	0	0	0	0	8	0	0
MIR4717	ENSG00000264004	4	2	1	9	6	7	8	19	15	4	15	5	11	0	0	0	0	0	0	0	0	0	0	0
MIR4314	ENSG00000264005	2	0	0	0	0	0	0	0	0	0	0	0	0	0	0	0	0	0	0	0	0	0	0	0
MIR4429	ENSG00000264010	87	42	69	43	61	34	51	48	47	90	50	80	4	0	3	2	0	1	1	6	4	6	5	12
MIR3938	ENSG00000264013	74	55	70	125	135	71	58	63	47	57	110	80	0	7	0	0	0	11	7	13	2	5	0	0
MIR4253	ENSG00000264014	3	0	0	1	0	0	0	1	2	0	6	1	0	1	0	0	0	0	1	0	1	0	0	0
MIR4507	ENSG00000264024	0	0	0	0	0	0	0	0	0	0	0	0	6	0	0	0	0	0	0	0	0	0	0	0
MIR4491	ENSG00000264032	0	0	0	0	0	0	0	0	0	0	0	0	0	0	0	0	0	0	0	0	0	0	0	0
MIR4472-2	ENSG00000264037	0	0	0	0	0	0	0	0	0	0	0	0	0	0	0	0	0	0	0	0	0	0	0	0
MIR4737	ENSG00000264049	0	0	0	0	0	0	0	0	0	0	0	0	0	0	0	0	0	0	0	0	0	0	0	0
MIR5685	ENSG00000264056	0	0	2	0	0	5	2	0	0	3	3	0	0	0	0	0	0	3	0	0	0	0	0	0
MIR4316	ENSG00000264060	0	0	0	0	0	0	0	0	0	0	0	0	0	0	0	0	0	0	0	0	0	0	0	0
MIR3687-2	ENSG00000264063	0	0	0	0	0	0	0	0	0	0	0	0	0	0	0	0	0	0	0	0	0	0	0	0
MIR3943	ENSG00000264069	42	17	27	41	51	18	23	37	22	44	25	23	0	1	0	1	0	0	22	1	7	0	0	2
MIR3199-1	ENSG00000264073	8	2	4	4	1	5	9	16	13	5	8	9	0	0	0	0	0	0	0	0	6	0	0	0
MIR4783	ENSG00000264075	5	0	0	0	0	2	6	3	1	2	3	0	0	0	1	0	0	0	0	0	0	0	1	0
MIR5688	ENSG00000264084	0	0	0	0	0	0	0	1	0	0	0	0	0	0	0	0	0	0	0	0	0	0	0	0
MIR3681	ENSG00000264089	0	0	0	7	0	0	0	4	0	0	0	0	0	0	0	0	0	0	0	0	0	0	0	0
MIR4666B	ENSG00000264090	0	0	0	0	0	0	1	0	0	0	0	0	0	0	0	0	0	0	0	0	0	0	0	0
MIR4803	ENSG00000264099	6	0	0	0	0	5	0	1	4	3	0	0	0	0	0	0	0	0	0	3	0	0	0	0
MIR4689	ENSG00000264101	1	5	6	10	5	2	0	0	1	13	7	7	0	0	0	0	0	0	0	0	0	16	0	20
MIR4688	ENSG00000264102	0	5	2	3	0	10	2	6	8	9	5	7	0	0	0	0	0	0	0	0	9	0	0	0
MIR3688-1	ENSG00000264105	16	4	1	14	12	25	9	7	13	8	36	3	7	17	0	0	0	0	1	11	3	1	8	0
MIR4300	ENSG00000264110	0	0	0	0	0	0	0	0	0	0	0	0	0	0	0	0	0	0	0	0	0	0	0	0
MIR3180-4	ENSG00000264115	0	0	7	2	1	0	3	0	0	3	1	2	0	0	0	0	0	0	0	0	0	1	3	0
MIR4795	ENSG00000264119	0	0	0	0	0	0	3	0	0	0	0	0	0	0	0	0	0	0	0	0	0	0	0	0
MIR3689D2	ENSG00000264136	0	0	0	0	0	0	0	0	0	0	0	0	0	0	0	0	0	0	0	0	0	0	0	0
MIR3667	ENSG00000264139	0	0	0	0	0	0	0	0	0	0	0	0	0	0	0	0	0	0	0	0	0	0	0	0
MIR3928	ENSG00000264141	53	30	42	49	43	31	232	278	157	158	244	175	0	0	3	14	8	0	39	117	37	82	46	79
MIR3127	ENSG00000264157	52	33	53	64	87	33	63	62	53	100	97	102	0	1	0	11	6	0	18	18	12	31	14	25
MIR4670	ENSG00000264158	0	0	0	0	0	0	1	0	0	4	0	0	0	0	0	0	0	0	8	0	0	0	0	0
MIR4762	ENSG00000264160	8	3	0	13	38	5	21	10	5	7	24	14	0	0	1	0	0	4	10	0	0	0	5	0
MIR3689B	ENSG00000264163	0	0	0	0	0	0	0	0	0	0	0	0	0	0	0	0	0	0	0	0	0	0	0	0
MIR4305	ENSG00000264171	1	0	4	0	0	0	0	0	0	0	0	0	0	0	0	0	0	0	0	0	0	0	0	0
MIR3189	ENSG00000264175	1	1	8	5	0	7	0	2	2	0	1	6	0	0	0	0	0	0	0	0	0	0	0	0
MIR4693	ENSG00000264200	0	0	0	0	0	0	0	0	0	0	0	0	0	0	0	0	0	0	0	0	0	0	0	0
MIR4701	ENSG00000264201	0	0	0	0	1	0	0	0	0	0	0	3	0	0	0	0	0	0	0	0	0	0	0	0
MIR4716	ENSG00000264210	0	0	0	1	0	0	1	0	0	0	0	0	0	0	0	0	0	2	0	0	0	0	0	0
MIR4492	ENSG00000264211	8	13	22	8	0	18	8	4	13	4	6	13	6	0	2	33	0	11	29	25	35	0	6	19
MIR3168	ENSG00000264226	0	0	0	0	0	0	0	0	0	0	0	0	0	0	0	0	0	0	0	0	0	13	0	0
MIR4456	ENSG00000264233	0	0	0	0	0	0	0	0	0	0	0	0	0	0	0	0	0	0	0	0	0	0	0	0
MIR3912	ENSG00000264249	11	6	7	27	28	24	71	51	16	41	70	56	9	0	0	5	0	0	5	14	13	15	19	39
MIR4322	ENSG00000264266	0	0	0	0	0	0	0	0	0	0	0	0	0	0	0	0	0	0	0	0	0	0	0	0
MIR4767	ENSG00000264268	3	0	0	0	0	0	0	0	0	0	0	0	0	1	1	0	0	0	0	0	0	0	0	1
MIR4799	ENSG00000264274	1	10	2	12	0	0	3	9	2	5	21	13	0	0	0	0	0	0	0	11	2	0	0	0
MIR4786	ENSG00000264279	0	0	5	4	0	5	3	8	0	9	7	1	0	0	0	0	0	0	0	0	0	0	0	0
MIR2467	ENSG00000264292	8	1	2	5	10	4	8	11	7	41	17	21	0	12	0	1	0	0	14	0	16	0	13	13
MIR3922	ENSG00000264295	0	3	8	1	2	3	2	2	0	0	1	2	0	7	0	0	0	0	0	0	0	0	0	0
MIR4433B	ENSG00000264297	458	270	526	513	1158	408	148	159	177	392	150	270	17	15	3	0	3	15	12	3	48	32	17	4
MIR4694	ENSG00000264309	0	0	0	0	0	0	2	0	0	0	0	0	0	0	0	0	0	0	0	0	0	0	0	0
MIR548AT	ENSG00000264314	0	0	10	8	44	8	6	6	2	15	13	7	0	0	0	0	0	0	23	0	6	0	0	0
MIR4801	ENSG00000264319	0	0	0	0	0	0	0	0	0	0	0	0	0	0	0	0	0	0	0	0	0	0	0	0
MIR5186	ENSG00000264330	0	0	0	0	0	0	0	0	0	0	0	0	0	0	0	0	0	0	0	0	0	0	0	0
MIR4417	ENSG00000264341	0	1	0	0	0	0	0	0	0	0	0	0	25	13	27	35	0	35	0	1	0	10	0	0
MIR3660	ENSG00000264342	26	26	37	52	55	33	33	41	24	24	28	30	0	0	7	8	0	0	0	4	32	0	0	0
MIR4258	ENSG00000264349	2	0	0	0	4	2	0	0	0	0	0	0	0	1	0	0	0	0	0	0	0	0	0	0
MIR3134	ENSG00000264354	0	0	0	1	0	0	0	0	0	0	0	0	0	0	0	0	0	0	0	0	0	0	0	0
MIR4648	ENSG00000264357	1	0	1	2	13	13	76	89	43	209	180	126	0	0	0	0	0	0	26	24	17	36	20	52
MIR3122	ENSG00000264358	7	0	0	6	12	1	1	1	0	0	4	1	0	0	0	0	0	0	0	11	0	0	0	0
MIR3125	ENSG00000264370	18	11	19	20	0	12	54	63	45	67	82	78	0	12	0	0	5	0	35	44	3	0	7	46
MIR4425	ENSG00000264371	0	0	0	5	0	0	0	0	0	0	0	0	0	0	0	0	0	0	0	0	0	0	0	0
MIR4671	ENSG00000264377	4	1	7	0	9	4	0	1	0	2	5	0	0	0	0	0	0	0	0	0	0	0	0	0
MIR4513	ENSG00000264386	0	0	0	0	0	0	0	0	0	0	0	0	0	0	0	0	0	0	0	0	0	0	0	0
MIR5007	ENSG00000264387	0	0	0	0	0	0	0	0	0	0	0	4	0	0	0	0	0	0	0	0	0	0	0	0
MIR4465	ENSG00000264390	0	0	5	0	0	0	1	4	2	0	0	0	0	0	0	0	0	0	0	0	0	0	0	0
MIR3193	ENSG00000264395	6	2	3	10	1	3	15	13	31	25	21	19	1	0	0	0	0	0	24	9	16	41	8	9
MIR3180-5	ENSG00000264397	0	0	3	0	0	0	2	0	0	0	1	5	0	0	0	0	0	0	0	0	0	0	0	0
MIR4736	ENSG00000264399	0	0	0	0	0	0	0	0	0	0	0	0	0	0	0	0	0	0	0	0	0	0	0	0
MIR548AL	ENSG00000264402	0	3	0	0	0	0	2	0	0	0	0	0	0	0	0	0	0	0	0	0	0	0	0	0
MIR3913-1	ENSG00000264405	5	2	0	1	0	1	5	9	0	4	12	5	0	0	0	0	1	0	1	0	9	1	36	0
MIR548AP	ENSG00000264406	0	0	0	0	0	1	0	0	0	0	0	0	0	0	0	0	0	0	0	0	0	0	0	0
MIR4470	ENSG00000264408	12	0	0	0	0	0	9	17	13	19	26	19	0	0	0	9	0	0	0	0	10	0	0	0
MIR548AC	ENSG00000264419	0	0	0	0	0	0	0	0	0	0	0	1	0	0	0	0	0	0	0	0	0	0	0	0
MIR4653	ENSG00000264425	0	3	4	6	0	2	1	0	6	0	0	1	0	0	0	0	0	0	0	0	0	0	0	1
MIR4283-1	ENSG00000264426	0	0	0	0	0	0	0	0	0	0	0	0	0	0	0	0	0	0	0	0	0	0	0	0
MIR3183	ENSG00000264429	7	0	4	0	0	0	6	13	7	7	1	5	0	0	0	0	0	0	0	1	0	0	1	0
MIR3648-2	ENSG00000264462	0	0	0	0	0	0	0	0	0	0	0	0	0	0	0	0	0	0	0	0	0	0	0	0
MIR4520-1	ENSG00000264468	12	4	2	14	20	8	11	17	1	15	7	12	0	0	1	1	5	0	0	1	15	2	0	11
MIR4794	ENSG00000264470	12	4	0	20	0	2	3	9	0	2	4	1	0	0	0	0	0	0	0	17	0	0	20	0
MIR4656	ENSG00000264474	0	0	0	0	0	5	0	0	0	0	1	0	0	0	0	0	0	0	0	0	0	0	0	0
MIR5682	ENSG00000264477	4	1	8	3	0	1	5	22	5	5	19	22	0	0	0	0	0	0	9	0	9	21	0	10
MIR4714	ENSG00000264480	3	6	2	4	17	4	4	3	2	0	9	2	0	0	0	0	0	0	0	0	0	0	0	0
MIR4705	ENSG00000264482	2	2	0	1	0	2	29	25	50	19	33	25	0	0	0	0	0	0	0	4	4	13	6	0
MIR5008	ENSG00000264483	0	3	4	1	5	3	5	5	3	7	22	15	0	0	0	0	0	0	0	0	0	0	12	0
MIR4298	ENSG00000264493	0	0	0	0	0	0	0	0	0	0	0	0	0	0	0	0	0	0	0	0	0	0	0	0
MIR4650-2	ENSG00000264494	0	0	0	0	0	0	0	0	0	0	0	1	0	0	0	0	0	0	0	0	0	0	0	0
MIR3124	ENSG00000264500	9	3	8	3	4	0	1	5	3	0	13	4	0	0	0	0	0	0	18	0	0	0	0	0
MIR3678	ENSG00000264511	0	1	0	3	0	1	6	8	7	1	9	0	0	0	0	0	0	0	3	0	0	4	0	0
MIR5692A2	ENSG00000264512	0	0	0	0	0	0	0	0	0	0	0	0	0	0	0	0	0	0	0	0	0	0	0	0
MIR4778	ENSG00000264525	0	0	9	1	16	4	0	1	1	2	6	4	0	0	0	0	0	0	5	0	0	0	0	0
MIR378B	ENSG00000264534	0	1	0	0	1	0	1	1	1	0	0	0	0	0	0	0	0	0	0	0	0	0	0	1
MIR5706	ENSG00000264536	1	0	0	0	0	0	0	0	0	0	3	0	0	0	0	0	0	0	0	0	0	0	0	0
MIR548AR	ENSG00000264539	0	0	2	0	0	1	3	0	10	1	3	0	0	0	0	0	0	0	1	0	0	0	0	0
MIR4257	ENSG00000264553	0	0	0	0	0	0	0	0	0	0	0	0	0	0	0	0	0	0	0	0	0	0	0	0
MIR3162	ENSG00000264559	0	1	2	0	0	5	1	0	0	0	1	1	0	0	0	0	0	0	0	0	0	0	0	0
MIR4633	ENSG00000264563	0	0	0	0	0	0	0	0	0	0	0	0	0	0	0	0	0	0	0	0	0	0	0	0
MIR23C	ENSG00000264566	2	0	0	3	0	1	2	2	3	0	2	3	0	0	0	0	0	0	0	0	0	0	0	0
MIR4529	ENSG00000264571	0	2	0	0	0	0	1	0	0	0	1	0	0	0	0	0	0	0	0	0	0	0	0	0
MIR4296	ENSG00000264572	3	0	0	0	0	0	0	0	0	0	0	1	0	0	0	0	0	0	0	0	0	0	0	0
MIR1254-2	ENSG00000264574	87	49	56	104	139	96	47	59	32	74	79	51	14	16	4	6	5	1	52	12	24	43	35	48
MIR5692B	ENSG00000264580	0	0	0	0	0	0	0	0	0	0	0	0	0	0	0	0	0	0	0	0	0	0	0	0
MIR4487	ENSG00000264583	0	0	0	0	0	0	0	0	0	0	0	0	0	0	0	0	0	0	0	0	0	0	0	0
MIR4449	ENSG00000264585	24	12	22	9	0	7	27	27	29	37	29	23	48	95	43	82	3	139	26	123	45	121	84	64
MIR3159	ENSG00000264603	0	0	1	0	0	0	0	0	0	0	0	0	0	0	0	0	0	0	0	0	0	0	0	0
MIR3173	ENSG00000264607	387	232	302	405	729	301	259	327	368	497	297	346	22	30	10	43	0	21	57	101	44	45	44	110
MIR4685	ENSG00000264610	3	7	4	7	19	4	10	6	2	8	12	0	0	0	0	0	0	0	0	0	0	0	0	0
MIR5588	ENSG00000264614	14	7	7	16	2	3	3	25	19	25	26	19	0	0	0	0	6	0	0	6	15	4	7	0
MIR4755	ENSG00000264616	35	22	20	46	47	21	27	31	18	26	52	25	14	0	0	0	0	0	0	10	5	0	1	10
MIR5591	ENSG00000264621	0	0	0	0	0	0	0	0	0	0	0	0	0	0	0	0	0	0	0	0	0	0	0	0
MIR4796	ENSG00000264623	0	0	2	0	0	0	0	0	0	0	1	0	0	0	0	0	0	0	0	0	0	0	0	0
MIR4271	ENSG00000264633	0	0	0	0	0	0	0	0	0	0	0	0	0	0	0	0	0	0	0	0	0	0	0	0
MIR3152	ENSG00000264638	8	14	11	33	51	11	8	7	1	13	5	7	11	8	0	10	0	4	0	0	7	5	2	0
MIR5194	ENSG00000264653	0	0	0	0	7	0	2	2	4	0	0	6	0	0	0	0	0	0	0	0	0	0	0	0
MIR3171	ENSG00000264657	0	0	0	0	0	4	2	0	0	0	2	0	0	0	0	0	0	0	0	0	0	0	0	0
MIR4798	ENSG00000264658	6	0	0	4	0	5	30	40	26	32	55	24	5	0	0	0	0	0	8	6	9	27	9	0
MIR3200	ENSG00000264661	165	97	129	153	166	122	186	239	163	315	403	230	23	45	20	9	0	14	136	62	130	63	35	82
MIR4285	ENSG00000264675	0	3	0	0	0	3	0	0	2	3	0	0	0	0	0	1	4	0	0	0	0	0	0	0
MIR3140	ENSG00000264678	35	20	47	60	59	34	35	51	30	46	72	39	0	0	0	0	0	0	0	13	34	0	6	36
hsa-mir-4773-1	ENSG00000264684	0	1	4	4	0	9	1	0	3	3	0	0	0	0	0	0	0	0	0	0	0	0	0	0
MIR4255	ENSG00000264698	0	1	0	0	0	0	0	0	0	0	0	0	0	0	0	0	0	0	0	0	0	0	0	0
MIR4752	ENSG00000264703	0	0	0	0	0	0	1	1	0	0	0	0	0	0	0	0	0	0	0	0	0	0	0	0
MIR4504	ENSG00000264712	0	1	7	4	0	2	0	6	2	1	8	6	0	0	0	0	0	0	0	0	0	0	0	0
MIR3117	ENSG00000264720	13	20	7	26	0	2	11	13	12	20	9	15	0	0	0	2	0	0	0	0	0	0	0	0
MIR3670-2	ENSG00000264722	0	0	0	0	0	0	0	0	0	0	0	0	0	0	0	0	0	0	0	0	0	0	0	0
MIR3129	ENSG00000264725	34	26	27	60	40	52	22	34	41	46	41	16	5	0	0	4	0	9	0	10	2	1	5	0
MIR4638	ENSG00000264732	11	0	0	4	5	0	2	6	6	6	10	12	0	0	0	0	0	0	16	0	0	0	0	0
MIR4718	ENSG00000264733	0	0	0	0	0	0	0	0	0	0	0	0	0	0	0	0	0	0	0	0	0	0	0	0
MIR4511	ENSG00000264737	0	7	1	6	1	3	2	12	5	7	8	4	0	0	0	0	0	0	0	6	0	0	0	0
MIR4505	ENSG00000264741	0	0	0	0	0	1	0	0	0	0	0	0	0	0	0	0	0	0	0	0	0	0	0	0
MIR3689C	ENSG00000264744	0	0	0	0	0	0	0	0	0	0	0	0	0	0	0	0	0	0	0	0	0	0	0	0
MIR3924	ENSG00000264747	0	0	0	0	0	0	0	0	0	0	0	0	0	0	0	0	0	0	0	0	0	0	0	0
MIR3131	ENSG00000264755	10	0	3	5	0	6	7	15	6	16	11	13	0	0	0	0	0	0	9	0	0	0	0	43
MIR3198-1	ENSG00000264757	3	0	3	0	0	4	0	1	2	2	0	0	0	0	0	0	0	0	0	0	0	0	0	0
MIR3141	ENSG00000264760	0	1	0	2	0	0	0	0	1	4	0	6	0	0	0	1	0	0	0	1	0	0	0	0
MIR4295	ENSG00000264763	0	0	0	0	0	0	0	0	0	0	0	0	0	0	0	0	0	0	0	0	0	0	0	0
MIR4772	ENSG00000264764	0	0	0	0	0	0	0	0	0	0	0	0	0	0	0	0	0	0	0	0	0	0	0	0
MIR4420	ENSG00000264773	0	0	0	0	0	0	0	0	0	0	0	0	0	0	0	0	0	0	0	0	0	0	0	0
MIR4537	ENSG00000264781	0	0	0	0	0	0	0	0	0	0	0	0	0	0	0	0	0	0	0	0	0	0	0	0
MIR3148	ENSG00000264788	2	0	0	5	0	4	0	1	2	1	1	3	0	0	0	0	0	0	0	0	0	0	0	0
MIR4637	ENSG00000264792	9	7	0	4	5	0	1	4	2	5	1	0	0	0	0	0	0	0	0	0	0	0	0	0
MIR4771-1	ENSG00000264793	0	0	0	0	0	0	0	0	0	0	0	0	0	0	0	0	0	0	0	0	0	0	0	0
MIR5009	ENSG00000264796	0	5	0	1	0	2	3	0	0	6	8	2	0	0	0	0	0	0	0	0	0	0	11	0
MIR4294	ENSG00000264800	0	0	0	0	0	0	0	0	0	0	0	0	0	0	0	0	0	0	0	0	0	0	0	0
MIR5191	ENSG00000264802	0	4	0	3	0	1	0	0	0	1	1	1	0	0	0	0	0	0	0	0	0	0	0	0
MIR378C	ENSG00000264803	337	224	247	258	298	193	323	355	257	328	573	308	11	8	7	13	1	30	140	91	80	96	55	170
MIR4441	ENSG00000264810	0	0	0	0	0	0	0	0	0	0	0	0	0	0	0	0	0	0	0	0	0	0	0	0
MIR1273C	ENSG00000264814	0	0	0	0	0	0	0	1	0	0	0	0	0	0	0	0	0	0	0	0	0	0	0	0
MIR3154	ENSG00000264823	0	0	2	3	0	2	3	4	12	2	3	2	0	0	0	0	0	0	0	0	5	0	0	0
MIR5571	ENSG00000264824	0	0	0	0	0	0	0	0	0	0	0	0	0	0	0	0	0	0	0	0	0	0	0	0
MIR1273F	ENSG00000264834	0	0	0	0	0	0	0	0	0	1	0	0	0	0	0	0	0	0	0	0	0	1	0	0
MIR4310	ENSG00000264850	0	0	0	0	0	0	0	0	0	1	0	0	0	0	0	0	0	0	0	0	0	0	0	0
MIR5696	ENSG00000264857	1	3	1	0	3	1	6	3	1	5	12	8	0	0	0	0	0	0	0	0	0	7	0	0
MIR3613	ENSG00000264864	16	9	14	28	76	22	146	91	118	177	151	131	0	8	0	8	1	0	144	130	91	26	45	23
MIR1273D	ENSG00000264881	0	0	0	3	0	0	1	0	0	0	0	0	0	0	0	0	0	0	0	0	0	0	0	0
MIR3921	ENSG00000264897	0	0	0	0	0	0	1	0	0	0	0	0	0	0	0	0	0	0	0	0	0	0	0	0
MIR3616	ENSG00000264901	2	0	0	0	0	2	115	150	72	118	200	115	0	1	1	0	0	0	111	69	88	15	39	56
MIR5701-3	ENSG00000264902	0	0	0	0	0	0	0	0	0	0	0	0	0	0	0	0	0	0	0	0	0	0	0	0
MIR4494	ENSG00000264906	0	0	0	0	0	0	0	0	0	0	0	0	0	0	0	0	0	0	0	0	0	0	0	0
MIR4540	ENSG00000264922	0	0	0	0	0	0	0	0	0	0	0	0	0	0	0	0	0	0	0	0	0	0	0	0
MIR378F	ENSG00000264926	2	0	2	1	5	3	1	3	0	1	3	2	0	1	0	0	0	0	1	1	0	0	0	1
MIR3138	ENSG00000264931	79	77	82	91	163	61	37	23	37	77	48	61	7	2	0	0	0	0	16	13	9	0	2	9
MIR4265	ENSG00000264934	0	0	0	0	0	0	0	0	0	0	0	4	0	0	0	0	0	0	0	0	0	0	0	0
MIR4474	ENSG00000264941	0	0	0	0	0	0	1	0	0	2	1	0	0	0	0	0	0	0	0	0	5	0	0	0
MIR3181	ENSG00000264947	0	1	0	0	0	0	0	0	0	0	0	0	0	0	0	0	0	1	0	0	1	0	0	0
MIR4730	ENSG00000264961	0	0	0	0	0	0	0	0	0	0	0	1	0	1	11	9	0	0	0	0	0	0	0	0
MIR5094	ENSG00000264966	68	36	34	77	139	73	35	44	23	32	70	64	19	25	10	19	0	6	16	19	12	13	31	71
MIR4789	ENSG00000264974	0	0	0	0	0	0	0	0	0	0	0	0	0	0	0	0	0	0	0	0	0	0	0	0
MIR4431	ENSG00000264975	0	0	0	7	0	2	0	0	0	0	0	0	0	0	0	0	0	0	0	0	0	0	0	0
MIR4436B1	ENSG00000264979	0	0	0	0	0	0	0	0	0	0	0	0	0	0	0	0	0	0	0	0	0	0	0	0
MIR5691	ENSG00000264984	0	0	0	0	0	0	0	1	0	0	0	0	0	0	0	0	0	1	0	0	0	14	0	0
MIR5092	ENSG00000264986	0	0	0	1	0	0	0	2	3	0	3	0	0	0	0	0	0	0	0	0	0	0	0	0
MIR5089	ENSG00000264999	4	3	0	1	0	7	3	9	11	2	8	14	0	0	0	0	0	0	0	0	0	0	0	8
MIR4780	ENSG00000265003	2	2	0	13	0	12	0	4	0	0	5	6	0	0	0	19	0	0	0	40	0	0	0	0
MIR548W	ENSG00000265005	0	0	0	0	0	0	1	1	0	1	0	0	0	0	0	0	0	0	0	0	0	0	0	0
MIR4327	ENSG00000265007	0	0	0	0	0	0	0	0	0	0	0	0	0	0	0	0	0	0	0	0	0	0	0	0
MIR3160-1	ENSG00000265014	4	0	0	0	0	0	0	0	0	0	1	0	0	0	0	0	0	0	0	0	0	0	0	17
MIR4792	ENSG00000265028	8	0	0	0	0	0	2	0	0	0	0	0	0	0	5	17	0	50	0	0	0	27	14	23
MIR1273E	ENSG00000265031	0	0	0	0	0	0	0	0	0	0	0	0	0	0	0	0	0	0	0	0	0	0	0	0
MIR548S	ENSG00000265056	0	0	1	1	0	2	6	2	3	5	17	1	0	2	1	0	0	0	1	0	1	0	0	0
MIR4765	ENSG00000265057	0	0	2	1	13	0	2	1	0	0	1	0	0	0	0	0	0	0	0	0	0	0	0	0
MIR4419B	ENSG00000265061	0	0	0	0	0	0	0	0	0	0	0	0	0	0	0	0	0	0	0	0	0	0	0	0
MIR4692	ENSG00000265064	0	0	0	0	0	0	0	0	0	0	0	0	0	0	0	0	0	0	0	0	0	0	0	0
MIR3622B	ENSG00000265075	14	0	22	8	0	12	2	0	2	5	4	6	0	1	0	0	0	0	0	1	3	0	0	20
MIR3691	ENSG00000265083	205	121	168	250	195	156	134	172	154	221	220	184	27	14	19	0	6	10	18	30	57	34	3	87
MIR4655	ENSG00000265089	5	4	11	0	15	3	14	12	13	22	16	17	0	0	0	0	0	0	0	0	0	0	0	5
MIR4484	ENSG00000265092	0	0	0	0	0	0	0	0	0	0	0	0	0	0	0	0	0	0	15	0	0	0	15	0
MIR4510	ENSG00000265098	0	0	1	0	3	2	1	2	2	0	1	0	0	0	0	0	0	0	0	1	0	0	0	0
MIR3942	ENSG00000265102	2	3	3	4	0	8	1	4	3	4	5	0	0	6	0	0	0	3	0	1	0	0	8	16
MIR4731	ENSG00000265110	1	0	0	0	0	0	1	1	0	3	0	0	0	0	0	0	0	0	0	0	0	0	0	0
MIR3153	ENSG00000265112	10	2	2	9	37	6	10	5	16	25	9	27	0	0	0	0	0	4	0	10	0	0	4	11
MIR3190	ENSG00000265134	15	22	36	20	23	19	22	22	16	35	32	28	0	0	0	1	0	4	0	0	32	0	0	0
MIR5687	ENSG00000265135	0	0	3	1	7	0	2	1	2	2	1	0	0	0	0	0	6	0	1	0	0	0	0	0
MIR3192	ENSG00000265137	15	14	17	33	63	17	37	41	35	57	53	38	0	0	0	0	0	0	18	0	7	0	1	2
MIR4301	ENSG00000265140	0	0	0	0	0	0	0	0	0	0	0	0	0	0	0	0	0	0	0	0	0	0	0	0
MIR548AM	ENSG00000265144	0	0	0	0	0	0	0	0	0	1	1	0	0	0	0	0	0	0	0	0	0	0	0	0
MIR151B	ENSG00000265154	79	49	49	63	47	53	62	91	62	97	75	53	3	26	20	24	0	5	13	4	19	19	34	38
MIR5003	ENSG00000265160	0	3	0	4	17	6	8	2	6	23	18	8	0	0	0	0	5	0	0	0	0	0	0	0
MIR2681	ENSG00000265164	4	7	0	0	3	0	47	41	29	50	58	42	0	0	0	0	3	0	0	44	7	18	0	0
MIR4307	ENSG00000265165	0	0	0	0	0	0	0	0	0	0	0	0	0	0	0	0	0	0	0	0	0	0	0	0
MIR4262	ENSG00000265172	0	0	0	0	0	0	0	0	0	0	0	0	0	0	0	0	0	0	0	0	0	0	0	0
MIR3202-1	ENSG00000265176	3	0	0	1	19	6	2	4	10	1	1	3	0	0	0	0	0	0	0	0	3	0	0	0
MIR4728	ENSG00000265178	73	47	28	47	79	36	6	8	12	20	10	22	4	13	11	18	0	12	1	28	0	5	0	14
MIR4790	ENSG00000265180	0	0	0	0	0	0	0	0	0	0	0	0	0	0	0	0	0	0	0	0	0	0	0	0
MIR4674	ENSG00000265181	0	0	6	0	0	0	2	0	0	0	0	5	0	0	0	2	0	8	1	0	7	0	1	0
MIR3923	ENSG00000265193	0	0	0	0	0	0	0	0	0	0	0	0	0	0	0	0	0	0	0	0	0	0	0	0
MIR4312	ENSG00000265195	0	0	0	0	0	0	0	0	0	0	0	0	0	0	0	0	0	0	0	0	0	0	0	0
MIR4677	ENSG00000265201	54	25	31	48	51	32	45	88	40	47	99	55	1	3	6	17	0	13	13	11	6	22	11	30
MIR4486	ENSG00000265210	0	0	0	0	0	0	0	0	0	0	0	0	0	0	0	0	0	0	0	0	0	0	10	0
MIR3684	ENSG00000265213	20	3	12	20	16	5	6	14	5	20	14	9	0	0	6	0	0	0	0	0	0	0	0	0
MIR4283-2	ENSG00000265214	0	0	0	0	0	0	0	0	0	0	0	0	0	0	0	0	0	0	0	0	0	0	0	0
MIR4269	ENSG00000265215	0	0	0	0	0	0	0	0	0	0	0	0	0	0	0	0	0	0	0	0	0	0	0	0
MIR548AI	ENSG00000265226	0	0	0	0	0	0	0	0	0	0	0	0	0	0	0	0	0	0	0	0	0	0	0	0
MIR4699	ENSG00000265227	14	15	10	24	15	6	4	4	7	6	6	7	0	20	0	0	0	0	4	0	0	0	0	18
MIR3142	ENSG00000265237	0	0	0	0	0	0	0	0	0	0	0	0	0	0	0	0	0	0	0	0	0	0	0	0
MIR4472-1	ENSG00000265247	0	0	0	0	0	0	0	0	0	0	0	0	0	0	0	0	0	0	0	0	0	0	0	0
MIR4288	ENSG00000265251	0	0	0	0	0	0	0	0	0	0	0	0	0	0	0	0	0	0	0	0	0	0	0	0
MIR3132	ENSG00000265252	0	2	4	3	2	3	1	0	0	3	0	3	0	0	0	0	0	0	0	0	0	7	0	0
MIR4446	ENSG00000265253	1	0	0	0	0	0	4	5	2	1	0	0	0	0	0	0	0	0	0	0	0	0	0	0
MIR4686	ENSG00000265258	0	0	0	0	0	0	0	0	0	0	1	0	0	0	0	0	0	0	0	0	0	0	0	0
MIR3935	ENSG00000265281	0	0	1	0	0	0	0	0	0	0	0	0	0	0	0	0	0	0	0	0	0	0	0	11
MIR4770	ENSG00000265284	0	0	0	0	0	0	0	0	0	0	0	0	0	0	0	0	0	0	0	0	0	0	0	0
MIR4710	ENSG00000265291	0	0	0	2	0	0	0	0	0	0	0	2	0	0	0	0	0	7	0	0	0	0	0	0
MIR548AD	ENSG00000265301	0	0	0	0	3	0	0	0	0	1	0	0	0	0	0	0	0	0	0	0	0	0	0	0
MIR3650	ENSG00000265304	0	0	0	0	0	0	0	0	0	0	0	0	0	0	0	0	0	0	0	0	0	0	0	0
MIR3195	ENSG00000265306	39	26	47	32	0	42	5	6	4	1	0	1	252	319	428	374	70	552	21	95	37	59	31	41
MIR4263	ENSG00000265321	0	0	0	0	0	0	0	0	0	0	0	0	0	0	0	0	0	0	0	0	0	0	0	0
MIR3118-2	ENSG00000265322	0	0	0	0	0	0	0	0	0	0	0	0	0	0	0	0	0	0	0	0	0	0	0	0
MIR548AB	ENSG00000265328	9	0	0	0	0	0	0	0	0	0	0	0	0	0	0	0	0	0	0	0	0	0	0	0
MIR4524B	ENSG00000265331	0	0	0	0	0	0	1	0	6	0	4	2	0	0	0	0	0	0	0	0	0	6	0	1
MIR3137	ENSG00000265333	0	1	1	0	0	0	0	4	0	1	0	0	0	0	0	0	0	0	0	0	0	0	0	0
MIR5188	ENSG00000265345	0	0	0	1	0	1	1	2	0	1	0	0	0	0	0	0	0	0	0	0	0	0	0	0
MIR4291	ENSG00000265347	0	0	0	0	0	0	2	0	0	0	0	0	0	0	0	0	0	0	0	0	0	0	0	0
MIR3136	ENSG00000265355	0	0	0	0	0	0	0	0	0	0	0	0	0	0	0	0	0	0	0	0	0	0	0	0
MIR4493	ENSG00000265357	0	0	0	0	0	0	0	0	0	0	0	0	0	0	0	0	0	0	0	0	0	0	0	0
MIR4476	ENSG00000265368	0	0	0	0	0	0	1	0	3	3	2	0	0	0	0	0	0	0	0	0	0	0	0	1
MIR4682	ENSG00000265370	0	0	0	2	0	0	0	0	0	0	2	0	0	0	0	0	0	0	0	0	0	0	0	0
MIR4675	ENSG00000265372	0	0	0	0	0	0	0	0	0	0	0	0	0	0	0	0	0	0	0	0	0	0	0	0
MIR3180-2	ENSG00000265373	0	0	0	0	0	0	0	0	0	0	0	0	0	0	0	0	0	0	0	0	0	0	0	0
MIR4679-2	ENSG00000265375	0	0	0	0	0	0	0	0	0	0	0	0	0	0	0	0	0	0	0	0	0	0	0	0
MIR466	ENSG00000265376	0	0	0	0	0	0	0	0	0	0	0	0	0	0	0	0	0	0	0	0	0	0	0	0
MIR4999	ENSG00000265390	21	3	15	22	22	9	20	14	19	16	24	7	0	8	0	0	0	0	0	0	0	0	0	0
MIR4252	ENSG00000265392	0	0	0	0	0	0	0	0	0	0	0	0	0	0	0	0	0	0	0	0	0	0	0	0
MIR3944	ENSG00000265395	20	8	21	16	0	16	11	9	4	14	11	14	0	0	0	18	0	0	0	7	0	0	0	0
MIR3128	ENSG00000265396	0	1	0	4	6	0	0	3	1	5	10	4	3	0	0	0	0	0	0	0	0	0	0	0
MIR4324	ENSG00000265407	0	0	0	1	0	2	0	0	0	0	0	0	0	0	0	0	0	0	0	0	0	0	0	0
MIR4261	ENSG00000265418	2	0	0	0	0	0	0	0	0	0	0	0	0	0	0	0	0	0	0	0	0	0	0	0
MIR4779	ENSG00000265420	1	1	11	8	21	2	3	12	5	10	9	6	0	0	0	0	0	0	0	0	3	0	0	0
MIR4459	ENSG00000265421	0	0	0	0	0	0	0	0	0	0	1	0	0	0	0	0	0	0	0	0	0	0	0	0
MIR4684	ENSG00000265422	2	0	3	5	2	2	19	17	12	32	44	11	0	0	0	0	0	0	16	0	0	0	0	0
MIR4652	ENSG00000265423	31	9	27	14	0	19	8	11	11	12	13	13	0	0	0	0	0	0	0	19	12	11	0	0
MIR4782	ENSG00000265429	0	0	0	0	0	0	0	0	0	0	0	0	0	0	0	0	0	0	0	0	0	0	0	0
MIR4308	ENSG00000265432	0	0	0	0	0	0	0	0	0	0	0	0	0	0	0	0	0	0	0	0	0	0	0	0
MIR4447	ENSG00000265433	0	0	0	0	0	0	0	0	0	0	0	0	0	0	0	0	0	0	0	0	0	0	0	0
MIR3121	ENSG00000265435	7	2	2	3	11	8	2	2	0	9	9	0	0	0	0	0	0	11	0	0	0	0	19	0
MIR3941	ENSG00000265442	10	5	4	4	6	5	4	6	5	0	11	4	0	0	4	0	0	0	0	0	0	12	0	0
MIR4733	ENSG00000265444	2	12	12	13	26	20	5	18	11	12	11	4	0	0	0	0	0	3	0	0	0	0	0	2
MIR4502	ENSG00000265450	0	0	0	0	0	0	0	0	0	0	0	0	0	0	0	0	0	0	0	0	0	0	0	0
MIR3682	ENSG00000265452	1	0	3	8	8	4	3	4	5	9	5	5	0	0	0	0	0	0	8	0	4	0	9	0
MIR3672	ENSG00000265456	0	0	0	0	0	0	0	0	0	0	0	0	0	0	0	0	0	0	0	0	0	0	0	0
MIR3680-1	ENSG00000265462	0	0	0	0	0	0	0	0	0	0	0	0	0	0	0	0	0	0	0	0	0	0	0	0
MIR4768	ENSG00000265465	3	0	0	2	0	0	2	2	3	0	3	3	0	0	0	0	0	0	6	0	0	0	0	18
MIR548AQ	ENSG00000265470	0	0	0	0	0	0	0	0	0	0	0	0	0	0	0	0	0	0	0	0	0	0	0	0
MIR4443	ENSG00000265483	9	2	2	5	22	7	2	1	7	2	5	8	9	7	9	1	1	2	11	53	52	50	57	57
MIR3156-2	ENSG00000265499	0	0	0	0	0	0	0	0	0	0	0	0	0	0	0	0	0	0	0	0	0	0	0	0
MIR1269B	ENSG00000265503	14	5	11	18	3	8	534	620	450	285	495	297	0	1	0	0	0	1	178	233	203	86	151	170
MIR4435-1	ENSG00000265507	0	0	0	0	0	0	0	0	0	0	0	0	0	0	0	0	0	0	0	0	0	0	0	0
MIR4436A	ENSG00000265510	0	0	0	0	0	0	0	0	0	0	0	0	0	0	0	0	0	0	0	0	0	0	0	0
MIR548V	ENSG00000265520	0	0	0	0	0	0	0	0	0	0	0	0	0	0	0	0	0	0	0	0	0	0	0	0
MIR5697	ENSG00000265521	5	5	4	11	0	7	13	5	5	8	7	8	0	0	0	0	0	0	0	1	0	0	2	0
MIR4304	ENSG00000265526	0	0	0	0	0	0	0	0	0	0	0	0	0	0	0	0	0	0	0	0	0	0	0	0
MIR5690	ENSG00000265527	0	0	2	1	0	0	1	2	4	0	3	0	0	0	4	0	0	0	0	0	0	0	0	0
MIR3180-1	ENSG00000265537	0	1	0	0	0	0	0	0	0	0	0	0	0	0	0	0	0	0	0	0	0	0	0	0
MIR4421	ENSG00000265538	0	0	0	0	0	0	0	0	1	0	0	0	0	0	0	0	0	0	0	0	0	0	0	0
MIR3164	ENSG00000265539	18	22	11	14	1	15	13	14	16	24	14	29	0	0	0	0	0	0	0	0	0	0	9	8
MIR3918	ENSG00000265558	7	3	5	10	0	1	6	7	11	4	19	11	0	7	0	0	1	0	0	8	3	0	0	0
MIR1268B	ENSG00000265561	0	0	0	0	0	0	0	0	0	0	0	0	0	0	0	0	0	0	0	0	11	0	0	1
MIR3143	ENSG00000265565	10	5	7	67	95	36	58	97	83	140	223	144	4	41	0	28	12	4	43	6	13	20	27	98
MIR3978	ENSG00000265584	0	0	0	0	0	0	0	0	0	0	0	0	0	0	0	0	0	0	0	0	0	0	0	0
MIR5708	ENSG00000265588	0	0	0	0	0	0	0	0	0	0	0	0	0	0	0	0	0	0	0	0	0	0	0	0
MIR4756	ENSG00000265595	0	0	0	0	0	0	0	0	0	0	0	0	0	0	0	0	0	0	0	0	0	0	0	0
MIR3659	ENSG00000265596	42	18	25	46	11	31	37	46	25	40	63	17	0	0	0	0	0	0	14	11	0	11	8	20
MIR5707	ENSG00000265598	0	0	0	0	0	0	0	0	0	0	0	0	0	0	0	0	0	0	0	0	0	0	0	0
MIR4471	ENSG00000265599	0	0	0	0	0	0	0	0	0	0	0	0	0	0	0	0	0	0	0	0	0	0	0	0
MIR4695	ENSG00000265606	6	6	7	12	11	4	3	9	18	23	11	14	0	0	0	0	0	0	12	0	15	0	0	0
MIR4539	ENSG00000265612	0	0	0	0	0	0	0	0	0	0	0	0	0	0	0	0	0	0	0	0	0	0	0	0
MIR548AG2	ENSG00000265617	0	0	0	0	0	0	0	0	1	0	0	0	0	0	0	0	0	0	0	0	0	0	0	0
MIR3139	ENSG00000265623	3	4	6	16	13	13	57	67	38	114	114	112	0	0	0	0	0	0	12	26	21	4	9	36
MIR3612	ENSG00000265635	0	1	5	0	8	2	14	33	31	8	15	12	0	0	0	0	0	0	9	13	7	0	3	0
MIR3929	ENSG00000265641	6	4	2	11	10	10	293	525	245	682	1279	747	0	1	0	0	0	0	85	125	153	206	158	223
MIR548AK	ENSG00000265653	0	0	0	0	0	0	0	0	0	0	0	0	0	0	0	0	0	0	0	0	0	0	0	0
MIR3151	ENSG00000265657	8	33	18	38	101	7	665	805	817	1965	729	1557	0	0	0	0	1	7	15	14	28	80	23	152
MIR3690	ENSG00000265658	0	0	0	0	0	0	0	0	0	0	0	0	0	0	0	0	0	0	0	0	0	0	0	0
MIR4664	ENSG00000265660	65	54	56	68	59	48	14	31	33	54	41	41	0	14	21	0	2	14	3	0	7	25	20	4
MIR548AJ1	ENSG00000265669	0	0	0	0	0	0	0	0	0	0	0	2	0	0	0	0	0	0	0	0	0	0	0	0
MIR4508	ENSG00000265673	6	9	16	4	0	10	4	7	11	11	1	4	10	20	1	30	0	7	36	2	8	25	6	49
MIR4267	ENSG00000265682	0	0	0	0	0	0	0	0	0	0	0	0	0	0	0	0	0	0	0	0	0	0	0	9
MIR4460	ENSG00000265691	0	0	0	0	0	0	0	0	0	0	0	0	0	0	0	0	0	0	0	0	0	0	0	0
MIR4774	ENSG00000265694	5	3	0	3	8	0	2	9	2	7	13	25	0	0	0	0	0	0	17	3	0	0	0	0
MIR548AE2	ENSG00000265699	0	0	0	0	0	0	0	0	0	0	0	0	0	0	0	0	0	0	0	0	0	0	0	0
MIR4681	ENSG00000265719	0	0	0	0	0	0	0	2	0	1	0	2	0	0	0	0	0	0	0	0	0	0	0	0
MIR4284	ENSG00000265724	1	1	0	2	0	0	1	0	2	2	2	0	13	1	1	1	5	2	0	18	29	0	19	8
MIR3144	ENSG00000265725	16	2	12	2	11	3	4	2	5	3	2	4	0	8	2	0	0	0	0	0	0	0	0	0
MIR4438	ENSG00000265734	0	0	0	0	0	0	0	0	0	0	0	0	0	0	0	0	0	0	0	0	0	0	0	0
MIR4427	ENSG00000265744	0	0	0	0	0	0	0	0	0	0	0	0	0	0	0	0	0	0	0	0	0	0	0	0
MIR4506	ENSG00000265768	4	0	0	0	0	0	6	17	8	34	14	20	0	1	0	0	0	0	0	0	0	0	13	0
MIR3670-3	ENSG00000265776	0	0	0	0	0	0	0	0	0	0	0	0	0	0	0	0	0	0	0	0	0	0	0	0
MIR4330	ENSG00000265789	0	0	0	0	0	0	0	0	0	0	0	0	0	0	0	0	0	0	0	0	0	0	0	0
MIR3118-4	ENSG00000265793	0	0	0	0	0	0	0	0	0	0	0	0	0	0	0	0	0	0	0	0	0	0	0	0
MIR4292	ENSG00000265806	0	0	0	1	0	2	0	0	0	0	2	0	0	0	0	0	0	0	0	0	0	0	0	0
MIR3907	ENSG00000265810	0	0	0	1	0	0	0	1	1	2	0	1	0	0	0	0	0	0	0	0	0	0	0	0
MIR1273G	ENSG00000265815	0	0	0	0	0	0	0	0	0	0	1	0	0	0	0	0	0	0	0	0	0	0	0	0
MIR3177	ENSG00000265820	509	455	505	396	392	320	1929	2334	1985	2747	2583	2926	25	49	39	28	7	22	679	507	477	542	364	662
MIR4422	ENSG00000265822	6	4	16	16	17	20	7	12	11	12	21	2	5	0	0	0	0	0	0	0	0	0	0	0
MIR3939	ENSG00000265828	71	64	89	115	43	84	56	77	48	52	81	82	4	28	0	0	2	0	7	18	33	0	22	0
MIR548AG1	ENSG00000265829	0	0	0	0	0	0	0	0	0	0	0	0	0	0	0	0	0	0	0	0	0	0	0	0
MIR3123	ENSG00000265831	0	0	0	0	0	0	0	0	0	0	0	0	0	0	0	0	0	0	0	0	0	0	0	0
MIR548X	ENSG00000265841	0	0	0	0	0	0	1	0	0	0	0	0	0	0	0	0	0	0	0	0	0	0	0	0
MIR4276	ENSG00000265846	0	0	0	0	0	0	0	0	0	0	0	0	0	0	0	0	0	0	0	0	0	0	0	0
MIR4287	ENSG00000265847	0	0	0	0	0	0	0	0	0	0	0	0	0	0	0	0	0	0	0	0	0	0	0	0
MIR3689D1	ENSG00000265848	0	0	0	0	0	0	0	0	0	0	0	0	0	0	0	0	0	0	0	0	0	0	0	0
MIR4797	ENSG00000265850	4	0	9	9	8	13	5	8	3	5	9	4	0	0	0	0	5	0	0	0	0	0	0	2
MIR4514	ENSG00000265855	0	0	0	0	0	0	0	0	0	0	0	0	0	0	0	0	0	0	0	0	0	0	0	0
MIR5704	ENSG00000265859	0	0	0	0	0	0	0	0	0	0	0	0	0	0	0	0	0	0	0	0	0	0	0	0
MIR4495	ENSG00000265861	0	0	0	0	0	0	0	0	0	0	0	0	0	0	0	0	0	0	0	0	0	0	0	0
MIR4516	ENSG00000265867	8	3	8	2	0	3	2	2	3	4	5	16	16	7	0	0	0	0	0	24	4	8	2	35
MIR3174	ENSG00000265871	27	30	12	43	55	42	30	47	18	38	48	33	10	0	0	0	0	4	10	26	6	0	40	0
MIR3689A	ENSG00000265872	0	0	0	0	0	0	0	0	0	0	0	1	0	0	0	0	0	0	0	0	0	0	0	0
MIR4289	ENSG00000265873	14	6	5	25	14	7	24	22	16	33	26	25	1	4	4	3	1	3	7	3	6	7	6	6
MIR4489	ENSG00000265874	0	2	1	0	0	0	0	0	0	3	3	2	0	0	0	0	0	0	0	0	0	0	2	0
MIR3914-1	ENSG00000265878	0	0	0	0	0	0	0	0	0	0	0	0	0	0	0	0	0	0	0	0	0	0	0	0
MIR4748	ENSG00000265879	1	1	0	6	20	1	9	8	8	16	9	20	0	0	0	0	0	0	0	0	0	0	1	0
MIR4696	ENSG00000265902	0	0	0	0	0	0	0	0	0	0	0	0	0	0	0	0	0	0	0	0	0	0	0	0
MIR3685	ENSG00000265917	31	28	9	31	25	25	24	30	24	39	59	19	0	0	1	6	0	0	18	7	21	2	6	6
MIR4280	ENSG00000265919	0	0	0	0	0	0	0	0	0	0	0	0	0	0	0	0	0	0	0	0	0	0	0	0
MIR5692C1	ENSG00000265924	0	0	0	0	0	0	0	0	0	0	0	0	0	0	0	0	0	0	0	0	0	0	0	0
MIR5195	ENSG00000265929	0	0	0	0	0	0	0	0	0	0	2	0	0	0	0	0	0	0	0	0	0	0	0	0
MIR3146	ENSG00000265932	11	5	13	23	17	31	14	19	7	16	24	20	0	0	0	0	0	0	0	0	0	0	0	0
MIR4749	ENSG00000265954	17	14	19	12	10	9	14	8	18	19	16	18	1	0	3	21	0	0	15	8	0	0	0	40
MIR4445	ENSG00000265956	0	0	0	0	0	0	0	0	0	0	0	0	0	0	0	0	0	0	0	0	0	0	0	0
MIR4319	ENSG00000265957	0	0	0	0	0	0	0	0	0	0	0	0	0	0	0	0	0	0	0	0	0	0	0	0
MIR4266	ENSG00000265965	0	0	0	0	0	0	0	0	0	0	0	0	0	0	0	0	0	0	0	0	0	0	0	0
MIR4725	ENSG00000265976	6	17	11	19	30	7	14	15	11	21	13	17	0	0	3	0	0	0	0	0	0	0	0	0
MIR544B	ENSG00000265981	0	0	0	0	0	0	0	0	0	0	0	0	0	0	0	0	0	0	0	0	0	0	0	0
MIR4735	ENSG00000265986	8	27	11	30	16	16	12	16	2	5	23	7	8	0	0	2	0	0	0	26	0	15	6	5
MIR4519	ENSG00000265991	0	3	0	0	0	1	2	1	0	1	0	0	0	0	0	0	0	0	0	0	0	0	0	0
MIR5694	ENSG00000265993	0	0	0	0	0	0	0	0	0	0	0	0	0	0	0	0	0	0	0	0	0	0	0	0
MIR3671	ENSG00000265996	5	6	1	3	8	0	0	0	0	0	0	0	0	0	0	0	0	0	0	0	0	0	0	0
MIR4488	ENSG00000266006	260	138	587	249	12	280	105	165	244	204	164	359	501	950	857	491	116	655	380	209	210	159	137	296
MIR4764	ENSG00000266012	4	12	3	0	5	9	8	1	2	0	5	7	0	0	0	0	0	0	0	39	12	0	0	0
MIR4309	ENSG00000266015	0	0	0	0	0	0	0	0	0	0	0	0	0	0	0	0	0	0	0	0	0	0	0	0
MIR548Z	ENSG00000266016	0	0	0	0	0	0	0	0	0	0	0	0	0	0	0	0	0	0	0	0	0	0	0	0
MIR4477B	ENSG00000266017	0	0	0	0	0	0	0	0	0	0	0	0	0	0	0	0	0	0	0	0	0	0	0	0
MIR3609	ENSG00000266019	7	9	9	2	13	11	35	86	46	70	148	32	4	0	4	4	0	0	6	13	2	26	8	6
MIR4659A	ENSG00000266038	28	11	16	7	0	16	9	17	14	18	46	6	14	0	0	10	0	0	17	8	4	1	4	0
MIR4509-2	ENSG00000266039	0	0	0	0	0	0	0	0	0	0	0	0	0	0	0	0	0	0	0	0	0	0	0	0
MIR4690	ENSG00000266041	0	7	2	0	0	2	5	3	4	13	18	8	0	0	0	25	0	0	0	8	0	8	0	49
MIR3649	ENSG00000266043	0	0	0	0	0	0	0	0	0	0	0	0	0	0	0	0	0	0	0	0	0	0	0	0
MIR4500	ENSG00000266052	0	0	0	0	0	0	0	0	0	0	0	0	0	0	0	0	0	0	0	0	0	0	0	0
MIR4771-2	ENSG00000266063	0	0	0	0	0	0	0	0	0	0	0	0	0	0	0	0	0	0	0	0	0	0	0	0
MIR3617	ENSG00000266071	53	41	45	63	98	54	17	24	14	27	39	21	0	24	5	9	0	14	6	0	14	24	8	7
MIR5693	ENSG00000266072	0	0	0	0	0	0	0	0	0	0	0	0	0	0	0	0	0	0	0	0	0	0	0	0
MIR4432	ENSG00000266078	0	0	0	0	0	0	0	0	0	0	0	0	0	0	0	0	0	0	0	0	0	0	0	0
MIR5192	ENSG00000266097	0	0	1	0	0	1	0	2	0	0	1	0	0	0	0	0	0	0	0	0	0	0	0	0
MIR5700	ENSG00000266099	0	0	0	0	0	0	0	0	0	0	0	0	0	0	0	0	0	0	0	0	0	0	0	0
MIR4326	ENSG00000266104	121	91	103	174	257	136	191	269	170	223	335	167	34	18	0	16	2	4	64	81	41	71	79	120
MIR4525	ENSG00000266107	7	0	1	11	32	8	5	2	5	4	9	16	0	0	0	0	0	0	0	14	0	0	0	0
MIR4440	ENSG00000266109	18	14	21	22	6	12	63	64	47	111	104	58	5	1	0	0	0	3	22	52	28	20	2	32
MIR4423	ENSG00000266110	9	0	0	12	21	9	3	2	0	1	6	3	0	0	0	0	0	0	0	10	0	0	0	0
MIR5587	ENSG00000266124	11	3	24	15	24	4	36	63	45	53	82	62	0	0	0	1	0	0	10	2	36	22	0	17
MIR4759	ENSG00000266133	0	0	0	0	0	0	2	4	0	4	3	6	0	0	0	0	0	0	1	0	0	6	0	0
MIR4435-2	ENSG00000266139	0	0	0	0	0	0	0	0	0	0	0	0	0	0	0	0	0	0	0	0	0	0	0	0
MIR4533	ENSG00000266140	0	0	0	0	0	0	0	0	0	0	1	0	0	0	0	0	0	0	0	0	0	0	0	0
MIR4654	ENSG00000266144	5	7	11	15	0	13	2	6	0	12	11	5	0	0	0	0	0	0	0	0	0	5	0	0
MIR5190	ENSG00000266146	0	0	0	0	0	0	0	0	0	0	0	0	0	0	0	0	0	0	0	0	0	0	0	0
MIR5583-1	ENSG00000266148	9	14	5	8	9	10	12	8	7	10	10	16	0	1	0	0	0	0	0	5	0	0	0	0
MIR4711	ENSG00000266150	3	1	0	0	0	0	0	1	0	1	1	2	0	0	0	0	0	0	0	0	0	0	0	1
MIR3646	ENSG00000266151	0	0	0	0	0	0	0	0	0	0	0	0	0	0	0	0	0	0	0	0	0	0	0	0
MIR3147	ENSG00000266168	0	0	0	0	4	0	0	0	0	0	0	0	0	0	0	0	0	0	0	0	0	0	0	0
MIR4666A	ENSG00000266174	0	0	0	0	0	0	2	0	2	0	0	0	0	0	0	0	0	0	0	0	0	0	0	0
MIR4282	ENSG00000266180	0	0	0	0	0	0	0	0	0	0	0	0	0	0	0	0	0	0	0	0	0	0	0	0
MIR5095	ENSG00000266188	0	0	0	0	0	0	0	0	0	0	0	0	0	0	0	0	0	0	0	0	0	0	0	0
MIR3186	ENSG00000266189	2	0	0	0	0	2	9	14	4	17	38	4	0	0	0	10	0	0	0	0	0	0	14	0
MIR1260B	ENSG00000266192	3	4	4	9	26	4	13	8	9	21	35	4	1	10	10	29	73	5	20	15	75	24	26	49
MIR4661	ENSG00000266194	50	29	62	39	64	48	29	30	39	62	69	47	0	3	12	0	0	0	0	0	0	0	20	10
MIR5585	ENSG00000266203	0	0	0	0	0	0	0	0	0	0	0	0	0	0	0	0	0	0	0	0	0	0	0	0
MIR5589	ENSG00000266204	0	0	0	0	0	0	0	0	0	0	0	0	0	0	0	0	0	0	0	0	0	0	0	0
MIR3926-1	ENSG00000266206	0	0	0	0	0	0	0	0	0	0	0	0	0	0	0	0	0	0	0	0	0	0	0	0
MIR3156-3	ENSG00000266211	0	0	0	0	0	0	0	0	0	0	0	0	0	0	0	0	0	0	0	0	0	0	0	0
MIR3167	ENSG00000266215	0	0	0	0	0	0	3	1	0	2	4	1	0	0	0	0	0	0	0	0	0	12	0	0
MIR4323	ENSG00000266226	0	0	0	0	6	0	0	0	0	0	0	0	0	0	0	0	0	0	0	0	0	0	0	0
MIR3611	ENSG00000266228	0	0	0	0	0	0	0	0	0	0	0	0	0	0	0	0	0	0	0	0	0	0	0	0
MIR3178	ENSG00000266232	3	0	1	3	0	0	3	0	0	1	1	3	110	205	350	161	55	456	11	86	19	13	14	19
MIR3176	ENSG00000266235	26	29	23	28	18	9	18	26	26	20	28	26	0	0	9	0	0	0	0	0	13	0	0	26
MIR5091	ENSG00000266240	0	0	2	0	0	0	0	0	0	0	0	1	0	0	0	0	0	0	0	0	0	0	0	0
MIR4279	ENSG00000266243	0	3	0	5	0	0	0	0	0	0	0	0	0	0	0	0	0	0	0	0	0	0	0	0
MIR4644	ENSG00000266245	2	0	2	1	3	0	10	5	4	7	1	22	0	0	0	0	0	0	0	0	6	0	0	4
MIR4475	ENSG00000266255	0	0	0	2	0	0	0	0	0	2	0	0	0	0	0	0	0	0	0	0	0	0	0	0
MIR4428	ENSG00000266262	2	0	0	3	9	1	5	5	5	8	2	3	0	0	3	5	0	0	0	0	4	6	0	0
MIR5096	ENSG00000266270	0	0	0	0	0	0	0	0	0	0	0	0	0	0	0	0	0	0	0	0	0	0	0	0
MIR4743	ENSG00000266276	1	5	6	2	1	0	1	6	5	8	4	17	0	0	0	0	0	0	0	0	11	1	0	0
MIR3683	ENSG00000266287	0	0	0	0	0	0	0	0	0	0	0	0	0	0	0	0	0	0	0	0	0	0	0	0
MIR3180-3	ENSG00000266291	0	1	0	0	0	0	0	0	0	1	0	0	0	0	0	0	0	0	0	0	0	0	0	0
MIR744	ENSG00000266297	3105	1828	2183	1444	1725	1206	1034	1287	1716	2023	1702	2161	273	436	458	532	79	456	1237	1328	972	1520	939	1527
MIR3118-1	ENSG00000266299	0	0	0	0	0	0	0	1	0	0	0	0	0	0	0	0	0	0	0	0	0	0	0	0
MIR4518	ENSG00000266305	0	2	0	0	0	0	0	0	0	0	0	0	0	0	0	0	0	0	0	0	0	0	0	0
MIR5093	ENSG00000266307	0	0	0	0	0	1	1	0	0	0	0	0	0	0	0	0	0	0	0	0	0	0	0	0
MIR4668	ENSG00000266315	3	0	0	0	0	0	0	0	0	0	0	0	0	0	0	0	0	0	0	0	0	0	0	0
MIR5692A1	ENSG00000266318	0	0	0	0	0	0	0	0	0	0	0	0	0	0	0	0	0	0	0	0	0	0	0	0
MIR3909	ENSG00000266320	184	127	108	158	295	100	145	146	164	198	272	161	31	22	12	9	0	38	69	77	84	90	32	65
MIR4293	ENSG00000266321	0	0	0	0	0	0	0	0	0	0	0	0	0	0	0	0	0	0	0	0	0	0	0	0
MIR4663	ENSG00000266324	0	0	0	0	0	0	0	0	0	0	1	0	0	0	0	0	0	0	0	0	0	0	0	0
MIR3665	ENSG00000266325	3	0	0	3	0	1	1	7	9	0	6	15	0	1	0	1	0	2	0	0	8	2	3	0
MIR4503	ENSG00000266327	0	1	0	7	0	0	0	0	0	0	0	0	0	0	0	0	0	0	0	0	0	0	0	0
MIR4536-1	ENSG00000266328	0	0	0	0	0	0	0	2	0	1	2	1	0	0	0	0	0	0	5	0	0	0	6	0
MIR4281	ENSG00000266329	0	2	0	0	0	2	0	0	0	0	0	0	0	0	0	0	0	0	0	0	0	0	0	0
MIR4776-2	ENSG00000266354	0	0	0	0	0	0	0	0	0	0	0	0	0	0	0	0	0	0	0	0	0	0	0	0
MIR3657	ENSG00000266370	0	0	0	0	0	0	0	0	0	0	0	0	0	0	0	0	0	0	0	0	0	0	0	0
MIR5002	ENSG00000266383	15	8	6	5	27	3	449	605	418	581	706	471	0	0	0	1	0	1	55	92	250	108	86	224
MIR4740	ENSG00000266392	1	0	0	0	0	0	0	2	6	0	3	5	0	0	0	0	0	0	9	14	0	0	0	0
MIR4273	ENSG00000266396	0	0	0	0	0	0	0	0	0	0	0	0	0	0	0	0	0	0	0	0	0	0	0	0
MIR3157	ENSG00000266407	2	3	5	12	0	8	6	14	10	3	11	12	0	0	0	0	0	0	0	0	11	0	0	10
MIR4636	ENSG00000266415	27	9	7	12	1	22	5	14	14	14	43	16	6	0	0	0	0	0	0	3	0	4	0	7
MIR4424	ENSG00000266417	13	5	6	1	4	3	4	7	4	2	4	3	0	0	0	0	0	0	0	0	0	0	0	0
MIR4451	ENSG00000266421	0	0	0	0	0	0	0	0	0	0	0	0	0	0	0	0	0	0	0	0	0	3	0	0
MIR3163	ENSG00000266423	19	6	4	13	14	6	14	12	16	23	19	16	0	0	0	1	0	0	9	15	0	5	0	0
MIR4719	ENSG00000266426	1	0	0	0	0	0	0	0	0	0	0	0	0	0	0	0	0	0	0	0	0	0	0	0
MIR5580	ENSG00000266431	2	0	0	0	8	0	0	1	4	0	0	0	0	0	0	0	0	0	0	0	0	0	1	0
MIR4264	ENSG00000266436	0	0	0	0	0	0	0	0	0	0	0	0	0	0	0	0	0	0	0	0	0	0	0	0
MIR4746	ENSG00000266437	21	12	29	22	32	32	25	29	24	29	46	19	25	0	3	0	0	0	33	11	8	26	28	0
MIR3713	ENSG00000266449	0	0	0	0	0	0	0	0	0	0	0	0	0	0	0	0	0	0	0	0	0	0	0	0
MIR3179-3	ENSG00000266454	0	0	0	0	0	0	0	0	0	0	0	0	0	0	0	0	0	0	0	0	0	0	0	0
MIR4259	ENSG00000266458	0	0	0	0	0	0	0	0	0	0	0	0	0	0	1	0	0	0	0	0	0	0	0	0
MIR2392	ENSG00000266461	0	0	0	0	0	0	0	3	0	0	0	0	0	11	0	0	0	0	0	0	5	0	0	0
MIR3196	ENSG00000266463	2	12	1	4	0	5	3	0	0	4	4	2	29	47	33	51	40	80	6	34	4	8	1	32
MIR5197	ENSG00000266478	0	0	0	0	0	0	0	0	0	0	0	0	0	0	0	0	0	0	0	0	0	0	0	0
MIR4641	ENSG00000266494	0	2	0	1	0	0	2	6	2	8	15	11	0	0	0	0	0	0	0	0	2	0	0	0
MIR5681A	ENSG00000266502	0	0	0	0	0	0	0	0	0	0	0	0	0	0	0	0	0	0	0	0	0	0	0	0
MIR4479	ENSG00000266507	4	2	0	3	9	9	7	7	8	1	11	4	0	0	0	18	0	0	0	0	4	0	0	0
MIR3201	ENSG00000266508	0	0	0	0	0	0	0	0	0	0	0	0	0	0	0	0	0	0	0	0	0	0	0	0
MIR3934	ENSG00000266509	24	3	1	2	3	0	1	3	2	2	3	0	0	1	0	0	0	0	0	0	0	0	0	0
MIR3689F	ENSG00000266514	0	0	0	0	0	0	0	0	0	0	0	3	0	0	0	0	0	0	0	0	0	0	0	0
MIR4452	ENSG00000266515	0	0	0	0	0	0	0	0	0	0	0	0	0	0	0	0	0	0	0	0	0	0	0	0
MIR4715	ENSG00000266517	1	0	0	0	0	0	0	0	2	0	3	0	0	0	0	0	0	0	0	0	0	0	0	0
MIR4268	ENSG00000266518	0	0	0	0	0	0	0	0	0	0	0	0	0	0	0	0	0	0	0	0	0	0	0	0
MIR4650-1	ENSG00000266525	0	0	0	0	0	0	0	0	0	0	0	0	0	0	0	0	0	0	0	0	0	0	0	0
MIR4318	ENSG00000266530	0	0	0	0	0	0	0	0	0	0	0	0	0	0	0	0	0	0	0	0	0	0	0	0
MIR4706	ENSG00000266531	28	4	8	8	15	6	3	6	7	23	15	13	0	0	5	0	0	0	0	0	0	0	0	0
MIR3619	ENSG00000266533	0	0	2	0	0	3	0	0	0	0	0	0	0	0	0	0	0	0	0	0	0	0	0	0
MIR5701-1	ENSG00000266545	0	0	0	0	0	0	0	0	0	0	0	0	0	0	0	0	0	0	0	0	0	0	0	0
MIR3145	ENSG00000266555	27	26	17	50	29	33	44	49	34	64	57	51	13	0	0	6	0	0	7	0	30	11	22	10
MIR4530	ENSG00000266559	0	0	0	1	0	0	1	0	1	0	0	0	0	0	13	0	2	0	0	0	0	0	0	0
MIR4418	ENSG00000266564	0	0	0	0	0	0	0	0	0	0	0	0	0	0	0	0	0	0	0	0	0	0	0	0
MIR5579	ENSG00000266570	15	6	11	9	8	7	21	21	15	22	51	9	14	0	0	0	7	0	0	0	33	0	1	3
MIR4254	ENSG00000266580	2	0	0	1	0	1	0	2	0	1	1	0	0	14	0	1	0	0	0	0	0	0	0	21
MIR3166	ENSG00000266581	0	0	0	0	0	0	0	0	0	0	0	0	0	0	0	0	0	0	0	0	0	0	0	0
MIR4527	ENSG00000266582	0	0	0	0	0	0	0	0	0	0	0	0	0	0	0	0	0	0	0	0	0	0	0	0
MIR4478	ENSG00000266583	0	0	0	0	0	0	0	0	0	0	0	0	0	0	0	0	0	0	0	0	0	0	0	0
MIR4512	ENSG00000266589	0	0	2	0	11	0	0	0	0	0	2	0	0	0	0	0	0	0	0	0	0	0	0	0
MIR4713	ENSG00000266593	122	98	97	123	144	70	47	60	51	139	114	94	8	0	10	1	3	1	3	0	9	16	3	23
MIR4766	ENSG00000266594	5	3	0	6	0	0	2	3	4	2	4	5	0	0	0	0	0	0	0	0	0	0	0	0
MIR4703	ENSG00000266611	0	0	0	0	0	0	0	0	0	0	0	0	0	0	0	0	0	0	0	0	0	0	0	0
MIR3692	ENSG00000266617	0	0	1	1	0	0	0	0	0	0	0	1	0	0	0	0	0	0	0	0	0	0	0	0
MIR4742	ENSG00000266618	49	8	27	49	54	26	69	116	55	119	145	113	6	0	6	7	0	0	8	9	4	37	38	25
MIR4642	ENSG00000266619	0	0	0	0	0	0	0	0	0	1	2	3	0	0	0	0	0	0	0	0	0	0	0	0
MIR3972	ENSG00000266634	0	0	0	0	0	0	0	0	0	0	0	0	0	0	0	0	0	0	0	0	0	0	0	0
MIR4754	ENSG00000266640	7	0	6	4	6	5	5	7	7	3	4	5	2	0	0	0	0	0	0	0	0	21	0	6
MIR3677	ENSG00000266643	0	0	0	0	0	0	0	0	0	0	0	0	0	0	0	0	0	0	0	0	0	0	0	0
MIR4299	ENSG00000266645	0	0	0	0	0	0	0	0	0	0	0	0	0	0	0	0	0	0	0	0	0	0	0	0
MIR3126	ENSG00000266649	16	7	20	30	4	10	14	32	15	17	26	34	9	0	0	0	1	0	18	0	5	19	0	8
MIR3908	ENSG00000266655	0	0	0	0	0	0	0	0	0	0	0	0	0	0	0	0	0	0	0	0	0	0	0	0
MIR3169	ENSG00000266663	0	0	0	0	0	0	0	0	0	0	0	0	0	0	0	0	6	0	0	0	0	0	0	0
MIR4739	ENSG00000266665	0	0	5	3	0	1	1	0	0	8	2	3	4	0	0	0	0	0	0	0	0	0	1	0
MIR4325	ENSG00000266666	0	0	0	0	0	0	0	0	0	0	0	0	0	0	0	0	0	0	0	0	0	0	0	0
MIR5692C2	ENSG00000266668	0	0	0	0	0	0	0	0	0	0	0	0	0	0	0	0	0	0	0	0	0	0	0	0
MIR4297	ENSG00000266676	0	0	0	0	0	0	0	0	1	0	0	0	0	0	0	0	0	0	0	0	0	0	0	0
MIR4274	ENSG00000266690	0	0	0	3	0	0	0	0	0	0	0	0	0	0	0	0	0	0	0	0	0	0	0	0
MIR3945	ENSG00000266698	0	3	0	0	0	0	0	0	0	0	1	0	0	0	0	0	0	0	0	0	0	0	0	0
MIR4490	ENSG00000266703	0	0	0	0	0	0	0	0	0	0	0	0	0	0	0	0	0	0	0	0	0	0	0	0
MIR4498	ENSG00000266704	11	4	0	16	36	1	10	11	14	14	16	11	0	0	0	8	0	0	0	0	0	8	0	17
MIR4437	ENSG00000266705	0	0	0	1	0	0	0	0	0	0	0	0	0	0	0	0	0	0	0	0	0	0	0	0
MIR3149	ENSG00000266712	1	2	2	0	3	3	4	5	3	5	8	3	0	0	0	0	0	0	0	0	0	0	0	0
MIR4676	ENSG00000266719	10	6	3	12	4	9	5	4	10	5	10	5	0	0	0	0	0	4	0	0	0	0	0	0
MIR5695	ENSG00000266721	0	7	0	0	0	1	2	3	4	0	6	0	0	0	0	0	0	0	0	0	0	0	0	0
MIR4757	ENSG00000266738	0	0	0	0	0	0	0	1	0	0	0	0	0	1	0	0	0	0	0	0	0	0	0	0
MIR4708	ENSG00000266740	9	0	7	0	0	0	2	8	3	13	2	4	0	0	0	0	0	0	0	0	0	0	0	0
MIR3135A	ENSG00000266745	0	0	0	3	0	0	2	2	2	0	0	0	0	0	0	0	0	0	0	0	0	0	0	0
MIR4645	ENSG00000266750	7	3	0	6	10	3	6	3	2	9	10	16	0	0	0	7	0	0	0	0	5	0	0	0
MIR3661	ENSG00000266751	67	53	50	75	75	55	86	112	72	138	164	124	0	0	6	5	1	24	17	0	27	17	21	34
MIR5680	ENSG00000266756	0	3	0	3	5	0	0	1	0	0	3	0	0	0	0	0	0	0	0	0	10	0	0	0
MIR3680-2	ENSG00000266758	0	0	0	0	0	0	0	0	0	0	0	0	0	0	0	0	0	0	0	0	0	0	0	0
MIR4464	ENSG00000266760	0	0	0	0	0	0	0	0	0	0	0	0	0	0	0	0	0	0	0	0	0	0	0	0
MIR3194	ENSG00000266761	0	0	0	1	0	0	0	0	0	0	0	0	0	0	0	0	0	0	0	0	0	0	0	0
MIR4646	ENSG00000266776	21	0	12	7	52	13	28	20	22	44	28	29	0	0	0	0	0	0	3	0	0	9	0	0
MIR4444-2	ENSG00000266780	0	0	0	0	0	0	0	0	0	0	0	0	0	0	0	0	0	0	0	0	1	0	0	0
MIR3663	ENSG00000266782	1	2	0	2	2	5	1	5	7	15	26	6	1	4	0	0	0	0	12	0	0	5	0	7
MIR4419A	ENSG00000266802	0	0	0	0	0	0	0	0	0	0	0	0	0	0	0	0	0	0	0	0	0	0	0	0
MIR548H5	ENSG00000266807	0	0	0	3	8	4	8	10	6	3	9	8	0	0	0	0	0	1	6	0	0	0	1	0
MIR548AE1	ENSG00000266808	0	0	0	0	0	0	0	0	0	0	0	0	0	0	0	0	0	0	0	0	0	0	0	0
MIR3689E	ENSG00000266827	0	0	0	0	0	0	0	0	0	0	1	2	0	0	0	0	0	0	0	0	0	0	0	0
MIR4482	ENSG00000266852	4	0	5	2	0	1	1	0	0	6	4	0	0	0	0	0	0	0	0	0	0	0	6	0
MIR3910-1	ENSG00000266855	0	0	0	0	0	0	0	1	0	0	1	0	0	0	0	0	0	0	0	0	0	0	0	0
MIR4535	ENSG00000266887	0	0	0	0	0	0	0	0	0	0	0	0	0	0	0	0	0	0	0	0	0	0	0	0
MIR4634	ENSG00000266890	0	0	0	5	0	0	0	0	0	0	0	1	18	2	20	4	1	18	0	2	42	0	16	12
MIR212	ENSG00000267195	28	31	33	68	68	36	231	307	188	205	232	151	35	43	38	39	10	38	52	95	59	31	25	86
MIR132	ENSG00000267200	436	266	275	512	613	352	2637	2943	2191	1967	3248	2034	48	81	53	98	16	109	466	492	463	357	255	500
MIR3188	ENSG00000267959	8	5	14	4	25	1	26	15	2	13	36	18	0	0	0	3	0	0	6	30	0	0	0	0
MIR1470	ENSG00000269782	0	0	0	0	0	0	0	0	0	0	0	0	4	5	2	6	0	1	1	3	1	4	1	4
MIR98	ENSG00000271886	53	18	43	40	174	25	55	72	65	175	141	93	8	0	0	9	25	0	24	29	6	5	9	75
MIR4791	ENSG00000271898	0	0	0	0	0	0	0	0	0	0	0	0	0	0	0	0	0	0	0	3	0	0	16	0
MIR4466	ENSG00000271899	48	24	70	78	100	33	27	29	21	36	12	60	0	8	0	6	4	15	0	0	7	34	3	62
MIR139	ENSG00000272036	1496	1019	1060	1550	1289	866	1083	1407	986	1716	2481	1570	85	131	70	92	35	52	346	347	232	459	220	451
MIR502	ENSG00000272080	752	439	601	1026	1221	745	2177	2955	1875	2561	3791	2905	30	73	133	83	25	48	335	698	580	636	410	685
MIR3666	ENSG00000272230	0	0	0	0	0	0	0	0	0	0	0	0	0	0	0	0	0	0	0	0	0	0	0	0
MIR3976	ENSG00000272380	21	30	22	18	104	37	4	6	11	19	4	18	38	64	21	98	2	43	46	125	62	91	60	53
MIR432	ENSG00000272458	0	4	5	0	0	0	29	42	58	52	42	36	0	0	1	0	0	0	16	0	0	7	26	0
MIR4787	ENSG00000272543	90	49	89	74	63	73	26	44	35	43	65	25	32	15	19	26	6	35	36	27	18	18	15	43
MIR6129	ENSG00000273500	0	0	0	0	0	0	0	0	0	0	0	0	0	0	0	0	0	0	0	0	0	0	0	0
MIR6812	ENSG00000273555	11	1	15	9	87	11	5	9	10	12	4	17	0	0	0	0	1	0	0	0	22	3	13	0
MIR7160	ENSG00000273593	0	0	0	0	0	0	0	2	2	0	1	0	0	0	0	0	0	0	0	0	0	0	0	0
MIR6776	ENSG00000273606	24	2	1	3	14	8	3	4	6	1	3	6	0	0	1	0	0	0	0	0	0	0	0	0
MIR6511A4	ENSG00000273613	0	0	0	0	0	0	0	1	0	0	0	0	0	0	0	0	0	0	0	0	0	0	1	0
MIR4726	ENSG00000273627	0	0	0	0	0	4	1	1	2	2	4	1	1	0	0	0	0	0	0	1	0	0	0	0
MIR8065	ENSG00000273648	0	0	0	0	0	0	0	0	0	0	0	1	0	0	0	0	0	0	0	0	0	0	0	0
MIR6792	ENSG00000273657	18	16	18	28	28	24	7	9	7	24	25	12	0	0	0	0	1	0	0	32	8	0	0	13
MIR6760	ENSG00000273700	0	0	0	4	0	0	1	5	5	10	1	10	0	0	0	0	0	0	0	0	0	0	14	0
MIR6075	ENSG00000273742	0	0	0	0	0	0	0	0	0	0	0	0	0	0	0	0	0	0	0	0	0	0	1	0
MIR6870	ENSG00000273745	15	4	2	5	1	8	0	6	8	13	6	12	0	0	0	0	0	0	0	16	0	3	0	4
MIR6790	ENSG00000273758	6	5	0	3	10	9	7	3	1	8	8	9	0	0	2	1	0	28	4	0	4	0	0	0
MIR6126	ENSG00000273776	0	0	0	0	0	0	0	1	0	0	0	1	0	0	0	0	0	0	0	0	14	0	0	0
MIR6765	ENSG00000273778	6	0	1	3	15	1	15	14	7	57	25	66	0	0	0	0	0	0	10	0	0	0	7	1
MIR7843	ENSG00000273830	0	0	0	5	0	0	0	0	0	0	0	0	0	0	0	0	0	0	0	0	0	0	0	0
MIR6842	ENSG00000273836	1	0	0	7	0	0	14	10	1	9	7	6	0	0	0	0	0	0	0	0	4	3	4	0
MIR6859-2	ENSG00000273874	0	0	0	0	0	0	0	0	0	0	0	0	0	0	0	0	0	0	0	0	0	0	0	0
MIR8066	ENSG00000273882	0	0	0	0	0	0	0	0	0	0	0	0	0	0	0	0	0	0	0	0	0	0	0	0
MIR6798	ENSG00000273898	68	22	46	52	105	29	40	50	33	58	41	56	0	0	11	4	0	4	22	6	0	15	8	15
MIR8068	ENSG00000273912	0	0	0	0	0	0	0	0	0	0	0	0	0	0	0	0	0	0	0	0	0	0	0	0
MIR6877	ENSG00000273932	12	2	9	19	6	3	15	11	21	15	27	25	0	0	0	0	0	0	0	0	27	0	0	8
MIR6853	ENSG00000273945	12	4	6	4	9	4	14	24	20	19	20	17	0	0	0	0	0	0	18	0	10	0	6	0
MIR3670-4	ENSG00000274025	0	0	0	0	0	0	0	0	0	0	0	0	0	0	0	0	0	0	0	0	0	0	0	0
MIR6813	ENSG00000274034	0	0	0	2	0	2	0	2	0	0	1	0	0	0	0	0	0	0	0	0	1	0	0	0
MIR4727	ENSG00000274054	0	4	1	5	11	0	1	6	1	0	1	2	0	0	0	0	0	0	0	0	14	0	0	0
MIR6507	ENSG00000274056	21	8	0	8	6	2	2	0	0	3	2	2	0	0	0	0	0	0	0	0	0	0	0	0
MIR6724-2	ENSG00000274060	0	0	0	0	0	0	0	0	0	0	0	0	0	0	0	0	0	0	0	0	0	0	0	0
MIR6514	ENSG00000274066	16	23	31	33	6	22	87	109	60	106	110	115	0	17	0	0	7	0	0	9	41	14	1	0
MIR6777	ENSG00000274111	1	11	0	12	21	4	15	14	7	28	24	23	0	22	0	0	0	0	0	8	13	1	0	0
MIR6081	ENSG00000274115	0	0	0	0	0	0	0	0	0	0	0	0	0	0	0	0	0	0	0	8	0	0	0	0
MIR6774	ENSG00000274134	0	0	0	0	0	0	0	4	1	1	1	0	0	0	0	0	0	0	0	0	2	0	0	0
MIR8071-1	ENSG00000274172	0	0	0	0	0	0	0	0	0	0	0	0	0	0	0	0	0	0	0	0	0	0	0	0
MIR6728	ENSG00000274258	26	7	16	5	31	8	6	4	3	12	7	4	6	0	0	0	0	0	0	0	4	9	0	10
MIR7702	ENSG00000274263	0	0	0	0	0	0	0	0	0	2	1	1	0	0	0	0	0	0	0	0	3	0	0	0
MIR6069	ENSG00000274280	0	0	0	0	0	0	0	0	0	0	0	0	0	0	0	0	0	0	0	0	0	0	0	0
MIR6864	ENSG00000274300	4	0	0	0	10	1	1	3	2	1	4	7	0	0	0	0	0	0	0	0	0	2	0	0
MIR5088	ENSG00000274306	1	2	1	10	29	8	9	12	1	21	12	6	0	0	0	0	0	0	12	0	9	6	8	0
MIR6749	ENSG00000274314	6	5	4	9	11	1	2	12	7	7	13	9	0	5	0	0	0	0	4	0	0	0	0	0
MIR6801	ENSG00000274380	14	1	2	11	14	13	4	10	14	18	4	11	0	1	0	0	0	0	0	0	0	2	7	0
MIR6885	ENSG00000274390	38	18	12	42	56	23	26	29	19	38	57	29	0	5	4	11	0	0	5	12	13	0	10	0
MIR6515	ENSG00000274417	28	24	24	29	25	15	27	34	22	44	62	38	4	0	0	0	0	3	0	0	25	28	0	0
MIR1273H	ENSG00000274466	2	0	1	3	5	11	1	0	0	0	2	0	0	0	0	0	0	0	0	0	0	0	0	0
MIR6832	ENSG00000274494	11	11	0	15	10	7	18	31	16	42	25	32	0	0	0	0	0	0	3	0	0	0	2	1
MIR6889	ENSG00000274552	1	0	0	11	23	5	1	5	1	4	6	8	0	0	1	0	9	0	0	0	0	0	0	0
MIR378J	ENSG00000274620	0	0	0	0	0	0	0	0	0	0	1	0	0	0	0	0	0	0	0	0	0	0	0	0
MIR6867	ENSG00000274621	0	0	0	3	0	0	0	0	0	0	5	0	0	0	0	0	0	0	0	0	0	0	0	0
MIR6761	ENSG00000274697	13	24	12	18	17	7	15	8	14	18	7	21	0	3	0	0	4	0	3	13	0	0	0	0
MIR486-1	ENSG00000274705	9802	7939	10358	15126	10238	11078	154668	205711	144375	161954	210785	152334	552	912	468	909	180	647	28984	30745	25049	24099	15915	27056
MIR7974	ENSG00000274713	0	0	0	0	0	0	0	0	0	0	0	0	2	16	9	0	9	17	0	0	18	0	1	0
MIR6128	ENSG00000274770	0	0	0	0	0	0	0	0	0	0	0	0	0	0	0	0	0	0	0	0	0	0	0	0
MIR6768	ENSG00000274805	18	6	4	1	11	1	4	2	1	2	3	4	0	0	0	0	0	0	0	0	3	4	0	0
MIR6078	ENSG00000274809	0	0	0	0	0	0	0	0	0	0	0	0	0	0	0	0	0	0	0	0	0	0	0	0
MIR6772	ENSG00000274816	0	6	0	2	0	0	2	0	2	0	1	0	0	0	0	0	0	0	0	10	0	0	7	4
MIR6762	ENSG00000274822	0	0	0	0	0	0	0	0	0	6	0	0	0	0	0	0	0	0	0	0	0	2	0	0
MIR7152	ENSG00000274824	0	0	0	0	0	0	1	0	2	1	1	3	0	0	0	0	0	0	0	0	0	0	0	0
MIR6788	ENSG00000274838	9	18	8	11	24	11	61	60	55	84	32	67	0	0	0	0	0	0	7	17	0	6	5	18
MIR7150	ENSG00000274932	0	0	0	0	0	0	0	0	0	0	0	0	0	0	0	0	0	0	0	0	0	0	0	1
MIR8083	ENSG00000274940	0	0	0	0	0	0	0	0	0	0	0	0	0	0	0	0	0	0	0	0	0	0	0	0
MIR6771	ENSG00000274969	3	0	0	2	0	0	0	1	2	5	3	5	0	0	0	0	0	0	0	0	0	0	0	0
MIR6735	ENSG00000274975	3	3	4	3	1	1	14	15	25	12	13	19	0	0	0	0	6	0	3	0	1	14	0	0
MIR6750	ENSG00000274986	2	5	3	0	0	7	6	5	10	8	9	6	11	0	0	0	0	0	0	5	3	14	10	0
MIR6876	ENSG00000274988	0	0	0	4	0	1	0	2	1	4	0	0	0	0	0	0	0	0	0	0	0	0	0	0
MIR8056	ENSG00000274994	0	0	0	0	0	0	0	0	0	0	0	0	0	0	0	0	0	0	0	0	0	0	0	0
MIR8052	ENSG00000274999	0	0	0	0	0	0	0	0	0	0	0	0	0	0	0	0	0	0	0	0	0	0	0	0
MIR6753	ENSG00000275022	2	1	4	4	0	0	3	9	0	3	4	0	0	0	0	0	6	0	7	0	0	0	0	0
MIR8086	ENSG00000275036	0	0	0	0	0	0	0	0	0	0	0	0	0	0	0	0	0	0	0	0	0	0	0	0
MIR6825	ENSG00000275067	5	1	0	2	12	0	7	6	5	17	7	11	0	0	0	0	0	0	0	0	7	11	0	10
MIR6766	ENSG00000275101	0	1	0	4	14	4	0	5	3	5	0	8	0	0	0	0	0	0	0	0	0	0	0	0
MIR6782	ENSG00000275107	0	4	0	6	13	2	4	9	7	17	11	10	0	0	0	0	0	0	12	4	18	0	0	8
MIR6504	ENSG00000275109	0	0	0	0	0	0	0	0	0	0	0	0	0	0	0	0	0	0	0	0	0	0	0	0
MIR6087	ENSG00000275110	43	24	65	46	8	51	18	54	50	23	67	75	76	172	151	95	11	98	172	159	104	146	68	69
MIR6888	ENSG00000275141	3	0	0	0	0	0	0	1	0	0	0	0	0	0	0	0	0	0	0	0	0	0	0	0
MIR6814	ENSG00000275166	0	0	2	0	0	0	3	3	0	3	3	4	0	0	0	0	0	0	0	0	0	5	0	0
MIR6815	ENSG00000275167	30	13	11	11	10	6	1	0	4	10	4	3	0	0	0	0	0	0	0	14	0	0	0	0
MIR6740	ENSG00000275207	17	6	2	5	42	20	11	15	14	25	13	14	0	0	0	0	0	0	0	0	0	4	0	0
MIR6745	ENSG00000275208	6	1	8	3	18	9	0	1	1	1	9	4	0	0	0	0	10	0	0	0	0	0	0	0
MIR4734	ENSG00000275238	1	0	0	3	0	1	11	10	11	10	8	16	0	0	0	0	0	0	28	0	0	0	0	0
MIR6511A1	ENSG00000275259	0	0	0	0	0	0	0	0	0	0	0	0	0	0	0	0	0	0	0	0	0	0	0	0
MIR6780A	ENSG00000275273	14	3	2	5	8	1	1	5	9	23	4	2	0	0	0	0	0	0	0	0	0	0	0	3
MIR5787	ENSG00000275334	0	0	5	2	0	0	0	0	0	0	0	3	0	0	0	0	0	5	0	0	0	0	0	0
MIR8088	ENSG00000275335	0	0	0	0	0	0	0	0	0	0	0	0	0	0	0	0	0	0	0	0	0	0	0	0
MIR6503	ENSG00000275344	0	0	0	0	0	0	2	0	0	1	2	2	0	0	0	0	0	0	2	0	0	0	0	0
MIR6868	ENSG00000275360	0	3	1	3	0	5	2	10	5	6	2	5	4	0	0	0	0	0	0	0	6	0	0	7
MIR6124	ENSG00000275373	0	0	0	0	0	0	0	0	0	0	0	0	0	0	0	0	0	0	0	0	0	0	0	0
MIR1299	ENSG00000275377	0	0	0	2	0	0	0	0	0	0	0	0	0	0	0	0	0	0	0	0	0	0	0	0
MIR6770-3	ENSG00000275391	0	0	0	0	0	0	0	0	0	0	0	0	0	0	0	0	0	0	0	0	0	0	0	0
MIR6882	ENSG00000275411	13	3	5	6	9	10	3	13	7	10	9	7	0	0	0	24	0	1	22	0	0	0	2	0
MIR6862-1	ENSG00000275429	0	0	0	0	1	0	1	1	0	1	1	1	0	0	0	0	0	0	0	0	0	0	0	1
MIR6859-3	ENSG00000275449	0	0	0	0	0	0	0	2	0	0	0	0	0	0	0	0	0	0	0	0	0	0	0	0
MIR6085	ENSG00000275451	0	0	0	0	0	0	0	0	0	0	0	0	0	0	0	0	0	0	0	0	0	0	0	0
MIR548O2	ENSG00000275453	10	3	2	4	7	10	7	8	9	3	13	5	0	1	0	0	0	0	0	1	0	15	0	17
MIR7852	ENSG00000275455	0	0	0	0	0	2	0	0	0	0	0	0	0	0	0	0	0	0	0	0	0	0	0	0
MIR6809	ENSG00000275458	2	2	0	0	2	0	0	0	2	2	3	2	0	0	0	0	0	0	0	0	0	0	1	1
MIR6130	ENSG00000275469	0	0	0	0	0	0	0	0	0	0	0	0	0	0	0	0	0	0	0	0	0	0	0	0
MIR6718	ENSG00000275518	6	2	6	2	22	3	4	8	7	9	4	9	0	0	0	4	0	0	0	6	0	8	0	0
MIR6804	ENSG00000275519	3	0	0	6	5	0	8	4	0	11	2	10	0	0	0	0	0	0	0	0	0	0	0	0
MIR6508	ENSG00000275523	1	0	2	0	0	1	1	3	3	2	4	1	0	0	0	0	0	0	0	0	0	0	0	0
MIR6793	ENSG00000275640	15	11	4	10	29	8	8	21	22	31	26	41	0	0	0	0	0	24	3	0	0	10	2	30
MIR6851	ENSG00000275651	0	6	4	10	25	2	2	7	0	7	3	0	0	0	0	0	0	0	0	0	0	0	0	0
MIR6796	ENSG00000275652	64	20	37	37	126	17	157	217	198	387	225	273	0	17	0	0	1	24	35	25	32	38	48	25
MIR6839	ENSG00000275667	0	0	0	0	0	0	0	0	0	3	2	0	0	0	0	0	0	0	0	0	0	0	0	0
MIR6744	ENSG00000275669	0	0	0	0	0	0	0	0	0	0	0	0	0	0	0	0	0	0	0	0	0	0	0	0
MIR8076	ENSG00000275670	0	0	0	0	0	0	0	0	0	0	0	0	0	0	0	0	0	0	0	0	0	0	0	0
MIR6724-4	ENSG00000275692	0	0	0	0	0	0	0	0	0	0	0	0	0	0	0	0	0	0	0	1	0	0	0	0
MIR3648-1	ENSG00000275708	0	0	0	0	0	0	0	0	0	0	0	0	0	0	0	0	0	3	0	0	0	0	0	0
MIR6795	ENSG00000275711	73	80	45	46	111	65	2	11	15	20	12	14	11	1	2	0	1	3	0	0	0	0	1	8
MIR6088	ENSG00000275726	0	0	0	0	0	0	0	0	0	0	0	0	0	0	0	0	0	0	0	0	0	0	0	0
MIR6505	ENSG00000275770	7	9	0	11	14	5	12	17	15	12	18	7	3	2	0	0	0	0	0	8	2	0	0	0
MIR8064	ENSG00000275789	0	0	0	0	6	0	0	0	1	0	0	0	0	0	0	0	0	0	0	0	0	0	0	0
MIR8082	ENSG00000275810	0	0	0	0	0	0	0	0	0	0	0	0	0	1	0	0	0	0	0	0	0	0	0	3
MIR6500	ENSG00000275816	0	0	0	0	0	0	0	0	2	0	0	0	0	0	0	0	0	0	0	0	0	0	0	0
MIR6818	ENSG00000275818	3	3	0	1	0	7	24	33	18	28	30	23	0	0	0	0	0	0	48	5	9	0	0	0
MIR6068	ENSG00000275836	0	0	0	0	0	0	0	0	0	0	0	0	0	0	0	0	0	0	0	0	0	0	0	0
MIR941-5	ENSG00000275842	0	0	0	0	0	0	0	0	0	0	0	0	0	0	0	0	0	0	0	0	0	0	0	0
MIR6720	ENSG00000275859	0	0	0	0	0	0	1	3	3	6	3	2	2	0	0	0	0	0	0	0	7	0	0	0
MIR7975	ENSG00000275863	0	0	2	0	0	0	0	0	0	0	0	0	0	0	0	0	0	0	0	0	0	0	0	0
MIR8054	ENSG00000275868	0	0	0	0	0	0	0	0	0	0	0	0	0	0	0	0	0	0	0	0	0	0	0	0
MIR6807	ENSG00000275924	17	18	10	24	96	28	19	26	17	33	37	49	0	1	0	22	0	3	20	0	0	7	4	0
MIR6724-1	ENSG00000275950	0	0	0	0	0	0	0	0	0	0	0	0	0	0	0	0	0	0	0	0	0	0	0	0
MIR6880	ENSG00000275967	8	2	2	2	27	0	7	20	2	16	7	12	0	0	1	0	0	0	1	0	0	16	5	0
MIR4477A	ENSG00000276029	0	0	0	0	0	0	0	0	0	0	0	0	0	0	0	0	0	0	0	0	0	0	0	0
MIR7156	ENSG00000276081	0	3	10	3	0	3	24	24	24	15	47	31	0	0	2	1	0	9	5	0	14	41	0	3
MIR7976	ENSG00000276083	17	13	6	36	5	19	17	14	19	16	26	8	4	0	2	0	0	0	0	0	0	17	24	13
MIR6747	ENSG00000276102	90	83	80	120	96	43	66	113	104	112	107	90	13	0	14	7	0	7	3	29	25	42	2	19
MIR6855	ENSG00000276124	27	25	24	12	27	6	55	55	55	77	63	103	0	0	0	0	0	0	0	9	0	0	12	6
MIR6133	ENSG00000276137	0	0	0	0	0	0	0	1	0	0	0	0	0	0	0	0	0	0	0	0	0	0	0	0
MIR548AY	ENSG00000276147	4	5	10	23	29	18	37	38	44	29	68	24	0	0	3	0	4	0	4	14	9	4	7	0
MIR1264	ENSG00000276158	16	11	5	14	49	2	5	6	13	15	9	7	0	0	0	0	0	0	0	0	0	7	2	9
MIR5739	ENSG00000276162	0	0	0	0	0	0	0	0	0	0	0	0	0	0	0	0	0	0	0	0	0	0	0	0
MIR6871	ENSG00000276169	7	9	8	18	51	8	21	22	30	52	19	49	1	0	0	0	0	2	31	40	7	0	0	3
MIR6090	ENSG00000276176	0	0	2	0	0	2	0	0	0	0	0	0	5	1	1	2	0	0	0	0	0	1	0	0
MIR6794	ENSG00000276181	20	9	17	30	41	26	52	43	68	90	28	62	0	28	0	6	3	0	7	19	14	29	11	10
MIR8057	ENSG00000276221	0	0	0	0	0	0	0	0	0	0	0	0	0	0	0	0	0	0	0	0	0	0	0	0
MIR6799	ENSG00000276270	0	1	0	5	5	1	0	0	0	0	2	0	1	0	0	0	0	0	14	0	0	0	0	0
MIR6511A3	ENSG00000276311	0	0	0	0	0	0	0	0	0	0	0	0	0	0	0	0	0	0	0	0	0	0	0	0
MIR8079	ENSG00000276319	0	0	0	0	0	0	0	0	0	0	0	0	0	0	0	0	0	0	0	0	0	0	0	0
MIR2909	ENSG00000276326	0	0	0	0	0	0	0	0	0	0	0	0	0	0	0	0	0	0	0	0	0	0	0	0
MIR6858	ENSG00000276350	9	2	14	2	7	12	20	26	15	38	28	23	0	0	0	0	0	0	12	0	1	6	4	57
MIR668	ENSG00000276352	0	0	0	0	0	0	1	2	0	0	4	0	0	0	0	0	0	0	0	0	0	0	0	0
MIR145	ENSG00000276365	89	88	88	123	145	106	61	59	37	81	150	46	35	23	8	8	0	18	22	13	27	35	44	37
MIR6835	ENSG00000276404	21	5	6	5	5	17	4	7	4	6	3	6	0	1	0	7	0	0	0	15	15	0	0	1
MIR548AZ	ENSG00000276479	0	0	0	0	0	3	0	0	0	0	0	0	0	0	0	0	0	0	0	0	0	0	0	0
MIR6829	ENSG00000276489	0	0	0	0	0	0	0	2	0	0	1	0	0	0	0	0	0	0	0	0	0	0	0	0
MIR6895	ENSG00000276575	7	7	1	2	0	2	6	3	7	6	11	10	0	0	0	0	0	0	0	0	0	0	0	0
MIR8055	ENSG00000276580	0	0	0	0	0	0	0	0	0	0	0	0	0	0	0	0	0	0	0	0	0	0	0	0
MIR6737	ENSG00000276584	5	3	2	3	22	6	3	1	3	5	11	7	0	0	0	0	0	0	0	7	0	0	0	0
MIR6893	ENSG00000276598	1	0	1	1	0	1	1	4	0	0	1	0	1	1	0	6	0	0	0	0	10	0	0	0
MIR6499	ENSG00000276622	5	0	0	0	0	0	0	0	0	0	0	0	0	0	0	0	0	0	0	0	0	0	0	0
MIR7154	ENSG00000276639	0	0	0	0	0	0	0	0	0	0	0	0	0	0	0	0	0	0	0	0	0	0	0	0
MIR6769A	ENSG00000276641	7	0	5	2	0	3	2	8	2	8	4	4	0	0	0	0	0	0	0	0	0	0	1	0
MIR6083	ENSG00000276656	0	0	0	0	0	0	0	0	0	0	0	0	0	0	0	0	0	0	0	0	0	0	0	0
MIR7111	ENSG00000276712	85	51	48	35	56	34	42	32	54	47	33	53	0	5	0	0	1	12	26	0	16	18	0	40
MIR7158	ENSG00000276733	0	0	0	0	0	0	0	0	0	0	0	0	0	0	0	0	0	0	0	0	0	0	0	0
MIR6821	ENSG00000276753	28	18	15	22	60	8	12	6	6	24	14	37	4	1	0	0	0	0	9	9	14	3	0	0
MIR8073	ENSG00000276765	0	0	0	0	0	0	0	0	0	0	0	0	0	0	0	0	0	0	0	0	0	0	0	0
MIR6752	ENSG00000276769	0	1	3	0	0	1	3	0	3	2	4	1	0	0	0	0	0	0	0	0	0	0	0	0
MIR6780B	ENSG00000276770	6	3	3	0	0	3	4	16	2	13	5	4	0	0	0	0	0	0	0	0	0	0	0	0
MIR7159	ENSG00000276824	0	0	0	0	0	0	0	0	0	0	0	0	0	0	0	0	0	0	0	0	0	0	0	0
MIR6730	ENSG00000276830	8	2	0	8	5	0	0	1	0	0	0	0	0	0	0	0	0	0	0	0	0	0	0	0
MIR6127	ENSG00000276835	0	0	0	0	0	0	0	0	0	0	0	0	0	0	0	0	0	0	0	0	0	0	0	0
MIR6715A	ENSG00000276857	0	0	0	0	0	0	10	3	3	7	5	5	0	0	0	0	0	0	0	0	0	7	0	0
MIR7151	ENSG00000276866	0	0	0	2	2	1	1	0	2	2	2	0	1	0	0	0	0	0	0	0	0	0	0	0
MIR6729	ENSG00000276869	101	52	90	67	124	51	49	48	81	74	94	79	4	17	2	0	0	4	21	1	0	23	25	1
MIR6074	ENSG00000276878	0	0	0	0	0	0	0	0	0	0	0	0	0	0	0	0	0	0	0	0	0	0	0	0
MIR7106	ENSG00000276908	17	3	1	0	3	6	10	8	15	5	8	2	0	0	0	0	0	0	0	8	0	0	0	0
MIR8080	ENSG00000276917	0	0	0	0	0	0	0	0	0	0	0	0	0	0	0	0	0	0	0	0	0	0	0	0
MIR6797	ENSG00000276926	122	43	38	65	100	60	38	66	38	84	68	76	1	0	1	1	1	0	7	23	25	18	10	11
MIR4509-1	ENSG00000276941	0	0	0	0	0	0	0	0	0	0	0	0	0	0	0	0	0	0	0	0	0	0	0	0
MIR7848	ENSG00000276961	0	0	4	0	0	0	1	0	0	0	0	0	0	0	0	0	0	0	0	0	0	0	0	0
MIR3179-4	ENSG00000277014	0	0	0	0	0	0	0	0	0	0	0	0	0	0	0	0	0	0	0	0	0	0	0	0
MIR8071-2	ENSG00000277030	0	0	0	0	0	0	0	0	0	0	0	0	0	0	0	0	0	0	0	0	0	0	0	0
MIR6763	ENSG00000277052	15	8	6	9	81	6	18	22	8	25	23	34	0	0	0	1	0	0	13	1	0	12	5	57
MIR6779	ENSG00000277057	0	0	18	1	0	0	0	0	0	0	1	2	0	0	0	0	0	0	0	0	1	0	0	0
MIR8084	ENSG00000277063	0	0	0	0	0	0	0	0	0	0	0	0	0	0	0	0	0	0	0	0	0	0	0	0
MIR6131	ENSG00000277073	0	0	1	0	0	0	0	0	0	0	0	0	0	0	0	0	0	0	0	0	0	0	0	0
MIR6089	ENSG00000277120	0	0	0	0	0	0	0	0	0	0	0	0	0	0	0	0	0	0	0	0	0	0	0	0
MIR6509	ENSG00000277138	13	18	14	8	20	14	23	25	22	26	19	13	0	0	0	0	0	0	0	0	13	10	0	4
MIR8063	ENSG00000277202	0	0	0	0	0	0	0	0	0	0	0	0	0	0	0	0	0	0	0	0	0	0	0	0
MIR3118-3	ENSG00000277243	0	0	0	0	0	0	0	0	0	0	0	0	0	0	0	0	0	0	0	0	0	0	0	0
MIR6784	ENSG00000277249	5	3	4	7	6	7	10	4	5	19	12	9	11	0	0	0	0	0	0	0	5	4	0	0
MIR7854	ENSG00000277255	3	1	2	0	4	0	3	5	0	7	10	2	0	0	0	0	0	0	0	0	0	0	0	0
MIR6833	ENSG00000277264	0	0	0	5	6	1	4	0	0	3	3	0	0	0	0	0	0	0	0	0	0	0	0	0
MIR6724-3	ENSG00000277379	0	0	0	0	0	0	0	0	0	0	0	0	0	0	0	0	0	0	0	0	0	0	0	0
MIR8058	ENSG00000277387	0	0	0	0	0	0	0	0	0	0	0	0	0	0	0	0	0	0	0	0	0	0	0	0
MIR8053	ENSG00000277388	0	0	0	0	0	0	0	0	0	0	0	0	0	0	0	0	0	0	0	0	0	0	0	0
MIR6881	ENSG00000277391	30	12	33	39	43	18	17	14	21	43	27	40	0	0	0	0	0	0	0	0	12	7	0	15
MIR6891	ENSG00000277402	8	2	8	5	47	9	0	1	0	0	3	2	0	0	0	0	2	0	0	0	0	0	0	0
MIR3687-1	ENSG00000277437	0	0	0	0	0	0	0	0	0	0	0	0	0	0	0	0	0	0	0	0	0	0	0	0
MIR6894	ENSG00000277474	36	5	12	4	32	5	12	14	23	27	8	25	0	10	0	0	0	0	0	0	13	7	6	12
MIR6165	ENSG00000277478	0	3	0	0	0	0	0	1	0	0	0	0	0	0	0	0	0	0	0	0	0	0	0	0
MIR8078	ENSG00000277521	0	0	0	1	0	0	0	0	0	0	0	1	0	0	0	0	0	0	0	0	0	0	0	0
MIR8077	ENSG00000277533	0	0	1	0	0	0	0	0	0	0	2	0	0	0	0	0	0	0	0	0	0	0	0	0
MIR6134	ENSG00000277569	0	0	0	0	0	0	0	0	0	0	0	0	0	0	0	0	0	0	0	0	0	0	0	0
MIR6806	ENSG00000277588	7	0	3	8	9	0	11	15	20	11	17	10	10	0	0	0	0	0	0	8	0	0	6	0
MIR7845	ENSG00000277590	0	1	0	3	0	3	7	5	7	18	6	13	31	1	11	12	31	16	1	41	0	10	0	13
MIR8061	ENSG00000277636	0	0	0	0	0	0	0	0	0	0	0	0	0	0	0	0	0	0	0	0	0	0	0	0
MIR6739	ENSG00000277681	1	8	4	3	0	0	2	1	7	4	11	5	0	0	0	0	0	0	0	0	0	0	7	0
MIR6770-2	ENSG00000277698	0	0	0	0	0	0	0	0	0	0	0	0	0	0	0	0	0	0	0	0	0	0	0	0
MIR6856	ENSG00000277713	0	0	1	0	0	0	2	8	2	0	3	4	0	0	0	0	0	0	0	0	0	0	0	0
MIR6827	ENSG00000277723	5	6	0	7	0	4	3	5	0	0	1	3	0	0	0	0	0	0	0	0	0	4	0	0
MIR6719	ENSG00000277759	0	0	0	0	0	0	0	0	0	0	0	0	0	0	0	0	0	0	0	0	0	0	0	0
MIR6786	ENSG00000277784	52	23	31	50	32	37	39	82	65	108	100	106	0	9	0	0	0	5	7	17	30	3	18	31
MIR6738	ENSG00000277817	1	5	7	2	32	2	13	19	17	23	20	14	6	0	0	0	0	0	11	1	21	16	1	7
MIR5701-2	ENSG00000277841	0	0	0	0	0	0	0	0	0	0	0	0	0	0	0	0	0	0	0	0	0	0	0	0
MIR6811	ENSG00000277842	0	4	0	0	0	5	22	16	2	17	37	16	0	0	0	0	0	0	7	0	0	6	12	25
MIR6817	ENSG00000277872	2	3	1	7	0	5	5	9	6	5	8	2	0	0	0	0	0	0	0	0	9	0	0	3
MIR6846	ENSG00000277888	4	1	0	1	2	0	2	0	2	6	0	2	0	0	0	0	0	0	0	6	0	0	0	0
MIR8081	ENSG00000277889	0	0	0	0	0	0	0	0	0	0	0	0	0	0	0	0	0	0	0	0	0	0	0	0
MIR6746	ENSG00000277892	6	12	0	11	14	12	0	1	1	2	2	0	3	0	0	0	0	0	0	0	9	0	0	0
MIR7850	ENSG00000277904	0	0	2	0	0	0	0	2	0	1	1	0	0	0	0	0	0	0	0	3	0	0	0	0
MIR8089	ENSG00000277912	0	0	0	0	0	0	0	0	0	0	0	0	0	0	0	0	0	0	0	0	0	0	0	0
MIR8067	ENSG00000277919	0	0	0	0	0	0	0	0	0	0	0	0	0	0	0	0	0	0	0	0	0	0	0	0
MIR8075	ENSG00000277942	0	0	0	0	0	0	0	0	0	0	0	0	0	0	0	0	0	0	0	0	0	0	0	0
MIR6731	ENSG00000278034	0	0	0	0	0	0	0	2	2	0	0	0	0	0	0	0	0	0	0	0	0	0	0	0
MIR6076	ENSG00000278038	1	0	0	0	0	0	0	0	0	0	0	0	0	0	0	0	0	0	0	0	0	0	0	0
MIR6072	ENSG00000278069	0	0	0	0	0	0	0	0	0	0	0	0	0	0	0	0	0	0	0	0	0	0	0	0
MIR6726	ENSG00000278073	25	4	6	17	42	8	223	299	201	368	317	295	1	0	0	11	0	0	62	150	100	107	32	193
MIR7973-1	ENSG00000278098	2	0	0	0	0	0	0	0	0	0	0	0	0	0	0	0	0	0	0	0	0	0	0	0
MIR8060	ENSG00000278103	0	0	0	0	0	0	0	0	0	0	0	0	0	0	0	0	0	0	0	0	0	0	0	0
MIR6757	ENSG00000278108	0	0	0	0	0	0	0	0	0	0	0	0	0	1	0	0	0	0	0	0	0	0	0	0
MIR8062	ENSG00000278159	0	2	0	0	0	0	0	0	0	0	0	0	0	0	0	0	0	0	0	0	0	0	0	0
MIR6857	ENSG00000278204	9	1	1	0	0	8	6	1	2	4	6	6	0	0	0	0	0	0	0	0	0	0	0	0
MIR6511A2	ENSG00000278221	0	0	0	0	0	0	0	0	0	0	0	0	0	0	0	0	0	0	0	0	0	0	0	0
MIR6783	ENSG00000278223	56	21	24	51	23	15	44	74	31	47	81	67	16	8	0	0	0	0	27	8	4	50	22	19
MIR6803	ENSG00000278264	327	271	338	305	486	244	258	290	290	545	226	450	15	7	1	10	1	20	30	102	32	61	46	101
MIR6770-1	ENSG00000278265	0	0	0	0	0	0	0	0	0	0	0	0	0	0	0	0	0	0	0	0	0	0	0	0
MIR6859-1	ENSG00000278267	0	0	0	0	0	0	0	0	0	0	0	0	0	0	0	0	0	0	0	0	0	0	0	0
MIR6816	ENSG00000278278	0	2	1	5	0	2	13	3	8	6	7	6	0	0	0	0	0	0	0	0	0	0	0	0
MIR7856	ENSG00000278281	0	0	0	0	0	0	0	0	0	0	0	0	0	0	0	0	0	0	0	0	0	0	0	0
MIR6802	ENSG00000278328	5	4	4	3	31	8	18	16	15	9	17	34	0	0	0	0	2	0	25	0	4	0	0	2
MIR6862-2	ENSG00000278340	0	0	0	1	3	0	0	1	0	1	1	1	0	0	0	0	0	0	0	0	0	0	0	0
MIR6754	ENSG00000278349	5	2	5	4	0	0	3	4	0	4	3	7	0	0	0	0	0	0	0	0	0	13	0	0
MIR7155	ENSG00000278359	7	5	12	7	25	10	109	117	89	117	127	128	0	0	0	0	0	0	29	26	6	62	36	47
MIR6854	ENSG00000278412	0	0	0	0	0	0	1	1	2	0	4	2	0	0	0	0	0	0	0	0	0	0	8	0
MIR6512	ENSG00000278418	0	0	0	0	0	0	0	3	0	0	1	0	0	0	0	0	0	0	0	0	0	0	0	0
MIR6819	ENSG00000278420	5	3	1	6	14	3	6	7	0	7	7	1	0	0	0	3	0	0	0	0	0	1	0	0
MIR6070	ENSG00000278433	0	2	0	0	0	0	0	0	0	0	0	0	0	0	0	0	0	0	0	0	0	0	0	0
MIR7849	ENSG00000278438	0	0	0	0	0	0	0	1	2	0	0	0	0	0	0	0	0	0	0	0	0	0	0	0
MIR6781	ENSG00000278447	0	0	0	0	0	0	0	3	2	0	1	1	10	0	0	0	0	0	0	0	0	0	0	0
MIR6892	ENSG00000278449	28	19	25	7	28	10	0	6	7	3	11	2	1	0	0	0	16	0	0	0	6	10	0	0
MIR6769B	ENSG00000278465	14	12	16	14	28	14	5	5	2	5	3	7	0	0	0	11	0	0	0	4	0	0	3	0
MIR8087	ENSG00000278483	0	0	0	0	0	0	0	0	0	0	0	0	0	0	0	0	0	0	0	0	0	0	0	0
MIR6082	ENSG00000278502	0	0	0	0	0	0	0	0	0	0	0	0	0	0	0	0	0	0	0	0	0	0	0	0
MIR6865	ENSG00000278517	22	1	0	14	37	16	9	8	17	29	18	20	0	0	0	0	2	0	13	0	12	6	0	27
MIR7851	ENSG00000278520	0	0	0	0	0	0	0	1	0	0	1	1	0	0	0	0	0	0	0	0	0	0	0	0
MIR6810	ENSG00000278524	3	9	5	14	4	6	2	12	10	7	9	8	0	0	0	0	0	0	0	0	0	0	0	0
MIR8070	ENSG00000278529	0	0	0	0	0	0	0	0	0	0	0	0	0	0	0	0	0	0	0	0	0	0	0	0
MIR6736	ENSG00000278549	3	0	8	6	9	3	8	6	5	9	8	7	0	0	0	0	0	0	0	0	0	0	0	0
MIR7161	ENSG00000278571	8	1	0	0	0	1	1	0	1	2	3	0	0	0	0	0	0	0	0	0	0	0	0	0
MIR6080	ENSG00000278581	0	0	0	1	0	0	0	0	0	1	1	0	0	0	0	0	0	0	0	1	0	0	0	0
MIR6077	ENSG00000278596	0	0	0	0	0	0	0	0	0	0	0	0	0	0	0	0	0	0	0	0	0	0	0	0
MIR6775	ENSG00000278598	0	0	2	2	0	0	0	1	0	0	0	1	0	0	0	0	0	0	0	19	0	4	0	0
MIR8074	ENSG00000278617	0	0	0	0	0	0	0	0	0	0	0	1	0	0	0	0	0	0	0	0	0	0	0	0
MIR8069-2	ENSG00000278618	0	0	0	0	0	0	0	0	0	0	0	0	0	0	0	0	0	0	0	0	0	0	0	0
MIR6826	ENSG00000278658	11	3	5	10	5	3	4	12	16	19	11	11	0	0	0	16	8	0	0	0	6	0	0	0
MIR8059	ENSG00000278672	0	0	0	0	0	0	0	0	0	0	0	0	0	0	0	0	0	0	0	0	0	0	0	0
MIR6859-4	ENSG00000278739	0	1	0	2	0	2	3	3	1	7	3	4	2	0	0	0	0	0	0	0	0	12	0	0
MIR6722	ENSG00000278756	0	0	0	0	0	0	1	0	0	0	0	0	1	0	0	0	0	0	0	3	0	0	1	0
MIR6071	ENSG00000278783	0	0	0	0	0	0	2	2	0	0	3	0	0	0	0	0	0	0	0	0	0	0	0	0
MIR6723	ENSG00000278791	5	0	0	0	15	0	1	1	0	3	0	3	4	4	3	22	3	0	19	0	13	23	10	34
MIR6823	ENSG00000278799	6	0	2	6	0	0	19	7	18	37	10	19	0	0	3	0	0	0	0	0	0	0	0	0
MIR6879	ENSG00000278851	7	3	6	7	17	6	14	12	4	16	10	20	0	0	0	2	0	0	0	0	0	0	0	12
MIR7641-2	ENSG00000280494	95	26	122	67	35	41	11	16	18	12	22	3	197	93	92	98	12	177	38	76	90	218	82	181
MIR7641-1	ENSG00000280773	0	1	0	1	0	0	0	0	0	0	0	0	1	0	0	0	0	0	0	0	0	0	0	0
MIR3653	ENSG00000280968	5	4	0	1	0	2	3	1	0	4	10	1	0	0	0	0	1	10	20	35	38	38	21	6
MIR3651	ENSG00000281156	4	16	0	12	0	4	1	0	1	5	2	1	7	2	0	3	7	20	22	4	2	16	8	82
MIR548BB	ENSG00000281426	0	0	0	0	0	0	0	0	0	0	0	0	0	0	0	0	0	0	0	0	0	0	0	0
MIR664A	ENSG00000281696	445	246	297	529	626	372	691	954	691	1122	1317	962	47	43	18	37	10	14	131	216	152	234	122	257
MIR1291	ENSG00000281842	1	17	10	10	0	1	4	6	3	2	4	0	0	25	16	8	40	0	100	34	90	74	67	84
MIR1297	ENSG00000283126	2	1	0	2	0	0	9	4	2	3	4	9	0	2	0	0	0	0	2	1	0	0	0	0
MIR548AU	ENSG00000283146	0	0	0	0	0	0	0	0	0	0	0	0	0	0	0	0	0	0	0	0	0	0	0	0
MIR3120	ENSG00000283152	6	0	0	10	0	1	346	359	216	144	178	117	0	0	1	1	1	0	79	37	120	49	51	55
MIR665	ENSG00000283159	0	0	0	0	0	0	0	0	0	0	0	0	0	0	0	0	0	0	0	0	0	0	0	0
MIR4521	ENSG00000283160	71	18	32	43	28	24	15	18	22	39	29	37	326	134	116	181	121	167	355	629	788	1118	976	1177
MIR203B	ENSG00000283165	761	450	536	660	742	510	80	114	57	142	187	132	156	225	92	107	55	67	84	47	24	5	13	48
MIR382	ENSG00000283170	20	5	13	15	23	12	66	67	63	93	118	96	0	0	0	0	0	0	14	37	12	82	16	14
hsa-mir-548d-1	ENSG00000283172	0	3	2	0	0	0	0	0	0	0	0	2	0	0	0	0	0	0	0	0	0	0	0	0
MIR6767	ENSG00000283180	3	9	8	8	0	0	16	20	6	14	19	23	0	4	0	0	1	0	28	3	0	3	0	2
MIR2052	ENSG00000283188	0	0	0	0	0	0	0	0	0	0	0	0	0	0	0	0	0	0	0	0	0	0	0	0
MIR1243	ENSG00000283193	35	45	33	42	79	16	92	120	68	78	114	66	9	0	0	0	0	0	24	37	55	11	14	28
MIR1206	ENSG00000283200	0	0	0	0	0	0	0	0	0	0	0	0	0	0	0	0	0	0	0	0	0	0	0	0
MIR1246	ENSG00000283203	113	100	136	108	227	138	56	122	171	213	168	240	1012	732	658	894	61	638	74	131	117	84	46	151
MIR4434	ENSG00000283204	0	0	0	0	0	0	0	0	0	0	0	0	0	0	0	0	0	0	0	0	0	0	0	0
MIR941-1	ENSG00000283206	2	4	4	1	7	0	4	4	13	2	19	5	9	0	0	0	0	0	0	9	0	0	0	0
MIR1255B1	ENSG00000283207	0	0	0	0	0	0	0	0	0	0	0	0	0	0	0	0	0	0	0	0	0	0	0	0
MIR1322	ENSG00000283210	0	0	0	3	0	0	0	0	0	0	0	0	0	0	0	0	0	0	0	0	0	0	0	0
MIR642B	ENSG00000283212	21	22	28	20	29	2	53	86	45	60	118	42	0	0	0	0	0	0	0	0	51	13	16	32
MIR302F	ENSG00000283218	63	45	37	70	105	66	11	16	5	22	24	4	19	1	7	10	12	0	0	0	11	5	0	0
MIR4433A	ENSG00000283222	458	270	526	513	1158	408	148	159	177	392	150	270	17	15	3	0	3	15	12	3	48	32	17	4
MIR3199-2	ENSG00000283225	8	2	4	4	1	5	9	16	13	5	8	9	0	0	0	0	0	0	0	0	6	0	0	0
hsa-mir-550a-1	ENSG00000283237	0	0	0	1	0	0	0	1	0	1	0	1	0	0	0	0	0	0	0	0	0	0	0	0
MIR1245B	ENSG00000283238	0	0	0	0	0	0	0	0	0	0	0	0	0	0	0	0	0	0	0	0	0	0	0	0
MIR384	ENSG00000283242	0	0	0	0	0	0	0	0	0	0	0	0	0	0	0	0	0	0	0	0	0	0	0	0
MIR4275	ENSG00000283275	0	0	0	0	0	0	0	0	0	0	0	0	0	0	0	0	0	0	0	0	0	0	0	0
MIR3914-2	ENSG00000283278	0	0	0	0	0	0	0	0	0	0	0	0	0	0	0	0	0	0	0	0	0	0	0	0
MIR376C	ENSG00000283279	0	0	0	0	0	0	2	5	0	7	5	0	0	0	0	0	0	2	5	0	0	0	0	0
MIR7978	ENSG00000283281	7	0	0	2	0	0	85	84	33	48	36	35	0	0	0	0	0	0	39	16	13	6	6	8
MIR524	ENSG00000283289	16	14	17	44	52	47	7	8	8	3	9	11	0	0	6	0	8	4	0	0	14	20	0	0
MIR4256	ENSG00000283296	0	0	0	0	0	0	0	0	0	0	0	0	0	0	0	0	0	0	0	0	0	0	0	0
MIR4272	ENSG00000283298	0	0	0	0	0	0	0	0	0	0	0	0	0	0	0	0	0	0	0	0	0	0	0	0
MIR4520-2	ENSG00000283301	12	4	2	14	20	8	11	17	1	15	7	12	0	0	1	1	5	0	0	1	15	2	0	11
MIR103B2	ENSG00000283320	14606	8658	6179	12883	13537	7976	15232	17904	14106	18791	21490	14728	1310	1083	902	1061	205	604	4232	4756	5739	5648	3890	6705
MIR6860	ENSG00000283326	2	0	0	1	0	0	0	1	1	0	0	1	0	0	0	0	0	0	0	0	0	0	0	0
MIR6841	ENSG00000283327	0	0	0	5	0	1	30	52	24	42	58	42	0	0	0	0	0	0	10	10	0	17	8	19
MIR518D	ENSG00000283330	1	1	4	6	0	5	0	0	0	1	1	0	0	0	0	0	0	0	0	0	0	0	0	0
MIR7977	ENSG00000283333	0	0	2	3	0	0	1	0	0	6	0	3	0	1	15	11	20	0	1	6	6	1	1	1
hsa-mir-4536-1	ENSG00000283334	0	0	0	0	0	0	0	2	0	1	2	1	0	0	0	0	0	0	5	0	0	0	6	0
MIR219B	ENSG00000283335	325	214	179	300	306	167	6621	8035	4644	7376	11151	7155	11	44	21	31	17	10	2228	2392	1875	2334	2051	2809
MIR3119-2	ENSG00000283340	0	0	0	0	0	0	0	0	0	0	0	0	0	0	0	0	0	0	0	0	0	0	0	0
MIR4320	ENSG00000283343	0	0	0	0	0	0	0	0	0	0	0	0	0	0	0	0	0	9	0	0	0	0	0	0
MIR6511B2	ENSG00000283346	0	0	0	0	0	0	0	0	0	0	0	0	0	0	0	0	0	0	0	0	0	0	0	0
MIR3910-2	ENSG00000283351	0	0	0	0	0	0	0	1	0	0	1	0	0	0	0	0	0	0	0	0	0	0	0	0
MIR3977	ENSG00000283359	0	0	0	0	0	0	0	0	0	0	0	0	0	0	0	0	0	0	0	0	0	0	0	0
MIR451B	ENSG00000283364	11	0	9	6	9	9	4	6	9	5	8	6	9	0	0	0	7	0	0	0	0	14	9	0
MIR3688-2	ENSG00000283379	16	4	1	14	12	25	9	7	13	8	36	3	7	17	0	0	0	0	1	11	3	1	8	0
MIR4524A	ENSG00000283385	0	0	0	0	0	0	1	0	6	0	4	2	0	0	0	0	0	0	0	0	0	6	0	1
MIR4659B	ENSG00000283386	28	11	16	7	0	16	9	17	14	18	46	6	14	0	0	10	0	0	17	8	4	1	4	0
MIR7515	ENSG00000283394	0	0	0	0	0	0	0	0	0	0	0	0	0	0	0	2	0	0	3	1	0	1	4	1
MIR3662	ENSG00000283409	0	0	0	0	0	0	0	0	0	0	0	0	0	0	0	0	0	0	0	0	0	0	0	0
MIR1910	ENSG00000283416	40	47	58	74	28	57	13	25	15	26	33	27	11	0	0	16	0	0	0	0	15	2	11	0
MIR6874	ENSG00000283419	5	0	1	0	0	1	1	8	1	1	1	0	0	0	0	0	0	0	0	22	5	0	0	0
MIR4278	ENSG00000283420	0	0	0	0	0	0	0	0	0	0	0	0	0	0	0	0	0	0	0	0	0	0	0	0
MIR1244-3	ENSG00000283429	5	1	1	0	1	2	0	1	0	0	0	0	0	0	0	0	0	0	0	0	0	0	0	0
MIR1321	ENSG00000283435	0	0	0	0	0	0	0	0	0	0	0	0	0	0	0	0	0	0	0	0	0	0	0	0
MIR499B	ENSG00000283441	27	22	5	41	40	27	82	87	54	61	90	39	0	0	0	0	1	10	13	46	29	39	13	0
MIR486-2	ENSG00000283450	9802	7939	10358	15126	10238	11078	154668	205711	144375	161954	210785	152334	552	912	468	909	180	647	28984	30745	25049	24099	15915	27056
MIR523	ENSG00000283455	133	118	189	175	178	183	37	55	30	30	79	51	17	57	3	21	14	0	0	0	9	8	30	20
hsa-mir-550a-2	ENSG00000283461	0	0	2	1	2	0	3	6	4	1	2	3	0	0	0	0	0	0	0	0	0	0	0	0
MIR4454	ENSG00000283468	1	0	0	0	0	0	0	0	0	0	0	0	0	0	0	0	0	0	0	0	0	0	0	0
MIR3130-1	ENSG00000283469	55	41	54	96	89	73	116	175	83	188	232	167	0	0	0	0	0	4	18	32	32	6	15	11
MIR6863	ENSG00000283471	0	0	0	0	0	0	0	0	0	0	0	0	0	0	0	0	0	0	0	0	0	0	0	0
MIR6828	ENSG00000283474	0	0	0	1	0	0	0	0	0	0	0	0	0	0	1	0	0	1	0	0	0	0	0	0
MIR1244-4	ENSG00000283475	0	0	0	0	0	0	0	0	0	0	0	0	0	0	0	0	0	0	0	0	0	0	0	0
MIR1279	ENSG00000283476	0	0	0	0	0	0	0	0	0	0	0	0	0	0	0	0	0	0	0	0	0	0	0	0
MIR6079	ENSG00000283477	0	0	0	0	0	0	0	0	0	0	0	0	0	0	0	0	0	0	0	0	0	0	0	0
MIR3529	ENSG00000283484	6860	3959	2760	5808	11046	3349	7359	8053	5314	5699	6468	3650	816	785	416	646	323	365	2649	2193	3535	1865	1446	2159
MIR4501	ENSG00000283487	0	0	0	1	0	0	0	1	1	0	5	0	0	0	0	0	0	0	0	0	0	0	0	0
MIR518C	ENSG00000283490	151	134	142	252	416	196	23	43	33	43	77	46	37	46	12	9	10	34	0	31	10	1	5	24
MIR7153	ENSG00000283492	0	0	0	0	0	0	0	0	0	0	0	0	0	0	0	0	0	0	0	0	0	0	0	0
MIR6086	ENSG00000283493	0	0	0	0	0	0	0	0	0	0	0	0	0	0	0	0	0	0	0	0	0	0	0	0
MIR3160-2	ENSG00000283497	4	0	0	0	0	0	0	0	0	0	1	0	0	0	0	0	0	0	0	0	0	0	0	17
MIR1244-2	ENSG00000283498	0	0	0	0	0	0	0	0	0	0	0	0	0	0	0	0	0	0	0	0	0	0	0	0
MIR5681B	ENSG00000283505	0	0	0	0	0	0	0	0	0	0	0	0	0	0	0	0	0	0	0	0	0	0	0	0
MIR7157	ENSG00000283506	0	0	0	0	0	0	0	0	0	0	1	1	0	0	0	0	0	0	0	0	0	0	0	0
MIR1302-1	ENSG00000283507	0	0	0	0	0	0	0	0	0	0	0	0	0	0	0	0	0	0	0	0	0	0	0	0
MIR941-3	ENSG00000283513	0	0	0	0	0	0	0	0	0	0	0	0	0	0	0	0	0	0	0	0	0	0	0	0
MIR3975	ENSG00000283514	0	0	0	0	0	0	0	0	0	0	0	0	0	0	0	0	0	0	0	0	0	0	0	0
MIR3150A	ENSG00000283522	88	60	84	99	98	68	52	59	66	106	103	90	17	16	11	8	0	10	0	0	10	8	0	32
MIR3926-2	ENSG00000283523	0	0	0	0	0	0	0	0	0	0	0	0	0	0	0	0	0	0	0	0	0	0	0	0
MIR4317	ENSG00000283532	0	0	0	0	0	0	0	0	0	0	0	0	0	0	0	0	0	0	0	0	0	0	0	0
MIR374C	ENSG00000283534	2851	2005	2199	3269	2608	2610	3099	4060	3088	3567	5429	3282	520	665	393	444	129	433	1838	1802	1776	1919	1394	2487
MIR520F	ENSG00000283540	137	69	62	161	213	122	10	14	12	4	21	13	33	21	7	24	3	29	8	0	0	1	0	33
MIR2054	ENSG00000283550	0	0	0	0	0	0	0	0	0	0	0	0	0	0	0	0	0	0	0	0	0	0	0	0
MIR376B	ENSG00000283556	0	0	0	0	0	0	0	0	0	0	0	0	0	0	0	0	0	0	0	0	0	0	0	0
hsa-mir-3158-1	ENSG00000283558	82	52	71	108	51	55	47	70	31	71	70	85	24	1	6	17	4	1	13	32	1	13	9	0
MIR376A2	ENSG00000283561	0	0	0	0	0	0	0	0	0	0	2	1	0	0	0	0	0	0	0	0	0	0	0	0
MIR4773-1	ENSG00000283569	0	1	4	4	0	9	1	0	3	3	0	0	0	0	0	0	0	0	0	0	0	0	0	0
MIR4251	ENSG00000283572	0	0	0	0	0	0	0	0	0	0	0	0	0	0	0	0	0	0	0	0	0	0	0	0
MIR376A1	ENSG00000283588	0	0	0	0	0	0	0	0	1	0	0	0	0	0	0	0	0	0	0	0	0	0	0	0
MIR4430	ENSG00000283591	0	0	0	0	0	0	0	0	0	0	0	0	0	0	0	0	0	0	0	0	0	0	0	0
MIR1295B	ENSG00000283598	93	47	57	56	69	74	143	220	192	301	344	269	15	0	3	0	0	2	22	34	40	50	78	69
MIR4302	ENSG00000283603	0	0	0	0	0	1	0	0	0	0	0	0	0	0	0	0	0	0	0	0	0	0	0	0
MIR338	ENSG00000283604	477	334	290	458	434	356	3032	3435	2281	2886	3901	2761	36	45	44	74	9	27	819	991	948	780	686	1260
MIR4662A	ENSG00000283609	25	11	1	15	26	7	7	8	1	6	10	13	11	0	0	6	2	8	6	0	0	0	0	14
MIR103B1	ENSG00000283612	118423	74629	63862	146000	158675	94587	162708	196556	116641	197446	224541	205257	9473	9107	6561	9595	2133	5203	36253	41107	47611	49304	32833	62682
MIR7973-2	ENSG00000283614	2	0	0	0	0	0	0	0	0	0	0	0	0	0	0	0	0	0	0	0	0	0	0	0
MIR924	ENSG00000283615	0	0	0	0	0	0	0	0	0	0	0	0	0	0	0	0	0	0	0	0	0	0	0	0
MIR5683	ENSG00000283616	0	0	0	1	5	0	13	20	15	8	6	5	0	0	0	0	0	0	0	1	9	16	0	0
MIR6759	ENSG00000283621	1	0	0	1	6	0	9	17	12	18	21	5	0	0	0	0	0	0	0	0	1	1	0	0
MIR4328	ENSG00000283622	0	0	0	0	0	0	0	0	0	0	0	0	0	0	0	0	0	0	0	0	0	0	0	0
MIR3155B	ENSG00000283634	22	5	13	3	0	7	10	2	7	11	14	11	0	0	0	0	0	0	0	0	0	0	6	0
hsa-mir-4776-1	ENSG00000283637	0	0	0	0	0	0	0	0	0	0	0	0	0	0	0	0	0	0	0	0	0	0	0	0
MIR9500	ENSG00000283639	0	0	0	0	0	0	0	0	0	0	0	0	0	0	0	0	0	0	0	0	0	0	0	0
MIR5583-2	ENSG00000283645	9	14	5	8	9	10	12	8	7	10	10	16	0	1	0	0	0	0	0	5	0	0	0	0
MIR4483	ENSG00000283656	0	0	0	0	0	0	0	0	0	0	0	0	0	0	0	0	0	0	0	0	0	0	0	0
MIR4679-1	ENSG00000283664	0	0	0	0	0	0	0	0	0	0	0	0	0	0	0	0	0	0	0	0	0	0	0	0
MIR3974	ENSG00000283665	0	0	0	0	0	0	0	0	0	0	0	0	0	0	0	0	0	0	0	0	0	0	0	0
MIR4678	ENSG00000283672	0	0	0	0	0	0	0	0	0	0	0	0	0	0	0	0	0	0	0	0	0	0	0	0
MIR4531	ENSG00000283673	5	0	0	0	0	0	0	0	0	0	0	0	0	0	0	0	0	0	0	0	0	0	0	0
MIR5087	ENSG00000283676	0	0	0	0	0	0	0	0	0	0	0	0	0	0	0	0	0	0	0	0	0	0	0	0
MIR3913-2	ENSG00000283677	5	2	0	1	0	1	5	9	0	4	12	5	0	0	0	0	1	0	1	0	9	1	36	0
MIR6830	ENSG00000283678	0	1	0	2	0	0	1	1	3	1	0	0	0	0	0	0	0	0	0	5	0	0	0	2
MIR548AH	ENSG00000283682	0	7	11	1	0	4	3	0	0	2	1	0	0	0	0	0	0	0	0	0	0	0	0	0
MIR522	ENSG00000283685	788	622	675	873	751	630	99	134	115	196	305	279	92	51	43	39	19	69	8	46	13	41	45	15
MIR6715B	ENSG00000283688	0	0	0	0	0	0	10	3	3	7	5	5	0	0	0	0	0	0	0	0	0	7	0	0
MIR3116-2	ENSG00000283690	1	0	0	1	5	2	0	1	2	0	0	1	0	0	0	0	0	0	0	0	0	0	0	0
MIR3202-2	ENSG00000283694	3	0	0	1	19	6	2	4	10	1	1	3	0	0	0	0	0	0	0	0	3	0	0	0
MIR4481	ENSG00000283699	0	0	0	0	0	0	0	0	0	0	0	0	0	0	0	0	0	0	0	0	0	0	0	0
MIR555	ENSG00000283701	3	3	1	0	0	8	2	1	0	3	0	0	0	0	0	0	0	0	0	0	0	0	0	0
MIR3656	ENSG00000283704	6	9	26	6	0	2	0	4	6	0	0	8	1	17	1	16	0	3	1	0	21	0	0	0
MIR92A1	ENSG00000283705	1524722	1085649	1250525	1594774	1574875	1232296	1266385	1559542	1159083	1539335	2440376	1413769	127973	140239	86775	124446	30367	81576	258905	290819	266077	301605	227198	348551
MIR1204	ENSG00000283710	0	0	0	0	0	0	0	0	0	0	0	0	0	0	9	9	0	0	0	0	0	0	0	0
MIR6727	ENSG00000283712	13	2	18	2	28	3	4	5	1	1	3	5	1	0	0	0	0	0	0	0	0	0	8	4
MIR6831	ENSG00000283717	11	5	19	12	43	13	15	11	15	27	11	30	0	0	0	0	0	0	0	0	4	0	0	0
MIR6884	ENSG00000283721	28	23	10	23	9	9	5	17	11	30	17	14	0	0	0	9	0	7	14	0	0	0	0	0
MIR6732	ENSG00000283724	21	15	38	25	60	13	11	23	18	37	27	37	0	8	1	0	0	0	10	9	12	34	7	8
MIR5193	ENSG00000283726	3	6	7	3	3	9	4	1	4	4	2	2	0	0	9	0	0	0	0	0	0	0	0	0
MIR7108	ENSG00000283728	15	14	5	16	8	12	20	21	14	43	26	27	1	0	1	0	0	0	1	0	27	0	3	1
MIR146A	ENSG00000283733	3367	2343	2162	4494	3314	2394	926	1340	777	1271	1897	1006	267	222	178	269	122	155	125	166	180	275	152	241
MIR4785	ENSG00000283734	0	0	0	0	0	1	0	0	0	1	2	0	0	0	0	0	0	0	0	0	0	0	0	0
MIR484	ENSG00000283736	15766	10044	10204	13988	15848	9856	21412	24768	20117	31546	33712	26654	1371	1296	1231	1372	214	747	6737	6535	6296	6914	5248	9071
MIR6755	ENSG00000283744	5	1	12	7	15	19	20	10	23	20	37	10	0	0	0	0	3	0	8	0	10	3	0	42
MIR196B	ENSG00000283745	10	1	1	0	0	0	4	5	2	0	1	3	0	0	0	0	0	0	0	1	0	0	0	0
MIR4781	ENSG00000283749	2	7	4	13	11	3	10	14	15	11	22	11	0	0	10	0	0	0	0	13	0	26	0	0
MIR452	ENSG00000283751	296	218	198	368	391	255	115	136	76	174	226	103	104	13	25	39	7	16	40	44	45	56	64	167
MIR614	ENSG00000283759	0	0	0	0	0	0	0	0	0	0	0	0	0	0	0	0	0	0	0	0	0	0	0	0
MIR20A	ENSG00000283762	40001	23147	13609	26801	40485	16008	14198	15500	13750	23907	23134	15903	1623	1544	1014	1706	352	969	3096	2282	3422	3877	2792	4880
MIR6850	ENSG00000283764	88	59	22	65	110	46	28	32	24	33	34	23	8	0	0	15	7	0	8	0	0	0	12	28
MIR1178	ENSG00000283768	0	6	0	0	0	0	6	1	7	0	9	3	0	0	0	0	0	0	0	0	0	0	0	19
MIR6849	ENSG00000283770	3	7	0	5	0	2	3	7	0	4	3	2	0	0	0	0	0	0	0	18	8	0	9	0
MIR6778	ENSG00000283772	1	1	1	0	8	0	1	6	0	2	2	2	0	0	0	0	0	0	0	1	0	0	0	11
MIR632	ENSG00000283774	13	6	9	0	0	1	0	1	0	3	0	0	0	0	1	0	0	0	0	0	1	0	0	0
MIR4329	ENSG00000283775	0	0	0	0	0	0	0	0	0	0	0	0	0	0	1	0	0	0	0	0	0	0	0	0
MIR622	ENSG00000283783	1	0	0	0	0	0	0	0	0	0	0	0	0	0	0	0	0	0	0	0	0	0	0	0
MIR15A	ENSG00000283785	188	125	110	267	200	171	941	1171	694	1063	1233	941	12	9	0	37	13	6	179	84	167	140	117	335
MIR936	ENSG00000283788	0	0	0	0	0	0	0	0	0	0	0	0	0	0	0	0	0	0	0	0	0	0	0	0
MIR7846	ENSG00000283789	6	0	2	0	0	1	0	1	0	1	0	11	8	1	2	3	0	30	0	1	0	3	0	0
MIR612	ENSG00000283791	0	1	4	0	0	8	2	2	1	0	9	1	0	0	59	18	0	37	0	3	8	28	15	14
MIR4453	ENSG00000283792	0	1	0	6	0	0	0	0	0	4	0	3	0	0	0	0	0	0	0	0	0	0	0	0
MIR6861	ENSG00000283793	0	1	2	3	0	0	2	6	1	6	8	4	0	0	0	2	0	0	0	0	5	0	0	1
MIR4426	ENSG00000283795	0	0	0	1	0	0	0	0	0	0	0	0	0	0	0	0	12	0	0	0	0	0	0	0
MIR6510	ENSG00000283796	0	1	2	2	0	0	0	2	2	1	0	5	0	0	0	0	0	0	0	0	0	0	0	0
MIR29B1	ENSG00000283797	57	27	31	70	169	41	36	50	39	47	46	55	0	17	19	13	10	22	11	17	48	7	26	4
MIR630	ENSG00000283798	0	0	0	0	0	0	0	0	0	0	0	0	0	0	0	0	0	0	0	0	0	0	0	0
MIR1182	ENSG00000283799	0	0	0	0	0	1	0	0	0	1	0	0	0	0	0	0	0	0	0	0	0	0	0	0
MIR1302-11	ENSG00000283801	0	0	0	0	0	0	0	0	0	0	0	0	0	0	0	0	0	0	0	0	0	0	0	0
MIR3198-2	ENSG00000283803	23	4	0	7	11	1	1	2	2	5	1	4	3	0	0	0	0	0	3	0	0	0	0	0
MIR636	ENSG00000283805	39	20	82	50	21	44	59	107	44	73	101	53	7	31	38	42	9	9	10	23	24	1	16	41
MIR4485	ENSG00000283813	127	71	110	79	25	120	38	59	38	28	26	22	158	139	98	220	23	98	471	572	512	557	384	638
MIR18A	ENSG00000283815	5796	4110	3157	7093	7792	4195	3654	4514	2870	4440	5815	3863	307	398	274	543	161	198	623	665	820	747	728	965
MIR7844	ENSG00000283818	3	3	0	4	0	0	0	0	0	0	0	0	0	0	0	0	0	0	0	0	0	0	0	0
MIR144	ENSG00000283819	0	12	4	9	6	0	5	3	0	12	9	0	0	0	0	28	11	0	0	0	0	29	0	0
MIR6875	ENSG00000283821	5	6	11	5	49	7	12	2	3	3	11	8	0	0	0	0	0	0	0	0	0	2	0	0
MIR639	ENSG00000283822	4	8	0	1	0	4	0	1	0	1	2	1	7	0	0	0	0	0	0	0	2	0	0	0
MIR22	ENSG00000283824	2042	1249	1278	3118	4041	2003	4726	6142	3523	4461	7741	4679	333	456	174	257	169	224	2779	2237	2281	1450	1762	2757
MIR378I	ENSG00000283829	9	5	13	6	11	16	15	21	26	16	35	23	0	0	0	0	4	0	4	1	2	5	8	3
MIR6734	ENSG00000283836	3	8	7	16	13	5	11	14	8	32	9	21	0	0	0	0	0	0	4	0	0	3	0	20
MIR6764	ENSG00000283840	5	0	1	13	8	5	7	8	3	9	10	9	0	0	0	0	0	0	0	0	0	8	15	0
MIR4751	ENSG00000283842	3	4	3	1	1	7	4	2	2	7	7	1	0	7	0	0	0	0	0	0	0	9	0	0
MIR214	ENSG00000283844	6	0	0	10	0	1	346	359	216	144	178	117	0	0	1	1	1	0	79	37	120	49	51	55
MIR4721	ENSG00000283845	12	4	19	9	11	16	14	6	6	17	4	8	0	0	7	0	0	0	0	0	0	0	0	0
MIR6872	ENSG00000283848	0	0	0	0	0	0	0	0	0	0	0	0	0	0	0	0	0	0	0	1	0	0	0	0
MIR4738	ENSG00000283853	0	4	1	3	0	0	5	6	4	10	16	11	0	0	0	0	0	0	3	0	0	0	6	6
MIR7703	ENSG00000283856	0	0	0	2	0	0	0	1	0	0	0	0	0	0	0	0	0	0	0	0	0	0	0	0
MIR1247	ENSG00000283857	82	88	126	105	53	96	6	26	18	20	41	13	15	4	17	4	3	0	0	0	17	0	13	5
MIR3674	ENSG00000283858	0	0	0	0	0	0	0	0	0	0	0	0	0	0	0	0	0	0	0	0	0	0	0	0
MIR3960	ENSG00000283863	2	2	8	3	20	11	1	2	3	4	2	5	0	3	2	8	0	2	1	0	0	1	1	0
MIR1307	ENSG00000283867	5960	3957	4087	3448	4786	2744	4710	5980	6678	7291	6556	6837	390	598	507	516	184	404	2418	2621	2025	1995	1136	2552
MIR130B	ENSG00000283871	21960	16280	19853	29381	26056	21076	27764	35833	29786	37675	45556	33928	2999	3180	2029	3125	1207	2180	11998	12521	9485	10690	9606	13064
MIR3911	ENSG00000283874	6	0	10	3	1	0	19	11	8	24	20	11	0	0	0	0	0	0	2	2	6	4	0	0
MIR4260	ENSG00000283876	0	0	0	0	0	0	0	0	0	0	0	0	0	0	0	0	0	0	0	0	0	0	0	0
MIR7704	ENSG00000283880	2	5	9	13	0	5	2	7	10	5	4	8	256	443	337	360	129	486	94	202	152	109	92	90
MIR3916	ENSG00000283881	3	1	1	3	0	0	0	5	0	1	1	0	0	0	0	0	0	0	0	0	0	0	0	0
MIR3714	ENSG00000283885	0	0	0	0	0	0	0	0	0	0	0	0	0	0	0	0	0	15	0	0	0	0	0	0
MIR1469	ENSG00000283888	1	2	6	0	0	1	0	0	0	0	0	0	5	20	1	0	0	10	0	0	0	0	0	7
MIR628	ENSG00000283891	503	365	366	442	908	397	1042	1317	1010	1376	1885	1268	9	36	9	1	11	13	205	324	273	323	254	307
MIR1324	ENSG00000283894	0	0	0	0	0	0	0	0	0	0	0	0	0	0	0	0	0	0	0	0	0	0	0	0
MIR761	ENSG00000283899	0	0	2	0	0	0	0	1	0	4	0	0	0	0	0	0	0	0	0	0	0	0	0	0
MIR155	ENSG00000283904	4566	3041	2662	3620	4823	2363	549	664	411	1267	1969	1237	218	224	153	157	77	97	108	64	124	218	199	295
MIR6743	ENSG00000283920	6	1	0	2	1	2	5	3	9	6	5	4	23	0	15	4	10	6	17	8	6	29	14	37
MIR1302-9	ENSG00000283921	0	0	0	0	0	0	0	0	0	0	0	0	0	0	0	0	0	0	0	0	0	0	0	0
MIR6132	ENSG00000283923	0	0	0	1	0	0	14	23	15	23	21	36	0	0	3	0	0	0	28	8	15	0	0	6
MIR192	ENSG00000283926	430	382	313	677	612	530	1558	2152	1057	1223	1971	1281	44	34	28	33	20	19	428	545	460	281	275	556
MIR133A1	ENSG00000283927	19	16	14	16	45	12	60	55	42	68	87	56	1	0	0	5	0	0	17	9	15	4	4	1
MIR637	ENSG00000283928	1	0	2	4	0	3	0	0	0	1	0	0	0	0	0	0	0	0	0	0	0	0	0	0
MIR5010	ENSG00000283929	89	90	89	157	233	85	212	216	224	322	305	226	6	4	6	6	2	20	98	88	25	18	33	92
MIR18B	ENSG00000283931	1288	801	660	1467	1922	840	776	855	567	1464	1679	974	129	34	18	101	12	32	63	39	124	249	147	154
MIR6878	ENSG00000283933	0	0	0	1	0	0	0	5	0	0	0	3	0	0	0	0	0	0	1	0	0	0	1	0
MIR423	ENSG00000283935	119376	76352	80824	138646	207459	95442	133881	160394	103831	183426	205207	176409	14222	12404	5873	13312	3281	6904	33393	38480	44907	41198	31468	54991
MIR3658	ENSG00000283936	0	0	1	0	0	0	0	0	0	0	0	0	0	0	0	0	0	0	0	0	0	0	0	0
MIR3917	ENSG00000283938	3	1	13	7	2	8	5	2	14	20	12	8	0	0	0	17	4	0	7	2	15	3	0	19
MIR600	ENSG00000283941	0	0	0	1	0	0	0	2	2	0	0	0	0	0	0	0	0	0	0	0	0	0	0	0
MIR4709	ENSG00000283944	13	10	8	15	5	3	7	1	2	0	1	1	0	0	0	0	0	0	0	0	0	0	0	0
MIR6791	ENSG00000283950	6	1	22	0	14	4	9	4	3	9	7	2	0	0	0	0	0	0	0	0	0	0	9	0
MIR3610	ENSG00000283956	5	0	0	3	0	4	1	2	0	0	0	2	0	0	7	10	0	12	0	9	0	8	0	1
MIR1248	ENSG00000283958	19	13	8	14	15	12	15	13	15	29	49	21	35	16	2	17	61	12	13	38	54	125	50	59
MIR6838	ENSG00000283969	1	6	0	0	0	1	0	3	1	2	5	4	0	0	0	0	0	0	0	0	0	0	0	0
MIR4442	ENSG00000283971	44	26	48	27	10	50	12	20	50	49	10	70	4	0	1	5	2	3	2	2	2	3	3	1
MIR365B	ENSG00000283978	478	229	230	615	816	487	312	450	228	634	858	486	67	24	12	39	45	25	98	44	63	100	66	77
MIRLET7A3	ENSG00000283990	1796	1495	1253	2930	3062	1900	2197	2487	1693	2920	3893	2451	183	180	95	188	26	96	350	396	358	430	306	381
MIR492	ENSG00000283998	0	0	0	2	0	0	0	0	0	0	0	0	0	0	0	0	0	0	0	0	0	1	0	0
MIR4458	ENSG00000284000	0	0	0	0	0	0	0	1	0	0	0	0	0	0	0	0	0	0	0	0	0	3	0	0
MIR6084	ENSG00000284005	4	5	0	0	0	1	0	3	0	2	0	0	0	1	0	0	0	0	1	0	0	1	0	0
MIR6511B1	ENSG00000284008	0	0	0	0	0	0	0	0	0	0	0	0	0	0	0	0	0	0	0	0	0	0	0	0
MIR675	ENSG00000284010	49	60	41	5	0	0	71	53	62	5	4	8	0	0	10	0	0	0	57	22	0	0	0	0
MIR6502	ENSG00000284011	0	0	0	0	0	0	0	0	0	0	0	0	0	0	0	0	0	0	0	0	0	0	0	0
MIR6840	ENSG00000284012	19	12	13	15	23	8	25	18	10	19	39	19	0	2	10	0	0	0	0	5	19	0	14	17
MIR1281	ENSG00000284015	15	5	8	7	8	6	4	9	4	19	6	18	0	0	0	0	0	6	0	1	1	0	1	3
MIR4697	ENSG00000284020	1	0	2	0	0	0	2	1	0	4	1	1	1	0	0	0	0	0	3	0	0	0	0	0
MIR497	ENSG00000284027	68	62	47	100	64	66	26	32	6	11	38	17	12	0	13	14	0	0	9	0	0	0	1	0
MIR4468	ENSG00000284028	0	1	0	0	0	0	0	0	0	0	0	0	0	0	0	0	0	0	0	0	0	0	0	0
MIR6805	ENSG00000284029	136	71	156	151	185	72	50	85	61	132	83	103	13	6	20	6	14	2	4	0	10	11	11	46
MIR4761	ENSG00000284031	0	0	0	0	0	0	0	0	0	0	0	0	0	0	0	0	0	0	0	0	0	0	0	0
MIR29A	ENSG00000284032	1380	1130	1032	2862	2653	2267	1675	2210	1738	2799	3038	2237	180	142	167	200	28	80	505	461	388	459	316	394
MIR5196	ENSG00000284034	0	0	0	0	0	0	0	0	0	0	0	0	0	0	0	0	0	0	0	0	0	0	0	0
MIR5187	ENSG00000284035	27	11	38	22	29	31	30	33	32	53	33	30	0	0	0	0	0	4	0	0	7	1	0	36
MIR10A	ENSG00000284038	7	1	5	0	6	4	7	11	8	4	9	4	1	3	3	0	5	5	3	2	8	0	0	2
MIR296	ENSG00000284040	1617	1151	1304	1426	1803	1005	1002	1190	1159	1686	1580	1370	259	346	292	278	97	232	801	789	687	719	568	971
MIR20B	ENSG00000284043	16865	10469	7112	14314	17857	8986	5058	5773	4504	11173	13456	7968	635	797	395	1060	277	551	939	944	1217	1683	1277	2200
MIR6836	ENSG00000284047	1	1	4	5	6	1	1	3	1	6	2	2	0	0	0	0	0	0	0	0	0	0	0	0
MIR650	ENSG00000284049	0	0	0	0	0	0	0	0	0	0	0	0	0	0	0	0	0	0	0	0	0	0	0	0
MIR7112	ENSG00000284054	13	6	1	0	0	0	3	2	2	2	8	8	5	0	0	0	0	0	0	0	0	6	0	0
MIR4315-1	ENSG00000284055	0	0	0	0	0	0	0	0	0	0	0	0	0	0	0	0	0	0	0	0	0	0	0	0
MIR5572	ENSG00000284059	0	0	0	0	0	0	0	2	0	0	0	0	0	0	0	0	0	0	0	0	0	0	0	0
MIR4469	ENSG00000284062	0	0	3	2	0	1	6	3	3	8	4	5	1	0	0	0	0	0	0	0	0	0	0	0
MIR6834	ENSG00000284064	0	0	0	8	0	3	9	11	3	22	5	10	11	1	0	0	0	0	0	7	0	2	0	16
MIR6887	ENSG00000284065	0	0	0	4	0	0	2	0	2	3	0	0	0	0	0	0	0	0	0	0	0	0	0	0
MIR6837	ENSG00000284067	7	5	0	4	10	2	12	31	11	11	37	13	0	0	0	0	0	0	4	0	0	0	0	15
MIR4758	ENSG00000284074	28	20	26	55	64	23	26	38	32	91	28	62	43	0	0	0	10	0	15	5	1	76	198	56
hsa-mir-3607	ENSG00000284078	4	1	5	1	2	0	2	6	1	2	0	5	76	12	35	4	36	34	24	16	47	39	207	60
MIR4775	ENSG00000284079	3	3	1	5	0	3	3	0	6	3	2	5	2	0	8	7	0	0	20	0	0	17	0	0
MIR1199	ENSG00000284081	0	0	0	1	2	0	0	0	0	0	0	0	0	31	0	0	0	0	0	0	0	0	0	0
MIR7109	ENSG00000284082	3	2	5	1	17	1	4	3	1	3	5	4	0	0	0	0	0	0	0	0	0	0	0	11
MIR4732	ENSG00000284085	0	0	0	0	0	0	0	0	0	0	0	0	0	0	0	0	0	0	0	0	0	0	0	0
MIR6844	ENSG00000284087	0	0	0	0	0	0	0	0	0	0	0	0	0	0	0	0	0	0	0	0	0	0	0	0
MIR5703	ENSG00000284092	6	4	0	6	0	2	0	0	2	0	5	3	0	1	4	9	0	9	31	0	0	0	4	1
MIR6073	ENSG00000284094	0	0	0	0	0	0	0	0	0	0	0	0	0	0	0	0	0	0	0	0	0	0	0	0
MIR19B2	ENSG00000284107	1988	1142	892	2446	2951	1580	1115	1220	886	1782	1398	1421	153	252	116	135	42	83	334	172	319	386	322	656
MIR611	ENSG00000284108	0	0	0	0	0	1	1	0	1	0	0	0	0	0	0	0	0	0	0	0	0	0	0	0
MIR195	ENSG00000284112	247	170	132	240	148	170	77	131	61	89	115	78	6	112	45	21	8	12	0	40	51	8	6	6
MIR6800	ENSG00000284114	7	7	3	10	22	2	4	6	3	11	3	5	15	0	0	6	0	0	6	0	0	0	0	0
MIR6883	ENSG00000284117	15	7	11	9	3	8	7	21	14	25	5	25	0	0	0	0	0	0	0	0	0	0	7	0
MIR4707	ENSG00000284118	152	61	85	95	533	90	102	104	76	148	190	154	17	9	4	14	0	4	16	0	19	9	12	19
MIR198	ENSG00000284121	12	8	1	0	8	11	0	1	0	1	0	3	4	0	0	0	0	0	0	0	0	0	0	0
MIR6717	ENSG00000284122	0	0	1	0	0	0	0	0	0	7	2	0	0	0	0	0	0	0	0	0	0	1	0	0
MIR1825	ENSG00000284125	0	2	0	0	0	0	1	1	1	6	0	4	0	0	0	0	0	0	0	0	0	1	0	0
MIR6789	ENSG00000284129	30	17	32	43	40	28	40	58	52	76	59	56	0	13	0	18	0	2	35	1	21	0	16	37
MIR568	ENSG00000284134	0	0	0	0	0	0	0	0	0	0	0	0	0	0	0	0	0	0	0	0	0	0	0	0
MIR3654	ENSG00000284135	17	6	11	4	2	1	0	3	1	0	2	1	12	1	2	1	0	2	2	2	0	0	1	4
MIR1234	ENSG00000284139	4	1	1	1	18	2	11	18	1	8	2	19	2	1	9	7	0	0	0	0	7	0	4	0
MIR3618	ENSG00000284140	0	2	0	0	0	0	0	0	0	1	0	0	0	0	0	0	1	0	0	0	0	0	0	0
MIR6845	ENSG00000284142	0	0	3	0	0	0	0	2	0	3	0	0	0	0	0	0	0	0	0	0	0	0	0	0
MIR4700	ENSG00000284143	33	13	4	7	13	6	0	0	0	0	1	0	0	0	0	0	0	0	0	0	0	0	0	0
MIR6866	ENSG00000284144	41	49	34	80	106	49	46	88	74	85	103	49	0	0	1	0	2	0	28	37	32	0	10	2
MIR922	ENSG00000284146	4	1	0	0	2	0	0	1	2	0	1	7	0	0	0	0	0	0	0	0	0	0	0	0
MIR3150B	ENSG00000284147	88	60	84	99	98	68	52	59	66	106	103	90	17	16	11	8	0	10	0	0	10	8	0	32
MIR6756	ENSG00000284148	0	0	0	0	0	0	0	0	0	7	0	0	7	0	0	0	0	0	0	0	0	0	0	0
MIR4784	ENSG00000284149	0	8	3	5	4	0	0	7	5	5	0	0	0	0	0	0	0	0	0	4	0	0	0	0
MIR6758	ENSG00000284152	46	29	50	73	85	30	108	155	107	224	171	224	0	0	0	0	1	7	39	6	40	33	11	20
MIR3605	ENSG00000284154	33	41	78	42	74	17	2526	3106	2933	4152	3759	3722	1	4	4	20	1	1	660	808	550	900	527	964
MIR194-2	ENSG00000284155	356	171	166	410	476	379	984	1203	553	786	1416	688	78	23	15	64	10	32	260	208	223	190	320	243
MIR106A	ENSG00000284157	6784	4256	2921	8407	10620	5270	3621	4106	2325	6089	7053	4412	348	330	219	430	100	217	545	499	580	715	624	1336
MIR6822	ENSG00000284158	0	0	0	0	0	0	0	0	0	0	0	2	0	0	0	0	0	0	0	0	0	0	0	0
MIR3940	ENSG00000284159	270	140	179	337	808	269	205	231	183	299	334	338	13	19	18	26	0	12	40	20	29	30	31	44
MIR7706	ENSG00000284160	705	644	704	892	1295	707	2210	3028	1955	2761	3651	2702	49	66	26	83	44	39	763	765	662	658	408	829
MIR4523	ENSG00000284162	21	16	2	3	15	11	8	4	4	5	9	10	9	0	0	0	0	13	16	0	0	0	0	0
MIR3620	ENSG00000284163	63	17	43	20	62	31	70	82	44	92	150	84	0	8	4	0	0	0	29	32	12	46	43	66
MIR4315-2	ENSG00000284172	0	0	0	0	0	0	0	0	0	0	0	0	0	0	0	0	0	0	0	0	0	0	0	0
MIR6513	ENSG00000284173	0	0	0	0	0	0	2	0	0	0	0	2	0	0	0	0	0	0	0	0	0	3	0	0
MIR4763	ENSG00000284175	2	0	0	0	0	0	0	3	0	0	0	2	0	0	0	11	1	20	13	0	1	0	0	0
MIR5090	ENSG00000284176	4	1	12	10	0	3	2	3	5	5	4	9	0	1	0	0	0	2	0	0	0	0	0	0
MIR7-1	ENSG00000284179	1278	777	461	1186	2349	740	2400	2636	1232	1909	1802	1085	146	137	84	104	71	66	488	526	858	496	386	562
MIR3606	ENSG00000284180	0	0	0	0	0	0	0	0	0	0	0	0	0	0	0	0	0	0	0	0	0	0	0	0
MIR143	ENSG00000284182	564	423	481	946	1215	599	560	707	438	684	1268	686	99	192	55	77	66	49	296	284	136	202	154	275
MIR6506	ENSG00000284184	0	0	0	3	0	0	0	0	0	0	0	1	0	0	0	0	0	0	0	0	0	9	0	0
MIR219A2	ENSG00000284185	325	214	179	301	306	167	6621	8035	4644	7376	11151	7155	11	44	21	31	17	10	2228	2392	1875	2334	2051	2809
MIR3615	ENSG00000284186	444	403	411	636	605	426	2037	2574	1700	1838	3576	1937	98	154	48	46	44	64	1378	1637	1130	950	709	1418
MIR21	ENSG00000284190	148651	107384	99424	374764	336916	240851	78410	99415	61306	129611	151383	105800	19145	23723	11709	28605	7162	15403	26126	23342	22958	30727	24259	37739
MIR671	ENSG00000284191	380	167	124	163	365	127	152	194	125	231	310	215	64	103	50	128	34	44	179	188	119	144	134	265
MIR1257	ENSG00000284193	0	0	0	0	0	0	2	0	0	0	0	0	0	0	0	0	0	0	0	0	0	0	0	0
MIR6852	ENSG00000284195	0	7	4	6	5	0	11	17	14	11	13	5	0	0	0	0	0	0	9	6	0	0	0	0
MIR658	ENSG00000284197	1	0	1	2	0	2	0	0	0	0	3	5	0	0	1	0	0	0	0	0	0	0	0	0
MIR6847	ENSG00000284200	12	5	4	4	21	12	15	10	9	35	19	34	1	6	1	0	0	0	0	16	0	25	3	16
MIR137	ENSG00000284202	1	0	0	2	1	0	347	492	455	327	243	266	0	0	1	1	0	0	351	273	339	384	152	209
MIR29B2	ENSG00000284203	4	6	3	4	1	1	3	5	1	11	1	6	0	0	0	0	0	0	0	0	0	0	24	0
MIR19A	ENSG00000284204	873	420	398	1025	1827	660	663	580	536	852	635	570	19	59	37	71	7	22	151	68	100	202	76	174
MIR29C	ENSG00000284214	234	196	184	606	569	413	285	375	273	555	503	373	16	23	32	37	0	11	102	80	52	37	68	57
MIR1909	ENSG00000284216	31	17	14	15	20	6	15	21	32	42	32	26	0	17	16	0	0	0	0	10	0	8	11	36
MIR202	ENSG00000284219	7	0	3	1	0	0	0	0	0	0	1	0	0	0	0	0	0	0	0	0	0	0	1	0
MIR937	ENSG00000284224	702	474	748	885	766	582	881	967	834	1127	1155	1210	84	77	18	55	21	42	288	201	236	248	252	381
MIR6848	ENSG00000284229	3	1	6	0	0	2	3	3	1	9	3	10	0	6	0	0	0	0	0	0	0	0	0	9
MIR424	ENSG00000284231	554	386	416	966	979	599	2218	2544	1797	2328	2558	2320	80	124	65	159	74	84	923	852	579	737	635	868
MIR1539	ENSG00000284239	4	0	0	0	0	0	0	0	0	0	0	0	0	0	0	0	0	0	0	0	0	5	0	0
MIR6716	ENSG00000284246	96	41	51	72	71	50	46	51	52	41	59	53	1	0	5	3	1	7	14	0	22	22	1	0
MIR2682	ENSG00000284247	0	0	1	3	0	0	259	342	260	159	251	159	0	0	0	0	0	0	184	179	250	92	124	106
MIR6516	ENSG00000284250	0	1	0	3	0	9	8	6	5	5	18	16	0	0	2	0	0	0	3	0	0	21	4	0
MIR711	ENSG00000284251	0	0	0	0	0	0	0	4	0	0	0	0	0	0	0	0	0	0	0	0	0	0	0	0
MIR4444-1	ENSG00000284252	1	0	0	0	0	0	0	0	0	0	0	0	0	0	0	0	0	0	0	0	0	5	0	0
MIR1973	ENSG00000284253	0	0	0	0	0	0	0	0	0	0	0	0	0	0	0	0	0	0	0	0	0	0	0	0
MIR5004	ENSG00000284256	0	9	10	10	8	8	12	19	25	21	31	40	0	0	0	0	0	0	1	0	6	0	0	0
MIR8085	ENSG00000284258	0	0	0	0	0	0	0	0	0	0	0	0	0	0	0	0	0	0	0	0	0	0	0	0
MIR6773	ENSG00000284259	4	2	1	3	6	0	1	0	0	3	3	6	0	0	0	0	0	0	0	0	0	0	0	0
MIR4657	ENSG00000284261	0	0	4	4	1	0	0	0	0	0	0	0	0	0	0	0	0	0	0	0	0	0	0	0
MIR4683	ENSG00000284265	0	3	0	0	0	9	1	6	2	2	6	1	0	3	0	0	0	0	0	0	0	0	0	0
MIR4534	ENSG00000284266	0	0	0	0	0	0	0	0	0	0	0	0	0	0	0	0	0	0	0	0	0	0	0	0
MIR1181	ENSG00000284268	10	5	16	8	0	3	0	2	1	2	1	0	0	26	3	22	0	16	31	0	0	0	0	0
MIR7855	ENSG00000284269	0	0	0	0	0	0	0	0	0	0	0	0	0	0	0	0	0	0	0	0	0	0	0	0
MIR4321	ENSG00000284272	0	0	0	0	0	0	0	0	0	0	0	0	0	0	0	0	0	0	0	0	0	0	0	0
MIR4800	ENSG00000284276	12	1	2	0	2	3	2	6	0	3	12	11	0	0	0	0	0	0	0	0	0	0	7	0
MIR7162	ENSG00000284277	0	0	0	0	0	0	0	0	0	0	0	0	0	0	0	0	0	0	0	0	0	0	0	0
MIR6843	ENSG00000284280	9	0	0	6	8	2	0	0	0	1	0	0	0	0	0	0	0	0	0	0	0	5	0	0
MIR4712	ENSG00000284284	7	6	0	1	6	8	3	5	4	2	3	2	0	0	0	0	0	0	0	0	0	0	0	0
MIR718	ENSG00000284286	0	2	4	0	1	3	0	4	3	0	3	1	11	35	19	1	0	24	21	5	0	0	12	92
MIR378D2	ENSG00000284288	2	0	0	0	0	0	1	0	1	2	0	0	0	0	0	0	0	0	0	0	0	0	0	0
MIR6820	ENSG00000284289	8	0	12	9	28	12	4	7	19	6	11	20	11	0	0	0	0	0	0	22	0	0	0	0
MIR7113	ENSG00000284293	22	9	8	16	0	6	11	17	5	17	17	22	0	0	0	0	0	0	0	0	11	0	10	5
MIR3179-1	ENSG00000284305	0	0	0	0	0	0	0	0	0	0	0	0	0	0	0	0	0	0	0	0	0	0	0	0
MIR939	ENSG00000284310	17	15	18	15	94	5	3	16	2	17	11	10	0	0	0	0	0	0	10	0	8	0	0	0
MIR6742	ENSG00000284311	0	0	0	0	1	0	1	0	0	1	5	2	0	0	0	0	0	0	0	0	0	0	0	0
MIR7114	ENSG00000284317	13	9	28	18	21	12	12	27	21	27	23	26	0	6	6	0	0	1	0	17	0	9	0	0
MIR124-1	ENSG00000284321	74	33	47	1	1	1	437	445	463	1	1	0	47	28	0	2	0	0	337	158	296	0	0	0
MIR3175	ENSG00000284324	6	0	3	8	13	6	14	20	9	8	11	29	1	9	0	0	0	0	0	0	0	27	0	0
MIR3655	ENSG00000284325	0	1	14	0	1	0	3	0	0	4	2	2	0	0	0	0	0	0	11	0	0	0	0	0
MIR9-3	ENSG00000284329	2485	1991	1459	3291	2853	1896	63766	85297	67004	85168	120505	69748	472	612	308	579	125	244	31907	33882	33784	39918	30796	45594
MIR4741	ENSG00000284331	16	6	3	5	27	3	28	32	24	35	36	63	7	0	0	0	6	11	8	11	0	13	4	50
MIR1302-2	ENSG00000284332	0	0	0	0	0	0	0	0	0	0	0	0	0	0	0	0	0	0	0	0	0	0	0	0
MIR4651	ENSG00000284334	4	0	1	0	0	2	0	1	0	0	0	0	0	0	7	0	0	0	0	21	0	2	6	2
MIR2277	ENSG00000284336	31	16	7	27	17	18	30	60	27	30	59	42	0	0	0	0	0	0	13	24	4	33	8	19
MIR631	ENSG00000284343	0	3	0	0	0	0	0	0	0	0	0	0	0	0	0	1	0	0	0	0	0	0	0	5
MIR2117	ENSG00000284344	0	0	0	0	0	0	0	0	0	0	0	0	0	0	0	0	0	0	0	0	0	0	0	0
MIR940	ENSG00000284346	26	38	36	24	24	35	62	56	42	111	112	128	60	51	113	139	18	180	115	122	37	86	79	58
MIR3622A	ENSG00000284351	14	0	22	8	0	12	2	0	2	5	4	6	0	1	0	0	0	0	0	1	3	0	0	20
MIR142	ENSG00000284353	14	1	11	33	30	17	7	22	6	9	13	3	1	0	0	0	2	12	4	0	0	0	12	0
MIR34A	ENSG00000284357	2594	1769	1098	2096	3728	1383	1979	2351	2296	3391	3368	2980	194	138	102	292	38	123	617	537	650	816	565	974
MIR6125	ENSG00000284360	0	0	0	0	0	0	0	0	1	0	1	1	0	0	0	0	0	0	0	0	0	0	0	0
MIR4745	ENSG00000284361	318	189	277	347	603	257	225	271	206	564	434	431	40	37	25	48	7	20	109	86	128	181	146	166
MIR519A2	ENSG00000284362	0	0	0	0	0	0	0	0	0	0	0	0	0	0	0	0	0	0	0	0	0	0	0	0
MIR224	ENSG00000284363	8040	5701	5521	9683	9845	6845	3083	4072	3427	6954	6852	5612	613	570	371	619	151	412	543	636	493	675	486	887
MIR6824	ENSG00000284364	8	3	1	2	12	3	1	0	2	4	0	0	0	0	0	0	0	0	0	0	0	9	0	0
MIR5047	ENSG00000284368	53	17	11	16	7	15	2	0	4	0	0	8	9	4	0	0	0	0	0	0	0	0	0	0
MIR4640	ENSG00000284370	34	5	14	41	89	25	44	39	28	79	54	50	0	0	2	1	1	4	0	14	13	38	0	25
MIR6808	ENSG00000284372	2	0	3	1	11	0	7	10	16	5	20	31	0	1	0	0	0	0	0	22	25	0	17	7
MIR19B1	ENSG00000284375	984	537	376	1010	1247	601	489	585	409	756	680	545	143	87	74	80	24	34	156	97	119	236	291	204
MIR1244-1	ENSG00000284378	0	0	0	0	0	0	0	0	0	0	0	0	0	0	0	0	0	0	0	0	0	0	0	0
MIR4313	ENSG00000284385	0	0	0	0	0	0	0	0	0	1	0	0	0	0	0	0	0	0	0	0	0	0	0	0
MIR147B	ENSG00000284386	1	0	0	6	10	0	2	5	2	5	13	8	0	0	0	0	0	0	0	0	0	0	10	0
MIR24-2	ENSG00000284387	670	470	522	891	911	645	1145	1366	796	1223	2060	1461	66	188	30	89	21	85	360	489	305	428	249	524
MIR4496	ENSG00000284388	0	0	0	0	0	0	0	0	0	0	0	0	0	0	0	0	0	0	0	0	0	0	0	0
MIR4750	ENSG00000284394	11	22	51	47	29	20	45	47	34	49	29	51	0	0	8	0	0	0	59	30	0	26	14	19
MIR3184	ENSG00000284399	119376	76352	80824	138646	207457	95442	133881	160394	103831	183426	205207	176409	14222	12404	5873	13312	3281	6904	33393	38480	44907	41198	31468	54991
MIR7107	ENSG00000284402	4	7	0	0	0	6	0	0	0	6	2	0	0	0	0	0	0	0	0	0	0	0	0	0
MIR5001	ENSG00000284407	94	73	48	54	63	30	115	105	102	172	185	112	18	0	13	0	6	1	18	26	29	44	25	7
MIR6733	ENSG00000284410	6	0	0	10	7	2	3	7	5	1	2	0	0	0	1	0	0	0	0	0	0	0	0	0
MIR3191	ENSG00000284411	15	22	36	20	23	19	22	22	16	35	32	28	0	0	0	1	0	4	0	0	32	0	0	0
MIR4649	ENSG00000284412	3	0	0	0	6	6	1	8	10	8	6	8	0	0	0	0	0	0	0	0	8	0	0	0
MIR1287	ENSG00000284415	11	6	4	11	7	2	45	56	23	32	52	39	0	0	0	0	0	11	5	6	2	27	8	45
MIR1908	ENSG00000284416	1654	1187	1356	1428	1873	1150	1388	1673	1255	2145	1883	2353	93	353	94	156	31	101	564	518	454	424	242	646
MIR663A	ENSG00000284419	2	0	0	1	17	3	2	1	0	0	0	0	7	20	14	1	1	17	0	1	0	0	0	0
MIR7110	ENSG00000284421	2	4	3	1	18	5	22	27	9	45	23	34	2	0	0	0	0	0	0	0	9	8	1	1
MIR4724	ENSG00000284424	2	0	0	0	1	1	0	1	0	1	0	0	0	0	0	1	0	0	3	0	0	0	0	0
MIR8072	ENSG00000284425	54	25	48	15	141	19	16	19	21	50	19	31	0	0	0	0	2	0	10	0	0	0	8	5
MIR4647	ENSG00000284427	0	4	7	9	0	4	7	3	6	6	8	13	0	6	0	0	0	0	0	1	0	0	0	1
MIR1914	ENSG00000284433	52	32	40	51	73	20	99	84	97	129	136	98	1	8	0	1	0	0	35	21	54	61	9	19
MIR4691	ENSG00000284435	3	1	6	0	0	0	2	9	6	6	6	4	0	0	0	0	0	0	5	0	0	0	0	0
MIR6869	ENSG00000284436	10	18	2	16	19	12	36	21	33	38	45	59	16	0	8	0	0	0	1	32	0	18	9	0
MIR122	ENSG00000284440	69	27	18	54	67	27	31	52	33	65	62	68	0	0	0	11	0	0	0	0	12	0	0	7
MIR2110	ENSG00000284442	1711	1134	1446	1695	2045	979	1414	1644	1374	2557	1593	2100	99	148	112	129	17	64	307	371	285	379	338	419
MIR197	ENSG00000284443	4211	3007	4113	4923	4775	3169	5270	6216	5098	7683	5896	6716	324	290	210	234	125	246	1515	1709	1176	1275	900	1853
MIR1236	ENSG00000284446	23	11	25	26	43	22	19	17	21	34	27	30	13	0	3	0	0	0	9	0	5	10	1	1
MIR9-2	ENSG00000284447	184	115	93	175	216	64	3411	4512	3635	4670	8059	3203	24	25	28	32	13	16	1642	1887	1810	2569	1572	2499
MIR6501	ENSG00000284448	0	6	0	2	0	0	0	4	0	0	0	0	0	0	0	0	0	0	0	0	0	3	0	0
MIR664B	ENSG00000284450	3	7	15	9	2	16	17	17	17	36	25	22	1	1	0	3	0	0	1	8	3	16	15	14
MIR1-2	ENSG00000284453	109	73	38	257	566	184	615	545	321	619	574	456	7	23	5	13	4	12	234	279	257	258	133	278
MIR1304	ENSG00000284458	286	208	271	451	348	302	191	228	148	217	290	260	39	36	0	30	5	32	41	20	16	47	44	9
MIR24-1	ENSG00000284459	2505	2180	2158	3752	4131	2357	4339	5349	2989	5168	7405	5219	371	397	174	341	97	210	1633	1702	1443	1438	1187	1627
MIR302B	ENSG00000284463	615662	486035	424922	923776	920069	598132	60316	82630	50866	124772	160734	102390	63894	88552	32193	76087	16519	42039	19287	17710	15512	23086	19007	28524
MIR1306	ENSG00000284464	5254	3436	4968	4948	6353	3617	6281	6832	6637	8968	5232	7999	389	285	286	615	88	397	2048	2337	1573	1874	1552	2531
MIR6721	ENSG00000284469	62	58	38	74	150	56	145	155	105	171	98	186	0	0	3	0	2	1	33	20	21	29	32	85
MIR4720	ENSG00000284473	0	0	0	1	0	0	0	0	0	0	0	0	0	0	0	0	0	0	0	0	0	0	0	0
MIR1292	ENSG00000284481	406	271	306	476	558	312	445	487	321	544	591	481	69	45	30	89	16	10	84	198	143	141	92	169
MIR4680	ENSG00000284482	1	0	0	0	0	0	0	1	0	0	1	1	0	0	0	0	0	0	0	0	0	0	0	0
MIR205	ENSG00000284485	6016	5015	6001	11098	7754	8492	2706	3755	2386	6209	7304	6424	761	716	607	916	189	743	708	704	579	1151	794	1513
MIR6890	ENSG00000284488	6	9	10	5	15	6	5	5	6	3	4	16	0	0	0	0	0	0	0	0	0	0	9	14
MIR6751	ENSG00000284489	3	10	1	14	28	7	2	11	6	11	6	13	0	0	0	1	0	0	0	0	0	0	0	0
MIR564	ENSG00000284498	0	0	0	0	0	0	0	0	3	2	3	0	0	0	0	0	0	0	0	0	0	0	0	0
MIR363	ENSG00000284499	19535	15729	14426	30351	26954	20294	13902	18085	14015	26090	37674	22956	2802	2617	1713	2937	1723	1872	4460	4062	4934	7189	5719	8423
MIR3652	ENSG00000284503	100	30	29	60	28	50	0	6	6	1	4	1	8	0	4	0	0	0	0	6	0	21	2	0
MIR133A2	ENSG00000284508	27	21	12	64	56	42	91	128	93	118	124	88	10	0	6	6	0	0	28	12	29	17	6	31
MIR6873	ENSG00000284517	16	8	17	19	2	13	8	16	13	18	10	11	0	0	21	0	0	0	0	4	4	0	0	0
MIR4658	ENSG00000284518	4	19	3	13	96	13	4	8	8	21	5	13	0	0	0	0	2	0	1	0	0	0	5	0
MIR6741	ENSG00000284519	22	27	17	24	40	26	18	28	16	32	15	18	0	0	0	0	0	0	30	0	9	0	0	0
MIRLET7B	ENSG00000284520	314	184	232	439	470	279	374	409	352	618	421	573	33	51	21	19	2	44	71	68	42	27	69	23
MIR4687	ENSG00000284525	22	16	14	25	17	16	5	4	5	18	0	17	0	0	0	0	0	0	0	0	1	13	0	0
MIR4723	ENSG00000284532	14	13	31	25	61	24	31	13	22	43	32	23	1	0	4	0	0	6	19	31	7	0	5	33
MIR6748	ENSG00000284535	0	0	0	1	0	0	2	3	0	1	1	6	0	0	0	0	0	0	0	0	0	0	0	0
MIR17	ENSG00000284536	10531	6572	4408	9777	10649	6038	5985	6824	4084	7467	10844	5536	363	505	312	452	138	271	992	733	769	1257	843	1788
MIR92A2	ENSG00000284538	570044	424064	501900	709696	655087	555228	556255	675617	448191	585840	1004370	619390	51293	56749	30849	51230	13256	31040	102956	116277	105085	112356	83869	135838
MIR4517	ENSG00000284541	3	0	0	1	0	1	0	1	0	0	0	0	0	0	0	0	0	0	0	0	1	2	0	0
MIR3614	ENSG00000284542	1	2	0	3	0	1	0	0	0	0	0	0	0	0	0	0	0	0	0	0	0	0	0	0
MIR330	ENSG00000284544	1603	1110	1032	1391	1713	1066	1587	1991	1303	1432	2463	1411	167	262	182	230	64	105	834	875	805	686	460	814
MIR2861	ENSG00000284547	0	0	6	1	10	5	1	0	0	4	3	5	0	2	1	8	0	2	1	0	0	1	1	0
MIR8069-1	ENSG00000284550	0	0	0	0	0	0	0	0	0	0	0	0	0	0	0	0	0	0	0	0	0	0	0	0
MIR6886	ENSG00000284553	2	0	2	5	4	4	11	6	7	32	13	26	0	3	0	0	0	0	0	13	0	0	0	5
MIR1302-10	ENSG00000284557	0	0	0	0	0	0	0	0	0	0	0	0	0	0	0	0	0	0	0	0	0	0	0	0
MIR4788	ENSG00000284561	1	0	0	0	0	0	24	42	24	38	50	39	0	0	0	0	0	0	28	27	16	5	0	59
MIR3064	ENSG00000284564	103	85	73	108	107	77	96	153	96	122	222	120	0	0	0	7	0	0	42	81	35	9	17	19
MIR451A	ENSG00000284565	11	0	9	6	9	9	4	6	9	5	8	6	9	0	0	0	7	0	0	0	0	14	9	0
MIR223	ENSG00000284567	0	0	0	0	0	0	0	2	0	1	4	7	0	0	0	0	0	0	0	0	0	0	0	0
MIR371B	ENSG00000284568	52349	30650	41731	25676	42219	35699	7722	10250	8037	8896	7890	8071	7576	7919	5960	4657	1041	4846	3044	3419	3368	2512	1632	2834
MIR7705	ENSG00000284570	5	3	1	0	10	1	3	1	0	8	0	0	0	0	0	0	5	0	0	0	0	0	0	0
MIR6787	ENSG00000284574	0	3	0	1	4	2	0	2	0	0	1	3	0	0	0	0	0	0	0	1	0	0	0	0
MIR4793	ENSG00000284575	0	0	4	7	0	4	5	1	3	8	9	7	0	0	0	0	0	0	0	0	0	0	0	0
MIR935	ENSG00000284583	425	371	461	615	403	498	509	520	430	677	1013	570	25	97	33	80	8	34	124	117	80	124	56	159
MIR5006	ENSG00000284584	0	3	5	2	0	0	1	11	2	10	9	4	0	0	0	0	0	0	0	0	0	0	0	0
MIR4722	ENSG00000284585	0	0	1	0	0	0	0	0	0	0	0	0	9	0	0	0	0	0	0	0	0	0	4	0
MIR92B	ENSG00000284586	330404	234943	307434	356101	438860	260414	48000	60687	58562	133939	103832	118673	19049	25484	17848	26029	4776	17420	11458	13478	11521	19666	12617	23718
MIR943	ENSG00000284587	2	2	3	7	10	6	1	8	3	3	11	6	0	0	0	0	0	0	0	0	8	0	4	0
MIR7847	ENSG00000284594	0	0	0	0	0	0	0	0	0	0	1	0	0	0	0	0	0	0	0	0	0	0	0	0
MIR6785	ENSG00000284595	0	1	9	0	0	3	1	2	4	7	5	3	0	0	0	0	0	0	0	0	0	0	0	0
MIR4467	ENSG00000284596	40	37	28	48	50	27	49	53	34	32	53	38	8	0	0	2	0	0	48	0	5	14	5	0
