# Supplementary material for: Combined Experimental and System-Level Analyses Reveal the Complex Regulatory Network of miR-124 during Human Neurogenesis
Source: Cell Syst. 2018 Oct 24;7(4):438–452.e8. doi: 10.1016/j.cels.2018.08.011 (PMC6205824; doi:10.1016/j.cels.2018.08.011)
Supplement: Table S11. Raw miRNA Counts from nCounter for WT and ΔmiR-124 (KO), 0 dpi, and 4 dpi, Related to Figure 5 [file mmc8.xlsx]

## Sheet: Table S11
Supplemental Table S11. Raw miRNA counts from nCounter for WT and ∆miR-124 (KO), 0 dpi and 4 dpi. Related to Figure 5.
miRNA	WT.d0.1	WT.d0.2	WT.d0.3	KO.d0.1	KO.d0.2	KO.d0.3	WT.d4.1	WT.d4.2	WT.d4.3	KO.d4.1	KO.d4.2	KO.d4.3
l_1_Endogenous1,hsa-let-7a-5p|0.006,MIMAT0000062	522	380	307	145	340	394	194	209	254	362	490	502
l_2_Endogenous1,hsa-let-7b-5p|0,MIMAT0000063	50	46	41	28	37	44	26	26	26	46	46	61
l_3_Endogenous1,hsa-let-7c-5p|0,MIMAT0000064	19	20	24	11	24	18	10	15	20	23	17	23
l_4_Endogenous1,hsa-let-7d-5p|0,MIMAT0000065	19	29	25	30	22	37	18	23	22	33	43	35
l_5_Endogenous1,hsa-let-7e-5p|0,MIMAT0000066	19	25	17	21	25	31	55	62	60	198	303	332
l_6_Endogenous1,hsa-let-7f-5p|0,MIMAT0000067	10	16	15	15	15	25	18	12	9	16	31	17
l_7_Endogenous1,hsa-let-7g-5p|0,MIMAT0000414	33	29	30	40	40	44	33	31	45	47	60	73
l_8_Endogenous1,hsa-let-7i-5p|0,MIMAT0000415	28	41	41	23	37	52	27	29	17	47	48	36
l_9_Endogenous1,hsa-miR-1-3p|0,MIMAT0000416	22	19	12	15	22	28	21	12	15	53	83	77
l_10_Endogenous1,hsa-miR-1-5p|0,MIMAT0031892	6	10	8	16	13	11	10	7	8	16	14	16
l_11_Endogenous1,hsa-miR-7-5p|0,MIMAT0000252	351	396	286	152	281	478	102	98	107	190	238	245
l_12_Endogenous1,hsa-miR-9-5p|0,MIMAT0000441	379	545	305	79	448	680	3568	3753	2946	10384	14369	14879
l_13_Endogenous1,hsa-miR-10a-5p|0,MIMAT0000253	24	35	35	58	32	43	29	35	30	48	52	59
l_14_Endogenous1,hsa-miR-10b-5p|0,MIMAT0000254	29	51	27	79	44	49	40	33	38	51	56	55
l_15_Endogenous1,hsa-miR-15a-5p|0,MIMAT0000068	690	774	608	270	637	942	1539	1862	1510	3016	3919	4194
l_16_Endogenous1,hsa-miR-15b-5p|0,MIMAT0000417	4853	4619	2630	811	4166	7048	2105	2552	1909	9885	15296	15919
l_17_Endogenous1,hsa-miR-16-5p|0,MIMAT0000069	1001	702	288	179	1005	2541	438	557	480	4131	8044	9371
l_18_Endogenous1,hsa-miR-18a-5p|0,MIMAT0000072	948	1416	774	177	1100	1767	382	438	235	1255	1827	2153
l_19_Endogenous1,hsa-miR-18b-5p|0,MIMAT0001412	93	117	64	52	155	245	34	40	23	193	261	383
l_20_Endogenous1,hsa-miR-19a-3p|0,MIMAT0000073	290	415	215	55	365	901	60	79	46	432	572	759
l_21_Endogenous1,hsa-miR-19b-3p|0,MIMAT0000074	1210	1339	753	209	1334	2781	207	239	147	1237	1992	2460
l_22_Endogenous1,hsa-miR-20a-5p+hsa-miR-20b-5p|0,MIMAT0000075	3036	3084	1265	377	2637	5205	603	570	519	3945	6794	8287
l_23_Endogenous1,hsa-miR-21-5p|0,MIMAT0000076	302	241	157	61	203	401	76	65	46	262	384	464
l_24_Endogenous1,hsa-miR-22-3p|0,MIMAT0000077	111	56	34	22	77	111	57	67	47	145	303	375
l_25_Endogenous1,hsa-miR-23a-3p|0,MIMAT0000078	272	280	236	140	279	363	267	288	271	495	611	647
l_26_Endogenous1,hsa-miR-23b-3p|0,MIMAT0000418	51	51	39	42	50	45	65	74	70	126	158	180
l_27_Endogenous1,hsa-miR-23c|0,MIMAT0018000	28	35	38	60	63	39	38	35	43	63	64	57
l_28_Endogenous1,hsa-miR-24-3p|0,MIMAT0000080	68	79	41	30	66	109	39	50	21	118	193	252
l_29_Endogenous1,hsa-miR-25-3p|0,MIMAT0000081	2202	2168	1303	713	2516	4424	1648	1742	1858	5770	8326	8177
l_30_Endogenous1,hsa-miR-25-5p|0,MIMAT0004498	28	38	47	48	42	46	39	29	50	48	30	46
l_31_Endogenous1,hsa-miR-26a-5p|0,MIMAT0000082	620	451	322	105	293	363	317	372	263	557	940	851
l_32_Endogenous1,hsa-miR-26b-5p|0,MIMAT0000083	94	76	84	99	98	100	91	91	74	114	175	142
l_33_Endogenous1,hsa-miR-27a-3p|0,MIMAT0000084	53	51	43	53	53	46	81	71	53	98	98	101
l_34_Endogenous1,hsa-miR-27b-3p|0,MIMAT0000419	149	172	104	52	146	252	114	145	86	357	568	668
l_35_Endogenous1,hsa-miR-28-3p|0,MIMAT0004502	59	64	47	62	64	85	38	42	47	59	76	90
l_36_Endogenous1,hsa-miR-28-5p|0,MIMAT0000085	287	334	282	94	245	361	168	144	192	305	403	395
l_37_Endogenous1,hsa-miR-29a-3p|0,MIMAT0000086	147	82	42	49	136	371	31	23	32	90	176	236
l_38_Endogenous1,hsa-miR-29b-3p|0,MIMAT0000100	406	354	327	75	300	389	22	34	36	40	71	66
l_39_Endogenous1,hsa-miR-29c-3p|0,MIMAT0000681	29	33	30	22	24	34	14	8	10	23	22	21
l_40_Endogenous1,hsa-miR-30a-3p|0,MIMAT0000088	21	38	21	46	28	36	93	99	69	113	155	138
l_41_Endogenous1,hsa-miR-30a-5p|0,MIMAT0000087	16	19	9	12	20	25	27	34	15	33	59	84
l_42_Endogenous1,hsa-miR-30b-5p|0,MIMAT0000420	113	110	83	29	74	103	36	43	26	55	108	112
l_43_Endogenous1,hsa-miR-30c-5p|0,MIMAT0000244	84	119	55	32	107	194	40	50	39	199	274	323
l_44_Endogenous1,hsa-miR-30d-5p|0,MIMAT0000245	38	64	29	33	52	88	37	42	36	117	120	147
l_45_Endogenous1,hsa-miR-30e-3p|0,MIMAT0000693	97	87	71	92	64	104	123	112	139	146	163	162
l_46_Endogenous1,hsa-miR-30e-5p|0,MIMAT0000692	35	53	43	67	77	82	44	45	34	75	101	116
l_47_Endogenous1,hsa-miR-31-5p|0,MIMAT0000089	13	13	15	10	12	15	6	9	9	14	16	14
l_48_Endogenous1,hsa-miR-32-5p|0,MIMAT0000090	162	293	232	33	205	304	92	86	63	205	263	359
l_49_Endogenous1,hsa-miR-33a-5p|0,MIMAT0000091	26	33	27	20	24	33	10	14	17	36	40	55
l_50_Endogenous1,hsa-miR-33b-5p|0,MIMAT0003301	29	31	26	56	50	24	33	30	31	42	32	27
l_51_Endogenous1,hsa-miR-34a-5p|0,MIMAT0000255	369	480	264	89	370	673	187	210	158	716	982	1192
l_52_Endogenous1,hsa-miR-34b-3p|0,MIMAT0004676	20	21	22	30	23	22	11	18	18	19	18	23
l_53_Endogenous1,hsa-miR-34c-3p|0,MIMAT0004677	24	20	16	14	25	29	16	16	22	32	27	29
l_54_Endogenous1,hsa-miR-34c-5p|0,MIMAT0000686	39	62	42	13	39	71	37	29	24	59	93	94
l_55_Endogenous1,hsa-miR-92a-1-5p|0,MIMAT0004507	42	39	37	35	39	60	19	23	18	44	45	50
l_56_Endogenous1,hsa-miR-92a-3p|0,MIMAT0000092	1241	747	588	209	499	690	297	324	229	722	1171	1051
l_57_Endogenous1,hsa-miR-92b-3p|0,MIMAT0003218	251	150	76	21	139	187	17	21	13	37	51	56
l_58_Endogenous1,hsa-miR-93-5p|0,MIMAT0000093	3497	3973	2339	748	3641	6431	2170	2478	1778	7391	10624	11453
l_59_Endogenous1,hsa-miR-95-3p|0,MIMAT0000094	78	88	59	68	78	101	48	56	50	75	89	76
l_60_Endogenous1,hsa-miR-96-5p|0,MIMAT0000095	205	233	130	59	187	293	144	234	124	319	603	866
l_61_Endogenous1,hsa-miR-98-3p|0,MIMAT0022842	9	12	15	29	23	16	9	17	13	9	17	19
l_62_Endogenous1,hsa-miR-98-5p|0,MIMAT0000096	24	32	19	14	37	47	25	23	18	49	73	79
l_63_Endogenous1,hsa-miR-99a-5p|0,MIMAT0000097	19	27	15	24	21	22	13	18	20	29	31	34
l_64_Endogenous1,hsa-miR-99b-5p|0,MIMAT0000689	398	393	213	80	410	638	609	615	566	1735	2612	2658
l_65_Endogenous1,hsa-miR-100-5p|0,MIMAT0000098	28	47	21	15	50	58	54	79	46	44	45	47
l_66_Endogenous1,hsa-miR-101-3p|0,MIMAT0000099	19	21	17	11	20	36	12	13	12	20	25	23
l_67_Endogenous1,hsa-miR-103a-3p|0,MIMAT0000101	27	13	21	14	21	20	25	14	15	27	29	31
l_68_Endogenous1,hsa-miR-105-5p|0,MIMAT0000102	24	20	14	21	35	41	17	23	13	32	32	28
l_69_Endogenous1,hsa-miR-106a-5p+hsa-miR-17-5p|0,MIMAT0000103	5970	4561	4467	539	2774	3459	1296	1557	1277	2665	4367	4612
l_70_Endogenous1,hsa-miR-106b-5p|0,MIMAT0000680	341	367	219	67	291	451	161	182	139	508	754	1037
l_71_Endogenous1,hsa-miR-107|0,MIMAT0000104	667	879	503	134	700	1165	680	702	629	2556	3895	4077
l_72_Endogenous1,hsa-miR-122-5p|0.008,MIMAT0000421	278	253	227	72	174	262	131	152	187	283	264	282
l_73_Endogenous1,hsa-miR-124-3p|0,MIMAT0000422	17	26	23	9	16	16	45	38	45	21	21	14
l_74_Endogenous1,hsa-miR-125a-3p|0,MIMAT0004602	17	26	12	19	20	41	8	8	14	27	24	30
l_75_Endogenous1,hsa-miR-125a-5p|0,MIMAT0000443	556	544	380	71	497	745	919	737	766	2057	2786	2986
l_76_Endogenous1,hsa-miR-125b-5p|0,MIMAT0000423	111	120	60	57	207	455	50	57	58	182	274	318
l_77_Endogenous1,hsa-miR-126-3p|0,MIMAT0000445	354	338	293	73	225	298	96	102	99	126	192	207
l_78_Endogenous1,hsa-miR-127-3p|0,MIMAT0000446	13	31	16	32	29	45	21	24	20	21	27	28
l_79_Endogenous1,hsa-miR-127-5p|0,MIMAT0004604	13	16	17	16	18	22	14	20	16	25	15	29
l_80_Endogenous1,hsa-miR-128-1-5p|0,MIMAT0026477	10	26	21	13	17	35	9	10	8	30	35	32
l_81_Endogenous1,hsa-miR-128-2-5p|0,MIMAT0031095	9	14	11	14	18	22	16	13	18	17	19	20
l_82_Endogenous1,hsa-miR-128-3p|0.006,MIMAT0000424	217	126	99	72	118	215	81	105	94	253	389	450
l_83_Endogenous1,hsa-miR-129-2-3p|0,MIMAT0004605	70	83	36	27	81	117	58	59	43	106	153	189
l_84_Endogenous1,hsa-miR-129-5p|0,MIMAT0000242	29	27	20	19	25	40	46	58	30	184	259	262
l_85_Endogenous1,hsa-miR-130a-3p|0,MIMAT0000425	4972	5343	3602	552	4103	6426	2534	2491	2407	8723	12006	14202
l_86_Endogenous1,hsa-miR-130b-3p|0,MIMAT0000691	137	109	71	25	100	193	54	51	51	316	428	469
l_87_Endogenous1,hsa-miR-132-3p|0,MIMAT0000426	26	32	33	40	26	33	69	65	66	73	115	120
l_88_Endogenous1,hsa-miR-133a-3p|0,MIMAT0000427	37	40	30	33	41	52	36	32	32	80	105	112
l_89_Endogenous1,hsa-miR-133a-5p|0,MIMAT0026478	27	42	36	69	50	41	31	35	35	50	53	33
l_90_Endogenous1,hsa-miR-133b|0,MIMAT0000770	3	9	8	13	11	10	20	33	21	38	34	41
l_91_Endogenous1,hsa-miR-134-3p|0,MIMAT0026481	44	36	37	52	42	37	31	31	26	41	43	45
l_92_Endogenous1,hsa-miR-134-5p+hsa-miR-6728-5p|0,MIMAT0000447	9	15	13	22	14	32	12	23	15	11	18	15
l_93_Endogenous1,hsa-miR-135a-5p|0,MIMAT0000428	1735	1472	726	270	2043	4583	97	131	117	736	1064	1168
l_94_Endogenous1,hsa-miR-135b-5p|0,MIMAT0000758	529	706	345	117	788	1273	113	112	115	349	394	530
l_95_Endogenous1,hsa-miR-136-5p|0,MIMAT0000448	15	21	11	27	18	19	14	16	13	19	24	21
l_96_Endogenous1,hsa-miR-137|0,MIMAT0000429	29	48	42	70	35	32	173	212	126	184	328	381
l_97_Endogenous1,hsa-miR-138-5p|0,MIMAT0000430	56	61	45	37	58	74	14	12	14	15	19	35
l_98_Endogenous1,hsa-miR-139-3p|0,MIMAT0004552	27	31	18	22	16	26	13	12	25	23	19	33
l_99_Endogenous1,hsa-miR-139-5p|0,MIMAT0000250	19	20	14	17	19	15	12	8	10	20	22	13
l_100_Endogenous1,hsa-miR-140-3p|0,MIMAT0004597	17	19	17	17	24	22	12	8	10	20	15	29
l_101_Endogenous1,hsa-miR-140-5p|0,MIMAT0000431	104	150	109	39	131	190	108	116	71	251	396	421
l_102_Endogenous1,hsa-miR-141-3p|0,MIMAT0000432	46	32	35	30	59	86	17	23	19	45	70	51
l_103_Endogenous1,hsa-miR-142-3p|0,MIMAT0000434	38	61	30	12	44	49	22	22	19	27	25	42
l_104_Endogenous1,hsa-miR-142-5p|0,MIMAT0000433	9	7	4	12	7	8	3	4	3	14	9	15
l_105_Endogenous1,hsa-miR-143-3p|0.008,MIMAT0000435	28	23	18	21	20	29	6	20	12	33	32	42
l_106_Endogenous1,hsa-miR-144-3p|0,MIMAT0000436	9	16	16	16	22	20	8	10	17	14	15	20
l_107_Endogenous1,hsa-miR-145-5p|0,MIMAT0000437	28	22	13	17	26	34	15	17	13	22	32	44
l_108_Endogenous1,hsa-miR-146a-5p|0,MIMAT0000449	29	24	26	24	27	30	18	17	22	34	27	22
l_109_Endogenous1,hsa-miR-146b-3p|0,MIMAT0004766	4	7	7	7	10	7	7	12	11	8	13	9
l_110_Endogenous1,hsa-miR-146b-5p|0,MIMAT0002809	7	17	11	15	17	10	12	14	7	27	15	27
l_111_Endogenous1,hsa-miR-147a|0,MIMAT0000251	18	19	14	20	18	31	11	15	11	12	15	28
l_112_Endogenous1,hsa-miR-147b|0,MIMAT0004928	30	30	22	67	43	54	19	20	39	38	37	50
l_113_Endogenous1,hsa-miR-148a-3p|0,MIMAT0000243	2213	2280	1167	370	2145	3803	729	873	570	3450	5278	6549
l_114_Endogenous1,hsa-miR-148b-3p|0,MIMAT0000759	273	422	262	121	284	374	228	267	256	549	710	810
l_115_Endogenous1,hsa-miR-149-5p|0,MIMAT0000450	117	138	91	45	98	132	323	344	238	401	624	639
l_116_Endogenous1,hsa-miR-150-5p|0,MIMAT0000451	77	108	84	26	86	96	22	11	23	34	39	39
l_117_Endogenous1,hsa-miR-151a-3p|0,MIMAT0000757	138	264	128	28	184	320	109	104	61	367	547	605
l_118_Endogenous1,hsa-miR-151a-5p|0,MIMAT0004697	61	42	34	26	39	77	25	39	44	89	145	148
l_119_Endogenous1,hsa-miR-151b|0,MIMAT0010214	5	18	14	22	15	16	10	15	10	14	22	13
l_120_Endogenous1,hsa-miR-152-3p|0,MIMAT0000438	9	8	9	8	12	20	5	13	11	13	19	13
l_121_Endogenous1,hsa-miR-152-5p|0,MIMAT0026479	11	5	13	10	8	8	8	9	3	9	9	7
l_122_Endogenous1,hsa-miR-153-3p|0,MIMAT0000439	2	9	9	14	7	12	10	11	8	8	19	10
l_123_Endogenous1,hsa-miR-154-5p|0,MIMAT0000452	19	28	17	19	29	26	24	18	27	23	30	28
l_124_Endogenous1,hsa-miR-155-5p|0,MIMAT0000646	39	57	37	17	37	55	23	19	14	37	49	58
l_125_Endogenous1,hsa-miR-181a-2-3p|0,MIMAT0004558	33	23	28	44	39	40	40	25	28	43	47	45
l_126_Endogenous1,hsa-miR-181a-3p|0,MIMAT0000270	27	34	26	43	34	34	23	35	20	30	34	39
l_127_Endogenous1,hsa-miR-181a-5p|0,MIMAT0000256	99	82	43	34	51	78	106	152	143	300	472	491
l_128_Endogenous1,hsa-miR-181b-2-3p|0,MIMAT0031893	27	28	28	29	31	41	14	19	24	28	29	34
l_129_Endogenous1,hsa-miR-181b-5p+hsa-miR-181d-5p|0,MIMAT0000257	44	40	38	24	27	41	46	56	35	76	101	115
l_130_Endogenous1,hsa-miR-181c-5p|0,MIMAT0000258	18	11	15	14	18	12	10	14	16	19	19	22
l_131_Endogenous1,hsa-miR-181d-3p|0,MIMAT0026608	33	26	32	59	41	40	38	32	32	44	31	45
l_132_Endogenous1,hsa-miR-182-3p|0,MIMAT0000260	24	38	24	63	55	44	32	24	38	51	45	50
l_133_Endogenous1,hsa-miR-182-5p|0,MIMAT0000259	144	188	87	18	139	195	217	226	125	456	802	868
l_134_Endogenous1,hsa-miR-183-5p|0,MIMAT0000261	492	591	284	134	505	749	1099	1394	770	2136	3611	3649
l_135_Endogenous1,hsa-miR-184|0,MIMAT0000454	44	30	28	59	52	43	37	43	43	62	38	58
l_136_Endogenous1,hsa-miR-185-5p|0,MIMAT0000455	68	86	52	83	68	91	75	64	63	129	167	183
l_137_Endogenous1,hsa-miR-186-5p|0,MIMAT0000456	106	85	72	75	124	195	46	68	72	141	219	246
l_138_Endogenous1,hsa-miR-187-3p|0,MIMAT0000262	156	204	116	83	190	273	307	357	263	1061	1389	1555
l_139_Endogenous1,hsa-miR-188-3p|0,MIMAT0004613	16	17	28	31	36	25	16	16	20	20	29	18
l_140_Endogenous1,hsa-miR-188-5p|0,MIMAT0000457	81	95	73	43	124	109	44	50	39	72	64	71
l_141_Endogenous1,hsa-miR-190a-3p|0,MIMAT0026482	17	32	27	17	26	36	15	21	21	31	26	24
l_142_Endogenous1,hsa-miR-190a-5p|0,MIMAT0000458	24	32	16	13	29	39	22	17	22	34	43	44
l_143_Endogenous1,hsa-miR-190b|0,MIMAT0004929	18	16	12	19	13	22	8	14	16	21	20	19
l_144_Endogenous1,hsa-miR-191-5p|0,MIMAT0000440	2242	2839	2156	651	2314	3299	1804	2027	1726	3728	4760	4564
l_145_Endogenous1,hsa-miR-192-5p|0,MIMAT0000222	27	16	24	18	28	38	15	14	17	25	38	31
l_146_Endogenous1,hsa-miR-193a-3p|0,MIMAT0000459	21	26	18	21	27	35	11	20	23	27	27	22
l_147_Endogenous1,hsa-miR-193a-5p+hsa-miR-193b-5p|0,MIMAT0004614	28	18	22	9	14	26	12	11	10	27	33	42
l_148_Endogenous1,hsa-miR-193b-3p|0,MIMAT0002819	14	11	18	11	21	18	11	17	12	22	13	9
l_149_Endogenous1,hsa-miR-194-5p|0,MIMAT0000460	14	37	9	7	27	31	27	21	18	59	61	71
l_150_Endogenous1,hsa-miR-195-5p|0,MIMAT0000461	13	19	15	28	19	28	19	25	20	24	31	31
l_151_Endogenous1,hsa-miR-196a-3p|0,MIMAT0004562	17	23	25	19	27	31	10	18	15	28	20	28
l_152_Endogenous1,hsa-miR-196a-5p|0,MIMAT0000226	42	41	36	35	43	55	25	33	49	62	57	82
l_153_Endogenous1,hsa-miR-196b-5p|0,MIMAT0001080	10	10	16	16	17	28	13	19	9	12	20	12
l_154_Endogenous1,hsa-miR-197-3p|0,MIMAT0000227	114	101	66	25	82	128	70	104	54	208	273	259
l_155_Endogenous1,hsa-miR-197-5p|0,MIMAT0022691	34	39	47	68	58	42	29	34	28	53	48	45
l_156_Endogenous1,hsa-miR-198|0,MIMAT0000228	18	14	17	10	21	20	15	15	14	16	21	18
l_157_Endogenous1,hsa-miR-199a-3p+hsa-miR-199b-3p|0,MIMAT0000232	101	111	102	106	119	143	102	93	95	200	254	278
l_158_Endogenous1,hsa-miR-199a-5p|0,MIMAT0000231	32	35	31	59	56	57	53	44	45	80	67	78
l_159_Endogenous1,hsa-miR-199b-5p|0,MIMAT0000263	106	139	97	63	94	118	49	61	50	113	147	163
l_160_Endogenous1,hsa-miR-200a-3p|0,MIMAT0000682	52	51	45	81	73	66	36	44	43	64	59	77
l_161_Endogenous1,hsa-miR-200b-3p|0,MIMAT0000318	59	60	57	53	94	110	30	20	33	68	66	79
l_162_Endogenous1,hsa-miR-200c-3p|0,MIMAT0000617	269	529	220	64	465	794	46	55	40	173	273	269
l_163_Endogenous1,hsa-miR-202-3p|0,MIMAT0002811	11	11	12	8	12	17	14	10	7	19	16	22
l_164_Endogenous1,hsa-miR-203a-3p|0,MIMAT0000264	22	22	15	18	23	22	13	13	8	14	22	20
l_165_Endogenous1,hsa-miR-203a-5p|0,MIMAT0031890	24	27	27	70	45	25	23	38	31	40	37	35
l_166_Endogenous1,hsa-miR-204-5p|0,MIMAT0000265	105	133	76	23	140	285	30	32	28	156	232	240
l_167_Endogenous1,hsa-miR-205-5p|0,MIMAT0000266	972	1096	701	92	625	892	23	19	30	158	204	248
l_168_Endogenous1,hsa-miR-206|0,MIMAT0000462	20	12	27	15	16	23	122	147	119	191	236	230
l_169_Endogenous1,hsa-miR-208a-3p|0,MIMAT0000241	50	41	35	64	63	57	36	33	41	32	51	50
l_170_Endogenous1,hsa-miR-208b-3p|0,MIMAT0004960	38	43	47	84	46	46	46	41	45	50	36	53
l_171_Endogenous1,hsa-miR-208b-5p|0,MIMAT0026722	12	17	5	16	8	9	9	13	17	13	19	12
l_172_Endogenous1,hsa-miR-210-3p|0,MIMAT0000267	49	60	27	53	63	45	28	28	23	50	64	75
l_173_Endogenous1,hsa-miR-210-5p|0,MIMAT0026475	34	39	35	43	47	40	33	22	29	43	33	39
l_174_Endogenous1,hsa-miR-211-3p|0,MIMAT0022694	15	18	5	20	12	14	9	12	12	24	19	22
l_175_Endogenous1,hsa-miR-211-5p|0,MIMAT0000268	33	30	27	46	37	32	39	29	38	46	45	40
l_176_Endogenous1,hsa-miR-212-3p|0,MIMAT0000269	174	213	185	61	233	319	28	40	26	68	77	81
l_177_Endogenous1,hsa-miR-214-3p|0,MIMAT0000271	34	33	33	21	41	53	9	11	15	25	30	27
l_178_Endogenous1,hsa-miR-215-5p|0,MIMAT0000272	45	59	59	29	59	79	11	21	21	26	32	32
l_179_Endogenous1,hsa-miR-216a-5p|0,MIMAT0000273	14	17	17	22	17	30	15	18	14	27	24	42
l_180_Endogenous1,hsa-miR-216b-5p|0,MIMAT0004959	26	32	28	28	43	43	469	527	307	1290	1931	1913
l_181_Endogenous1,hsa-miR-217|0,MIMAT0000274	26	21	19	16	20	35	99	102	60	224	319	388
l_182_Endogenous1,hsa-miR-218-5p|0,MIMAT0000275	154	190	91	57	144	204	78	67	67	165	217	247
l_183_Endogenous1,hsa-miR-219a-1-3p|0,MIMAT0004567	18	17	11	27	25	17	22	9	23	24	25	20
l_184_Endogenous1,hsa-miR-219a-2-3p|0,MIMAT0004675	28	43	21	21	32	41	214	238	266	695	966	1020
l_185_Endogenous1,hsa-miR-219a-5p|0,MIMAT0000276	14	19	13	27	17	24	26	19	12	28	24	23
l_186_Endogenous1,hsa-miR-219b-3p|0,MIMAT0019748	14	9	15	18	14	29	14	10	18	15	15	15
l_187_Endogenous1,hsa-miR-221-3p|0,MIMAT0000278	770	1003	397	88	882	1750	71	88	64	519	928	1067
l_188_Endogenous1,hsa-miR-221-5p|0,MIMAT0004568	7	10	7	10	14	11	11	7	14	11	9	21
l_189_Endogenous1,hsa-miR-222-3p|0,MIMAT0000279	218	405	214	52	344	623	75	93	63	311	438	446
l_190_Endogenous1,hsa-miR-223-3p|0,MIMAT0000280	17	15	13	14	12	18	10	9	3	12	9	11
l_191_Endogenous1,hsa-miR-224-5p|0,MIMAT0000281	6	17	14	16	13	22	16	11	17	19	15	22
l_192_Endogenous1,hsa-miR-296-3p|0,MIMAT0004679	10	18	10	18	16	20	13	9	13	12	17	23
l_193_Endogenous1,hsa-miR-296-5p|0,MIMAT0000690	592	927	452	53	688	1076	184	236	113	759	1034	1138
l_194_Endogenous1,hsa-miR-297|0,MIMAT0004450	13	7	9	18	9	14	14	6	11	15	21	17
l_195_Endogenous1,hsa-miR-298|0,MIMAT0004901	13	16	11	22	23	17	16	12	14	17	19	28
l_196_Endogenous1,hsa-miR-299-3p|0,MIMAT0000687	27	31	29	49	30	27	26	16	27	35	36	35
l_197_Endogenous1,hsa-miR-299-5p|0,MIMAT0002890	29	35	26	64	38	37	25	38	37	48	31	44
l_198_Endogenous1,hsa-miR-300|0,MIMAT0004903	10	13	10	17	17	12	11	13	16	10	11	17
l_199_Endogenous1,hsa-miR-301a-3p|0,MIMAT0000688	170	188	158	118	221	313	152	142	122	447	551	819
l_200_Endogenous1,hsa-miR-301a-5p|0,MIMAT0022696	21	26	26	70	31	31	28	29	29	38	36	51
l_201_Endogenous1,hsa-miR-301b-3p|0,MIMAT0004958	46	76	54	61	80	93	48	52	58	119	134	139
l_202_Endogenous1,hsa-miR-301b-5p|0,MIMAT0032026	40	40	28	72	47	49	43	23	44	47	55	41
l_203_Endogenous1,hsa-miR-302a-3p|0,MIMAT0000684	82762	101323	70232	25854	91786	126769	5061	4372	5650	20207	24819	27187
l_204_Endogenous1,hsa-miR-302a-5p|0,MIMAT0000683	1400	1314	775	292	1532	2495	64	79	42	249	390	450
l_205_Endogenous1,hsa-miR-302b-3p|0,MIMAT0000715	212763	259025	202529	52179	245254	323509	8855	9200	8426	36081	45429	48617
l_206_Endogenous1,hsa-miR-302c-3p|0,MIMAT0000717	35147	36782	17581	6630	42874	71380	1605	1473	1624	11236	14369	15197
l_207_Endogenous1,hsa-miR-302d-3p|0.006,MIMAT0000718	57597	60534	43787	32803	50895	76527	3921	4945	4247	14618	19246	21896
l_208_Endogenous1,hsa-miR-302e|0,MIMAT0005931	28	20	21	24	30	35	29	21	18	23	20	22
l_209_Endogenous1,hsa-miR-302f|0,MIMAT0005932	22	9	13	9	15	24	14	10	15	14	19	11
l_210_Endogenous1,hsa-miR-320a|0,MIMAT0000510	21	20	22	18	18	22	14	10	9	27	27	28
l_211_Endogenous1,hsa-miR-320b|0,MIMAT0005792	10	10	6	22	14	12	14	13	9	21	21	15
l_212_Endogenous1,hsa-miR-320c|0,MIMAT0005793	2	13	6	15	14	13	4	13	6	16	21	16
l_213_Endogenous1,hsa-miR-320d|0,MIMAT0006764	18	11	8	14	17	21	12	9	9	20	20	27
l_214_Endogenous1,hsa-miR-320e|0,MIMAT0015072	42	40	27	16	26	31	19	36	12	70	80	103
l_215_Endogenous1,hsa-miR-323a-3p|0,MIMAT0000755	20	30	14	29	25	23	19	21	27	22	31	27
l_216_Endogenous1,hsa-miR-323a-5p|0,MIMAT0004696	8	11	4	20	11	19	8	10	3	20	15	14
l_217_Endogenous1,hsa-miR-323b-3p|0,MIMAT0015050	24	25	27	31	31	25	26	40	20	35	28	43
l_218_Endogenous1,hsa-miR-323b-5p|0,MIMAT0001630	7	16	7	9	12	20	10	8	11	18	15	21
l_219_Endogenous1,hsa-miR-324-3p|0,MIMAT0000762	27	30	32	67	50	43	38	36	50	56	50	57
l_220_Endogenous1,hsa-miR-324-5p|0,MIMAT0000761	40	55	36	11	58	103	59	82	50	285	424	512
l_221_Endogenous1,hsa-miR-325|0,MIMAT0000771	36	39	25	26	45	53	26	16	18	33	32	28
l_222_Endogenous1,hsa-miR-326|0,MIMAT0000756	15	16	15	11	17	16	12	11	14	17	21	22
l_223_Endogenous1,hsa-miR-328-3p|0,MIMAT0000752	5	7	12	13	8	10	9	17	9	9	12	14
l_224_Endogenous1,hsa-miR-328-5p|0,MIMAT0026486	33	38	37	45	48	35	32	32	37	46	40	43
l_225_Endogenous1,hsa-miR-329-3p|0,MIMAT0001629	10	14	16	18	26	19	17	16	21	14	20	16
l_226_Endogenous1,hsa-miR-329-5p|0,MIMAT0026555	21	30	24	27	38	55	25	27	24	26	33	34
l_227_Endogenous1,hsa-miR-330-3p|0,MIMAT0000751	14	9	11	9	20	13	18	12	6	24	36	27
l_228_Endogenous1,hsa-miR-330-5p|0,MIMAT0004693	28	22	30	20	24	29	29	19	20	22	21	35
l_229_Endogenous1,hsa-miR-331-3p|0,MIMAT0000760	99	134	58	28	133	277	100	172	71	502	693	888
l_230_Endogenous1,hsa-miR-331-5p|0,MIMAT0004700	14	14	8	12	8	20	7	7	15	16	20	23
l_231_Endogenous1,hsa-miR-335-5p|0,MIMAT0000765	44	49	43	51	64	72	35	36	36	102	155	193
l_232_Endogenous1,hsa-miR-337-3p|0,MIMAT0000754	43	33	35	40	44	43	20	28	25	41	39	44
l_233_Endogenous1,hsa-miR-337-5p|0,MIMAT0004695	24	36	33	63	38	33	24	31	52	34	42	34
l_234_Endogenous1,hsa-miR-338-5p|0,MIMAT0004701	20	22	18	46	28	30	27	21	19	19	18	25
l_235_Endogenous1,hsa-miR-339-3p|0,MIMAT0004702	26	26	26	23	30	43	7	14	17	24	22	28
l_236_Endogenous1,hsa-miR-339-5p|0,MIMAT0000764	11	11	16	20	15	23	10	13	14	17	20	16
l_237_Endogenous1,hsa-miR-340-5p|0,MIMAT0004692	424	416	299	79	246	364	348	412	309	596	930	1099
l_238_Endogenous1,hsa-miR-342-3p|0,MIMAT0000753	216	253	180	50	242	351	310	378	236	609	972	992
l_239_Endogenous1,hsa-miR-342-5p|0,MIMAT0004694	17	18	20	25	11	19	12	17	10	20	22	17
l_240_Endogenous1,hsa-miR-345-3p|0,MIMAT0022698	32	40	33	74	56	57	21	28	36	52	51	33
l_241_Endogenous1,hsa-miR-345-5p|0,MIMAT0000772	17	18	20	12	30	29	42	30	33	106	232	223
l_242_Endogenous1,hsa-miR-346|0,MIMAT0000773	19	23	12	25	38	10	16	21	22	27	24	22
l_243_Endogenous1,hsa-miR-361-3p|0,MIMAT0004682	28	38	22	20	35	51	27	36	36	77	83	80
l_244_Endogenous1,hsa-miR-361-5p|0,MIMAT0000703	368	485	274	63	321	569	252	276	201	870	1313	1507
l_245_Endogenous1,hsa-miR-362-3p|0,MIMAT0004683	29	31	17	16	37	56	30	40	20	99	139	156
l_246_Endogenous1,hsa-miR-362-5p|0,MIMAT0000705	52	82	54	54	72	87	119	119	101	196	298	289
l_247_Endogenous1,hsa-miR-363-3p|0,MIMAT0000707	2755	3459	2080	458	2820	4624	563	692	469	3619	5302	5854
l_248_Endogenous1,hsa-miR-363-5p|0,MIMAT0003385	20	18	17	30	18	24	5	21	15	31	34	26
l_249_Endogenous1,hsa-miR-365a-3p+hsa-miR-365b-3p|0,MIMAT0000710	252	181	90	112	190	357	61	50	60	239	353	364
l_250_Endogenous1,hsa-miR-365b-5p|0,MIMAT0022833	20	17	10	21	24	12	8	17	14	25	13	19
l_251_Endogenous1,hsa-miR-367-3p|0,MIMAT0000719	1024	1656	778	162	2055	4814	47	46	18	298	441	693
l_252_Endogenous1,hsa-miR-369-3p|0,MIMAT0000721	25	35	25	48	48	26	26	22	26	29	29	33
l_253_Endogenous1,hsa-miR-369-5p|0,MIMAT0001621	7	10	16	27	14	17	15	17	16	20	18	14
l_254_Endogenous1,hsa-miR-370-3p|0,MIMAT0000722	20	17	31	57	41	32	25	30	30	47	30	43
l_255_Endogenous1,hsa-miR-370-5p|0,MIMAT0026483	14	8	17	11	22	21	18	19	10	14	14	17
l_256_Endogenous1,hsa-miR-371a-5p|0,MIMAT0004687	61	62	38	10	46	55	15	23	21	32	35	27
l_257_Endogenous1,hsa-miR-371b-5p|0,MIMAT0019892	14	22	15	12	20	17	12	3	13	17	18	18
l_258_Endogenous1,hsa-miR-372-3p|0,MIMAT0000724	756	560	250	145	603	990	40	31	37	128	162	158
l_259_Endogenous1,hsa-miR-373-3p|0,MIMAT0000726	342	446	186	45	308	434	19	28	20	55	73	94
l_260_Endogenous1,hsa-miR-374a-3p|0,MIMAT0004688	15	14	15	15	26	32	11	17	11	7	11	17
l_261_Endogenous1,hsa-miR-374a-5p|0,MIMAT0000727	2571	4336	3457	528	3124	4591	1224	1271	1036	2462	3281	4131
l_262_Endogenous1,hsa-miR-374b-5p|0,MIMAT0004955	435	688	321	81	597	1073	171	253	159	753	1232	1341
l_263_Endogenous1,hsa-miR-374c-5p|0,MIMAT0018443	6	9	10	17	12	20	6	8	7	13	14	9
l_264_Endogenous1,hsa-miR-375|0,MIMAT0000728	13	24	17	16	13	27	75	61	57	230	416	430
l_265_Endogenous1,hsa-miR-376a-2-5p|0,MIMAT0022928	22	32	24	20	25	40	22	17	17	31	19	22
l_266_Endogenous1,hsa-miR-376a-3p|0,MIMAT0000729	31	33	27	42	30	38	23	44	41	54	45	38
l_267_Endogenous1,hsa-miR-376b-3p|0,MIMAT0002172	11	10	10	12	17	10	19	6	10	12	21	35
l_268_Endogenous1,hsa-miR-376c-3p|0,MIMAT0000720	16	21	12	19	17	17	17	14	19	18	23	20
l_269_Endogenous1,hsa-miR-376c-5p|0,MIMAT0022861	19	32	25	41	31	41	29	19	27	28	31	32
l_270_Endogenous1,hsa-miR-377-3p|0,MIMAT0000730	11	19	12	10	16	18	18	17	14	16	16	23
l_271_Endogenous1,hsa-miR-378b|0,MIMAT0014999	14	21	16	25	22	32	15	11	14	14	22	22
l_272_Endogenous1,hsa-miR-378c|0,MIMAT0016847	10	21	15	20	19	17	15	13	12	20	23	27
l_273_Endogenous1,hsa-miR-378d|0,MIMAT0018926	35	23	21	55	27	24	21	22	27	22	37	35
l_274_Endogenous1,hsa-miR-378e|0.021,MIMAT0018927	169	146	88	69	119	183	56	50	33	149	257	249
l_275_Endogenous1,hsa-miR-378f|0,MIMAT0018932	36	32	39	66	52	54	36	34	29	52	50	52
l_276_Endogenous1,hsa-miR-378g|0,MIMAT0018937	35	52	33	62	75	52	68	52	60	90	97	126
l_277_Endogenous1,hsa-miR-378h|0,MIMAT0018984	48	54	57	54	69	67	21	27	31	50	56	57
l_278_Endogenous1,hsa-miR-378i|0,MIMAT0019074	102	147	76	59	128	167	127	120	122	274	346	314
l_279_Endogenous1,hsa-miR-379-5p|0,MIMAT0000733	71	73	43	28	69	108	19	30	15	46	60	47
l_280_Endogenous1,hsa-miR-380-3p|0,MIMAT0000735	21	28	14	22	29	28	20	18	16	28	29	16
l_281_Endogenous1,hsa-miR-381-3p|0,MIMAT0000736	16	15	26	22	27	22	20	18	16	19	23	18
l_282_Endogenous1,hsa-miR-381-5p|0,MIMAT0022862	13	26	15	28	14	14	15	11	18	24	19	19
l_283_Endogenous1,hsa-miR-382-3p|0,MIMAT0022697	14	17	18	14	19	22	13	13	19	15	16	30
l_284_Endogenous1,hsa-miR-382-5p|0,MIMAT0000737	13	31	13	20	31	35	17	10	19	16	25	21
l_285_Endogenous1,hsa-miR-383-5p|0,MIMAT0000738	16	4	11	18	23	9	10	11	8	16	23	26
l_286_Endogenous1,hsa-miR-384|0,MIMAT0001075	15	17	17	21	20	23	17	14	8	28	17	19
l_287_Endogenous1,hsa-miR-409-3p|0,MIMAT0001639	10	3	7	3	6	13	5	2	7	13	12	20
l_288_Endogenous1,hsa-miR-409-5p|0,MIMAT0001638	7	3	4	12	12	11	8	9	8	7	15	12
l_289_Endogenous1,hsa-miR-410-3p|0,MIMAT0002171	18	12	8	22	22	24	11	7	18	18	21	20
l_290_Endogenous1,hsa-miR-411-5p|0,MIMAT0003329	22	24	19	14	32	24	17	16	17	31	19	24
l_291_Endogenous1,hsa-miR-412-3p|0,MIMAT0002170	24	28	28	53	33	30	32	30	39	35	35	22
l_292_Endogenous1,hsa-miR-421|0,MIMAT0003339	758	743	476	248	573	905	440	465	448	1029	1450	1378
l_293_Endogenous1,hsa-miR-422a|0.021,MIMAT0001339	199	137	94	23	137	216	73	90	59	217	288	296
l_294_Endogenous1,hsa-miR-423-3p|0,MIMAT0001340	133	171	94	37	164	237	57	72	41	216	366	366
l_295_Endogenous1,hsa-miR-423-5p|0,MIMAT0004748	369	216	191	47	130	201	121	169	100	233	391	370
l_296_Endogenous1,hsa-miR-424-5p|0,MIMAT0001341	118	109	146	69	143	304	131	95	172	298	494	597
l_297_Endogenous1,hsa-miR-425-5p|0,MIMAT0003393	50	96	57	18	74	153	31	47	21	104	161	168
l_298_Endogenous1,hsa-miR-429|0,MIMAT0001536	12	22	14	16	26	21	9	10	16	15	15	21
l_299_Endogenous1,hsa-miR-431-5p|0,MIMAT0001625	15	9	13	11	10	15	11	15	8	16	11	12
l_300_Endogenous1,hsa-miR-432-5p|0,MIMAT0002814	18	25	9	9	10	17	8	14	5	17	14	16
l_301_Endogenous1,hsa-miR-433-3p|0,MIMAT0001627	10	7	20	15	13	16	4	13	10	10	19	16
l_302_Endogenous1,hsa-miR-433-5p|0,MIMAT0026554	28	34	25	23	23	30	15	16	24	24	23	31
l_303_Endogenous1,hsa-miR-448|0,MIMAT0001532	47	38	24	68	47	36	40	33	47	41	26	44
l_304_Endogenous1,hsa-miR-449a|0,MIMAT0001541	18	33	22	30	43	32	19	24	19	47	47	82
l_305_Endogenous1,hsa-miR-449b-5p|0,MIMAT0003327	31	38	34	45	42	39	31	24	34	40	50	41
l_306_Endogenous1,hsa-miR-449c-5p|0,MIMAT0010251	19	23	24	22	27	30	11	14	18	24	22	24
l_307_Endogenous1,hsa-miR-450a-1-3p|0,MIMAT0022700	16	22	16	17	27	31	14	20	15	21	25	31
l_308_Endogenous1,hsa-miR-450a-2-3p|0,MIMAT0031074	34	45	29	61	43	60	36	44	31	47	56	51
l_309_Endogenous1,hsa-miR-450a-5p|0,MIMAT0001545	127	143	122	38	83	153	52	60	51	157	164	181
l_310_Endogenous1,hsa-miR-450b-3p|0,MIMAT0004910	18	23	10	16	14	24	12	13	12	15	12	11
l_311_Endogenous1,hsa-miR-450b-5p|0,MIMAT0004909	36	42	37	18	46	56	16	18	14	41	49	50
l_312_Endogenous1,hsa-miR-451a|0,MIMAT0001631	32	38	24	13	43	40	14	13	6	20	17	14
l_313_Endogenous1,hsa-miR-452-5p|0,MIMAT0001635	7	6	7	5	10	7	5	8	10	15	10	11
l_314_Endogenous1,hsa-miR-454-3p|0,MIMAT0003885	69	77	53	33	86	130	53	50	43	173	313	336
l_315_Endogenous1,hsa-miR-455-3p|0,MIMAT0004784	73	52	25	27	77	108	27	22	30	55	104	123
l_316_Endogenous1,hsa-miR-455-5p|0,MIMAT0003150	59	76	47	64	67	110	37	43	43	73	79	91
l_317_Endogenous1,hsa-miR-483-3p|0,MIMAT0002173	10	14	20	13	13	18	15	20	14	22	35	41
l_318_Endogenous1,hsa-miR-483-5p|0,MIMAT0004761	8	15	6	11	11	15	12	7	12	14	12	14
l_319_Endogenous1,hsa-miR-484|0,MIMAT0002174	23	9	19	13	21	24	17	20	6	37	60	71
l_320_Endogenous1,hsa-miR-485-3p|0,MIMAT0002176	17	19	21	22	22	20	18	11	23	20	28	25
l_321_Endogenous1,hsa-miR-485-5p|0,MIMAT0002175	7	17	7	13	17	16	10	8	7	14	15	14
l_322_Endogenous1,hsa-miR-486-3p|0,MIMAT0004762	6	9	9	13	12	22	38	24	22	32	37	49
l_323_Endogenous1,hsa-miR-487a-3p|0,MIMAT0002178	22	34	27	57	43	37	20	25	18	35	36	37
l_324_Endogenous1,hsa-miR-487b-3p|0,MIMAT0003180	25	13	18	34	26	33	15	13	18	19	19	32
l_325_Endogenous1,hsa-miR-487b-5p|0,MIMAT0026614	26	29	37	61	43	44	33	21	35	40	44	36
l_326_Endogenous1,hsa-miR-488-3p|0,MIMAT0004763	41	34	23	32	35	42	20	21	26	30	25	30
l_327_Endogenous1,hsa-miR-489-3p|0,MIMAT0002805	26	32	35	25	63	71	13	13	13	45	46	53
l_328_Endogenous1,hsa-miR-490-3p|0,MIMAT0002806	23	27	20	19	26	33	14	13	21	23	23	22
l_329_Endogenous1,hsa-miR-490-5p|0,MIMAT0004764	5	10	11	14	15	13	8	9	13	11	11	9
l_330_Endogenous1,hsa-miR-491-3p|0,MIMAT0004765	22	24	17	32	24	41	18	20	19	37	42	44
l_331_Endogenous1,hsa-miR-491-5p|0,MIMAT0002807	16	25	19	18	32	26	19	29	20	46	47	45
l_332_Endogenous1,hsa-miR-492|0,MIMAT0002812	4	11	4	17	10	11	8	12	8	15	13	12
l_333_Endogenous1,hsa-miR-493-3p|0,MIMAT0003161	20	21	18	22	20	29	15	14	12	30	30	20
l_334_Endogenous1,hsa-miR-494-3p|0.099,MIMAT0002816	931	751	420	92	544	1001	219	286	131	843	1132	1218
l_335_Endogenous1,hsa-miR-494-5p|0,MIMAT0026607	3	15	2	18	17	12	12	11	17	23	12	17
l_336_Endogenous1,hsa-miR-495-3p|0,MIMAT0002817	23	44	30	59	42	64	20	40	34	58	58	51
l_337_Endogenous1,hsa-miR-495-5p|0,MIMAT0022924	24	19	26	76	49	33	32	31	50	53	53	51
l_338_Endogenous1,hsa-miR-496|0,MIMAT0002818	17	23	16	26	19	18	11	11	11	22	14	19
l_339_Endogenous1,hsa-miR-497-5p|0,MIMAT0002820	35	42	44	70	60	61	36	33	34	60	40	53
l_340_Endogenous1,hsa-miR-498|0,MIMAT0002824	55	54	42	30	79	105	18	19	23	31	41	47
l_341_Endogenous1,hsa-miR-499a-3p|0,MIMAT0004772	19	33	23	26	16	29	17	17	15	23	22	20
l_342_Endogenous1,hsa-miR-499a-5p|0,MIMAT0002870	16	23	19	31	32	34	21	31	25	31	30	32
l_343_Endogenous1,hsa-miR-499b-3p|0,MIMAT0019898	14	8	10	10	16	24	8	14	11	8	16	23
l_344_Endogenous1,hsa-miR-499b-5p|0,MIMAT0019897	10	16	17	21	25	29	17	20	18	22	14	18
l_345_Endogenous1,hsa-miR-500a-5p+hsa-miR-501-5p|0,MIMAT0004773	15	55	13	10	34	44	37	56	24	101	115	149
l_346_Endogenous1,hsa-miR-501-3p|0,MIMAT0004774	13	18	12	8	16	17	16	15	11	21	24	29
l_347_Endogenous1,hsa-miR-502-3p|0,MIMAT0004775	20	27	23	25	25	29	22	25	19	28	33	25
l_348_Endogenous1,hsa-miR-502-5p|0.005,MIMAT0002873	38	29	25	53	56	36	28	24	22	41	48	48
l_349_Endogenous1,hsa-miR-503-3p|0,MIMAT0022925	21	19	14	17	20	30	12	23	11	12	14	28
l_350_Endogenous1,hsa-miR-503-5p|0,MIMAT0002874	92	78	80	47	103	134	37	44	53	90	94	110
l_351_Endogenous1,hsa-miR-504-3p|0,MIMAT0026612	14	22	11	15	22	22	10	14	21	21	21	16
l_352_Endogenous1,hsa-miR-504-5p|0,MIMAT0002875	28	42	22	20	44	60	17	15	14	29	38	33
l_353_Endogenous1,hsa-miR-505-3p|0,MIMAT0002876	75	81	52	35	88	130	43	58	22	110	147	167
l_354_Endogenous1,hsa-miR-506-3p|0,MIMAT0002878	10	12	14	15	19	14	18	14	16	20	19	15
l_355_Endogenous1,hsa-miR-506-5p|0,MIMAT0022701	18	11	21	30	22	28	20	15	19	16	19	24
l_356_Endogenous1,hsa-miR-507|0,MIMAT0002879	8	12	14	27	14	23	12	12	13	17	19	30
l_357_Endogenous1,hsa-miR-508-3p|0,MIMAT0002880	7	7	14	18	14	25	12	13	9	23	16	24
l_358_Endogenous1,hsa-miR-508-5p|0,MIMAT0004778	13	28	29	40	41	26	27	25	32	31	28	37
l_359_Endogenous1,hsa-miR-509-3p|0,MIMAT0002881	21	20	18	23	30	23	20	17	19	24	19	24
l_360_Endogenous1,hsa-miR-509-3-5p|0,MIMAT0004975	16	20	11	18	18	26	14	18	12	23	16	20
l_361_Endogenous1,hsa-miR-509-5p|0,MIMAT0004779	21	20	13	36	26	35	14	17	22	24	30	31
l_362_Endogenous1,hsa-miR-510-3p|0,MIMAT0026613	36	30	29	65	37	41	43	36	32	33	37	35
l_363_Endogenous1,hsa-miR-510-5p|0,MIMAT0002882	13	10	9	13	18	17	10	12	7	14	17	10
l_364_Endogenous1,hsa-miR-511-5p|0,MIMAT0002808	18	14	20	19	14	15	15	21	11	19	25	16
l_365_Endogenous1,hsa-miR-512-3p|0,MIMAT0002823	400	591	472	163	594	700	15	14	20	26	26	33
l_366_Endogenous1,hsa-miR-512-5p|0,MIMAT0002822	608	748	507	142	699	956	49	35	35	82	105	97
l_367_Endogenous1,hsa-miR-513a-3p|0,MIMAT0004777	34	23	19	31	37	20	25	23	36	38	38	32
l_368_Endogenous1,hsa-miR-513a-5p|0,MIMAT0002877	9	22	15	10	12	23	11	9	6	17	23	23
l_369_Endogenous1,hsa-miR-513b-5p|0,MIMAT0005788	14	24	15	18	20	35	17	20	25	12	24	22
l_370_Endogenous1,hsa-miR-513c-3p|0,MIMAT0022728	12	12	12	12	16	25	11	13	18	19	16	17
l_371_Endogenous1,hsa-miR-513c-5p|0,MIMAT0005789	10	17	20	18	27	33	21	10	23	30	29	30
l_372_Endogenous1,hsa-miR-514a-3p|0,MIMAT0002883	28	36	42	64	55	34	32	31	35	45	36	55
l_373_Endogenous1,hsa-miR-514a-5p|0,MIMAT0022702	22	16	12	19	22	18	10	14	18	18	18	20
l_374_Endogenous1,hsa-miR-514b-3p|0,MIMAT0015088	6	10	16	18	10	11	13	12	12	17	12	9
l_375_Endogenous1,hsa-miR-514b-5p|0,MIMAT0015087	57	40	41	80	76	76	41	53	54	57	62	57
l_376_Endogenous1,hsa-miR-515-3p|0,MIMAT0002827	162	211	128	38	190	282	20	11	21	36	40	33
l_377_Endogenous1,hsa-miR-515-5p|0,MIMAT0002826	142	184	97	31	195	379	13	8	16	26	31	32
l_378_Endogenous1,hsa-miR-516a-3p+hsa-miR-516b-3p|0,MIMAT0006778	16	15	19	17	33	26	9	9	5	16	15	22
l_379_Endogenous1,hsa-miR-516a-5p|0,MIMAT0004770	11	20	10	21	14	12	19	18	6	9	12	8
l_380_Endogenous1,hsa-miR-516b-5p|0,MIMAT0002859	30	36	24	10	39	55	13	17	9	30	32	29
l_381_Endogenous1,hsa-miR-517a-3p|0,MIMAT0002852	167	144	101	44	150	209	25	25	32	37	57	71
l_382_Endogenous1,hsa-miR-517b-3p|0,MIMAT0002857	40	48	32	25	43	78	14	9	17	21	23	24
l_383_Endogenous1,hsa-miR-517c-3p+hsa-miR-519a-3p|0,MIMAT0002866	172	144	93	57	186	289	32	22	37	63	66	97
l_384_Endogenous1,hsa-miR-518b|0,MIMAT0002844	42	46	24	19	39	51	9	10	8	23	32	21
l_385_Endogenous1,hsa-miR-518c-3p|0,MIMAT0002848	26	40	16	19	45	78	12	17	18	17	21	17
l_386_Endogenous1,hsa-miR-518d-3p|0,MIMAT0002864	14	19	13	19	34	39	10	15	24	22	25	22
l_387_Endogenous1,hsa-miR-518e-3p|0,MIMAT0002861	136	143	81	53	214	269	13	20	14	35	48	42
l_388_Endogenous1,hsa-miR-518f-3p|0,MIMAT0002842	69	107	89	36	92	214	14	22	16	38	39	48
l_389_Endogenous1,hsa-miR-519b-3p|0,MIMAT0002837	56	66	40	30	55	72	17	11	17	19	24	25
l_390_Endogenous1,hsa-miR-519b-5p+hsa-miR-519c-5p+hsa-miR-523-5p+hsa-miR-518e-5p+hsa-miR-522-5p+hsa-miR-519a-5p|0,MIMAT0005454	91	125	93	40	98	166	16	13	16	36	21	43
l_391_Endogenous1,hsa-miR-519c-3p|0,MIMAT0002832	80	72	61	67	77	95	41	39	41	44	41	46
l_392_Endogenous1,hsa-miR-519d-3p|0,MIMAT0002853	102	95	75	30	82	118	24	22	25	33	43	47
l_393_Endogenous1,hsa-miR-519e-3p|0,MIMAT0002829	28	23	22	18	24	32	13	8	9	21	16	16
l_394_Endogenous1,hsa-miR-520a-3p|0,MIMAT0002834	9	9	9	18	12	14	11	6	7	8	9	17
l_395_Endogenous1,hsa-miR-520a-5p|0,MIMAT0002833	289	362	178	45	328	464	22	17	7	53	66	69
l_396_Endogenous1,hsa-miR-520b|0,MIMAT0002843	61	51	39	20	64	70	12	6	14	18	25	14
l_397_Endogenous1,hsa-miR-520c-3p|0,MIMAT0002846	99	104	53	30	92	132	19	25	24	34	27	33
l_398_Endogenous1,hsa-miR-520d-3p|0,MIMAT0002856	36	43	21	31	35	64	13	11	18	22	27	22
l_399_Endogenous1,hsa-miR-520d-5p+hsa-miR-527+hsa-miR-518a-5p|0,MIMAT0002855	6	7	5	10	6	15	7	7	2	3	9	15
l_400_Endogenous1,hsa-miR-520e|0,MIMAT0002825	6	28	15	9	19	23	6	14	9	19	15	18
l_401_Endogenous1,hsa-miR-520f-3p|0,MIMAT0002830	45	36	28	11	33	41	7	9	11	18	16	26
l_402_Endogenous1,hsa-miR-520g-3p|0,MIMAT0002858	13	11	18	10	6	30	1	8	11	9	9	21
l_403_Endogenous1,hsa-miR-520h|0,MIMAT0002867	29	17	14	5	41	36	7	20	9	34	22	38
l_404_Endogenous1,hsa-miR-521|0,MIMAT0002854	83	93	54	62	112	133	28	33	40	47	48	54
l_405_Endogenous1,hsa-miR-522-3p|0,MIMAT0002868	179	167	127	74	158	208	47	35	47	53	71	66
l_406_Endogenous1,hsa-miR-523-3p|0,MIMAT0002840	12	15	15	16	13	16	12	6	13	12	12	17
l_407_Endogenous1,hsa-miR-524-3p|0,MIMAT0002850	14	19	22	20	17	17	15	10	10	19	18	27
l_408_Endogenous1,hsa-miR-525-3p|0,MIMAT0002839	31	23	26	10	47	113	6	10	10	7	2	16
l_409_Endogenous1,hsa-miR-525-5p|0,MIMAT0002838	86	103	72	69	119	168	39	29	43	50	58	66
l_410_Endogenous1,hsa-miR-526a+hsa-miR-518c-5p+hsa-miR-518d-5p|0,MIMAT0002845	91	147	75	58	154	218	35	24	37	42	48	35
l_411_Endogenous1,hsa-miR-526b-5p|0,MIMAT0002835	112	109	77	67	147	149	32	32	42	49	44	61
l_412_Endogenous1,hsa-miR-532-3p|0,MIMAT0004780	37	30	28	71	40	51	32	41	34	54	66	62
l_413_Endogenous1,hsa-miR-532-5p|0,MIMAT0002888	43	34	24	14	36	37	35	33	34	100	113	134
l_414_Endogenous1,hsa-miR-539-3p|0,MIMAT0022705	11	15	15	22	20	22	20	17	14	24	27	17
l_415_Endogenous1,hsa-miR-539-5p|0,MIMAT0003163	12	24	9	14	17	23	6	15	7	11	15	17
l_416_Endogenous1,hsa-miR-541-3p|0,MIMAT0004920	17	23	13	16	24	28	15	12	10	12	20	10
l_417_Endogenous1,hsa-miR-542-3p|0,MIMAT0003389	38	49	42	79	58	58	32	32	40	44	64	73
l_418_Endogenous1,hsa-miR-542-5p|0,MIMAT0003340	16	19	12	26	17	36	12	15	17	19	18	25
l_419_Endogenous1,hsa-miR-543|0,MIMAT0004954	32	39	48	69	54	54	35	35	42	56	59	49
l_420_Endogenous1,hsa-miR-544a|0,MIMAT0003164	9	11	13	19	16	20	18	13	20	18	24	23
l_421_Endogenous1,hsa-miR-545-3p|0,MIMAT0003165	9	7	10	13	8	19	6	6	7	10	17	14
l_422_Endogenous1,hsa-miR-548aa+hsa-miR-548t-3p|0.004,MIMAT0018447	24	32	30	18	26	43	23	18	18	37	25	28
l_423_Endogenous1,hsa-miR-548ad-3p|0,MIMAT0018946	16	26	18	42	20	25	21	21	19	22	17	33
l_424_Endogenous1,hsa-miR-548ah-5p|0,MIMAT0018972	26	41	32	26	39	50	18	20	25	34	28	30
l_425_Endogenous1,hsa-miR-548ai+hsa-miR-570-5p|0,MIMAT0018989	26	20	21	22	31	31	22	13	18	26	30	19
l_426_Endogenous1,hsa-miR-548ak|0,MIMAT0019013	10	12	11	14	15	22	13	12	15	28	20	16
l_427_Endogenous1,hsa-miR-548al|0,MIMAT0019024	37	44	31	34	30	54	37	29	25	45	39	40
l_428_Endogenous1,hsa-miR-548ar-3p|0,MIMAT0022266	41	31	32	59	42	53	30	35	38	48	52	40
l_429_Endogenous1,hsa-miR-548ar-5p|0.004,MIMAT0022265	113	199	102	41	203	230	73	62	45	212	237	374
l_430_Endogenous1,hsa-miR-548a-3p|0,MIMAT0003251	5	10	13	6	16	13	10	7	7	8	10	9
l_431_Endogenous1,hsa-miR-548a-5p|0,MIMAT0004803	31	38	36	69	37	36	28	32	43	26	40	34
l_432_Endogenous1,hsa-miR-548b-3p|0,MIMAT0003254	19	38	26	16	36	71	19	16	22	40	53	56
l_433_Endogenous1,hsa-miR-548c-5p+hsa-miR-548o-5p+hsa-miR-548am-5p|0,MIMAT0004806	9	10	9	10	16	10	4	7	9	5	11	8
l_434_Endogenous1,hsa-miR-548d-3p|0,MIMAT0003323	19	15	14	15	24	24	14	15	11	14	22	19
l_435_Endogenous1,hsa-miR-548d-5p|0,MIMAT0004812	20	20	26	23	30	23	17	22	24	40	37	43
l_436_Endogenous1,hsa-miR-548e-3p|0,MIMAT0005874	5	9	10	7	12	10	12	8	10	16	14	10
l_437_Endogenous1,hsa-miR-548e-5p|0,MIMAT0026736	41	52	51	72	57	57	46	47	40	62	57	53
l_438_Endogenous1,hsa-miR-548g-3p|0,MIMAT0005912	21	23	25	59	30	32	22	26	29	42	43	45
l_439_Endogenous1,hsa-miR-548h-5p|0,MIMAT0005928	13	14	16	18	16	24	9	9	18	18	25	25
l_440_Endogenous1,hsa-miR-548i|0,MIMAT0005935	14	29	28	18	28	40	15	15	23	20	22	21
l_441_Endogenous1,hsa-miR-548j-3p|0,MIMAT0026737	20	12	20	37	31	20	24	17	24	30	33	16
l_442_Endogenous1,hsa-miR-548j-5p|0,MIMAT0005875	19	14	8	13	13	15	16	16	9	16	19	26
l_443_Endogenous1,hsa-miR-548k|0,MIMAT0005882	13	11	13	26	16	14	14	7	8	16	3	19
l_444_Endogenous1,hsa-miR-548l|0,MIMAT0005889	19	26	14	20	19	26	12	24	18	29	19	27
l_445_Endogenous1,hsa-miR-548m|0,MIMAT0005917	38	39	37	60	61	38	44	32	31	47	39	45
l_446_Endogenous1,hsa-miR-548n|0,MIMAT0005916	20	22	15	30	14	20	15	15	20	14	21	25
l_447_Endogenous1,hsa-miR-548o-3p+hsa-miR-548ah-3p+hsa-miR-548av-3p|0,MIMAT0005919	13	6	9	14	13	15	10	9	12	17	12	18
l_448_Endogenous1,hsa-miR-548q|0,MIMAT0011163	15	15	14	20	24	28	17	7	9	25	27	33
l_449_Endogenous1,hsa-miR-548v|0,MIMAT0015020	29	15	26	55	34	27	34	32	30	33	29	32
l_450_Endogenous1,hsa-miR-548y|0,MIMAT0018354	45	55	43	74	62	58	38	49	40	66	62	55
l_451_Endogenous1,hsa-miR-548z+hsa-miR-548h-3p|0,MIMAT0018446	12	9	8	13	14	24	9	12	17	20	20	14
l_452_Endogenous1,hsa-miR-549a|0,MIMAT0003333	29	25	27	24	37	24	11	20	12	24	28	31
l_453_Endogenous1,hsa-miR-550a-5p|0,MIMAT0004800	10	16	7	12	17	7	9	9	11	13	12	8
l_454_Endogenous1,hsa-miR-551a|0,MIMAT0003214	27	47	28	28	51	85	32	26	21	181	300	370
l_455_Endogenous1,hsa-miR-551b-3p|0,MIMAT0003233	69	45	46	57	58	80	221	211	260	863	1160	1409
l_456_Endogenous1,hsa-miR-552-3p|0,MIMAT0003215	15	13	11	25	17	16	18	15	15	17	16	10
l_457_Endogenous1,hsa-miR-553|0,MIMAT0003216	9	13	12	23	15	16	11	9	18	8	19	19
l_458_Endogenous1,hsa-miR-554|0,MIMAT0003217	13	22	21	28	20	23	9	8	19	14	17	18
l_459_Endogenous1,hsa-miR-555|0,MIMAT0003219	19	22	21	14	27	41	15	15	10	12	20	27
l_460_Endogenous1,hsa-miR-556-3p|0,MIMAT0004793	10	9	10	15	12	12	10	9	10	11	15	16
l_461_Endogenous1,hsa-miR-556-5p|0,MIMAT0003220	45	39	34	56	48	43	27	33	46	43	36	40
l_462_Endogenous1,hsa-miR-561-3p|0,MIMAT0003225	2	3	7	11	7	10	5	5	7	4	9	12
l_463_Endogenous1,hsa-miR-561-5p|0,MIMAT0022706	21	28	19	27	30	33	19	22	14	22	28	46
l_464_Endogenous1,hsa-miR-562|0,MIMAT0003226	6	12	17	23	16	16	10	11	14	13	13	16
l_465_Endogenous1,hsa-miR-563|0,MIMAT0003227	33	35	25	71	51	48	39	42	56	45	49	47
l_466_Endogenous1,hsa-miR-564|0,MIMAT0003228	13	20	15	16	19	21	9	14	12	25	17	15
l_467_Endogenous1,hsa-miR-566|0,MIMAT0003230	17	14	11	16	15	15	9	19	13	9	18	15
l_468_Endogenous1,hsa-miR-567|0,MIMAT0003231	12	16	9	17	17	16	8	6	8	21	16	11
l_469_Endogenous1,hsa-miR-568|0,MIMAT0003232	8	14	7	13	12	14	14	7	10	22	14	15
l_470_Endogenous1,hsa-miR-570-3p|0.004,MIMAT0003235	24	19	16	13	23	21	14	12	12	23	22	16
l_471_Endogenous1,hsa-miR-571|0,MIMAT0003236	8	14	16	11	15	20	10	10	17	14	20	16
l_472_Endogenous1,hsa-miR-572|0,MIMAT0003237	33	47	39	45	52	54	33	23	28	36	38	38
l_473_Endogenous1,hsa-miR-573|0,MIMAT0003238	11	10	10	12	11	11	13	7	11	9	17	8
l_474_Endogenous1,hsa-miR-574-3p|0,MIMAT0003239	55	59	32	55	57	63	22	19	36	42	49	45
l_475_Endogenous1,hsa-miR-574-5p|0,MIMAT0004795	125	123	69	46	109	179	29	28	37	54	82	66
l_476_Endogenous1,hsa-miR-575|0,MIMAT0003240	54	54	42	36	62	73	11	27	21	41	35	37
l_477_Endogenous1,hsa-miR-576-3p|0,MIMAT0004796	30	25	36	60	45	41	38	31	37	38	40	30
l_478_Endogenous1,hsa-miR-576-5p|0,MIMAT0003241	15	15	7	36	21	26	14	21	27	20	16	18
l_479_Endogenous1,hsa-miR-577|0,MIMAT0003242	73	98	75	34	98	140	29	15	23	51	65	52
l_480_Endogenous1,hsa-miR-578|0,MIMAT0003243	7	18	18	20	16	14	11	14	16	10	16	26
l_481_Endogenous1,hsa-miR-579-3p|0.128,MIMAT0003244	1290	842	426	98	645	1163	236	251	172	1021	1492	1786
l_482_Endogenous1,hsa-miR-579-5p|0,MIMAT0026616	37	48	40	30	43	65	25	23	23	25	30	36
l_483_Endogenous1,hsa-miR-580-3p|0,MIMAT0003245	5	5	9	12	15	13	17	10	12	7	13	21
l_484_Endogenous1,hsa-miR-582-3p|0,MIMAT0004797	20	14	20	46	38	45	20	14	26	37	30	24
l_485_Endogenous1,hsa-miR-582-5p|0,MIMAT0003247	24	39	33	48	36	30	38	38	51	79	154	162
l_486_Endogenous1,hsa-miR-584-3p|0,MIMAT0022708	42	51	36	78	55	45	42	29	52	51	50	52
l_487_Endogenous1,hsa-miR-584-5p|0,MIMAT0003249	21	25	20	23	30	38	11	17	14	32	24	35
l_488_Endogenous1,hsa-miR-585-3p|0,MIMAT0003250	52	40	38	93	66	43	48	37	40	55	50	52
l_489_Endogenous1,hsa-miR-587|0,MIMAT0003253	24	20	22	25	24	32	17	21	13	17	17	17
l_490_Endogenous1,hsa-miR-589-5p|0,MIMAT0004799	18	10	21	26	16	18	16	12	20	12	13	23
l_491_Endogenous1,hsa-miR-590-3p|0,MIMAT0004801	6	14	5	7	6	7	4	12	3	7	14	11
l_492_Endogenous1,hsa-miR-590-5p|0,MIMAT0003258	53	98	50	21	85	143	34	27	13	89	162	192
l_493_Endogenous1,hsa-miR-591|0,MIMAT0003259	25	30	14	15	25	29	13	9	24	21	15	20
l_494_Endogenous1,hsa-miR-592|0,MIMAT0003260	34	40	38	19	54	84	43	44	38	84	113	120
l_495_Endogenous1,hsa-miR-593-3p|0,MIMAT0004802	33	33	25	18	32	50	15	12	11	20	35	28
l_496_Endogenous1,hsa-miR-595|0,MIMAT0003263	12	19	16	15	22	36	9	20	11	16	12	16
l_497_Endogenous1,hsa-miR-596|0,MIMAT0003264	21	9	18	15	19	14	9	6	17	13	16	19
l_498_Endogenous1,hsa-miR-597-5p|0,MIMAT0003265	43	48	37	67	41	48	21	29	40	49	40	55
l_499_Endogenous1,hsa-miR-598-3p|0,MIMAT0003266	258	214	138	102	233	358	166	169	189	536	793	850
l_500_Endogenous1,hsa-miR-599|0,MIMAT0003267	4	7	5	7	14	7	11	6	4	12	12	10
l_501_Endogenous1,hsa-miR-600|0,MIMAT0003268	23	16	22	20	18	19	6	15	16	19	19	22
l_502_Endogenous1,hsa-miR-601|0,MIMAT0003269	10	22	11	12	22	24	10	11	11	9	14	20
l_503_Endogenous1,hsa-miR-603|0.006,MIMAT0003271	68	63	39	23	47	33	25	18	22	39	48	45
l_504_Endogenous1,hsa-miR-604|0,MIMAT0003272	5	9	14	8	12	11	5	12	12	6	6	5
l_505_Endogenous1,hsa-miR-605-5p|0,MIMAT0003273	16	18	19	17	24	26	13	12	9	12	20	22
l_506_Endogenous1,hsa-miR-606|0,MIMAT0003274	17	17	21	20	14	30	11	7	21	22	19	22
l_507_Endogenous1,hsa-miR-607|0,MIMAT0003275	37	38	32	50	46	42	25	22	29	37	30	44
l_508_Endogenous1,hsa-miR-608|0,MIMAT0003276	70	84	62	36	98	130	40	28	18	43	37	40
l_509_Endogenous1,hsa-miR-610|0,MIMAT0003278	22	9	14	11	17	24	7	12	10	14	13	25
l_510_Endogenous1,hsa-miR-612|0,MIMAT0003280	64	57	44	84	61	61	47	41	52	52	58	42
l_511_Endogenous1,hsa-miR-613|0,MIMAT0003281	10	16	10	13	13	18	12	9	18	19	17	17
l_512_Endogenous1,hsa-miR-614|0,MIMAT0003282	6	5	10	15	18	16	8	10	14	12	14	20
l_513_Endogenous1,hsa-miR-615-3p|0,MIMAT0003283	42	30	32	64	45	35	42	37	34	39	46	50
l_514_Endogenous1,hsa-miR-615-5p|0,MIMAT0004804	7	11	15	16	6	22	11	10	11	23	21	14
l_515_Endogenous1,hsa-miR-616-3p|0,MIMAT0004805	17	29	21	23	29	27	5	8	9	13	18	17
l_516_Endogenous1,hsa-miR-617|0,MIMAT0003286	15	10	5	13	20	23	11	21	9	20	13	19
l_517_Endogenous1,hsa-miR-619-3p|0,MIMAT0003288	11	16	11	11	17	17	10	20	10	17	14	22
l_518_Endogenous1,hsa-miR-620|0,MIMAT0003289	12	18	10	18	21	26	9	12	16	16	21	14
l_519_Endogenous1,hsa-miR-624-3p|0,MIMAT0004807	4	16	11	6	8	9	14	10	6	15	14	17
l_520_Endogenous1,hsa-miR-625-5p|0,MIMAT0003294	19	27	21	18	32	36	16	10	10	41	46	54
l_521_Endogenous1,hsa-miR-626|0,MIMAT0003295	40	49	40	73	69	51	44	42	57	60	60	51
l_522_Endogenous1,hsa-miR-627-3p|0,MIMAT0026623	33	22	35	69	52	49	35	29	34	41	50	47
l_523_Endogenous1,hsa-miR-627-5p|0.005,MIMAT0003296	39	45	36	70	62	55	52	48	37	53	67	66
l_524_Endogenous1,hsa-miR-628-3p|0,MIMAT0003297	9	17	20	24	20	19	16	12	14	30	36	18
l_525_Endogenous1,hsa-miR-628-5p|0,MIMAT0004809	23	37	20	15	37	34	69	71	47	94	110	119
l_526_Endogenous1,hsa-miR-629-5p|0,MIMAT0004810	25	29	16	20	25	28	23	17	21	22	44	51
l_527_Endogenous1,hsa-miR-630|0,MIMAT0003299	22	17	14	9	13	20	13	23	21	58	52	76
l_528_Endogenous1,hsa-miR-631|0,MIMAT0003300	9	15	14	16	12	27	13	10	13	26	33	34
l_529_Endogenous1,hsa-miR-637|0,MIMAT0003307	9	9	9	11	15	14	8	10	7	6	18	14
l_530_Endogenous1,hsa-miR-638|0,MIMAT0003308	11	14	7	12	10	25	12	8	12	14	17	16
l_531_Endogenous1,hsa-miR-639|0,MIMAT0003309	33	39	26	72	52	49	31	32	42	46	51	41
l_532_Endogenous1,hsa-miR-640|0,MIMAT0003310	29	23	23	18	32	54	11	16	19	35	36	31
l_533_Endogenous1,hsa-miR-641|0,MIMAT0003311	12	13	10	10	13	19	10	12	10	27	27	24
l_534_Endogenous1,hsa-miR-642a-3p|0,MIMAT0020924	43	40	32	21	48	41	9	8	13	24	10	26
l_535_Endogenous1,hsa-miR-642a-5p|0,MIMAT0003312	45	38	38	60	67	47	49	50	46	66	77	84
l_536_Endogenous1,hsa-miR-643|0,MIMAT0003313	19	16	26	29	19	21	24	14	13	27	23	27
l_537_Endogenous1,hsa-miR-644a|0,MIMAT0003314	25	27	19	15	32	24	14	13	13	30	31	20
l_538_Endogenous1,hsa-miR-648|0,MIMAT0003318	18	16	20	22	21	25	14	17	14	14	23	23
l_539_Endogenous1,hsa-miR-649|0,MIMAT0003319	13	14	17	28	20	20	14	19	15	18	22	22
l_540_Endogenous1,hsa-miR-650|0,MIMAT0003320	27	19	29	52	40	40	37	32	27	40	41	31
l_541_Endogenous1,hsa-miR-651-3p|0,MIMAT0026624	12	16	10	19	13	22	15	13	18	16	22	11
l_542_Endogenous1,hsa-miR-651-5p|0,MIMAT0003321	77	103	85	50	92	106	26	27	36	69	76	94
l_543_Endogenous1,hsa-miR-652-3p|0,MIMAT0003322	17	29	19	13	30	37	36	54	22	154	233	251
l_544_Endogenous1,hsa-miR-652-5p|0,MIMAT0022709	17	21	21	34	41	23	28	35	22	36	22	25
l_545_Endogenous1,hsa-miR-654-3p|0,MIMAT0004814	9	18	9	10	11	12	8	13	12	9	15	12
l_546_Endogenous1,hsa-miR-654-5p|0,MIMAT0003330	12	25	10	12	18	22	8	14	7	32	16	16
l_547_Endogenous1,hsa-miR-655-3p|0,MIMAT0003331	3	14	15	18	15	17	7	6	10	19	18	20
l_548_Endogenous1,hsa-miR-656-3p|0,MIMAT0003332	43	52	26	25	46	63	19	11	20	26	25	28
l_549_Endogenous1,hsa-miR-660-3p|0,MIMAT0022711	24	33	34	63	58	39	38	32	42	47	45	38
l_550_Endogenous1,hsa-miR-660-5p|0,MIMAT0003338	71	95	50	35	94	99	121	100	95	317	476	540
l_551_Endogenous1,hsa-miR-661|0,MIMAT0003324	9	11	11	18	17	10	11	11	5	21	23	14
l_552_Endogenous1,hsa-miR-663a|0,MIMAT0003326	21	23	17	15	15	16	12	19	10	27	15	23
l_553_Endogenous1,hsa-miR-664a-3p|0,MIMAT0005949	56	57	54	69	63	55	50	68	68	72	109	113
l_554_Endogenous1,hsa-miR-664b-3p|0,MIMAT0022272	12	17	18	22	21	15	12	13	8	25	22	25
l_555_Endogenous1,hsa-miR-664b-5p|0,MIMAT0022271	9	10	10	14	17	19	14	9	18	13	14	15
l_556_Endogenous1,hsa-miR-665|0,MIMAT0004952	21	15	19	29	22	20	16	22	14	17	19	24
l_557_Endogenous1,hsa-miR-671-3p|0,MIMAT0004819	14	15	12	28	11	22	11	12	16	15	19	10
l_558_Endogenous1,hsa-miR-671-5p|0,MIMAT0003880	20	14	16	22	20	20	13	7	13	27	17	12
l_559_Endogenous1,hsa-miR-675-5p|0,MIMAT0004284	9	16	9	14	10	14	9	4	14	16	16	16
l_560_Endogenous1,hsa-miR-708-5p|0,MIMAT0004926	14	26	11	16	23	42	7	24	8	76	132	121
l_561_Endogenous1,hsa-miR-744-5p|0,MIMAT0004945	15	14	17	18	19	31	15	20	12	22	31	34
l_562_Endogenous1,hsa-miR-758-3p+hsa-miR-411-3p|0,MIMAT0003879	9	18	14	14	18	24	20	8	7	12	21	22
l_563_Endogenous1,hsa-miR-758-5p|0,MIMAT0022929	16	20	12	23	28	26	17	13	16	20	27	37
l_564_Endogenous1,hsa-miR-760|0,MIMAT0004957	13	10	10	12	23	19	9	16	5	23	25	20
l_565_Endogenous1,hsa-miR-761|0,MIMAT0010364	20	26	15	23	30	35	16	14	19	43	36	26
l_566_Endogenous1,hsa-miR-764|0,MIMAT0010367	35	36	39	58	55	45	44	37	35	52	43	41
l_567_Endogenous1,hsa-miR-765|0,MIMAT0003945	23	20	15	27	19	20	14	14	17	16	28	22
l_568_Endogenous1,hsa-miR-766-3p|0,MIMAT0003888	32	35	23	17	34	45	30	35	22	127	127	163
l_569_Endogenous1,hsa-miR-766-5p|0,MIMAT0022714	6	11	11	19	19	17	15	10	11	22	21	26
l_570_Endogenous1,hsa-miR-767-3p|0,MIMAT0003883	13	10	4	18	8	17	12	10	8	19	5	16
l_571_Endogenous1,hsa-miR-767-5p|0,MIMAT0003882	32	24	35	46	46	29	27	18	19	30	46	36
l_572_Endogenous1,hsa-miR-769-3p|0,MIMAT0003887	12	26	13	32	22	18	17	29	17	44	53	46
l_573_Endogenous1,hsa-miR-769-5p|0,MIMAT0003886	122	135	82	41	125	188	109	120	80	292	409	469
l_574_Endogenous1,hsa-miR-770-5p|0,MIMAT0003948	18	29	21	17	21	35	10	13	12	22	14	19
l_575_Endogenous1,hsa-miR-802|0,MIMAT0004185	40	35	34	69	55	46	40	36	51	43	58	51
l_576_Endogenous1,hsa-miR-873-3p|0,MIMAT0022717	42	75	50	67	78	100	39	46	55	110	127	122
l_577_Endogenous1,hsa-miR-873-5p|0,MIMAT0004953	11	16	11	5	11	9	11	11	8	14	10	24
l_578_Endogenous1,hsa-miR-874-3p|0,MIMAT0004911	10	9	8	11	9	15	3	5	8	5	11	13
l_579_Endogenous1,hsa-miR-874-5p|0,MIMAT0026718	22	26	20	18	23	15	10	21	16	27	19	21
l_580_Endogenous1,hsa-miR-875-3p|0,MIMAT0004923	12	15	8	18	13	18	11	9	15	12	15	13
l_581_Endogenous1,hsa-miR-876-3p|0,MIMAT0004925	13	17	20	23	18	23	20	29	15	30	23	22
l_582_Endogenous1,hsa-miR-876-5p|0,MIMAT0004924	21	10	14	29	27	27	25	18	25	25	24	21
l_583_Endogenous1,hsa-miR-877-5p|0,MIMAT0004949	30	29	28	18	36	27	18	18	24	33	34	36
l_584_Endogenous1,hsa-miR-885-3p|0,MIMAT0004948	14	17	14	21	17	26	19	21	11	31	21	19
l_585_Endogenous1,hsa-miR-885-5p|0,MIMAT0004947	21	27	32	40	35	25	95	98	61	319	576	625
l_586_Endogenous1,hsa-miR-887-3p|0,MIMAT0004951	6	14	11	12	7	9	11	17	12	16	15	23
l_587_Endogenous1,hsa-miR-887-5p|0,MIMAT0026720	28	27	44	85	63	52	42	50	50	62	70	73
l_588_Endogenous1,hsa-miR-888-5p|0,MIMAT0004916	46	42	36	72	37	49	45	37	47	46	41	48
l_589_Endogenous1,hsa-miR-889-3p|0,MIMAT0004921	28	35	22	26	19	41	21	19	19	22	34	20
l_590_Endogenous1,hsa-miR-890|0,MIMAT0004912	10	17	8	19	19	20	11	18	12	16	14	21
l_591_Endogenous1,hsa-miR-891a-5p|0,MIMAT0004902	31	32	33	65	45	41	35	33	42	57	34	51
l_592_Endogenous1,hsa-miR-891b|0,MIMAT0004913	26	36	30	24	34	44	19	21	24	38	30	31
l_593_Endogenous1,hsa-miR-892a|0,MIMAT0004907	11	12	12	21	16	14	24	10	15	15	18	24
l_594_Endogenous1,hsa-miR-892b|0,MIMAT0004918	12	14	13	19	13	17	10	11	10	16	16	13
l_595_Endogenous1,hsa-miR-922|0,MIMAT0004972	18	25	30	38	34	32	22	25	24	23	32	30
l_596_Endogenous1,hsa-miR-924|0,MIMAT0004974	5	4	10	5	10	7	7	6	6	5	9	9
l_597_Endogenous1,hsa-miR-933|0,MIMAT0004976	31	20	26	59	44	28	27	23	19	35	38	36
l_598_Endogenous1,hsa-miR-934|0,MIMAT0004977	28	25	26	29	28	41	12	19	22	27	29	34
l_599_Endogenous1,hsa-miR-935|0,MIMAT0004978	4	9	6	5	5	8	11	3	7	5	8	6
l_600_Endogenous1,hsa-miR-936|0,MIMAT0004979	13	19	9	19	22	27	10	20	15	18	19	27
l_601_Endogenous1,hsa-miR-937-3p|0,MIMAT0004980	34	21	30	60	39	33	18	28	19	37	38	44
l_602_Endogenous1,hsa-miR-939-5p|0,MIMAT0004982	27	36	34	56	44	45	40	41	41	48	47	33
l_603_Endogenous1,hsa-miR-940|0,MIMAT0004983	16	16	12	11	22	22	16	15	13	61	69	87
l_604_Endogenous1,hsa-miR-941|0,MIMAT0004984	17	16	25	15	24	44	19	10	15	26	40	41
l_605_Endogenous1,hsa-miR-942-3p|0,MIMAT0026734	8	10	10	12	8	14	6	8	12	10	16	21
l_606_Endogenous1,hsa-miR-942-5p|0,MIMAT0004985	46	63	41	83	79	63	28	38	38	58	55	59
l_607_Endogenous1,hsa-miR-944|0,MIMAT0004987	11	19	15	29	18	24	9	10	11	21	30	24
l_608_Endogenous1,hsa-miR-1178-3p|0,MIMAT0005823	7	16	10	12	11	19	11	7	10	12	12	13
l_609_Endogenous1,hsa-miR-1180-3p|0,MIMAT0005825	523	569	452	128	488	631	243	261	236	555	623	608
l_610_Endogenous1,hsa-miR-1183|0,MIMAT0005828	22	30	25	25	26	55	20	27	36	41	56	55
l_611_Endogenous1,hsa-miR-1185-1-3p|0,MIMAT0022838	11	13	12	18	16	16	10	11	10	19	24	21
l_612_Endogenous1,hsa-miR-1185-2-3p|0,MIMAT0022713	24	36	32	66	50	37	30	23	34	34	38	39
l_613_Endogenous1,hsa-miR-1185-5p|0,MIMAT0005798	29	38	26	72	40	47	33	34	31	53	41	54
l_614_Endogenous1,hsa-miR-1193|0,MIMAT0015049	20	27	19	20	24	19	18	11	14	21	16	25
l_615_Endogenous1,hsa-miR-1197|0,MIMAT0005955	40	35	38	72	57	51	39	40	43	49	52	55
l_616_Endogenous1,hsa-miR-1200|0,MIMAT0005863	33	33	30	59	43	53	42	20	27	42	44	37
l_617_Endogenous1,hsa-miR-1202|0,MIMAT0005865	21	26	24	16	27	27	17	21	14	15	20	14
l_618_Endogenous1,hsa-miR-1203|0,MIMAT0005866	24	36	31	16	29	43	15	8	14	19	25	29
l_619_Endogenous1,hsa-miR-1204|0,MIMAT0005868	14	12	15	21	10	12	6	9	15	11	12	16
l_620_Endogenous1,hsa-miR-1205|0,MIMAT0005869	21	22	13	16	24	27	12	12	16	20	25	22
l_621_Endogenous1,hsa-miR-1206|0,MIMAT0005870	76	48	33	30	62	69	37	58	37	68	128	130
l_622_Endogenous1,hsa-miR-1224-3p|0,MIMAT0005459	22	18	19	38	23	26	11	13	12	18	29	23
l_623_Endogenous1,hsa-miR-1224-5p|0,MIMAT0005458	12	7	6	17	12	13	9	6	10	17	17	12
l_624_Endogenous1,hsa-miR-1226-3p|0,MIMAT0005577	28	36	32	26	38	39	23	29	24	49	52	70
l_625_Endogenous1,hsa-miR-1228-3p|0,MIMAT0005583	27	27	24	45	33	32	25	19	27	32	32	23
l_626_Endogenous1,hsa-miR-1233-3p|0,MIMAT0005588	9	14	9	17	17	12	15	13	12	9	16	22
l_627_Endogenous1,hsa-miR-1234-3p|0,MIMAT0005589	126	149	58	42	199	328	17	40	33	47	102	101
l_628_Endogenous1,hsa-miR-1236-3p|0,MIMAT0005591	26	31	29	30	40	47	26	28	20	29	25	37
l_629_Endogenous1,hsa-miR-1244|0,MIMAT0005896	12	15	10	13	19	20	15	18	10	17	20	21
l_630_Endogenous1,hsa-miR-1245a|0,MIMAT0005897	24	21	19	29	25	32	20	31	17	24	36	20
l_631_Endogenous1,hsa-miR-1245b-3p|0,MIMAT0019951	9	13	11	17	18	18	9	10	19	18	19	10
l_632_Endogenous1,hsa-miR-1245b-5p|0,MIMAT0019950	16	13	9	7	18	15	10	9	9	11	13	24
l_633_Endogenous1,hsa-miR-1246|0.005,MIMAT0005898	158	203	115	24	77	106	105	129	91	563	914	1003
l_634_Endogenous1,hsa-miR-1247-5p|0,MIMAT0005899	6	4	5	5	8	11	0	6	5	3	6	10
l_635_Endogenous1,hsa-miR-1248|0,MIMAT0005900	10	14	12	10	12	13	12	13	11	13	14	15
l_636_Endogenous1,hsa-miR-1249-3p|0,MIMAT0005901	27	28	26	62	37	37	29	20	29	23	45	40
l_637_Endogenous1,hsa-miR-1249-5p|0,MIMAT0032029	12	10	10	9	17	11	8	10	11	14	13	14
l_638_Endogenous1,hsa-miR-1250-5p|0,MIMAT0005902	10	9	7	12	17	9	4	1	9	18	12	15
l_639_Endogenous1,hsa-miR-1252-5p|0,MIMAT0005944	7	9	12	8	8	10	7	7	5	13	14	14
l_640_Endogenous1,hsa-miR-1253|0.009,MIMAT0005904	107	133	58	31	111	175	50	40	32	124	171	215
l_641_Endogenous1,hsa-miR-1254|0,MIMAT0005905	14	15	14	6	11	10	4	6	9	9	13	14
l_642_Endogenous1,hsa-miR-1255a|0,MIMAT0005906	59	39	38	89	51	50	39	44	46	52	57	38
l_643_Endogenous1,hsa-miR-1255b-5p|0,MIMAT0005945	10	19	22	27	19	38	12	23	18	31	37	32
l_644_Endogenous1,hsa-miR-1257|0,MIMAT0005908	31	49	28	22	41	58	20	13	12	30	31	34
l_645_Endogenous1,hsa-miR-1258|0,MIMAT0005909	28	48	27	36	30	51	20	23	15	34	25	23
l_646_Endogenous1,hsa-miR-1260a|0,MIMAT0005911	117	130	48	29	132	321	54	31	44	294	424	532
l_647_Endogenous1,hsa-miR-1260b|0,MIMAT0015041	42	34	27	19	19	45	28	36	31	53	66	58
l_648_Endogenous1,hsa-miR-1261|0,MIMAT0005913	32	40	23	27	47	39	18	28	23	32	29	22
l_649_Endogenous1,hsa-miR-1262|0,MIMAT0005914	24	29	18	48	32	29	27	19	31	33	40	28
l_650_Endogenous1,hsa-miR-1264|0,MIMAT0005791	12	18	20	27	19	26	18	26	16	25	17	40
l_651_Endogenous1,hsa-miR-1266-5p|0,MIMAT0005920	13	16	11	18	18	24	16	8	6	19	25	17
l_652_Endogenous1,hsa-miR-1268a|0,MIMAT0005922	26	38	27	21	32	42	12	20	17	19	17	37
l_653_Endogenous1,hsa-miR-1268b|0,MIMAT0018925	39	59	44	84	42	47	41	44	59	53	63	47
l_654_Endogenous1,hsa-miR-1269a|0,MIMAT0005923	44	49	46	29	58	74	23	23	22	43	30	40
l_655_Endogenous1,hsa-miR-1269b|0,MIMAT0019059	14	16	16	22	17	17	33	30	27	68	88	94
l_656_Endogenous1,hsa-miR-1270|0,MIMAT0005924	53	54	40	25	35	41	20	29	21	57	68	75
l_657_Endogenous1,hsa-miR-1271-3p|0,MIMAT0022712	9	11	10	20	22	26	13	4	17	32	30	22
l_658_Endogenous1,hsa-miR-1271-5p|0,MIMAT0005796	11	18	24	13	21	17	13	23	26	19	31	25
l_659_Endogenous1,hsa-miR-1272|0,MIMAT0005925	24	23	37	58	34	28	38	34	38	34	44	32
l_660_Endogenous1,hsa-miR-1273c|0,MIMAT0015017	25	24	15	28	22	38	12	18	17	30	26	22
l_661_Endogenous1,hsa-miR-1275|0,MIMAT0005929	10	17	18	21	15	17	8	18	16	18	18	27
l_662_Endogenous1,hsa-miR-1276|0,MIMAT0005930	6	14	8	17	16	19	13	11	11	24	18	17
l_663_Endogenous1,hsa-miR-1277-3p|0,MIMAT0005933	19	24	16	53	24	39	20	25	19	26	30	29
l_664_Endogenous1,hsa-miR-1278|0,MIMAT0005936	21	30	24	39	35	22	25	22	21	31	20	33
l_665_Endogenous1,hsa-miR-1279|0,MIMAT0005937	23	26	24	28	26	36	23	19	15	26	37	32
l_666_Endogenous1,hsa-miR-1281|0,MIMAT0005939	62	67	51	67	77	102	33	22	30	49	46	45
l_667_Endogenous1,hsa-miR-1283|0.067,MIMAT0005799	337	314	190	78	258	483	83	126	79	390	504	560
l_668_Endogenous1,hsa-miR-1285-3p|0,MIMAT0005876	11	15	17	26	15	22	16	13	24	18	29	21
l_669_Endogenous1,hsa-miR-1285-5p|0,MIMAT0022719	60	53	61	96	88	98	47	41	49	59	63	64
l_670_Endogenous1,hsa-miR-1286|0,MIMAT0005877	25	22	31	46	41	56	28	27	20	47	43	53
l_671_Endogenous1,hsa-miR-1287-3p|0,MIMAT0026738	21	19	21	21	21	26	16	18	20	25	28	31
l_672_Endogenous1,hsa-miR-1287-5p|0,MIMAT0005878	20	30	15	16	24	41	19	21	17	38	40	47
l_673_Endogenous1,hsa-miR-1288-3p|0,MIMAT0005942	16	11	14	15	15	12	9	12	8	15	14	19
l_674_Endogenous1,hsa-miR-1289|0,MIMAT0005879	0	0	1	11	0	0	17	11	20	17	0	22
l_675_Endogenous1,hsa-miR-1290|0,MIMAT0005880	0	0	4	85	0	0	32	35	42	45	39	45
l_676_Endogenous1,hsa-miR-1291|0,MIMAT0005881	0	2	5	12	0	0	9	9	14	19	6	24
l_677_Endogenous1,hsa-miR-1293|0,MIMAT0005883	20	18	19	19	38	26	9	15	19	21	26	23
l_678_Endogenous1,hsa-miR-1295a|0,MIMAT0005885	45	51	46	68	33	30	29	37	28	33	39	40
l_679_Endogenous1,hsa-miR-1296-3p|0,MIMAT0026637	28	44	45	68	56	45	64	46	45	55	52	53
l_680_Endogenous1,hsa-miR-1296-5p|0,MIMAT0005794	22	30	14	12	23	40	15	15	17	29	43	57
l_681_Endogenous1,hsa-miR-1297|0,MIMAT0005886	21	15	19	26	25	21	18	29	17	29	41	29
l_682_Endogenous1,hsa-miR-1298-5p|0,MIMAT0005800	59	82	70	43	115	151	19	18	22	39	32	42
l_683_Endogenous1,hsa-miR-1299|0,MIMAT0005887	19	20	27	27	25	24	19	29	21	26	17	30
l_684_Endogenous1,hsa-miR-1301-3p|0,MIMAT0005797	9	21	18	9	21	25	10	12	9	41	34	47
l_685_Endogenous1,hsa-miR-1302|0,MIMAT0005890	26	24	24	42	27	25	26	19	28	38	41	32
l_686_Endogenous1,hsa-miR-1303|0,MIMAT0005891	16	18	15	11	13	14	7	7	4	17	14	13
l_687_Endogenous1,hsa-miR-1304-3p|0,MIMAT0022720	15	20	15	22	25	33	16	19	15	22	24	15
l_688_Endogenous1,hsa-miR-1304-5p|0,MIMAT0005892	32	35	24	22	27	40	18	16	21	27	35	26
l_689_Endogenous1,hsa-miR-1305|0,MIMAT0005893	14	23	12	17	19	12	12	11	11	14	23	19
l_690_Endogenous1,hsa-miR-1306-3p|0,MIMAT0005950	10	8	13	13	15	16	11	13	20	15	14	13
l_691_Endogenous1,hsa-miR-1306-5p|0,MIMAT0022726	92	113	81	28	66	104	54	51	43	151	178	189
l_692_Endogenous1,hsa-miR-1307-3p|0,MIMAT0005951	58	61	54	34	57	89	20	17	15	30	64	58
l_693_Endogenous1,hsa-miR-1307-5p|0,MIMAT0022727	30	36	33	22	62	39	25	30	32	27	39	35
l_694_Endogenous1,hsa-miR-1322|0,MIMAT0005953	45	117	59	32	70	69	49	26	25	63	70	100
l_695_Endogenous1,hsa-miR-1323|0,MIMAT0005795	522	576	302	98	533	940	44	41	55	108	149	154
l_696_Endogenous1,hsa-miR-1469|0,MIMAT0007347	12	9	7	14	14	13	8	5	10	10	12	16
l_697_Endogenous1,hsa-miR-1537-3p|0,MIMAT0007399	15	19	15	32	24	36	23	16	24	14	17	30
l_698_Endogenous1,hsa-miR-1827|0,MIMAT0006767	34	30	29	45	43	42	25	28	34	33	33	33
l_699_Endogenous1,hsa-miR-1908-3p|0,MIMAT0026916	21	17	14	23	20	23	13	31	22	30	25	27
l_700_Endogenous1,hsa-miR-1908-5p|0,MIMAT0007881	28	34	30	11	29	34	14	17	12	40	77	66
l_701_Endogenous1,hsa-miR-1909-3p|0,MIMAT0007883	14	18	14	19	14	23	14	13	14	21	19	15
l_702_Endogenous1,hsa-miR-1910-3p|0,MIMAT0026917	16	17	17	18	18	14	13	18	16	13	19	24
l_703_Endogenous1,hsa-miR-1910-5p|0,MIMAT0007884	12	10	11	24	15	17	11	9	11	18	15	16
l_704_Endogenous1,hsa-miR-1915-3p|0,MIMAT0007892	25	36	24	14	42	56	12	10	12	21	14	31
l_705_Endogenous1,hsa-miR-1972|0,MIMAT0009447	32	66	40	32	48	86	21	17	9	36	37	31
l_706_Endogenous1,hsa-miR-1973|0,MIMAT0009448	47	50	43	58	46	38	17	31	21	33	32	45
l_707_Endogenous1,hsa-miR-1976|0,MIMAT0009451	19	22	28	43	27	37	23	16	18	23	23	26
l_708_Endogenous1,hsa-miR-2053|0,MIMAT0009978	51	66	55	30	82	80	22	30	21	31	35	35
l_709_Endogenous1,hsa-miR-2110|0,MIMAT0010133	29	33	25	55	49	42	41	31	38	37	40	48
l_710_Endogenous1,hsa-miR-2113|0,MIMAT0009206	30	23	33	53	38	44	29	27	33	31	33	33
l_711_Endogenous1,hsa-miR-2116-5p|0,MIMAT0011160	21	14	15	22	13	23	10	9	10	16	24	21
l_712_Endogenous1,hsa-miR-2117|0,MIMAT0011162	16	20	15	15	27	35	8	11	14	19	19	24
l_713_Endogenous1,hsa-miR-2278|0,MIMAT0011778	13	6	7	12	5	14	11	8	9	18	10	17
l_714_Endogenous1,hsa-miR-2682-5p|0,MIMAT0013517	30	22	15	32	24	42	27	20	25	31	44	38
l_715_Endogenous1,hsa-miR-3065-3p|0,MIMAT0015378	19	33	26	55	40	35	60	58	60	102	131	136
l_716_Endogenous1,hsa-miR-3065-5p|0.004,MIMAT0015066	27	24	20	19	22	33	21	23	27	42	67	83
l_717_Endogenous1,hsa-miR-3074-3p|0,MIMAT0015027	13	15	8	13	18	20	7	10	11	9	17	17
l_718_Endogenous1,hsa-miR-3127-5p|0,MIMAT0014990	11	13	12	14	12	17	13	11	21	19	18	17
l_719_Endogenous1,hsa-miR-3130-3p|0,MIMAT0014994	9	13	9	9	19	14	11	12	14	14	15	10
l_720_Endogenous1,hsa-miR-3131|0,MIMAT0014996	5	12	16	13	13	22	10	11	12	22	11	23
l_721_Endogenous1,hsa-miR-3136-5p|0,MIMAT0015003	17	16	13	20	16	16	12	9	7	21	24	29
l_722_Endogenous1,hsa-miR-3140-3p|0,MIMAT0015008	8	7	0	3	5	6	2	4	2	10	7	11
l_723_Endogenous1,hsa-miR-3140-5p|0,MIMAT0019204	9	12	9	17	15	11	11	5	10	17	12	15
l_724_Endogenous1,hsa-miR-3144-3p|0.004,MIMAT0015015	210	219	214	101	189	206	184	204	199	225	240	213
l_725_Endogenous1,hsa-miR-3144-5p|0,MIMAT0015014	12	16	11	17	24	22	10	13	18	21	13	23
l_726_Endogenous1,hsa-miR-3147|0,MIMAT0015019	30	38	29	55	43	32	20	27	26	35	41	23
l_727_Endogenous1,hsa-miR-3150b-3p|0,MIMAT0018194	13	8	12	11	14	17	12	12	10	15	14	7
l_728_Endogenous1,hsa-miR-3151-5p|0,MIMAT0015024	86	101	46	16	91	225	10	14	10	32	71	83
l_729_Endogenous1,hsa-miR-3158-3p|0,MIMAT0015032	7	17	10	8	14	18	9	4	9	12	14	5
l_730_Endogenous1,hsa-miR-3161|0,MIMAT0015035	12	14	11	18	23	16	4	13	15	8	19	17
l_731_Endogenous1,hsa-miR-3164|0,MIMAT0015038	14	15	16	24	14	17	16	14	19	16	14	15
l_732_Endogenous1,hsa-miR-3168|0,MIMAT0015043	28	26	24	64	43	42	44	26	24	36	34	38
l_733_Endogenous1,hsa-miR-3179|0,MIMAT0015056	17	12	11	18	18	28	13	14	10	15	21	31
l_734_Endogenous1,hsa-miR-3180-3p|0,MIMAT0015058	18	22	21	24	11	21	18	15	19	17	15	22
l_735_Endogenous1,hsa-miR-3180-5p|0,MIMAT0015057	13	14	17	19	20	21	10	13	10	19	20	10
l_736_Endogenous1,hsa-miR-3180|0,MIMAT0018178	23	43	48	34	42	49	22	21	19	39	30	41
l_737_Endogenous1,hsa-miR-3182|0,MIMAT0015062	15	21	13	8	19	32	10	7	19	11	24	17
l_738_Endogenous1,hsa-miR-3185|0,MIMAT0015065	16	11	7	11	7	16	11	10	17	8	20	10
l_739_Endogenous1,hsa-miR-3190-3p|0,MIMAT0022839	16	11	16	13	17	13	10	11	9	13	24	20
l_740_Endogenous1,hsa-miR-3192-5p|0,MIMAT0015076	5	10	7	8	12	19	5	12	9	17	16	16
l_741_Endogenous1,hsa-miR-3195|0,MIMAT0015079	30	33	18	11	28	32	6	8	6	16	16	20
l_742_Endogenous1,hsa-miR-3196|0,MIMAT0015080	9	13	11	11	6	11	10	9	4	14	16	7
l_743_Endogenous1,hsa-miR-3202|0,MIMAT0015089	11	17	11	28	18	25	13	19	10	24	20	24
l_744_Endogenous1,hsa-miR-3605-3p|0,MIMAT0017982	7	13	10	12	9	16	16	15	10	30	32	36
l_745_Endogenous1,hsa-miR-3605-5p|0,MIMAT0017981	21	21	22	37	25	21	23	22	23	21	17	25
l_746_Endogenous1,hsa-miR-3613-3p|0,MIMAT0017991	37	53	34	66	52	45	36	38	35	39	48	49
l_747_Endogenous1,hsa-miR-3613-5p|0,MIMAT0017990	10	19	19	25	35	25	19	11	16	35	29	24
l_748_Endogenous1,hsa-miR-3614-3p|0,MIMAT0017993	16	12	12	17	15	17	9	13	5	17	11	22
l_749_Endogenous1,hsa-miR-3614-5p|0,MIMAT0017992	25	15	29	35	45	28	35	29	24	54	35	31
l_750_Endogenous1,hsa-miR-3615|0,MIMAT0017994	18	23	27	25	26	16	16	14	23	30	24	23
l_751_Endogenous1,hsa-miR-3690|0,MIMAT0018119	28	23	18	24	37	37	18	29	29	38	37	35
l_752_Endogenous1,hsa-miR-3916|0,MIMAT0018190	19	23	21	22	38	28	20	19	20	32	39	33
l_753_Endogenous1,hsa-miR-3918|0,MIMAT0018192	19	16	15	17	16	17	18	11	13	18	17	28
l_754_Endogenous1,hsa-miR-3928-3p|0,MIMAT0018205	21	28	32	24	31	32	13	18	16	20	31	17
l_755_Endogenous1,hsa-miR-3934-5p|0,MIMAT0018349	14	31	19	21	28	46	15	13	9	17	22	22
l_756_Endogenous1,hsa-miR-4284|0,MIMAT0016915	31	57	50	42	48	31	42	51	45	89	139	164
l_757_Endogenous1,hsa-miR-4286|0,MIMAT0016916	171	191	131	80	133	241	59	43	45	70	111	117
l_758_Endogenous1,hsa-miR-4421|0,MIMAT0018934	14	14	8	21	12	22	15	9	9	18	12	16
l_759_Endogenous1,hsa-miR-4425|0,MIMAT0018940	22	15	25	22	27	25	28	17	17	21	33	33
l_760_Endogenous1,hsa-miR-4431|0,MIMAT0018947	16	16	11	22	25	22	13	16	12	19	17	21
l_761_Endogenous1,hsa-miR-4435|0,MIMAT0018951	25	11	14	17	19	19	7	18	21	14	26	27
l_762_Endogenous1,hsa-miR-4443|0,MIMAT0018961	265	453	270	167	263	394	151	163	147	441	639	671
l_763_Endogenous1,hsa-miR-4448|0,MIMAT0018967	14	9	8	11	16	10	10	14	14	22	16	11
l_764_Endogenous1,hsa-miR-4451|0,MIMAT0018973	22	25	30	34	36	44	22	25	28	32	40	27
l_765_Endogenous1,hsa-miR-4454+hsa-miR-7975|0,MIMAT0018976	3551	4381	2399	358	3634	6648	466	389	406	2762	5175	6657
l_766_Endogenous1,hsa-miR-4455|0,MIMAT0018977	49	47	24	25	48	101	21	20	20	47	85	96
l_767_Endogenous1,hsa-miR-4458|0,MIMAT0018980	15	11	8	21	18	19	15	15	9	15	20	17
l_768_Endogenous1,hsa-miR-4461|0,MIMAT0018983	17	30	27	49	24	30	23	23	23	35	36	27
l_769_Endogenous1,hsa-miR-4485-3p|0,MIMAT0019019	33	37	24	49	43	49	32	31	25	76	104	122
l_770_Endogenous1,hsa-miR-4488|0,MIMAT0019022	84	81	59	70	110	115	46	30	32	40	40	38
l_771_Endogenous1,hsa-miR-4516|0,MIMAT0019053	33	35	29	41	35	54	32	21	21	41	45	26
l_772_Endogenous1,hsa-miR-4521|0,MIMAT0019058	14	15	15	10	14	25	9	9	7	19	19	26
l_773_Endogenous1,hsa-miR-4524a-5p|0,MIMAT0019062	9	13	12	18	13	17	9	12	17	12	20	15
l_774_Endogenous1,hsa-miR-4531|0,MIMAT0019070	27	41	22	13	31	38	20	15	5	38	45	56
l_775_Endogenous1,hsa-miR-4532|0,MIMAT0019071	29	14	19	22	27	39	17	12	19	20	22	21
l_776_Endogenous1,hsa-miR-4536-3p|0,MIMAT0020959	33	35	22	45	49	49	42	20	38	56	42	36
l_777_Endogenous1,hsa-miR-4536-5p|0,MIMAT0019078	13	21	19	28	28	35	21	17	13	29	31	33
l_778_Endogenous1,hsa-miR-4647|0,MIMAT0019709	18	25	24	46	30	22	35	23	23	26	23	21
l_779_Endogenous1,hsa-miR-4707-3p|0,MIMAT0019808	6	8	11	10	14	14	11	9	6	13	8	13
l_780_Endogenous1,hsa-miR-4707-5p|0,MIMAT0019807	31	37	25	44	36	25	24	20	30	33	42	22
l_781_Endogenous1,hsa-miR-4741|0,MIMAT0019871	12	25	17	15	20	22	9	13	16	22	20	32
l_782_Endogenous1,hsa-miR-4755-5p|0,MIMAT0019895	32	44	46	41	46	56	26	21	32	32	35	39
l_783_Endogenous1,hsa-miR-4787-3p|0,MIMAT0019957	20	24	16	23	32	26	18	24	31	35	48	39
l_784_Endogenous1,hsa-miR-4787-5p|0,MIMAT0019956	18	20	18	11	19	10	10	18	21	9	15	14
l_785_Endogenous1,hsa-miR-4792|0,MIMAT0019964	45	33	32	29	38	65	21	11	21	28	30	29
l_786_Endogenous1,hsa-miR-5001-3p|0,MIMAT0021022	12	12	13	9	18	22	6	15	10	19	21	14
l_787_Endogenous1,hsa-miR-5001-5p|0,MIMAT0021021	35	41	34	56	50	46	29	36	40	43	43	43
l_788_Endogenous1,hsa-miR-5010-3p|0,MIMAT0021044	22	24	24	38	26	22	22	23	27	30	32	22
l_789_Endogenous1,hsa-miR-5010-5p|0,MIMAT0021043	12	12	5	23	17	16	7	12	20	20	19	7
l_790_Endogenous1,hsa-miR-5196-3p+hsa-miR-6732-3p|0,MIMAT0021129	20	15	21	20	17	28	11	14	9	19	21	14
l_791_Endogenous1,hsa-miR-5196-5p|0,MIMAT0021128	21	17	15	25	22	28	21	20	23	26	27	19
l_792_Endogenous1,hsa-miR-6503-3p|0,MIMAT0025463	14	13	15	17	18	20	13	11	9	18	11	13
l_793_Endogenous1,hsa-miR-6503-5p|0,MIMAT0025462	26	45	50	66	51	52	41	36	45	37	51	50
l_794_Endogenous1,hsa-miR-6511a-3p|0,MIMAT0025479	19	27	27	24	27	33	15	12	19	19	17	20
l_795_Endogenous1,hsa-miR-6511a-5p|0,MIMAT0025478	7	18	14	14	19	14	14	12	11	12	19	24
l_796_Endogenous1,hsa-miR-6720-3p|0,MIMAT0025851	30	35	31	49	33	40	25	16	24	28	43	24
l_797_Endogenous1,hsa-miR-6721-5p|0,MIMAT0025852	46	118	75	41	139	221	61	80	77	189	222	184
l_798_Endogenous1,hsa-miR-6724-5p|0,MIMAT0025856	47	55	38	32	33	48	19	27	25	55	62	100
l_799_Housekeeping,ACTB|0,NM_001101.2	15336	17643	18723	22879	19445	16159	21667	25288	20825	17709	18036	17037
l_800_Housekeeping,B2M|0,NM_004048.2	771	954	986	1189	968	961	119	135	121	166	190	165
l_801_Housekeeping,GAPDH|0,NM_002046.3	22183	28264	28989	29678	24939	24219	9615	12432	9519	11551	12116	10820
l_802_Housekeeping,RPL19|0,NM_000981.3	10200	12648	12608	16562	11887	11553	4246	4970	4168	5736	6435	5419
l_803_Housekeeping,RPLP0|0,NM_001002.3	22660	29793	29198	31026	27980	26677	8433	9971	8331	12767	13602	11851
l_804_Ligation,LIG_NEG_A,nmiR00810.1	11	6	11	9	8	13	6	11	8	12	15	7
l_805_Ligation,LIG_NEG_B,nmiR00828.1	10	12	8	10	15	20	9	16	16	18	24	21
l_806_Ligation,LIG_NEG_C,nmiR00803.1	16	13	18	20	11	34	6	17	11	15	12	17
l_807_Ligation,LIG_POS_A,nmiR00813.1	18538	15904	9326	1165	11803	20359	4701	5484	3163	19578	22322	25641
l_808_Ligation,LIG_POS_B,nmiR00809.1	6469	4722	2715	647	3775	6576	1353	1794	939	5884	7339	8351
l_809_Ligation,LIG_POS_C,nmiR00811.1	454	610	315	45	442	838	184	239	94	690	778	913
l_810_Negative,NEG_A(0),ERCC_00096.1	22	23	19	19	27	24	16	22	23	31	37	23
l_811_Negative,NEG_B(0),ERCC_00041.1	12	18	21	29	15	21	17	24	19	20	15	27
l_812_Negative,NEG_C(0),ERCC_00019.1	52	68	53	53	120	143	45	72	51	117	106	123
l_813_Negative,NEG_D(0),ERCC_00076.1	23	25	25	26	17	25	23	22	20	21	20	29
l_814_Negative,NEG_E(0),ERCC_00098.1	27	20	20	37	24	32	21	29	25	36	25	30
l_815_Negative,NEG_F(0),ERCC_00126.1	29	33	35	42	32	32	35	26	32	35	28	43
l_816_Negative,NEG_G(0),ERCC_00144.1	14	18	16	37	23	20	24	15	13	21	24	17
l_817_Negative,NEG_H(0),ERCC_00154.1	22	19	31	29	42	28	17	27	20	36	23	40
l_818_Positive,POS_A(128),ERCC_00117.1	73089	72459	75135	77466	66640	64663	68278	77451	77526	79038	67542	73942
l_819_Positive,POS_B(32),ERCC_00112.1	24410	24568	24788	25573	22711	22672	23108	25682	25161	26690	23516	25571
l_820_Positive,POS_C(8),ERCC_00002.1	6902	6818	6714	6926	6273	6200	6392	7070	6926	7329	6361	7078
l_821_Positive,POS_D(2),ERCC_00092.1	1359	1404	1412	1428	1297	1170	1347	1522	1373	1460	1266	1301
l_822_Positive,POS_E(0.5),ERCC_00035.1	232	226	261	266	235	201	236	278	247	260	212	241
l_823_Positive,POS_F(0.125),ERCC_00034.1	101	128	106	136	141	122	117	134	126	137	136	137
l_824_SpikeIn,ath-miR159a|0,MIMAT0000177	55	41	33	33	48	65	15	18	22	29	22	39
l_825_SpikeIn,cel-miR-248|0,MIMAT0000304	14	17	11	19	20	10	9	13	13	16	12	12
l_826_SpikeIn,cel-miR-254|0,MIMAT0000310	30	24	36	46	45	38	34	24	24	27	40	45
l_827_SpikeIn,osa-miR414|0,MIMAT0001330	53	63	52	59	35	60	34	38	41	43	63	49
l_828_SpikeIn,osa-miR442|0,MIMAT0001605	84	89	85	55	93	120	37	29	35	62	73	68
