# Supplementary material for: Combined Experimental and System-Level Analyses Reveal the Complex Regulatory Network of miR-124 during Human Neurogenesis
Source: Cell Syst. 2018 Oct 24;7(4):438–452.e8. doi: 10.1016/j.cels.2018.08.011 (PMC6205824; doi:10.1016/j.cels.2018.08.011)
Supplement: Table S12. Raw Counts from Time Course Data for WT and ΔmiR-124 (KO) for 0 dpi to 4 dpi, n = 7, Related to Figures 3 and 6 [file mmc9.xlsx]

## Sheet: Table S12
Supplemental Table S12. Raw counts from time course data for WT and ∆miR-124 (KO) for 0 dpi to 4 dpi, n = 7. Related to Figure 3 and Figure 6.
Gene.ID	WT.d0.TC.1	WT.d0.TC.2	WT.d0.TC.3	WT.d0.TC.4	WT.d0.TC.6	WT.d0.TC.7	WT.d0.TC.8	WT.d1.TC.1	WT.d1.TC.2	WT.d1.TC.3	WT.d1.TC.5	WT.d1.TC.6	WT.d1.TC.7	WT.d1.TC.8	WT.d2.TC.1	WT.d2.TC.2	WT.d2.TC.3	WT.d2.TC.5	WT.d2.TC.6	WT.d2.TC.7	WT.d2.TC.8	WT.d3.TC.1	WT.d3.TC.2	WT.d3.TC.4	WT.d3.TC.5	WT.d3.TC.6	WT.d3.TC.7	WT.d3.TC.8	WT.d4.TC.1	WT.d4.TC.2	WT.d4.TC.3	WT.d4.TC.4	WT.d4.TC.6	WT.d4.TC.7	WT.d4.TC.8	KO.d0.TC.2	KO.d0.TC.3	KO.d0.TC.4	KO.d0.TC.6	KO.d0.TC.7	KO.d0.TC.8	KO.d1.TC.2	KO.d1.TC.3	KO.d1.TC.4	KO.d1.TC.5	KO.d1.TC.6	KO.d1.TC.7	KO.d1.TC.8	KO.d2.TC.2
DDX11L1	0	2	1	1	2	1	1	1	1	1	2	1	0	1	2	2	2	2	1	1	1	3	1	3	2	5	4	3	3	4	4	7	5	5	4	1	1	0	1	2	1	0	1	1	1	1	2	2	1
MIR6859-1	5	4	4	5	6	5	7	4	6	9	5	7	7	5	9	8	10	10	8	6	7	9	9	9	10	11	9	8	16	15	12	15	11	14	14	8	5	8	6	6	6	7	5	4	7	3	5	6	11
MIR1302-2	6	5	7	7	7	4	8	4	3	5	3	6	6	5	3	4	3	5	2	6	4	5	8	5	6	8	6	6	8	13	15	13	8	11	19	6	6	8	6	7	8	3	5	8	6	8	5	6	3
FAM138A	4	10	4	4	9	3	3	2	3	3	2	2	2	2	0	0	0	0	0	0	0	0	0	0	0	0	0	0	0	1	1	1	0	0	1	4	2	11	3	4	3	2	4	7	5	4	3	4	0
OR4G4P	0	0	1	1	0	1	0	1	0	1	0	0	0	0	0	0	0	0	0	0	0	0	0	0	0	0	0	0	0	0	0	0	0	0	0	0	0	1	0	0	0	1	0	0	0	0	0	1	0
OR4G11P	0	0	0	0	0	0	0	0	0	0	0	0	0	0	0	0	0	0	0	0	0	0	0	0	0	0	0	0	0	0	0	0	0	0	0	0	0	0	0	0	0	0	0	0	0	0	0	0	0
OR4F5	0	0	0	0	0	0	0	0	0	0	0	0	0	1	0	0	0	0	0	0	0	0	0	0	0	0	0	0	0	0	0	0	0	0	0	0	0	0	0	0	0	0	0	0	0	0	0	0	0
RP11-34P13.7	13	14	4	9	11	11	8	9	10	9	8	11	13	18	17	6	7	6	12	11	8	15	13	12	9	14	21	24	23	16	19	20	21	30	24	7	5	7	4	6	4	21	5	7	12	21	8	13	11
RP11-34P13.8	0	0	0	0	0	0	0	0	0	0	0	0	0	0	0	0	0	0	0	0	0	0	0	0	0	0	0	0	0	0	0	0	0	0	0	0	0	0	0	0	0	0	0	0	0	0	0	0	0
CICP27	31	44	35	26	26	41	42	26	32	29	17	20	31	28	48	44	33	33	28	32	34	69	87	55	56	57	60	52	71	65	64	66	48	68	71	27	23	29	31	25	41	36	36	55	58	40	40	55	22
RP11-34P13.15	275	372	310	332	379	462	369	156	147	182	155	136	231	165	127	126	135	127	128	128	128	71	98	69	93	83	90	77	90	95	87	65	81	81	81	355	290	336	237	220	278	174	245	226	293	252	186	298	128
RP11-34P13.16	109	131	83	117	132	167	127	42	51	68	45	36	49	49	48	36	42	41	39	39	36	25	27	22	31	31	36	21	30	39	42	24	19	32	33	117	75	82	105	82	114	87	78	69	110	60	65	91	29
RP11-34P13.14	92	135	108	128	136	195	126	48	35	35	44	38	62	55	70	38	38	52	39	58	61	32	21	28	21	25	43	18	40	27	30	53	24	38	31	117	82	105	91	79	108	83	87	95	115	76	87	112	34
RP11-34P13.13	322	402	270	352	401	508	388	164	135	141	110	117	205	188	173	150	134	142	113	120	102	107	107	95	87	96	110	99	128	123	104	103	84	129	112	307	262	278	265	256	248	212	244	237	294	216	246	287	94
RNU6-1100P	0	1	0	0	1	1	1	0	0	1	1	1	1	0	0	0	0	0	0	0	0	0	0	0	0	0	0	0	0	0	0	0	0	0	0	1	0	0	0	1	0	0	1	1	0	0	0	0	0
RP11-34P13.9	3	7	2	3	4	6	5	2	2	2	0	1	2	2	4	4	2	0	1	1	2	2	1	0	1	1	1	0	1	1	1	1	1	0	0	2	1	3	2	2	2	3	3	2	1	2	1	4	2
FO538757.2	0	1	0	1	0	0	0	0	0	1	1	0	0	1	1	0	1	1	1	0	0	1	0	1	0	1	2	1	2	2	1	4	3	2	3	0	0	0	0	1	1	0	1	1	0	1	1	1	0
FO538757.1	376	457	370	424	443	426	389	385	453	507	461	415	490	377	489	474	573	529	397	446	445	490	521	470	537	572	642	549	630	601	700	614	617	680	712	461	397	344	346	366	340	412	425	421	494	437	450	508	562
MIR6859-2	5	4	4	5	6	5	7	4	6	9	4	7	7	5	8	8	9	9	8	5	7	8	8	9	10	10	8	7	15	14	11	14	11	14	14	8	5	7	6	5	6	7	5	4	6	3	5	6	10
AP006222.2	22	11	11	14	17	26	12	25	23	15	20	20	25	19	29	16	20	21	16	16	15	27	23	22	22	20	23	32	34	36	39	42	53	45	40	8	13	10	30	17	14	26	17	25	20	23	16	23	23
RPL23AP21	0	0	0	0	0	0	0	0	0	0	0	0	0	0	0	0	0	0	0	0	0	0	0	0	0	0	0	0	0	0	0	0	0	0	0	0	0	0	0	0	0	0	0	0	0	0	0	0	0
RPL23AP24	6	11	7	8	7	7	8	6	8	9	8	5	9	6	5	5	6	7	5	7	7	6	5	8	8	8	6	7	11	8	7	8	7	11	10	9	5	9	5	6	6	6	5	7	8	8	8	8	8
RP5-857K21.15	2	1	1	0	2	6	0	2	0	2	0	2	0	8	1	0	2	1	2	1	0	6	0	0	1	2	1	0	0	1	1	1	1	1	2	0	0	0	1	0	2	1	3	4	1	1	0	2	0
RP4-669L17.2	2	0	2	1	1	1	1	0	1	1	2	1	2	1	2	0	1	1	1	0	1	1	0	0	0	0	1	0	0	0	0	0	1	0	0	1	0	2	1	1	1	1	0	0	1	1	1	1	2
RP4-669L17.10	250	339	210	262	338	410	318	163	149	181	123	139	215	193	206	184	162	174	141	152	140	149	167	130	198	159	216	178	182	165	201	182	122	197	147	287	226	273	223	218	238	186	235	233	267	212	239	260	122
WBP1LP7	1	0	1	1	0	0	1	0	1	1	0	0	0	1	0	0	0	1	1	0	0	1	1	1	1	0	2	0	0	1	0	1	0	2	1	1	0	1	1	0	0	1	1	1	1	0	0	1	0
OR4F29	0	0	0	0	0	0	0	0	0	0	0	0	0	0	0	0	0	0	0	0	0	0	1	0	0	0	0	0	0	1	0	0	0	1	1	0	0	0	0	0	0	0	0	0	0	0	0	1	0
SEPT14P13	0	0	0	0	0	0	0	0	0	0	0	0	0	0	0	0	0	0	0	0	0	0	0	0	0	0	0	0	0	0	0	0	0	0	0	0	0	0	0	0	0	0	0	0	0	0	0	0	0
CICP7	10	15	11	11	11	13	15	15	17	19	11	11	17	20	27	23	22	22	16	21	20	49	62	38	42	42	45	34	49	45	44	41	28	46	46	15	13	10	10	10	12	19	17	19	22	19	18	23	14
RP4-669L17.8	252	336	292	312	388	413	329	157	172	179	157	146	181	161	150	135	141	146	128	128	127	99	123	96	120	102	127	102	114	127	123	102	100	120	117	334	269	300	231	213	269	191	246	225	303	221	205	257	133
RP5-857K21.4	5	8	9	7	8	8	10	8	6	6	6	6	6	9	15	8	11	11	7	7	11	11	15	8	9	14	16	12	12	14	10	10	9	13	12	4	7	5	7	5	6	8	6	9	11	6	7	12	9
RP5-857K21.2	0	1	1	1	0	0	0	1	0	1	0	0	0	1	1	0	0	0	0	0	0	0	1	0	0	0	0	0	0	0	0	0	0	0	0	0	0	0	0	0	1	0	0	0	1	0	0	0	0
MTND1P23	7581	7345	6383	5461	6352	6295	5987	6004	5562	5550	6069	5305	6141	5793	6944	6581	7159	6532	5576	5772	6009	5508	5122	5208	4424	4732	5642	4327	5081	4748	5564	5027	6304	5990	5594	5832	6482	6401	5385	5562	5714	4886	5373	5890	6347	5042	5248	6356	5908
MTND2P28	18696	20684	17224	14422	16470	16498	15764	19155	17508	17217	19586	17079	19120	17607	20223	18888	20777	18952	17534	15946	18492	16043	15659	15011	11207	12834	15789	12700	13018	12966	15116	13077	15467	16220	15688	14025	16649	15656	12995	13969	13727	13796	15495	15811	18189	14547	15405	18173	14571
MTCO1P12	64640	62910	54909	51840	55102	54486	50495	64001	61905	57537	65157	60135	63946	59145	68556	64962	69833	65106	60777	56794	61665	50671	50422	48404	41927	45110	49160	43402	52525	51426	53721	51367	59095	57796	55624	47378	50387	50300	42614	44554	46316	52340	56494	59693	68125	56448	53593	64525	66390
MIR6723	0	0	0	0	0	0	0	0	0	0	0	0	0	0	0	0	0	0	0	0	0	0	0	0	0	0	0	0	0	0	0	0	0	0	0	0	0	0	0	0	0	0	0	0	0	0	0	0	0
MTCO2P12	8472	10085	9223	8735	9257	8322	8135	10052	11285	10967	12055	10718	10865	9908	10646	9749	11739	10808	10379	8531	10048	6072	6655	6414	5413	6589	6448	5904	6186	6717	6737	6030	7480	6573	7311	8071	8551	8181	6300	6522	7558	8540	9678	9414	11740	10060	8714	10099	11194
MTATP8P1	33	28	27	25	26	25	21	33	33	33	31	34	40	34	36	33	43	35	28	41	36	20	24	22	14	21	27	18	22	22	22	18	24	23	24	20	23	28	19	23	26	33	31	40	51	31	35	38	42
MTATP6P1	50533	51147	43588	38510	43799	42994	41330	60079	57794	53537	61973	55031	63987	58448	64548	60163	64068	59900	56632	49912	58759	36221	36002	36317	26596	30827	36308	30916	30358	31298	34488	32452	39287	37701	33730	36763	40604	42730	31622	33552	37341	45978	49936	52548	60935	51038	50623	60624	51787
MTCO3P12	12225	13628	11748	10884	11608	11305	11048	14402	14167	14479	15033	12682	14797	12603	15595	14671	16869	15483	13844	12489	14430	9631	10365	10132	8053	10178	10487	8882	9266	8904	9575	8924	11137	10799	10237	11230	11986	11025	9548	10783	10954	12943	13976	14595	17213	13815	12662	16617	15627
WBP1LP6	1	0	1	1	1	1	1	0	1	1	1	0	0	1	0	0	0	1	1	0	0	1	1	1	1	0	1	0	0	1	0	1	0	2	1	1	0	1	1	1	0	1	1	1	1	0	0	1	0
OR4F16	0	0	0	0	0	0	0	0	0	0	0	0	0	0	0	0	0	0	0	0	0	0	1	0	0	0	0	0	0	2	0	0	0	1	1	0	0	0	0	0	0	0	0	0	0	0	0	1	0
RP11-206L10.17	0	0	0	0	0	0	0	0	0	0	0	0	0	0	0	0	0	0	0	0	0	0	0	0	0	0	0	0	0	0	0	0	0	0	0	0	0	0	0	0	0	0	0	0	0	0	0	0	0
CICP3	9	14	11	9	10	13	15	16	16	22	15	13	19	16	30	26	21	22	15	20	21	54	60	49	41	48	50	45	48	48	51	51	32	48	47	14	13	10	10	9	16	18	22	18	23	20	21	27	15
RP11-206L10.2	1005	1507	1007	1237	1423	1575	1303	664	626	714	533	616	852	678	800	633	650	676	530	568	571	508	672	457	660	548	661	556	603	635	653	521	482	659	596	1240	962	1089	941	895	981	865	998	924	1157	932	992	1154	562
RNU6-1199P	0	0	0	0	0	0	0	0	0	0	0	0	0	0	0	0	0	0	0	0	0	0	0	0	0	0	0	0	0	0	0	1	0	0	0	0	0	0	0	0	0	0	0	0	0	0	0	0	0
RP11-206L10.4	1	1	1	1	1	1	1	0	0	0	0	0	1	1	1	0	0	0	0	0	0	1	0	0	0	2	0	0	1	0	1	1	0	0	1	0	1	0	0	0	0	0	1	0	0	1	0	1	0
RP11-206L10.9	98	75	53	75	91	80	92	57	49	63	40	60	74	67	47	63	51	51	53	56	60	87	118	65	69	75	64	75	70	67	76	52	71	79	69	86	55	88	87	72	78	45	57	60	107	87	90	108	47
RP11-206L10.8	11	5	4	6	5	8	9	7	6	2	15	8	8	10	17	11	13	10	11	17	11	9	6	18	3	9	17	19	20	13	10	21	11	18	18	7	3	5	6	3	7	13	11	5	11	9	3	4	8
FAM87B	0	0	0	0	4	0	2	7	0	5	1	7	7	1	5	7	1	4	4	4	7	7	9	2	6	8	4	3	20	8	9	9	4	14	12	4	0	2	1	2	2	4	1	1	2	1	2	9	6
LINC01128	194	220	181	186	204	204	220	530	577	521	562	449	554	504	1514	1417	1519	1457	1305	1200	1456	3321	3619	2447	2491	2194	2499	2367	2899	2735	2713	2715	2151	3061	3112	202	246	181	195	183	216	329	327	330	319	310	283	370	863
LINC00115	24	27	32	32	19	18	26	29	20	24	31	32	27	32	19	29	27	19	16	15	23	19	15	29	41	31	22	33	44	43	36	34	46	36	48	25	32	22	22	23	31	18	38	27	41	31	36	34	24
FAM41C	3	4	2	2	4	2	3	2	2	3	2	3	4	3	4	4	3	1	3	1	3	5	5	5	3	6	5	5	9	7	9	8	9	8	10	3	2	3	2	2	4	3	3	3	3	2	4	6	3
TUBB8P11	6	9	9	7	5	7	8	7	9	8	5	9	6	6	1	3	5	9	4	5	6	1	4	3	2	1	3	4	2	1	2	2	1	2	1	8	4	8	5	2	7	4	7	4	7	5	4	5	3
FAM166AP3	0	0	0	0	0	0	0	0	0	0	0	0	0	0	0	0	0	0	0	0	0	0	3	0	0	0	1	0	0	0	0	0	0	0	0	0	0	0	0	0	0	0	0	0	0	0	0	0	0
RP11-54O7.16	1	1	2	0	2	3	0	4	10	4	6	9	3	5	30	20	25	30	25	25	13	41	48	15	31	26	37	33	39	39	25	36	30	33	37	4	1	4	2	2	2	3	4	3	5	5	5	10	10
RP11-54O7.1	14	23	17	18	22	22	33	21	15	30	32	7	32	33	139	83	87	110	85	80	90	200	230	181	150	134	190	164	170	202	261	166	199	246	224	19	11	15	25	13	5	12	27	31	34	20	29	29	51
RP11-54O7.2	0	0	0	0	0	0	0	0	1	0	0	0	0	0	1	2	0	0	0	1	1	1	2	3	0	1	1	2	2	2	2	0	2	1	2	0	0	0	0	0	0	0	0	0	0	0	0	1	0
RP11-54O7.3	18	13	16	15	29	31	11	56	63	81	69	57	90	78	417	383	410	304	283	313	400	730	796	579	708	600	749	542	681	670	760	694	613	681	694	13	18	22	26	7	13	60	72	92	108	50	62	87	256
SAMD11	20	13	11	12	14	21	7	246	293	352	334	209	275	297	902	794	949	999	884	903	1009	821	1169	608	868	833	903	765	582	647	620	607	568	624	666	14	15	14	4	10	13	187	192	275	187	141	190	289	965
NOC2L	2729	3282	2971	2957	3033	2931	2827	2097	2419	2512	2439	2071	2265	2202	2033	1781	2002	2121	1679	1750	1787	1352	1545	1368	1458	1492	1877	1602	1313	1383	1573	1368	1318	1498	1501	2763	2554	2316	1955	1994	2214	2121	2338	2164	2712	2283	2102	2493	1929
KLHL17	706	877	757	954	928	887	911	694	703	851	717	679	725	695	706	700	774	689	628	635	636	787	991	714	990	776	841	772	999	1124	1105	998	975	1013	1115	933	680	839	635	647	758	635	729	649	845	837	767	875	871
PLEKHN1	65	83	84	74	100	90	75	16	21	13	20	14	12	4	7	2	3	0	2	4	0	10	51	12	4	8	2	3	10	2	7	2	10	2	7	84	43	53	41	78	46	11	29	9	25	25	20	15	2
PERM1	19	36	14	10	31	19	18	6	2	3	6	8	4	8	1	0	1	0	1	0	3	8	59	4	2	2	2	6	9	6	15	6	3	6	3	11	20	28	20	21	11	3	7	1	6	5	8	4	0
RP11-54O7.17	3	2	8	2	2	1	6	37	89	77	69	42	63	39	130	128	129	136	122	112	97	108	152	124	107	89	175	110	145	167	205	165	142	200	167	6	5	1	2	6	3	96	115	89	123	95	115	120	288
HES4	27	51	51	41	52	39	37	353	729	818	868	751	740	748	1250	880	1205	1574	1530	1434	1473	633	978	629	1041	1197	1116	1182	1183	1354	1377	965	1120	1227	1186	85	41	30	46	38	37	597	621	477	718	664	551	520	2616
ISG15	323	373	348	336	393	303	335	204	249	262	245	215	207	205	196	214	250	224	164	201	254	115	143	109	135	150	98	114	106	95	109	108	127	140	105	335	301	290	245	252	296	246	282	264	380	298	258	287	398
RP11-54O7.10	0	0	0	0	0	0	0	0	0	0	1	0	0	1	0	1	0	1	3	1	1	1	1	2	2	2	1	1	2	2	5	3	6	3	4	0	2	0	0	0	0	0	4	0	0	0	0	0	0
RP11-54O7.11	1	1	2	0	0	3	0	0	0	0	1	0	0	0	10	8	6	5	2	1	3	8	5	9	0	9	12	8	15	14	15	17	17	19	36	0	3	4	5	0	2	2	0	3	3	1	2	2	6
AGRN	7383	11040	11623	9595	11471	10302	10694	6823	7582	8274	7584	6959	7641	6907	11283	10340	11864	11494	11163	10237	11476	10985	14253	11259	14343	12929	14426	12904	20073	22076	23772	19385	18289	22852	22822	11602	11458	10101	8223	8901	9536	8902	9310	7757	11757	10001	8869	11040	13714
RP11-54O7.14	0	0	0	0	0	0	0	0	0	0	0	0	0	0	0	0	0	0	0	0	0	0	0	0	0	0	0	0	0	0	0	0	0	0	0	0	0	0	0	0	0	0	0	0	0	0	0	0	0
RP11-465B22.3	63	69	46	48	64	52	64	22	14	36	17	15	19	24	33	31	36	38	29	16	34	44	62	56	95	84	69	88	122	107	170	145	113	182	157	53	25	26	30	38	36	20	20	25	28	26	19	17	17
RP11-54O7.18	6	2	7	3	2	10	5	0	1	0	2	0	0	0	4	3	0	7	1	3	3	14	8	17	11	11	16	20	13	30	33	22	23	25	20	4	1	0	2	1	0	1	4	1	3	3	5	3	0
RNF223	1	0	5	2	0	0	3	1	1	3	2	0	1	1	0	3	0	1	2	2	4	0	4	0	0	2	0	0	1	0	0	1	1	1	0	1	0	0	0	0	0	0	0	0	3	0	0	0	1
C1orf159	325	321	315	332	349	399	293	412	442	463	426	330	428	424	511	480	569	423	500	419	467	562	664	511	612	589	621	591	499	526	540	493	454	537	504	287	339	248	241	304	314	328	363	336	438	438	374	475	541
LINC01342	1	0	2	3	1	3	2	0	1	0	0	0	0	0	0	2	0	0	0	0	0	0	1	0	0	1	0	0	0	0	1	0	0	0	0	6	2	2	7	7	3	0	0	0	1	1	0	1	0
MIR200B	0	0	0	0	0	0	0	19	24	30	30	24	23	25	46	39	39	55	46	45	53	53	79	49	82	106	63	72	91	77	78	61	73	106	100	0	0	1	0	0	1	1	0	0	0	0	0	0	0
MIR200A	0	0	1	2	0	0	0	61	70	72	61	44	81	82	152	175	138	118	116	161	118	216	258	187	223	165	205	194	257	272	305	236	233	257	220	1	0	2	0	0	0	0	0	0	0	0	0	0	1
MIR429	0	1	0	1	0	1	0	58	87	67	64	38	66	71	200	139	116	131	177	162	169	234	311	194	291	226	230	231	287	285	293	243	191	323	258	0	0	0	2	0	0	1	1	0	0	0	0	0	1
RP11-465B22.8	13	13	21	10	8	22	18	1518	1824	1794	1585	1164	1618	1611	4198	3692	3316	3277	3296	3220	3801	5622	7216	4705	6036	5155	5675	5368	6790	6622	7275	5927	5643	8020	6635	19	29	31	15	15	24	4	3	2	4	10	0	5	1
TTLL10-AS1	60	16	9	5	6	11	31	10516	12327	12676	11485	10641	12368	11221	15334	14394	14060	13864	13949	12877	14573	15859	21259	13279	17246	14690	15783	13684	15853	15438	17808	14597	13992	19063	15221	13	9	11	11	7	8	8	14	10	7	5	14	4	6
TTLL10	2	5	2	2	1	7	1	19	19	36	34	23	22	20	27	34	32	33	23	36	25	27	47	27	30	28	30	28	21	17	27	17	15	33	20	5	1	3	0	3	1	0	1	3	3	1	2	3	2
TNFRSF18	2	0	1	2	3	1	2	7	5	7	9	13	17	16	38	24	28	49	31	38	42	23	42	23	28	16	52	22	18	34	40	23	19	24	22	0	1	0	5	3	3	1	12	7	12	5	2	5	59
TNFRSF4	2	0	3	4	2	4	2	2	9	13	12	10	6	2	15	13	24	19	25	15	21	3	5	10	2	9	6	2	2	1	2	2	6	1	4	2	0	0	0	0	3	0	10	1	1	1	0	0	38
SDF4	2403	3117	2926	2585	2779	2612	2602	2983	3359	3676	3528	2976	3282	2821	3123	2855	3218	3230	2772	2732	2905	2525	3267	2378	2644	2514	2973	2471	1973	2043	2541	2010	2183	2318	2154	2903	2593	2574	2113	2284	2296	2694	2799	2874	3498	3015	2786	3482	4117
B3GALT6	499	640	623	620	554	492	524	997	1071	1167	1155	986	1209	983	1038	909	1108	1148	1067	919	1167	1107	1422	1088	1343	1161	1219	1094	931	944	1084	974	891	1035	959	526	482	545	376	462	483	865	758	864	993	791	818	871	1553
FAM132A	82	50	55	76	82	69	61	69	95	71	50	105	59	48	56	55	51	79	62	55	71	49	75	48	43	66	62	55	64	47	43	32	51	37	39	77	74	67	66	83	86	47	44	55	59	76	54	71	63
RP5-902P8.12	13	10	9	14	11	10	18	10	4	18	14	4	4	6	16	8	11	8	9	23	9	20	44	21	9	15	11	16	29	14	13	18	22	22	16	17	9	30	7	8	11	6	4	9	15	8	9	16	19
UBE2J2	1746	2244	1968	1769	2089	1912	2011	2024	2300	2552	2478	2172	2346	2047	2131	1973	2235	2221	2072	2044	2204	2247	2948	1977	1987	2111	2371	2049	1577	1721	1823	1671	1661	1743	1828	1708	1865	1779	1327	1317	1694	1821	1927	1843	2250	2014	1800	2161	2583
RP5-902P8.10	6	22	14	13	14	10	15	18	16	35	7	9	17	26	36	32	26	27	19	34	16	14	10	15	10	22	34	21	29	33	28	31	23	28	27	5	11	12	10	9	10	14	16	21	12	15	29	26	46
SCNN1D	102	94	69	126	93	100	89	168	173	208	194	173	269	218	255	267	313	267	262	245	243	120	179	167	231	197	253	230	222	276	290	246	235	296	250	97	78	72	67	73	90	125	166	115	196	193	151	231	437
ACAP3	863	1131	1005	1045	1059	1045	1096	7895	8548	9389	8619	7415	9252	8411	15107	13489	14896	14692	12230	12942	12961	20240	25856	18442	23423	21717	22085	21106	23869	26399	27916	23935	22630	27545	26396	1154	887	933	786	809	947	4694	4822	4160	5903	5325	4377	5713	17858
MIR6726	0	0	0	0	0	0	0	3	2	6	5	2	4	2	3	6	1	3	3	2	4	7	10	3	7	11	8	6	9	11	9	10	6	8	9	0	0	0	0	0	0	1	1	0	2	3	1	3	5
PUSL1	549	799	747	677	649	649	616	1152	1349	1383	1303	1101	1392	1072	741	727	954	933	811	826	799	696	870	624	796	739	782	678	513	494	611	464	421	541	588	594	555	619	419	528	588	779	755	692	1034	892	717	944	1484
CPSF3L	3314	4240	3800	3539	4113	3843	3720	3421	4022	4379	3990	3552	3838	3565	3591	3368	3735	3657	3355	3182	3234	3429	4233	3172	3584	3388	3861	3360	3101	3091	3330	2941	2944	3480	3336	3896	3802	3455	2897	3288	3340	3588	3809	3543	4658	3875	3575	4539	4013
RP5-890O3.9	28	37	32	37	43	61	37	72	66	60	70	64	89	69	74	100	106	77	95	75	69	169	170	154	128	121	147	135	132	163	150	132	143	154	174	35	28	35	42	43	38	46	59	49	80	88	63	71	107
CPTP	216	316	296	246	319	267	277	324	412	445	428	354	341	304	377	348	368	388	321	314	415	449	576	426	535	406	496	469	444	464	489	356	399	376	514	239	293	259	215	228	210	320	309	270	425	319	241	417	355
TAS1R3	4	9	4	3	4	5	6	7	8	5	4	15	11	4	39	29	31	27	19	21	23	164	285	133	100	99	109	113	126	149	117	146	81	119	147	4	4	2	1	5	6	5	3	1	9	8	17	9	7
DVL1	1718	2298	2062	2032	2236	2070	2023	2340	2964	3171	3034	2497	2629	2462	2944	2776	3090	3260	2841	2760	2730	2562	3517	2426	2737	2910	2800	2429	2117	2368	2487	2000	2089	2321	2310	2061	1796	1701	1429	1589	1717	1786	1876	1780	2401	1909	1730	2284	3649
MXRA8	202	257	236	213	274	234	237	353	447	483	497	348	408	385	772	735	837	750	667	672	690	211	293	204	223	227	305	259	133	131	178	145	150	151	109	285	261	237	176	214	222	339	322	285	447	334	315	381	837
AURKAIP1	2721	3570	3448	3204	3291	3068	3245	2441	3399	3746	3448	2735	3100	2856	2373	2259	2807	2943	2411	2389	2494	1623	2098	1638	2018	2083	2154	1943	1393	1559	1699	1453	1649	1691	1594	3158	3076	2927	2182	2539	2937	2754	2863	2684	3415	3096	2514	3174	3495
NDUFB4P8	0	0	0	0	0	2	0	2	0	0	0	2	0	1	1	0	0	1	0	1	0	1	6	2	0	0	1	4	4	0	1	2	0	0	2	0	0	2	0	0	0	0	0	1	0	0	1	0	0
CCNL2	3484	4299	3548	3335	3663	3822	3987	3390	3639	3801	3597	3402	4306	4077	7391	6902	7454	7008	5883	6103	6270	8501	9353	8215	8288	8690	10297	8873	10077	10780	11175	10245	9997	11418	10927	3669	3840	3729	3222	3496	3603	3716	4298	4387	5150	4036	3927	4945	6135
RP4-758J18.2	437	517	446	442	461	404	431	401	508	634	551	431	531	457	522	517	572	553	496	472	525	432	504	467	484	498	579	500	544	613	626	560	556	604	665	500	435	440	343	471	433	510	501	534	614	558	544	665	581
MRPL20	1906	2111	1871	1886	1912	1832	1868	1599	1780	1783	1783	1434	1650	1499	1393	1333	1519	1430	1333	1309	1228	1246	1307	1281	1274	1316	1425	1173	1060	1036	1141	1110	1107	1097	1267	1711	1733	1671	1495	1645	1762	1520	1597	1682	2194	1543	1455	1912	1598
RN7SL657P	0	0	0	0	0	0	0	0	0	0	0	0	0	0	0	0	0	0	0	0	0	0	0	0	0	0	0	0	0	0	0	0	0	0	0	0	0	0	0	0	0	0	0	0	0	0	0	0	0
RP4-758J18.13	122	111	110	121	166	125	137	100	113	133	95	89	94	83	70	85	66	82	78	59	73	60	54	51	39	74	82	77	87	87	88	83	79	64	67	136	145	130	115	133	131	93	106	111	151	137	114	153	75
ANKRD65	46	59	62	36	55	82	42	108	131	131	177	111	104	114	536	441	554	509	454	399	496	600	611	576	675	583	867	649	460	487	615	494	533	610	478	37	60	53	35	52	34	63	76	107	128	82	83	133	533
RP4-758J18.7	3	3	4	0	2	3	2	1	1	0	0	1	1	2	3	2	7	2	1	8	3	4	0	4	3	3	2	3	5	2	5	3	0	5	4	3	2	1	1	4	2	1	0	0	0	0	1	1	2
TMEM88B	18	22	21	8	20	18	18	5	16	9	17	15	5	6	22	12	12	20	18	16	18	15	40	9	16	15	26	12	28	24	30	12	13	12	18	22	17	21	12	16	19	7	11	15	27	11	17	10	5
RP4-758J18.10	8	5	7	20	20	12	19	10	7	9	11	7	16	11	8	14	17	7	6	18	10	4	9	3	4	7	9	3	7	1	7	8	3	1	6	20	14	12	4	15	27	6	14	18	10	12	9	17	18
VWA1	542	773	736	683	812	648	762	599	598	722	718	642	739	587	1156	1047	1293	1174	1092	1059	1147	851	1044	858	1081	1064	1181	1078	977	1045	1141	960	925	1117	964	732	848	729	526	529	698	548	534	535	718	527	494	613	1355
ATAD3C	532	865	681	659	701	706	742	423	437	491	420	387	499	417	434	384	406	429	381	305	414	548	779	431	469	468	497	416	495	554	598	522	499	505	531	670	659	595	438	485	637	457	471	464	579	444	461	535	443
ATAD3B	2165	3312	2671	2622	2767	2773	2913	1491	1801	1859	1666	1398	1650	1580	1542	1434	1448	1477	1284	1296	1372	1354	1757	1241	1387	1382	1696	1324	1155	1224	1413	1234	1186	1244	1269	2777	2677	2493	1841	1954	2470	1742	1909	1966	2276	1777	1672	2108	1687
ATAD3A	2117	3173	2813	2465	3070	2768	2720	1607	1778	2048	1952	1685	1802	1655	1468	1432	1545	1590	1388	1227	1445	942	1038	955	980	1102	1211	1009	823	827	822	816	780	809	873	2645	2505	2288	1833	2003	2344	1717	1901	1715	2259	1711	1722	2221	1773
TMEM240	63	87	56	58	97	86	99	58	63	70	69	64	83	54	88	80	80	94	80	74	85	115	180	120	148	148	180	141	220	212	189	211	197	153	216	65	91	106	35	70	74	61	39	67	91	36	46	84	80
SSU72	3706	4098	3514	3406	3660	3483	3845	3151	3441	3213	3375	2818	3197	2984	2949	2572	2881	2663	2639	2376	2586	3294	3843	2965	2774	2784	3204	2649	2581	2646	2870	2630	2824	2806	2814	3429	3555	3633	2967	3141	3429	3188	3384	3385	4123	3515	3300	3618	2948
RP5-832C2.5	32	17	29	44	22	22	14	18	23	16	16	14	17	18	22	12	8	24	13	15	13	26	38	18	33	36	35	36	34	37	25	38	29	57	21	30	28	24	16	16	21	17	24	19	26	15	18	33	10
AL645728.1	0	0	0	0	0	0	0	0	0	1	0	0	0	0	0	0	0	0	1	0	0	0	0	0	0	0	0	0	0	0	0	0	0	0	0	0	0	0	0	0	0	0	0	0	0	0	0	0	0
RP11-345P4.11	0	0	0	0	0	0	0	0	0	0	0	0	0	1	0	0	0	0	0	1	0	0	0	0	0	0	0	0	1	0	0	0	0	2	0	0	0	0	0	0	0	0	0	0	4	0	0	0	0
FNDC10	425	524	515	551	626	492	484	134	197	227	198	179	211	173	204	193	204	227	225	179	234	122	120	150	233	182	191	185	192	195	202	177	170	206	184	568	418	446	385	392	443	213	220	190	320	212	208	286	287
RP11-345P4.9	112	106	126	127	148	113	134	68	133	110	147	114	140	117	116	104	100	127	107	91	96	176	208	124	125	183	177	156	215	202	219	204	215	285	230	120	104	128	122	125	100	131	118	96	197	147	187	125	160
MIB2	852	1111	1107	1110	1213	1128	1150	1573	2060	2346	2188	1867	2296	1971	2202	2083	2303	2388	1987	2121	1914	1938	2800	1688	2207	2214	2261	2124	2063	2099	2352	1932	1887	2296	2067	1241	1279	1087	890	969	1226	1931	2169	1726	2433	2510	1929	2275	3219
MMP23B	105	126	133	149	153	123	124	473	585	580	581	568	656	500	720	719	848	920	712	711	696	453	612	488	572	591	621	564	408	452	481	356	400	442	390	143	170	151	114	135	126	407	404	323	525	575	413	482	1136
CDK11B	2695	2981	2619	2704	2768	2645	2542	2493	2925	3046	3051	2594	2828	2624	2687	2548	2920	2799	2390	2474	2692	2223	2638	2198	2214	2180	2762	2305	2046	2205	2402	2043	2282	2398	2294	2779	2719	2606	2171	2300	2411	2463	2567	2744	3291	2826	2738	3081	3168
RP11-345P4.10	2	0	1	1	0	0	0	2	0	2	0	2	2	0	0	2	0	0	1	1	0	1	4	2	1	1	3	5	2	1	1	2	1	1	0	0	1	0	1	0	0	2	1	2	1	1	1	0	0
SLC35E2B	2947	3435	3301	2983	3302	3123	3212	4200	4558	4536	4632	3748	4573	4189	6465	6193	6649	6390	5708	5359	6168	7491	8314	7630	8048	7513	8646	7900	8214	8616	8863	8365	7773	9287	9293	3402	3202	3103	2674	2926	3097	4207	4534	4450	5474	4312	4153	5428	6092
RP11-345P4.6	64	64	60	69	80	78	85	94	78	111	95	99	110	114	192	165	218	162	151	174	149	209	306	199	236	177	272	225	202	226	245	219	180	270	234	60	60	69	74	60	62	76	135	106	129	106	120	124	165
MMP23A	57	76	75	74	89	67	76	243	311	353	370	308	337	284	428	388	456	490	413	414	425	287	403	285	323	329	323	301	229	263	280	202	258	249	227	92	83	95	52	68	60	254	221	192	271	299	218	280	612
CDK11A	250	298	268	256	309	276	283	288	267	332	311	240	336	285	347	293	394	319	275	284	279	375	527	320	312	318	390	320	294	317	352	294	283	302	317	318	286	223	173	222	251	251	263	271	400	333	314	385	323
RP1-283E3.8	53	68	64	71	71	59	81	62	69	72	71	65	90	77	146	107	135	95	97	95	75	145	155	155	137	144	156	167	156	179	199	165	122	155	195	83	60	57	52	66	50	71	62	58	131	79	102	89	100
RP1-283E3.4	232	277	255	240	293	252	300	348	425	436	425	294	449	353	680	594	638	579	489	518	532	728	769	722	793	834	832	748	881	834	918	945	802	1014	1029	258	255	240	226	235	264	335	397	384	476	388	388	517	502
SLC35E2	333	447	339	341	437	401	389	465	531	521	568	441	578	531	743	703	729	721	666	626	742	857	1174	865	1060	917	1109	968	1063	1079	1067	973	816	1131	1148	454	376	347	354	374	387	464	469	477	614	544	526	579	683
NADK	2077	2318	2186	2184	2403	2103	2037	1681	1912	2020	1966	1713	1809	1701	1650	1649	1898	1842	1602	1545	1886	979	1156	998	1332	1187	1355	1198	1230	1350	1350	1275	1159	1458	1298	2400	2203	2241	1899	2009	2207	1431	1537	1348	1998	1655	1531	1663	2139
GNB1	15760	17603	16061	15159	16148	15585	15503	16300	16581	17037	17892	15281	17414	15485	16826	16772	18413	17414	15975	14782	17298	21785	24401	20686	20094	20665	21923	20216	23528	23213	24194	23587	22129	25681	25661	14971	14760	14520	12322	13396	13910	16520	17122	16980	20390	17155	15916	19922	17023
RP1-140A9.1	2	3	0	6	0	4	2	0	3	4	4	2	1	2	4	5	2	0	1	3	2	3	1	9	6	12	5	12	19	12	14	6	6	14	15	6	1	1	2	1	1	1	0	1	4	1	1	3	0
CALML6	26	24	7	19	26	20	27	5	17	12	6	12	4	20	23	28	30	17	20	22	21	37	44	62	39	74	87	68	100	91	101	84	124	122	118	14	17	22	5	10	12	4	20	10	9	20	19	22	18
TMEM52	241	316	313	283	236	260	266	92	116	122	123	105	100	115	66	64	67	67	68	73	69	33	37	31	23	42	55	51	38	47	48	37	45	50	56	251	262	208	177	208	235	90	100	77	110	113	64	106	131
CFAP74	8	18	4	2	8	13	10	4	7	1	2	1	4	1	5	1	2	3	4	5	2	0	6	4	5	0	7	1	5	5	4	3	5	5	2	4	11	12	11	13	6	8	5	1	1	3	4	0	1
RP11-547D24.1	9	4	7	8	6	8	5	2	0	7	2	4	8	6	4	2	3	6	7	4	8	3	0	1	0	0	1	0	0	1	0	0	1	2	0	3	9	11	6	11	8	2	0	3	3	3	7	5	5
GABRD	32	48	18	28	56	80	69	52	77	113	87	68	57	71	260	256	261	249	246	263	279	82	111	74	71	92	126	72	45	31	50	49	38	48	36	38	49	43	19	36	34	30	40	26	41	44	15	49	334
RP11-547D24.3	0	1	0	0	2	0	0	0	0	4	1	0	1	0	0	0	1	0	0	0	0	0	0	0	0	0	0	0	0	0	0	0	0	0	0	0	0	0	0	1	0	0	0	1	1	0	1	0	0
PRKCZ	1159	1387	1152	1228	1261	1207	1264	906	949	924	1080	787	888	835	1416	1179	1341	1295	1206	1288	1335	3078	3732	2806	2672	2652	2537	2563	2543	2537	2621	2524	2287	2346	2502	1438	1245	1284	1198	1121	1165	722	870	842	1097	788	753	882	1121
RP5-892K4.1	7	8	4	9	15	7	19	4	5	2	6	5	4	14	14	4	7	7	7	13	8	50	78	29	42	36	29	32	25	21	25	28	10	31	23	11	7	14	6	9	11	3	7	3	5	3	11	7	12
RP11-181G12.2	69	84	75	74	92	75	106	42	55	54	62	51	62	61	107	140	137	110	110	117	102	291	304	221	220	190	239	236	235	235	261	229	236	235	246	92	80	94	69	70	79	57	68	41	102	82	64	84	84
FAAP20	1296	1778	1707	1792	1675	1488	1607	1091	1397	1526	1445	1227	1379	1324	1329	1261	1467	1445	1272	1344	1377	873	1314	903	1101	1159	1182	1061	996	1144	1114	1122	1069	1180	1128	1723	1426	1427	1226	1329	1437	1299	1484	1139	1757	1481	1260	1599	1902
RP11-181G12.4	0	0	0	0	0	0	0	2	0	0	0	0	0	0	0	1	0	0	1	0	0	0	0	0	0	2	0	0	2	0	0	0	0	0	0	0	0	0	0	0	0	0	0	0	0	0	0	2	0
SKI	3327	4444	4325	3887	4463	4275	4121	3050	3095	3251	3469	2714	3170	2942	4931	4556	4987	4789	4672	4059	5220	9377	12764	7281	7701	6887	7821	6870	5798	5942	6554	5438	5450	6429	5705	3699	3811	3444	2971	3195	3373	2515	2804	2751	3189	2495	2544	3114	4202
MORN1	163	263	249	193	194	181	210	139	128	154	155	132	182	128	221	216	210	184	195	199	166	132	161	137	189	185	238	200	187	178	239	204	169	230	186	214	163	183	169	159	183	162	130	166	197	169	186	183	203
RP4-713A8.1	0	0	2	0	1	1	3	0	7	0	0	5	0	1	2	0	1	1	8	5	0	0	0	2	2	2	1	2	1	0	0	0	7	0	1	0	1	2	0	4	0	0	0	4	2	0	0	0	1
RP4-740C4.5	1306	1451	1280	1328	1365	1332	1241	859	922	942	974	790	955	834	519	453	516	549	439	443	470	369	385	360	340	326	440	397	355	409	391	389	413	413	376	1352	1245	1437	1028	1191	1429	1133	1259	1105	1499	1237	1196	1370	604
RP4-740C4.7	4	4	2	4	6	4	7	0	5	4	7	3	8	5	12	6	13	15	7	4	2	1	14	6	8	5	12	5	3	5	2	13	12	7	6	1	8	6	5	7	8	1	4	3	3	2	7	9	9
RER1	1975	2161	1905	1887	1794	1838	1976	1902	2162	2202	2232	1867	2263	2019	2281	2157	2254	2104	1867	2028	1943	1893	2016	1756	1656	1954	2210	1753	1831	1767	1981	1738	1834	2025	1981	1727	1831	1864	1523	1583	1788	1796	1815	1975	2289	1867	1778	2115	2604
PEX10	482	628	482	577	548	495	520	350	444	464	372	291	415	374	261	238	290	297	268	263	287	175	159	164	218	253	231	239	249	267	267	207	206	289	284	564	472	464	413	438	427	434	440	410	533	483	464	453	265
PLCH2	27	25	23	7	14	9	19	287	510	490	501	323	427	455	3982	3572	4143	4029	3733	3473	3765	2678	3213	2763	3038	2828	2948	2908	1694	1930	2150	1771	1800	2026	1720	14	15	8	17	10	13	211	218	257	241	222	190	311	6252
RP3-395M20.2	0	0	0	0	0	0	0	1	2	0	0	2	4	0	9	10	8	10	9	12	6	5	5	5	11	5	19	6	7	3	5	6	3	6	6	0	2	0	0	0	0	2	1	0	1	0	0	0	14
RP3-395M20.3	1	0	0	0	0	0	0	2	2	2	5	2	2	2	18	16	14	10	14	20	10	10	10	5	10	9	18	9	3	4	4	8	5	7	7	0	0	0	0	0	0	2	1	2	1	2	0	1	18
PANK4	729	779	766	767	772	762	722	994	1253	1310	1209	1096	1115	1046	1169	954	1230	1046	1022	937	1024	758	930	715	882	785	806	656	627	674	693	679	613	672	792	660	676	705	568	656	640	965	911	811	1082	959	906	1053	1471
HES5	5	2	2	2	1	2	1	96	183	240	225	180	166	143	221	217	259	286	253	187	226	55	61	62	68	100	125	80	35	24	46	28	44	32	35	1	0	0	1	7	0	363	324	301	416	364	292	390	378
RP3-395M20.12	18	13	17	16	17	13	10	20	32	35	26	31	28	25	19	24	24	20	22	16	20	10	16	18	20	30	26	21	12	12	15	12	14	13	10	18	14	11	12	12	16	44	45	32	54	46	54	48	30
RP3-395M20.8	0	1	0	0	0	0	2	2	2	2	2	2	4	1	3	4	5	4	4	7	6	2	3	5	4	5	9	3	4	3	4	3	6	3	8	0	0	0	0	0	4	1	0	1	4	2	2	0	5
TNFRSF14	2	0	1	2	4	1	1	9	5	2	6	3	2	0	7	8	15	12	15	18	6	6	8	4	2	0	11	4	5	7	8	5	6	8	2	4	4	0	3	1	4	4	3	2	2	2	4	2	12
RP3-395M20.7	0	0	0	0	0	0	1	0	0	0	0	0	1	0	0	0	1	0	0	0	0	0	1	0	0	0	0	1	1	0	1	0	0	0	0	0	0	0	0	0	0	0	0	0	0	0	0	0	0
RP3-395M20.9	1	1	0	0	0	1	0	0	0	0	1	1	2	0	2	0	0	0	0	0	0	0	0	0	0	0	0	0	0	0	0	0	0	0	0	0	0	0	0	0	0	0	0	0	1	0	0	0	0
FAM213B	849	1279	1039	1096	989	1006	1168	464	571	607	556	445	479	518	618	570	579	644	526	579	599	551	681	476	558	628	609	553	626	746	724	722	655	686	778	868	948	835	599	738	884	511	540	536	707	530	470	656	600
MMEL1	26	25	30	24	20	20	24	8	18	17	27	24	7	2	2	17	5	4	4	6	7	2	1	3	0	3	4	3	26	38	27	26	8	27	28	7	11	4	3	4	4	4	4	3	12	6	9	0	6
RP13-436F16.1	0	1	1	2	0	2	0	0	0	0	0	0	0	0	0	0	2	0	0	0	0	0	0	0	0	0	0	0	0	0	0	0	0	0	0	0	0	0	0	0	0	0	1	0	0	0	0	0	0
TTC34	4	6	5	6	11	8	5	2	4	4	5	0	2	2	4	6	4	3	4	5	6	4	11	9	8	8	10	4	10	10	9	5	7	10	11	3	0	0	2	0	3	1	0	1	4	4	1	0	0
ABC14-1188822O7.1	0	0	0	0	1	0	0	0	0	0	0	0	0	0	0	0	0	0	0	0	0	0	0	0	0	0	0	0	0	0	0	0	0	0	0	0	0	0	0	0	0	0	0	0	0	0	0	0	0
RP11-740P5.2	0	0	1	0	0	0	0	0	0	0	0	0	0	0	0	0	0	0	0	0	0	0	0	0	0	0	0	0	0	0	0	0	0	0	0	0	0	0	0	0	0	0	0	0	0	0	0	0	0
RP11-740P5.3	0	0	1	0	0	0	0	0	0	0	0	0	0	0	0	0	0	0	0	0	0	0	0	0	0	0	0	0	0	0	0	0	0	0	0	0	0	0	0	0	0	0	0	0	0	0	0	0	0
ACTRT2	2	0	0	0	0	1	2	0	1	0	0	0	0	0	0	0	0	0	0	0	0	0	0	0	0	0	0	0	0	0	0	0	0	0	0	0	0	1	0	0	0	0	1	0	0	0	0	0	0
LINC00982	1	0	1	0	0	0	1	7	9	5	4	16	3	0	0	0	0	2	0	1	0	1	1	0	0	0	0	0	0	0	0	0	0	1	0	0	1	0	0	0	1	1	3	1	9	7	1	17	0
PRDM16	16	13	38	16	21	32	21	107	104	128	109	116	174	108	26	16	34	15	25	18	12	2	0	0	3	3	8	5	6	7	10	9	4	3	7	37	15	18	17	22	22	73	48	45	82	73	64	79	18
MIR4251	0	0	0	0	0	0	0	1	0	0	0	0	0	0	0	0	0	0	0	0	0	0	0	0	0	0	0	0	0	0	0	0	0	0	0	0	0	0	0	0	0	2	0	0	0	0	0	0	0
RP1-163G9.2	0	0	0	0	0	0	0	0	0	0	0	0	0	0	0	0	0	0	0	0	0	0	0	0	0	0	0	0	0	0	0	0	0	0	0	0	0	0	0	0	0	0	0	0	0	0	0	0	0
RP11-193J6.1	0	5	0	0	0	0	0	3	0	0	0	0	0	0	0	0	0	0	0	0	0	0	0	0	0	0	0	0	0	0	0	0	0	0	0	0	0	0	0	0	0	0	0	0	0	0	0	0	0
RP11-22L13.1	1	0	0	0	0	0	0	0	2	0	0	0	0	0	0	0	0	0	0	0	3	0	0	0	0	0	0	0	0	0	0	0	0	0	0	0	0	0	0	0	0	0	0	3	4	0	0	0	0
ARHGEF16	876	1347	1086	1019	1069	1104	906	652	763	744	741	536	712	540	75	103	119	150	86	102	139	82	121	75	49	57	103	91	73	69	74	68	65	55	62	1063	1012	954	706	870	857	657	695	712	887	693	593	881	96
RP11-168F9.2	0	0	0	1	0	1	0	3	3	0	1	0	0	1	0	3	3	0	0	0	0	8	2	0	0	1	5	5	3	2	0	0	4	1	0	2	1	4	0	0	3	1	3	0	3	0	0	2	2
MEGF6	821	1083	1061	1103	1288	1242	1269	1367	1619	1807	1697	1428	1817	1637	5135	4721	5108	5273	4609	5014	4739	2479	3045	2427	3287	3231	4318	2976	1413	1394	1841	1313	1351	1858	1256	1166	1044	1071	902	948	1104	1253	1430	1239	1788	1501	1288	1700	5910
MIR551A	0	0	0	0	0	1	0	0	0	0	0	0	0	0	0	0	0	1	1	0	0	0	0	0	0	0	0	0	0	0	1	0	0	0	0	0	0	0	0	0	0	0	0	0	0	0	0	0	0
RP11-46F15.2	3	12	5	6	1	6	5	8	7	5	3	2	3	4	0	3	2	4	3	3	1	2	0	0	2	2	2	4	5	10	7	5	7	15	17	1	4	4	4	7	0	5	2	3	11	3	8	7	1
TPRG1L	840	922	822	791	858	748	761	845	932	933	983	810	1009	757	1158	1060	1039	1102	1015	828	1045	1645	1793	1679	1698	1895	1894	1767	1619	1759	1651	1636	1658	1699	1743	824	885	856	663	706	803	797	740	807	898	830	675	886	844
WRAP73	1034	1148	1093	1142	1091	1171	1208	1258	1526	1621	1519	1404	1684	1502	2149	1860	2074	2072	1773	1851	1867	1244	1341	1174	1377	1159	1652	1379	1087	1263	1221	1175	1082	1395	1183	1082	918	1012	754	913	1004	1133	1166	1097	1414	1167	1127	1288	2211
TP73	128	158	167	142	194	174	176	1003	1300	1208	1283	1082	1200	1000	1843	1677	1873	1883	1822	1545	1838	931	1241	858	975	896	1326	910	782	743	879	681	666	915	776	156	142	126	117	134	98	652	575	509	731	767	489	670	2082
RP5-1092A11.5	0	0	0	0	0	0	0	8	8	0	10	4	21	12	16	13	4	0	8	22	18	13	5	8	8	6	16	7	7	7	6	7	7	8	6	0	0	0	0	0	0	8	3	14	3	1	0	2	14
RP5-1092A11.2	0	0	1	0	0	0	0	3	0	0	4	3	4	0	7	0	0	1	2	2	0	7	1	2	0	0	1	0	0	0	0	2	2	1	0	2	0	0	1	0	0	2	0	0	3	0	6	5	2
CCDC27	10	4	18	18	3	22	9	12	20	7	3	8	13	2	8	15	14	3	11	13	3	1	2	3	6	4	7	4	8	5	11	7	14	7	8	16	11	9	9	13	9	6	3	1	4	6	8	3	19
SMIM1	40	30	26	30	41	20	30	21	18	30	33	22	26	10	23	22	40	33	31	41	37	5	11	13	25	16	13	14	16	9	18	12	14	22	17	35	37	17	24	10	28	11	32	12	31	17	17	34	40
LRRC47	3391	3674	3524	3577	3821	3435	3377	2485	2978	3065	3338	2672	3046	2664	3031	2716	3030	3119	2709	2501	2820	2823	3639	2713	3073	3187	3399	3107	2608	2735	2965	2483	2863	2914	2826	3281	3141	3112	2623	2766	3014	2357	2389	2421	3084	2363	2487	2766	2817
RN7SL574P	2	3	2	1	3	0	0	1	2	0	1	1	0	1	6	3	2	3	1	0	5	6	2	4	9	1	3	4	8	3	7	2	14	4	1	2	0	1	3	0	2	0	1	0	4	4	1	0	2
RP1-286D6.5	37	56	36	28	36	43	44	23	38	39	43	25	37	35	46	36	44	41	39	28	33	84	89	54	56	76	69	52	68	69	65	57	51	94	48	36	34	40	46	30	40	29	23	31	33	30	33	30	41
CEP104	1046	1000	1057	986	1018	983	980	3218	3676	3594	3761	3512	3816	3558	3671	3308	3682	3563	3192	3049	3156	3333	3807	3029	2973	3164	3744	3230	2478	2291	2740	2271	2440	2898	2670	928	906	804	810	729	893	1940	1779	1802	2251	2025	1977	2263	3474
DFFB	294	327	304	268	314	326	321	1193	1172	1166	1264	1060	1228	1126	676	650	716	660	579	600	555	470	597	414	335	359	545	458	380	377	379	367	412	386	389	278	258	271	227	216	225	724	698	646	979	827	770	863	807
C1orf174	765	775	739	649	715	667	722	782	715	739	786	721	855	758	639	643	684	713	694	635	561	404	369	421	394	399	622	473	396	430	470	375	412	524	479	660	704	646	540	620	698	622	697	638	797	736	711	780	794
LINC01134	6	1	5	5	10	6	4	11	10	6	13	10	10	3	12	3	5	7	13	16	11	38	49	17	14	16	13	20	14	16	14	11	15	10	13	2	0	8	3	6	3	2	5	4	7	4	2	3	1
LINC01346	0	0	0	1	0	2	0	0	0	0	2	0	0	0	0	2	0	0	3	0	0	0	0	0	0	0	1	0	0	0	0	0	0	0	0	0	0	0	0	0	0	0	0	0	0	0	0	0	0
RP13-614K11.2	0	1	0	0	0	0	0	0	0	0	0	0	0	0	0	0	0	0	0	0	0	0	0	0	0	0	0	0	0	0	0	0	0	1	0	0	0	0	0	0	0	0	0	2	0	0	0	0	0
EEF1DP6	1	1	1	0	1	1	1	0	1	1	0	0	1	1	1	0	0	0	0	0	0	0	3	0	4	0	0	0	0	0	1	0	0	0	0	0	0	1	1	0	0	1	1	0	1	0	1	1	1
RP5-1166F10.1	0	0	0	0	0	0	0	0	0	0	0	0	0	0	0	0	0	0	0	0	0	0	0	0	0	0	0	0	0	0	0	0	0	0	0	0	0	0	0	0	0	0	0	0	0	0	0	0	0
RP1-37J18.1	0	0	0	0	0	0	0	0	0	0	0	0	0	0	0	0	0	0	0	0	0	0	0	0	0	0	0	0	0	0	0	0	0	0	0	0	0	0	0	0	0	0	0	0	0	0	0	0	0
RP1-37J18.2	0	0	0	0	0	0	0	0	0	0	0	0	0	0	0	0	0	0	0	0	0	0	0	0	0	0	0	0	0	0	0	0	0	0	0	0	0	0	0	0	0	0	0	0	0	0	0	0	0
AJAP1	69	92	92	68	91	87	76	196	310	272	274	271	276	275	576	549	512	529	569	467	623	802	1064	553	491	497	543	479	391	334	365	354	266	412	384	1	1	0	1	0	0	0	0	0	1	0	0	0	2
RP11-542C10.1	0	0	0	0	1	1	0	0	1	0	0	0	0	0	0	0	0	0	0	0	0	0	0	0	0	0	0	0	0	0	0	0	0	0	0	0	0	2	0	1	0	0	0	0	0	1	0	0	0
RP1-58B11.1	0	0	0	0	0	0	0	0	0	0	0	0	0	0	0	0	0	0	0	0	0	0	0	0	0	0	0	0	0	0	0	0	0	0	0	0	0	0	0	0	0	0	0	0	0	0	0	0	0
RP3-491M17.1	0	0	0	0	0	0	2	0	0	0	0	1	0	0	0	0	0	0	0	0	0	0	0	0	0	0	0	0	0	0	0	0	0	0	0	0	0	0	0	0	0	0	0	0	0	0	0	0	0
RP11-154H17.1	0	0	0	0	0	0	0	1	0	0	3	2	4	2	0	0	2	0	0	0	0	0	0	0	0	0	1	0	0	0	0	1	0	0	0	0	0	0	0	0	1	0	1	0	0	0	0	0	0
MIR4417	0	0	0	0	0	0	0	0	0	0	0	0	1	0	0	0	0	0	0	0	0	0	0	0	0	0	0	0	0	0	0	0	0	0	0	0	0	0	0	0	0	0	0	2	0	0	0	0	0
MIR4689	0	0	0	0	0	0	0	0	0	0	0	0	0	0	0	0	0	0	0	0	0	0	0	0	0	0	0	0	0	0	0	0	0	1	0	0	0	0	2	0	1	0	0	0	0	0	0	0	0
NPHP4	453	782	643	534	530	563	580	428	523	638	559	456	548	565	989	871	975	1047	827	780	830	827	918	895	1009	907	1113	993	1044	1084	1156	1090	804	1160	1166	604	622	465	430	438	459	547	531	479	658	489	449	621	903
KCNAB2	203	168	193	228	205	235	214	431	551	559	613	447	557	490	602	550	586	586	595	490	650	418	467	412	507	487	501	443	606	682	675	657	575	597	722	157	173	123	164	172	175	330	316	224	402	372	286	392	764
CHD5	117	188	164	155	199	191	162	172	305	375	298	362	395	295	193	179	178	186	160	146	176	87	98	58	94	68	100	63	151	113	152	100	89	127	149	166	115	165	122	134	141	414	359	287	552	451	425	532	250
RPL22	10195	9076	8031	8441	8237	8079	7822	7652	8335	7689	9228	7493	8071	7760	6893	6912	7567	7244	6642	6242	6690	4414	4503	4241	3544	4351	4911	4270	3113	3258	3516	3030	4121	3916	3455	7629	7688	8450	7585	7916	8663	7499	8023	8360	9696	8169	8004	9067	9073
RP1-120G22.11	2	2	1	1	4	4	6	4	1	3	0	0	0	3	0	3	3	2	0	0	0	0	0	1	0	0	0	1	1	2	5	0	4	4	0	5	1	0	0	4	1	0	0	0	3	3	0	0	0
RNF207	99	99	142	115	114	126	107	84	87	96	78	88	103	71	87	68	96	78	74	80	69	24	23	33	39	32	32	38	125	118	101	134	111	115	160	115	72	81	128	101	107	53	52	45	98	92	76	71	76
ICMT	7151	7719	7381	6739	6929	6880	6984	5699	5882	5567	6283	5303	5817	5525	5046	4990	5514	5266	4964	4438	5040	3203	3152	2807	2742	3039	3478	3015	2797	2905	3024	2941	2976	3114	3252	6897	7424	7443	5589	6381	6656	5925	6132	6230	7560	5831	6120	7289	6887
LINC00337	140	155	113	140	142	165	141	79	87	91	76	69	109	61	63	64	44	66	63	54	49	10	10	7	8	17	21	11	6	13	11	15	14	12	8	131	111	108	97	133	144	68	63	74	101	81	82	84	68
HES3	134	162	127	166	135	135	111	14	25	24	38	24	26	45	9	22	29	11	8	31	16	5	4	8	2	13	7	11	6	4	3	1	6	0	2	209	233	167	119	165	186	34	34	23	38	46	17	33	23
GPR153	352	388	385	380	418	373	340	2507	2890	3095	3066	2691	3023	2500	5200	4943	5939	5781	5253	4753	5484	6816	8711	6873	8186	7457	6547	6978	7272	7587	7670	7169	6557	7399	7816	471	348	346	397	317	326	1220	1184	1063	1377	1447	1091	1287	5808
ACOT7	2797	3343	3175	3152	3330	2975	3085	2222	2630	2569	2500	2305	2353	2233	2242	2148	2568	2446	2197	2050	2359	1876	2256	1959	1974	2189	2352	2143	2293	2628	2707	2510	2493	2695	2706	3249	3093	2699	2353	2619	2829	2530	2622	2295	2887	2678	2338	2728	2583
RP1-202O8.3	0	0	0	0	0	0	0	0	0	0	0	0	0	0	0	0	0	0	0	0	0	0	0	0	0	0	0	0	0	0	0	0	0	0	0	0	0	0	0	0	0	0	0	0	0	0	0	0	0
HES2	66	76	62	53	60	50	47	195	198	222	211	143	216	169	936	806	917	838	683	701	792	1973	1940	2269	2353	2405	2364	2541	2668	2798	2871	2606	2677	2997	2898	38	42	47	32	38	36	83	91	92	101	97	58	102	423
ESPN	469	511	564	593	513	514	474	181	216	236	210	190	237	171	529	509	593	516	456	452	488	304	379	316	416	438	530	459	427	483	551	394	403	519	503	428	417	392	370	344	314	189	200	149	247	206	177	209	465
MIR4252	0	0	0	0	0	0	0	0	0	0	0	0	0	0	0	0	0	0	0	0	0	0	0	0	0	0	0	0	0	0	0	0	1	0	0	0	0	0	0	0	0	0	0	0	0	0	0	0	0
RP1-202O8.2	1	1	5	2	1	2	1	1	1	2	1	1	5	0	4	5	2	4	2	3	6	3	7	4	5	5	5	2	2	3	3	2	4	7	8	1	2	4	2	2	1	1	0	1	1	0	0	1	2
TNFRSF25	295	344	314	325	354	330	318	627	752	748	665	668	929	818	1128	1155	1353	1203	950	1063	970	683	862	602	674	628	827	751	850	909	945	931	851	975	908	291	256	281	260	327	293	665	808	642	916	796	799	866	2003
PLEKHG5	1268	1515	1435	1305	1463	1396	1343	3120	3824	4177	3743	3436	4173	3491	4424	4119	4956	4671	4013	4109	4144	2489	2890	2343	2431	2614	2763	2524	2373	2629	2736	2380	2177	2904	2477	1549	1293	1388	1205	1136	1280	2874	2781	2349	3640	3493	2953	3440	6438
NOL9	1567	1848	1505	1293	1501	1629	1539	1293	1353	1337	1407	1183	1401	1366	1356	1401	1411	1432	1252	1307	1287	1218	1449	1163	1222	1256	1502	1308	1110	1121	1318	1049	1234	1414	1248	1262	1411	1418	1232	1306	1259	1301	1376	1443	1684	1310	1568	1869	1389
RNU6-731P	0	0	0	1	0	0	0	0	1	1	0	2	3	0	0	0	0	0	0	0	0	0	2	0	2	0	0	0	1	1	1	0	1	0	1	0	0	0	0	0	0	0	2	0	0	0	3	0	0
RP11-58A11.2	5	13	4	4	12	5	4	5	7	2	4	8	10	12	11	9	7	8	6	15	11	13	28	12	14	9	21	21	20	7	18	15	9	12	13	7	5	3	6	6	4	7	3	9	25	5	3	21	4
TAS1R1	4	3	4	4	1	4	3	1	4	8	7	8	3	2	0	1	9	2	2	2	0	0	0	0	0	1	1	0	1	5	1	4	0	3	0	7	2	0	3	4	0	8	3	5	10	6	2	6	1
ZBTB48	522	653	596	672	597	580	626	500	590	625	576	518	573	539	721	587	688	679	549	536	616	548	490	617	753	670	815	672	790	848	926	794	775	919	964	550	553	516	379	440	546	538	576	662	710	600	579	670	641
KLHL21	892	1344	1143	1106	1201	1074	1144	825	877	917	937	763	824	812	882	832	1047	906	932	745	919	984	1186	784	918	853	902	773	587	668	691	581	581	653	692	1124	1141	986	847	907	1013	743	841	754	994	831	824	1048	1003
PHF13	1813	2312	2060	1841	2061	1852	1979	1302	1498	1497	1647	1299	1503	1271	1164	1076	1276	1138	994	895	1194	876	1179	752	697	643	832	711	660	654	616	599	552	600	545	1869	1927	1992	1622	1700	1731	1666	1651	1546	2000	1594	1624	1985	1478
THAP3	208	244	214	230	252	193	216	291	297	365	332	258	353	262	447	414	450	470	385	389	381	423	508	435	314	404	460	369	360	342	401	335	312	381	357	217	195	253	172	197	217	225	249	238	290	233	208	300	463
DNAJC11	3257	3863	3521	3098	3356	3343	3228	3425	3791	3723	3554	3117	3748	3527	3401	3137	3389	3123	2851	2874	2861	2761	3023	2473	2799	2580	3110	2604	2085	2278	2321	2271	2099	2537	2304	3238	3048	2804	2503	2728	2637	2691	3228	3082	3545	2863	2888	3388	2993
RP11-242F24.1	1	0	0	0	0	0	0	0	0	0	0	0	0	2	0	0	0	0	0	0	0	0	0	0	0	0	0	0	0	0	0	0	0	0	0	0	0	0	0	0	0	0	1	0	1	1	0	0	0
RP11-312B8.1	17	8	12	16	21	13	9	5	8	8	10	14	8	3	5	3	5	7	9	9	1	3	1	1	16	8	10	6	8	10	11	17	9	8	9	15	8	7	16	21	7	17	13	13	21	24	10	12	3
CAMTA1	1523	1422	1426	1520	1370	1312	1299	1233	1367	1505	1568	1387	1605	1537	1057	1059	1199	1181	1001	1010	1088	708	955	883	871	979	907	1073	1570	1518	1357	1469	1522	1740	1636	1309	1380	1465	1278	1360	1513	1490	1604	1419	1970	1725	1649	1808	1635
RP11-312B8.2	3	3	3	3	2	4	4	1	2	3	2	3	3	7	2	2	3	2	2	4	2	1	2	1	4	1	1	1	1	1	1	1	1	1	1	3	3	2	4	2	3	3	3	2	5	4	2	4	2
RP11-334N17.1	0	0	0	0	0	0	0	0	0	0	0	0	0	0	0	0	0	0	0	0	0	0	0	0	0	0	0	0	0	0	0	0	0	0	0	0	0	0	0	0	0	0	0	0	0	0	0	0	0
RNU1-8P	0	0	0	0	0	0	0	0	0	0	0	0	0	0	0	0	0	0	0	0	0	0	0	0	0	0	0	0	0	0	0	0	0	0	0	0	0	0	0	0	0	0	0	0	0	0	0	0	0
CAMTA1-IT1	3	4	3	5	1	0	0	3	0	4	3	0	1	2	2	4	0	2	4	1	5	0	2	9	5	5	7	2	1	6	5	2	7	2	6	1	3	0	0	0	5	5	0	1	11	0	0	3	2
RP3-453P22.2	0	0	0	0	0	0	0	0	0	0	0	0	0	0	0	0	0	0	0	0	0	0	0	0	0	0	0	1	0	0	0	0	0	0	0	0	0	0	0	0	0	0	0	0	0	0	0	0	0
RP4-549F15.1	0	0	0	0	0	0	0	0	0	0	0	0	0	0	0	0	0	0	0	0	1	0	0	0	0	0	0	0	0	0	0	0	0	0	1	0	0	0	0	0	0	0	0	1	0	0	0	0	0
RP11-338N10.1	7	11	10	11	21	9	15	13	16	9	4	7	16	5	27	10	19	17	10	13	18	21	11	24	9	14	24	24	45	68	38	57	50	39	62	15	7	10	11	19	8	10	14	6	6	10	15	11	19
RP11-338N10.2	4	7	3	10	2	5	7	4	4	13	3	4	4	3	9	11	9	9	8	6	6	22	0	6	15	20	10	29	32	26	22	25	20	33	45	7	7	2	5	5	2	7	8	0	4	3	3	7	9
RP11-338N10.3	8	5	0	3	5	6	4	4	5	1	2	3	3	4	8	9	11	6	9	4	14	5	1	7	5	8	9	6	26	13	23	12	13	12	23	7	1	8	7	3	6	5	3	6	9	9	2	24	9
VAMP3	1557	1475	1262	1260	1383	1221	1349	1075	1004	973	1127	1012	1050	1008	661	630	772	741	619	568	625	444	374	441	384	501	599	492	478	436	472	428	538	558	539	1367	1194	1445	1158	1194	1361	1225	1253	1273	1498	1210	1321	1500	1453
RP3-467L1.6	13	15	8	4	15	12	13	7	12	12	9	7	11	13	33	22	25	9	5	15	6	15	24	17	8	10	32	27	34	23	22	33	61	40	44	10	14	24	15	10	23	12	7	10	12	14	11	12	6
PER3	490	496	443	408	445	454	406	379	446	429	470	429	483	469	366	373	429	472	412	399	373	72	77	114	79	100	134	117	139	109	115	131	62	135	144	511	461	444	451	495	482	330	315	276	364	403	351	432	1136
RP3-467L1.4	1	7	1	1	3	3	1	3	2	0	1	3	1	3	3	2	1	2	6	1	4	1	0	2	0	0	4	1	0	4	1	1	3	5	3	2	5	1	5	4	11	3	0	0	2	3	3	0	7
UTS2	0	0	0	0	0	1	0	2	0	0	0	0	0	0	0	0	0	0	0	0	0	0	0	0	0	0	0	0	0	0	0	0	0	0	0	0	2	0	0	0	0	0	0	0	0	0	0	0	0
TNFRSF9	0	3	1	0	0	0	0	2	1	1	0	3	0	0	1	1	0	0	0	2	0	0	0	4	0	0	3	2	12	15	9	7	12	9	14	0	2	1	0	0	0	0	0	0	0	0	1	0	0
RP5-892F13.2	0	0	0	0	0	1	1	2	0	2	0	0	1	1	0	2	0	0	1	1	0	0	0	0	0	0	0	0	0	1	0	0	0	0	0	1	4	0	0	1	0	0	0	0	0	1	0	0	0
PARK7	4208	4017	3813	3964	3745	3674	3483	3118	3526	3477	3664	3165	3431	3256	2765	2705	3089	2973	2541	2567	2798	1611	1711	1724	1622	2039	2394	1776	1417	1526	1559	1397	1747	1660	1518	3521	3398	3390	2877	3168	3465	3126	3180	3131	3961	3302	3403	3756	3036
ERRFI1	1921	2173	1800	1755	1868	1656	1892	686	636	675	736	566	666	678	569	538	597	543	500	440	500	605	555	544	380	530	564	461	492	447	544	550	502	608	578	1855	2093	1862	1522	1797	1959	588	641	655	814	614	612	811	588
RP11-431K24.1	0	0	0	2	0	3	2	0	0	5	4	0	2	0	3	2	0	0	2	0	4	4	0	1	0	4	10	0	9	4	4	5	3	8	4	0	0	1	3	1	0	3	0	0	0	1	0	0	4
CTA-215D11.4	3	3	2	4	6	1	1	3	4	4	1	1	1	2	1	3	2	3	2	0	5	1	1	3	1	2	2	1	0	0	0	0	2	0	1	2	1	2	2	0	0	2	1	3	5	0	1	2	1
RP11-431K24.2	0	0	0	0	0	0	1	0	0	0	0	0	0	0	0	0	0	1	0	0	0	0	0	0	0	0	0	0	0	0	0	0	0	0	0	0	0	0	0	0	0	0	0	0	0	0	0	0	0
RP11-431K24.3	0	0	0	0	0	0	0	0	0	0	0	0	0	0	0	0	0	0	0	0	0	0	0	0	0	0	0	0	0	0	0	0	0	0	0	0	0	0	0	0	0	0	0	0	0	0	0	0	0
RNU1-7P	0	0	0	0	0	0	0	0	0	0	0	0	0	0	0	0	0	0	0	0	0	0	0	0	0	0	0	0	0	0	0	0	0	0	0	0	0	0	0	0	0	0	0	0	0	0	0	0	0
RP11-431K24.4	0	0	0	0	0	0	0	0	0	0	0	0	0	0	0	0	0	0	0	0	0	0	0	0	1	0	0	0	0	0	0	0	0	0	0	0	0	0	0	0	0	0	0	0	0	0	0	0	0
RNU6-991P	0	0	0	0	0	0	0	0	0	0	0	0	0	0	0	0	0	0	0	0	0	0	0	0	0	0	0	0	0	0	0	0	0	0	0	0	0	0	0	0	0	0	0	0	0	0	0	0	0
SLC45A1	65	53	85	85	111	61	79	36	29	48	64	38	39	43	43	81	47	51	53	33	74	176	184	139	159	180	165	135	186	232	246	232	194	213	232	72	66	68	62	67	60	34	31	25	45	25	20	32	48
RERE	4776	6815	5792	5282	6054	6121	5693	5910	6451	6403	6455	5979	6712	6173	7356	6872	7065	7075	6566	5685	7078	10324	12439	7846	8329	7656	9057	7867	8194	8125	8977	7756	6293	9027	8550	6060	5850	5443	4360	5077	4958	5409	5945	5352	7053	5900	5658	7048	6077
RP5-1115A15.1	0	2	2	2	1	5	1	1	0	0	2	0	2	3	0	0	0	1	0	0	0	2	1	0	8	1	5	7	2	2	2	2	6	0	1	3	0	0	4	4	0	0	0	0	6	1	1	1	1
RP5-1115A15.2	0	0	0	0	0	1	0	0	2	0	0	0	0	0	0	0	2	1	0	1	1	1	0	1	1	0	0	4	1	2	0	1	1	1	0	0	0	0	0	1	0	0	2	0	3	0	1	0	0
RPL7P11	29	27	11	13	18	23	22	32	21	18	25	24	22	18	17	23	14	19	11	15	22	20	39	11	13	15	15	20	13	10	9	18	5	18	19	16	20	16	16	16	30	22	21	26	25	23	24	22	18
RPL7P7	6	0	2	0	4	7	5	3	2	12	4	0	4	6	5	4	6	1	6	7	2	16	12	7	19	17	12	19	21	14	15	14	9	21	7	1	3	2	8	3	4	3	3	3	5	1	4	0	1
RP4-633I8.3	1	0	0	1	2	0	1	5	1	2	0	2	0	2	9	4	5	1	3	2	0	4	12	6	11	5	11	10	4	8	7	5	5	19	1	1	0	0	0	2	2	1	0	0	2	2	2	1	6
RP4-633I8.4	1	1	1	0	0	1	1	2	2	2	0	3	0	4	9	3	6	7	4	4	2	2	6	11	3	10	12	8	11	12	13	11	15	17	16	1	0	1	2	1	4	2	1	4	2	5	5	3	0
RPL23AP19	0	0	0	0	2	0	0	0	0	0	0	0	0	1	0	0	0	0	0	0	0	0	0	0	0	0	0	0	0	0	0	2	0	0	0	0	0	0	0	0	0	0	0	0	0	0	0	0	1
ENO1	56635	53098	50211	51646	51122	50765	44956	26130	28135	28018	29546	23838	26976	24710	17808	17249	19004	18020	17000	15497	16583	9329	10505	8635	8680	9526	12528	9155	6517	6843	7745	6625	7290	7396	6978	51935	46451	46921	43155	43279	48026	26770	27027	25920	33987	28081	26536	31226	23365
MIR6728	100	87	73	79	73	78	73	48	42	39	40	33	33	34	31	28	31	28	24	23	30	15	18	14	14	18	21	14	13	12	10	14	11	11	11	80	67	60	73	58	67	42	40	46	53	39	34	49	33
ENO1-IT1	11	15	8	7	15	3	6	3	7	2	5	5	4	8	6	4	6	5	11	9	7	3	3	3	7	8	8	1	5	2	3	2	2	4	1	8	14	8	13	5	5	7	15	2	14	6	9	14	10
ENO1-AS1	6	3	8	0	7	6	0	1	4	2	5	3	4	0	1	1	6	3	2	2	0	0	0	3	0	0	1	1	3	4	5	2	5	4	5	3	1	5	1	0	4	0	3	5	9	4	4	0	4
RNU6-304P	0	0	0	0	0	0	0	0	0	0	0	0	0	0	0	0	0	2	0	0	0	0	0	0	0	0	0	0	0	0	0	0	0	0	0	0	0	0	1	0	0	0	0	0	0	0	0	0	0
HMGN2P17	6	8	7	6	6	6	3	3	5	5	5	4	4	5	4	6	6	5	6	5	5	1	1	1	4	3	6	4	2	1	1	1	4	3	1	3	5	5	4	5	4	6	7	5	7	4	8	3	8
RP3-477M7.5	6	2	4	1	4	4	2	5	5	8	1	5	8	4	9	3	3	6	3	6	3	2	3	8	6	3	5	2	2	5	3	3	9	6	10	3	8	2	6	5	4	2	1	10	6	4	3	6	5
RP3-477M7.6	0	0	0	0	0	0	0	0	0	0	0	0	0	0	0	0	0	0	0	0	0	0	0	0	0	0	0	0	0	0	1	0	0	0	0	0	0	0	0	0	0	0	0	0	0	0	0	0	0
CA6	0	9	4	0	0	0	0	0	0	0	0	0	0	0	0	0	0	0	0	0	0	1	0	0	0	0	0	0	0	0	0	0	0	0	0	0	0	0	0	2	0	0	0	0	6	0	0	0	0
RN7SL451P	0	0	0	0	0	0	2	0	0	0	0	0	0	1	0	0	0	0	0	0	0	0	0	0	0	0	0	0	0	0	0	0	0	0	0	0	0	0	0	0	0	0	0	0	0	0	0	0	0
SLC2A7	0	0	2	5	0	0	0	9	17	5	6	6	7	3	0	0	6	0	0	0	3	0	0	0	0	0	0	0	0	0	0	0	0	0	0	0	2	0	0	0	4	8	5	2	11	8	15	5	4
SLC2A5	11	2	7	3	9	4	0	717	867	783	938	697	878	789	161	215	216	261	160	190	257	125	134	99	100	90	71	113	60	63	36	59	37	21	41	0	1	5	6	3	0	446	474	507	667	587	349	573	708
GPR157	213	166	183	241	205	192	240	288	313	324	336	283	310	264	112	80	119	81	110	83	102	66	78	43	67	49	52	37	28	29	30	31	40	41	37	203	148	198	179	190	202	162	158	122	190	232	247	166	149
MIR34A	751	592	582	739	725	708	608	547	477	537	447	460	525	522	613	611	652	611	541	520	510	586	516	559	513	492	653	484	297	283	350	312	321	337	308	617	571	687	609	630	604	451	505	431	642	603	532	565	554
RP3-510D11.2	32	27	36	43	19	39	34	42	41	35	36	35	33	37	38	50	39	33	42	38	47	15	12	12	11	12	20	28	14	9	10	18	10	12	6	22	31	38	52	39	39	26	22	19	40	32	43	32	40
RP3-510D11.4	2	4	0	0	2	1	4	3	5	7	5	4	0	3	7	11	7	5	6	5	3	7	24	7	9	6	11	3	6	2	2	5	2	6	4	1	3	3	4	4	1	2	1	0	6	6	4	2	7
H6PD	746	774	744	673	823	745	647	729	911	1044	894	783	920	785	982	940	954	1004	963	998	1010	284	281	359	445	531	577	454	424	437	544	431	435	479	530	888	594	558	742	693	650	786	735	596	868	809	740	877	1581
SPSB1	230	192	226	210	225	242	198	840	1137	988	1121	965	1002	914	2335	2136	2400	2274	2152	1932	2204	3111	4085	2702	2868	3199	3212	3004	2138	2275	2702	2002	2276	2417	2444	182	173	252	189	157	170	480	406	388	466	480	367	441	1851
RNA5SP40	0	0	0	0	0	0	0	0	0	0	0	0	0	0	0	0	0	0	0	0	0	0	0	0	0	0	0	0	0	0	0	0	0	0	0	0	0	0	0	0	0	0	0	0	0	0	0	0	0
RP13-392I16.1	0	0	0	0	0	0	0	0	0	0	0	0	0	0	0	0	0	0	0	0	0	0	0	0	0	0	0	0	0	0	0	0	0	0	0	0	0	0	0	0	0	0	0	0	0	0	0	0	0
SLC25A33	522	497	469	483	479	464	473	361	449	397	488	409	363	430	337	319	414	344	353	331	351	197	243	249	204	246	308	279	248	244	251	237	318	304	315	386	405	483	440	389	460	445	388	384	517	408	423	470	434
RP13-15M17.1	10	14	10	10	12	13	16	5	8	7	11	15	8	14	6	7	4	7	8	7	4	3	2	3	1	5	10	13	6	12	8	9	4	10	14	15	7	21	8	7	6	6	13	15	22	9	19	8	4
TMEM201	722	1201	1125	946	1093	1035	1110	890	1231	1317	1315	1011	1133	1071	2560	2331	2534	2491	2226	2203	2409	1599	2222	1571	1961	2020	2221	1795	1200	1274	1468	1125	1142	1383	1210	1111	1031	1006	712	837	816	940	965	867	1099	981	890	1074	2711
PIK3CD	976	1315	1312	1209	1361	1226	1032	857	866	1121	1082	856	922	939	644	611	650	664	521	575	623	856	915	969	1049	958	848	966	1617	1667	1503	1522	1206	1619	1660	1449	1240	1188	1102	1121	1132	961	1032	871	1312	1091	930	1192	458
PIK3CD-AS1	0	0	0	0	0	0	0	1	0	0	0	0	0	0	0	1	0	0	0	0	0	0	0	0	0	0	0	0	0	0	0	0	0	0	0	0	0	0	0	0	0	0	0	0	0	0	0	0	0
RP11-558F24.2	0	0	0	0	0	0	0	0	0	0	0	0	0	1	0	0	0	0	0	0	0	0	0	0	0	0	0	0	0	0	0	0	0	1	0	0	0	0	0	0	0	0	0	0	0	0	0	0	0
PIK3CD-AS2	136	155	145	125	165	131	123	109	169	181	177	118	125	148	62	66	93	82	60	70	73	31	41	33	52	52	36	51	36	52	47	55	44	47	51	131	128	142	98	140	153	119	110	107	146	132	83	156	106
CLSTN1	4812	6301	6286	5532	6013	5746	5399	8400	8862	9662	9218	8077	9702	8192	7409	6905	7770	7397	6767	6331	7468	7048	8335	6333	6793	6810	7131	6490	6510	6642	6773	6387	6218	7137	7194	6447	6197	5869	5230	5579	5636	7708	7820	7099	9642	8084	7748	9391	7923
MZT1P1	111	114	124	118	104	112	115	127	120	120	131	106	127	128	109	135	155	144	113	128	153	85	91	82	57	54	102	70	40	37	58	56	41	53	37	88	82	108	88	93	72	109	99	123	142	105	122	99	133
AL357140.1	0	0	0	0	2	0	0	1	0	0	0	0	0	0	0	0	0	0	0	0	0	0	0	1	0	0	0	3	1	0	0	2	0	0	0	0	0	2	1	1	0	0	3	0	0	0	0	0	2
CTNNBIP1	1334	1358	1263	1409	1389	1262	1192	964	1048	1031	1041	862	1054	907	1019	958	1010	1019	863	875	975	1175	1323	1168	1273	1140	1425	1232	1415	1454	1506	1315	1392	1590	1453	1573	1279	1199	1216	1225	1280	1152	1113	1098	1468	1310	1089	1249	1318
RP11-84A14.5	0	0	0	0	0	0	0	0	0	0	0	0	0	0	0	0	0	0	0	0	0	0	0	0	0	0	0	0	0	0	0	0	0	0	0	0	0	0	0	0	0	0	0	0	0	0	0	0	0
LZIC	630	671	590	542	611	562	501	743	798	710	882	783	851	810	868	974	938	852	838	741	877	591	537	671	617	768	952	804	845	817	902	769	859	1124	969	548	483	639	491	581	598	798	824	801	931	838	831	950	837
RP11-84A14.4	3	7	11	6	6	9	10	19	13	17	5	10	11	22	9	4	13	5	10	6	2	6	6	6	8	9	12	4	6	7	5	1	6	11	12	4	7	10	7	7	13	13	11	7	17	11	16	8	3
NMNAT1	138	110	97	95	150	128	108	327	370	351	377	318	409	346	438	375	479	407	406	326	362	108	147	199	190	210	317	248	201	226	203	218	242	252	238	119	106	96	100	110	115	319	264	253	318	342	300	358	426
RN7SKP269	1	1	5	2	1	0	0	5	11	3	2	4	3	5	5	2	2	1	0	4	3	4	2	3	0	3	12	0	5	2	1	5	8	3	3	3	1	1	4	2	3	1	3	1	2	3	2	0	2
RP11-84A14.6	0	4	3	1	0	0	0	3	4	10	1	3	1	2	3	4	1	5	0	0	1	0	1	3	3	2	2	1	3	4	1	4	0	2	1	1	0	0	0	0	2	2	0	1	6	2	12	4	3
MIR5697	0	0	0	0	0	0	0	0	1	0	2	0	0	0	0	1	1	0	0	0	0	0	0	1	2	0	0	0	0	0	0	0	0	0	0	0	0	0	0	0	0	0	0	0	2	0	0	0	1
RP11-807G9.2	0	0	0	0	0	0	0	0	0	0	0	0	0	0	0	0	0	0	0	0	0	0	0	0	0	0	0	0	0	0	0	0	0	0	0	0	0	0	0	0	0	0	0	0	0	0	0	0	0
RBP7	80	98	86	130	84	101	92	125	112	147	152	153	141	149	16	28	24	21	23	15	18	6	18	8	4	4	0	4	7	8	6	1	9	1	7	111	88	96	75	110	105	136	140	123	144	115	130	181	46
UBE4B	5521	6664	6152	5345	5943	5758	5748	6159	6270	5998	6629	5756	6511	6060	5518	5266	5401	5319	4924	4672	5257	6279	7038	5282	5407	4838	5188	5153	5018	5148	5036	4940	4406	5646	5473	6073	5949	5646	5025	5528	5345	6221	6770	6807	8442	6819	6981	8230	5493
RP11-496H15.2	0	0	1	0	1	0	1	0	0	0	0	0	1	0	0	0	0	0	0	0	0	2	1	0	0	0	0	3	1	0	1	1	0	0	0	0	0	0	4	1	0	2	1	0	0	0	1	1	0
PGAM1P11	1	0	0	0	0	0	0	2	0	0	0	1	0	1	1	0	1	2	0	0	0	0	13	0	0	0	0	1	0	0	2	1	0	2	2	0	0	1	3	1	1	0	1	0	1	3	0	3	0
RNU6-828P	0	3	0	2	2	3	4	4	2	1	3	2	1	2	0	1	4	1	0	2	3	6	0	2	2	6	7	2	3	2	3	1	9	4	3	2	1	2	1	2	2	1	1	3	3	1	1	1	5
KIF1B	7465	8479	7356	6963	7339	8009	7323	7910	7760	6917	7571	6950	8517	7668	10536	9934	9622	9670	8860	8470	10458	21720	23324	17407	16562	15722	16472	16773	26300	24127	23342	24162	17508	27326	26500	7181	6685	6638	6139	7061	6382	7154	7269	6839	8644	7183	7770	8973	7289
MIR1273D	0	0	0	0	0	0	0	0	0	0	0	0	0	1	1	0	0	0	0	0	0	0	0	2	0	1	0	0	0	0	1	0	0	1	1	0	0	0	0	0	0	0	0	0	0	0	1	0	0
RNU6-37P	0	0	0	0	0	0	0	0	2	0	0	6	1	0	0	2	2	2	0	0	0	5	9	3	2	5	2	1	4	3	6	3	4	3	5	1	1	0	0	0	0	0	0	1	0	1	0	1	2
RN7SL731P	0	0	0	0	0	0	0	0	0	0	0	0	0	0	0	0	0	0	0	0	0	0	0	0	0	0	0	0	0	0	0	0	0	0	0	0	0	0	0	0	0	0	0	0	0	0	0	0	0
PGD	8013	9019	7966	7768	7870	7662	7278	6107	6664	6719	6863	5528	6500	6021	6209	5778	6281	6180	5677	5128	6069	6836	7825	6262	6715	6866	7169	6255	5801	5703	6077	5696	5701	6290	6305	7836	7506	7112	6500	6845	7133	6317	6530	6741	8285	6648	6559	7575	5454
RP4-736L20.3	1	1	0	3	1	4	3	3	1	1	1	1	2	0	0	0	3	2	2	2	1	0	1	0	0	2	0	0	4	0	1	0	0	0	0	1	3	0	2	2	2	4	2	3	0	2	0	0	0
APITD1-CORT	5	4	4	4	8	0	0	2	7	6	1	4	3	6	5	10	6	10	0	1	0	4	21	7	2	6	3	2	12	3	8	9	8	5	2	2	1	8	9	3	1	3	4	2	3	5	7	11	4
APITD1	97	99	85	97	97	97	100	63	65	82	109	80	82	82	47	62	65	64	46	52	64	34	35	31	21	24	29	33	23	36	25	23	32	29	30	73	72	105	68	77	85	97	100	118	93	96	97	144	71
CORT	11	3	13	11	18	12	19	14	22	17	11	11	11	10	10	7	16	19	8	3	4	12	39	16	4	14	24	11	23	17	19	9	16	6	19	14	7	3	9	13	6	13	11	19	21	15	18	25	15
DFFA	6007	5925	5524	5598	5863	5670	5339	4687	4701	4657	4737	4130	4907	4378	3492	3545	4005	3748	3390	3265	3489	1716	1583	1754	1711	2023	2267	1899	1739	1864	1989	1905	2151	2152	2195	5378	5237	5272	4813	5103	5365	3981	4259	4366	4973	4351	4084	5132	3827
RP5-1113E3.3	0	0	0	0	0	0	0	0	0	0	0	0	0	0	0	0	0	0	0	0	0	0	0	0	0	0	0	0	0	0	0	0	0	0	0	0	0	0	0	0	0	0	0	0	0	0	0	0	0
PEX14	704	834	786	681	771	760	714	748	994	918	873	757	899	780	682	610	694	724	625	646	665	540	712	601	534	619	732	610	625	577	703	569	534	598	638	716	644	593	555	578	611	689	692	586	870	746	640	846	712
RN7SL614P	1	1	3	0	0	0	1	0	0	1	0	0	0	2	2	0	0	1	1	2	0	1	3	2	0	0	1	0	1	0	4	1	2	5	6	1	0	0	1	0	0	1	2	2	0	0	0	0	0
CASZ1	177	234	231	179	220	233	230	557	768	827	859	673	746	747	637	569	617	677	604	562	641	583	675	382	421	318	340	357	431	404	372	400	304	402	479	227	162	155	149	147	168	503	416	427	569	507	487	628	611
RP4-734G22.3	36	31	41	35	37	41	40	72	68	70	95	74	106	93	51	49	58	71	43	45	65	46	64	41	42	26	39	34	43	42	42	42	25	46	45	36	26	23	20	21	26	51	69	41	70	63	45	71	72
HSPE1P24	1	0	0	0	0	0	0	0	0	0	0	2	0	0	0	0	0	0	0	0	0	0	0	0	0	0	0	0	0	0	0	0	0	0	0	0	0	0	0	0	0	0	0	0	0	0	0	0	0
C1orf127	1	19	8	21	25	9	7	8	5	5	5	17	8	4	0	3	2	0	0	1	1	0	2	1	0	3	1	1	2	2	1	0	1	0	0	12	5	14	3	4	9	9	5	5	21	25	16	17	7
CFL1P6	0	4	0	0	3	0	0	0	1	0	0	0	0	0	0	1	0	0	0	0	0	1	0	2	0	0	0	0	0	1	0	0	2	1	0	3	0	1	0	1	1	1	0	2	0	0	0	0	0
TARDBP	6786	6336	5484	5799	5578	5491	5750	4981	5343	4749	5490	4823	5618	5560	4896	4952	5387	4942	4651	4544	4754	4340	4504	3781	3362	3953	4386	3829	3291	3142	3324	3095	3737	3852	3583	4923	5201	5742	4728	4864	6025	5240	5503	5953	6554	5506	5911	6794	5585
RP4-635E18.9	0	0	0	0	0	0	0	0	0	0	0	0	0	0	0	0	0	0	0	0	0	0	0	0	0	0	0	0	0	0	0	0	0	0	0	0	0	0	0	0	0	0	0	0	0	0	0	0	0
MASP2	104	133	77	95	107	121	89	78	49	65	54	49	62	97	101	101	111	84	77	86	82	180	219	112	120	147	128	167	176	170	176	174	138	208	176	104	111	108	152	129	105	52	99	75	92	62	88	132	71
RP4-635E18.8	34	35	35	31	50	67	24	28	17	15	19	17	33	20	45	43	36	48	36	36	26	60	72	45	57	66	54	49	76	51	55	60	71	48	83	31	48	33	40	40	31	44	23	30	18	35	22	32	44
SRM	3450	4598	3966	3523	4105	3868	3848	2890	3658	3881	3832	3078	3551	3205	3019	2933	3198	3113	2948	2746	2928	1856	2192	2072	2362	2494	2634	2210	1587	1650	1921	1591	1680	1795	1751	3754	3739	3491	2676	2917	3190	3150	3350	3087	3918	3105	3026	3708	3284
EXOSC10	4013	4671	3690	3679	3706	3754	3804	3267	3640	3439	3664	3237	3595	3244	3856	3672	3979	3782	3521	3310	3504	4323	4527	3668	3633	4093	4377	3696	3584	3556	4169	3710	3235	4002	3772	3524	3622	3436	2965	3343	3294	2905	3258	3642	3972	3118	3411	4081	3452
RP4-635E18.7	16	20	17	8	11	12	16	16	10	16	13	13	13	13	17	13	11	18	13	13	13	19	17	21	21	20	21	23	14	21	15	15	19	26	26	11	14	11	10	13	19	10	18	16	16	12	14	15	17
RP4-635E18.6	10	11	8	4	1	8	10	7	7	5	10	1	5	2	7	7	9	8	5	4	3	5	3	9	0	6	10	6	2	8	10	14	6	14	8	7	9	3	5	7	4	11	7	7	5	12	5	7	5
MTOR	7424	9352	8622	7675	7912	8290	7978	8706	8686	8867	9074	7943	9062	8225	8169	7843	7972	7568	7429	6961	7865	6686	6899	6260	6426	6296	7623	6517	6229	6644	6309	6108	5003	7124	6547	8271	8256	6946	6089	6973	6914	7647	7999	7863	9808	7766	8023	9771	7039
MTOR-AS1	0	1	1	0	0	0	1	3	1	0	0	6	0	0	2	3	3	0	1	0	0	1	1	5	5	2	2	5	1	0	1	0	0	3	1	0	1	1	0	0	0	0	0	0	0	1	2	1	1
RNU6-537P	0	0	0	0	0	0	0	0	0	0	0	0	0	0	0	0	0	0	0	3	1	0	2	0	0	0	0	0	0	0	0	0	0	0	0	0	0	0	0	0	0	0	0	0	0	0	0	1	0
ANGPTL7	2	4	4	3	0	1	1	5	2	3	1	3	4	2	1	1	4	2	0	1	1	2	3	1	1	4	2	8	4	4	5	6	5	1	7	0	2	1	4	0	0	1	1	4	1	0	0	4	0
RNU6-291P	0	0	0	0	0	0	0	0	0	0	1	0	0	0	0	0	0	0	0	0	0	0	0	0	0	0	0	0	0	0	0	0	0	0	2	0	0	2	0	0	1	0	0	0	0	0	0	0	0
RPL39P6	0	0	0	1	0	0	0	0	0	0	0	0	0	2	4	0	0	0	0	0	2	0	0	0	0	0	0	0	0	1	0	1	0	0	0	0	0	0	0	0	0	3	0	1	0	0	0	1	0
UBIAD1	999	1327	1096	1021	1155	1041	1138	717	832	829	828	740	846	758	697	723	868	846	744	706	738	665	762	756	781	763	834	796	871	800	872	802	791	939	836	981	1130	1019	815	936	933	801	851	806	1011	806	744	970	784
UBE2V2P3	256	233	247	270	242	222	212	174	191	172	210	199	221	175	125	157	144	136	138	115	154	78	103	105	82	99	90	141	105	95	75	92	106	125	102	209	204	214	198	198	248	158	175	177	240	185	168	233	203
RP11-149P14.1	0	0	0	0	0	0	0	0	0	0	0	0	3	0	2	0	2	1	0	0	1	1	0	0	0	0	0	6	1	0	0	0	0	2	3	1	0	0	0	0	0	0	1	0	2	1	3	0	0
DISP3	403	440	330	338	398	423	413	5689	7713	8224	7948	6199	7844	6857	10275	9787	10522	10688	9195	8695	10099	9978	12181	8898	10889	9507	10129	9561	7567	7696	8383	7364	5833	7865	7562	447	412	325	300	325	318	3900	4008	4044	4841	3920	3374	4826	10573
RP1-69M21.2	0	0	2	0	2	0	1	0	13	2	0	6	3	4	2	0	0	1	0	0	0	0	0	0	18	0	0	0	0	0	0	0	2	0	0	0	0	0	5	0	1	0	1	5	0	1	0	0	1
FBXO2	1714	2109	1863	1960	2055	1755	1936	1144	1300	1480	1380	1064	1172	1118	657	556	812	702	620	633	728	390	465	361	419	464	372	391	343	399	365	357	398	311	375	2117	1881	1936	1625	1760	1836	1370	1453	1447	2065	1566	1403	1742	709
FBXO44	760	926	806	947	904	946	896	571	625	727	671	445	673	583	640	611	684	701	485	573	647	655	756	626	675	737	700	661	945	954	964	937	874	925	970	845	818	696	742	793	751	616	648	599	870	669	626	780	600
FBXO6	53	52	44	56	56	47	55	57	55	43	55	43	48	42	55	52	42	48	56	52	39	37	37	31	66	40	43	38	58	62	40	54	37	50	65	34	70	42	36	41	43	52	28	49	50	45	25	57	20
MAD2L2	6564	7655	7005	6883	7042	6654	6587	3186	3997	4127	4165	3428	3706	3531	3030	2877	3476	3372	3002	2837	3094	1616	2048	1595	1778	1866	2061	1776	1441	1457	1487	1374	1605	1477	1460	7480	7065	6822	5909	6122	6925	4975	5068	4893	6272	5150	4697	5888	4806
DRAXIN	1605	2230	1920	1742	1894	1795	1899	4015	4728	4780	4974	3857	4760	4439	7399	7087	7664	7264	6528	5967	7684	10231	11000	9075	8279	7942	7821	8563	10062	10068	9296	10060	8427	9878	10524	1946	2250	2123	1615	1715	1730	3190	3374	3868	3913	3064	3036	4097	7172
AGTRAP	1304	1563	1581	1500	1394	1425	1363	687	764	843	780	690	761	704	278	312	288	303	314	280	308	53	70	62	88	87	64	85	90	87	64	80	77	61	75	1539	1353	1222	1166	1246	1376	862	930	788	1194	966	799	1090	450
C1orf167	55	30	41	65	60	51	48	4	4	9	10	2	14	14	1	2	4	3	0	0	2	1	1	1	0	0	2	3	1	0	0	1	1	0	0	63	47	52	24	39	32	8	8	12	18	12	21	13	2
RP11-56N19.5	1	5	5	7	3	3	3	0	1	0	0	0	0	0	0	0	0	0	0	0	0	0	0	0	0	0	0	0	0	0	0	0	0	0	0	13	2	0	2	2	1	0	0	0	0	0	0	0	0
MTHFR	642	849	753	655	774	820	681	1111	1319	1378	1390	1257	1442	1265	2473	2250	2212	2209	2137	1989	2105	2783	3144	2720	3114	2800	3535	2898	2925	3070	3328	2840	2647	3205	3111	756	709	723	579	622	652	1148	1044	1141	1295	1106	1096	1345	2184
CLCN6	1261	1607	1405	1376	1471	1566	1462	1568	1512	1562	1598	1284	1608	1556	2392	2248	2364	2175	2053	1835	2086	6891	8262	5168	5149	4491	4813	4394	5298	5164	5402	5027	3761	5237	5482	1554	1409	1524	1185	1233	1225	1196	1290	1417	1683	1379	1303	1550	1550
NPPA-AS1	7	10	5	7	4	5	2	8	5	3	9	2	5	6	10	12	17	6	10	9	10	99	142	80	59	38	55	41	48	45	42	47	39	45	48	2	5	6	11	2	5	11	14	6	15	12	19	23	9
NPPA-AS1_1	0	0	0	0	0	0	0	0	0	0	0	0	0	0	0	0	0	0	0	0	0	0	0	0	0	0	0	0	0	0	0	0	0	0	0	0	0	0	0	0	0	0	0	0	0	0	0	0	0
NPPA-AS1_2	0	0	0	0	0	0	0	0	0	0	0	0	0	0	0	0	0	0	0	0	0	0	0	0	0	0	0	0	0	0	0	0	0	0	0	0	0	0	0	0	0	0	0	0	0	0	0	0	0
NPPA	6	1	7	3	2	8	5	0	3	1	0	1	5	5	7	3	7	7	1	7	4	32	38	28	27	18	27	27	24	21	21	19	14	17	17	3	2	5	1	1	2	1	3	12	2	1	8	2	3
NPPA-AS1_3	0	0	0	0	0	0	0	0	0	0	0	0	0	0	0	0	0	0	0	0	0	0	0	0	0	0	0	0	0	0	0	0	0	0	0	0	0	0	0	0	0	0	0	0	0	0	0	0	0
NPPB	3	1	0	1	2	1	5	0	2	5	0	0	1	2	0	2	1	0	0	0	0	5	12	0	0	6	1	0	3	1	3	1	5	0	2	5	5	3	4	4	2	0	0	1	0	1	0	1	0
RP5-934G17.6	200	271	255	171	229	272	264	192	248	300	252	230	256	182	308	289	341	319	242	220	320	418	542	372	421	303	384	368	383	391	430	408	334	422	408	262	225	213	165	216	207	187	181	156	253	228	150	261	270
RNU5E-1	0	0	0	0	0	0	0	0	0	0	0	0	0	0	0	0	3	0	0	0	0	0	0	0	0	2	0	1	0	0	0	0	1	0	0	0	0	0	0	0	0	0	0	0	0	0	0	0	0
RNU5E-4P	0	0	0	0	0	0	0	1	0	0	0	0	0	0	0	1	0	0	0	0	0	2	0	0	0	0	0	0	0	0	0	0	0	0	0	0	0	0	0	0	0	0	0	0	0	0	1	2	0
KIAA2013	1290	1536	1345	1488	1537	1435	1273	1085	1208	1267	1338	1135	1167	1083	1107	1158	1280	1298	1123	1023	1092	1147	1431	1060	1142	1220	1314	1156	886	926	971	872	971	1036	1035	1496	1406	1334	1173	1127	1274	1045	1124	1114	1299	1164	1010	1299	1515
PLOD1	2574	2944	2892	2686	2988	2855	2597	4701	5224	5744	5470	4698	5137	4715	7031	6799	7711	7592	6497	5824	6984	4472	4947	4627	4884	4483	5063	4579	3074	3631	3989	3302	3438	3778	3490	2874	2631	2707	2244	2244	2387	3209	3210	3056	3870	3300	2960	3795	8590
MFN2	3765	4608	4148	3717	4152	4027	3847	4433	4642	4800	4801	4020	4589	4185	4924	4663	5162	4908	4430	4130	4738	4342	5051	4021	4322	4065	5114	4304	4140	4051	4457	4060	3753	4474	4587	3733	3730	3415	2722	3217	3267	3559	3551	3783	4192	3263	3501	4240	4395
RP5-1077B9.5	1	3	1	3	3	5	2	4	5	5	8	1	1	2	3	2	2	2	1	2	2	1	4	5	5	5	1	4	8	1	1	6	3	1	8	5	1	0	5	5	2	3	1	6	6	4	1	6	3
MIIP	1412	1755	1596	1502	1702	1569	1617	1105	1372	1576	1487	1109	1326	1114	1044	987	1238	1181	997	971	1166	1092	1224	1120	1415	1315	1309	1321	1306	1460	1436	1302	1348	1387	1438	1646	1590	1516	1294	1354	1541	1277	1325	1204	1716	1355	1221	1511	1278
MIR6729	3	4	2	2	2	3	3	2	3	3	3	2	2	3	2	3	2	1	4	2	1	2	3	2	1	1	4	6	2	3	3	3	2	4	3	2	4	2	4	1	4	3	2	1	3	3	2	4	3
RN7SL649P	0	0	0	0	0	0	0	0	0	0	0	0	0	0	0	0	0	0	0	0	0	0	0	0	0	0	0	0	0	1	0	0	1	0	0	0	0	0	0	0	0	0	0	0	1	0	0	0	0
TNFRSF8	432	629	613	489	513	490	524	48	55	87	65	46	45	58	7	4	2	3	9	2	3	2	0	1	7	5	2	9	4	5	5	6	2	10	0	70	42	37	45	44	72	3	5	12	1	5	10	19	10
RNU6-777P	1	0	0	0	0	0	0	0	0	0	0	0	0	0	0	0	0	0	0	0	0	0	0	0	0	0	0	0	0	0	0	0	0	0	0	0	0	0	0	0	0	0	0	0	0	0	0	0	0
RPL23AP89	0	0	0	0	0	0	0	0	0	0	0	0	0	0	0	0	0	0	0	0	0	0	0	0	0	0	0	0	0	0	0	0	0	0	0	0	0	0	0	0	0	0	0	0	0	0	0	0	0
TNFRSF1B	106	90	104	101	147	108	93	710	782	742	795	644	772	721	1197	1115	1365	1232	1231	1100	1191	232	241	268	222	226	484	291	110	110	191	98	128	149	96	94	81	66	61	74	77	249	175	177	282	258	168	245	2008
MIR4632	0	0	0	0	0	0	0	0	0	2	2	2	1	0	1	1	2	1	1	2	1	1	0	0	0	1	1	0	0	0	0	0	0	1	0	1	0	0	0	0	0	0	0	0	1	0	0	0	1
RP5-1118D24.2	0	0	0	2	0	0	0	0	0	0	0	0	0	0	0	0	0	0	0	0	0	0	0	0	0	0	0	0	0	0	0	0	0	0	0	0	0	0	0	0	0	0	0	0	0	0	0	0	0
VPS13D	2492	3485	2683	2206	2721	2860	2713	2650	2508	2451	2430	2379	2883	2584	2482	2395	2211	2233	2007	2069	2426	2102	1921	1866	1733	1837	2258	1942	2239	2070	2099	1966	1461	2493	2072	2673	2768	2414	2305	2785	2384	2085	2209	2143	2781	2016	2462	2736	1975
SNORA59A	5	5	5	5	3	6	6	2	4	1	1	6	5	6	4	3	7	3	1	3	3	2	2	0	0	3	0	4	5	2	4	5	3	3	6	6	4	2	7	4	0	3	2	3	2	0	2	7	6
RP5-888M10.2	0	0	0	1	1	0	0	0	0	0	1	0	0	0	0	0	0	0	0	0	0	1	0	1	0	0	0	0	0	0	0	0	2	0	0	0	0	0	0	0	0	0	0	0	1	0	0	0	0
DHRS3	260	384	353	265	338	220	292	29	52	41	55	33	42	31	0	5	3	5	6	2	6	17	16	14	6	4	3	15	14	13	9	7	5	10	9	412	345	417	314	431	435	90	102	89	101	90	96	115	10
RNU6ATAC18P	0	0	0	0	0	0	1	0	0	0	0	0	0	0	0	0	0	0	0	0	0	0	0	0	0	0	0	2	0	0	0	0	0	0	0	1	0	2	0	0	2	1	0	0	0	0	0	0	0
MIR6730	0	1	1	0	1	0	2	0	0	0	0	0	0	0	0	0	0	0	0	0	0	0	0	0	0	0	0	0	2	0	0	0	0	0	0	0	1	0	1	1	1	0	0	0	0	0	0	0	0
RP11-474O21.5	2	1	0	1	2	0	4	2	0	0	0	0	0	1	0	0	0	0	0	0	0	0	0	0	0	0	0	0	0	0	0	0	0	0	0	2	7	4	3	5	4	0	4	1	0	0	0	0	0
AADACL4	0	0	0	0	0	0	0	0	0	0	0	1	0	0	0	0	0	0	0	0	0	0	0	0	0	0	0	0	0	0	0	0	0	3	0	2	0	1	0	0	0	2	0	0	1	1	0	0	0
RP11-474O21.2	0	0	0	0	0	0	0	0	0	0	0	0	0	0	0	0	0	0	0	0	0	0	0	0	0	0	0	0	0	0	0	0	0	0	0	0	0	0	0	0	0	0	0	0	0	0	0	0	0
AADACL3	45	68	38	45	39	49	51	71	50	35	55	23	55	46	2	4	1	7	1	0	0	9	0	1	0	4	1	2	12	6	2	5	2	7	0	67	69	77	75	76	91	56	53	67	90	69	71	92	0
C1orf158	0	0	4	1	0	6	2	0	0	0	0	0	0	0	0	0	0	0	0	0	0	0	0	0	0	0	0	0	1	0	0	0	0	1	0	1	5	1	1	3	6	0	3	0	4	1	0	0	0
PRAMEF12	53	73	66	64	44	48	39	132	125	112	132	115	116	112	54	57	76	63	68	54	62	102	36	107	72	77	94	79	96	73	106	100	83	88	85	21	28	17	21	25	42	35	36	36	44	44	26	53	22
PRAMEF1	11	4	3	7	6	4	7	32	37	54	45	49	29	23	29	13	15	14	17	8	22	51	18	36	64	31	45	40	41	46	60	59	32	53	32	2	4	4	1	1	0	7	12	8	10	20	3	12	3
RP5-845O24.8	0	0	0	0	0	0	0	0	0	0	0	0	0	0	0	0	0	0	0	0	0	0	0	0	0	0	0	0	0	0	0	0	0	0	0	0	0	0	0	0	0	0	0	0	0	0	0	0	0
PRAMEF11	2	1	3	1	1	0	2	5	3	4	6	8	5	5	3	6	2	1	3	3	3	8	3	5	4	4	7	1	8	7	7	6	9	10	4	0	0	0	0	0	0	0	1	0	1	8	1	3	2
PRAMEF30P	0	0	0	0	0	0	0	0	0	0	1	1	0	2	0	0	0	0	0	2	0	0	0	0	0	0	0	0	0	0	0	0	0	0	0	0	0	0	0	0	0	1	0	0	0	0	0	0	0
HNRNPCL1	242	219	185	233	217	177	213	153	207	156	242	187	174	189	137	137	139	124	125	122	155	81	66	80	60	57	97	83	52	49	75	67	75	66	54	182	174	194	170	145	184	180	196	191	234	209	153	218	188
PRAMEF2	5	23	2	3	11	9	4	17	31	20	30	34	29	14	12	14	23	5	10	14	9	33	22	32	24	28	34	33	28	45	35	37	34	37	33	4	1	0	0	2	0	6	10	8	11	14	4	2	6
PRAMEF4	2	1	2	2	1	3	3	6	10	13	3	11	6	6	4	2	4	1	2	3	4	12	3	4	2	4	10	3	5	10	16	8	15	10	9	1	0	1	1	1	0	3	4	0	1	4	1	3	1
PRAMEF10	0	4	1	0	1	0	1	4	4	3	3	3	1	3	1	1	7	0	0	1	1	0	1	1	0	0	0	1	3	1	1	2	3	3	2	0	0	0	0	0	0	3	0	1	1	2	1	2	1
PRAMEF7	2	6	2	1	1	2	4	9	4	4	2	1	10	12	2	4	3	2	3	6	1	7	4	7	18	8	8	5	12	5	7	8	13	6	3	1	0	7	1	2	1	1	5	1	5	0	2	0	0
RNU6-1072P	0	0	0	0	0	0	0	0	0	0	0	0	0	0	0	0	0	0	0	0	0	0	0	0	0	0	0	0	0	0	0	0	0	0	0	0	0	0	0	0	0	0	0	0	0	0	0	0	0
PRAMEF29P	0	0	0	0	0	0	0	0	0	0	0	0	0	0	0	0	0	0	0	0	0	1	0	0	0	0	0	0	1	0	1	1	0	0	0	0	0	0	0	0	0	0	0	0	0	0	0	1	0
PRAMEF6	2	1	2	1	1	1	3	6	15	7	12	9	8	13	3	2	2	5	2	5	2	6	3	3	4	10	8	2	11	4	7	5	9	7	8	2	0	0	0	1	0	7	7	1	2	7	3	2	0
PRAMEF28	2	1	0	1	1	1	0	8	5	7	6	10	11	7	4	2	5	2	4	3	2	7	5	6	8	8	12	12	8	12	14	11	11	32	18	0	0	0	0	0	0	2	7	0	6	3	1	2	1
PRAMEF27	2	3	1	1	0	1	1	10	7	7	7	5	6	6	6	3	4	2	2	4	2	4	3	6	3	6	11	4	7	12	4	7	8	6	6	0	0	0	0	1	0	3	2	2	0	2	12	3	1
PRAMEF25	1	2	2	1	1	1	3	7	4	4	4	5	7	7	2	1	2	1	3	1	1	7	8	5	3	5	4	2	5	8	7	7	4	4	6	0	0	1	0	1	0	1	2	1	1	1	1	3	0
HNRNPCL3	3	0	0	0	2	1	0	2	1	3	1	2	1	2	0	3	0	2	2	1	2	1	0	1	0	1	1	2	2	1	0	1	0	3	3	1	2	1	0	1	1	4	3	1	0	1	1	1	0
PRAMEF34P	0	3	3	1	4	1	3	9	8	8	10	6	4	7	4	2	8	3	2	3	2	11	2	4	7	10	14	11	13	9	12	13	12	11	15	1	0	1	0	0	1	1	3	0	1	4	1	2	5
PRAMEF35P	0	0	0	0	0	0	0	0	0	0	1	0	0	0	1	0	0	0	0	0	0	0	0	0	0	0	2	0	0	0	0	0	0	0	0	0	0	0	0	0	0	0	0	0	0	0	0	0	0
HNRNPCL2	4	6	3	9	8	3	5	5	11	8	4	5	7	6	5	2	6	4	5	3	6	1	3	2	3	1	4	4	1	2	1	1	3	5	4	6	7	7	5	5	7	9	5	8	6	7	6	8	3
PRAMEF36P	0	3	3	1	4	1	3	9	8	8	8	8	4	6	5	2	2	3	2	1	2	10	1	4	7	8	15	10	20	11	12	13	9	11	14	1	0	1	0	0	1	1	3	0	1	4	1	2	3
RP13-221M14.2	0	0	0	0	0	0	0	0	0	0	0	0	0	0	0	0	0	0	0	0	0	0	0	0	0	0	0	0	0	0	0	0	0	0	0	0	0	0	0	0	0	0	0	0	0	0	0	0	0
PRAMEF26	3	2	1	1	1	2	3	4	4	3	4	4	5	4	3	1	2	1	3	1	1	4	2	5	2	5	4	2	4	5	6	11	4	4	5	0	0	1	0	1	0	1	2	1	1	1	1	3	0
HNRNPCL4	1	0	0	0	1	1	0	2	1	3	1	1	2	2	0	1	0	0	2	0	3	0	0	1	0	1	1	1	1	1	0	1	0	2	1	1	0	1	1	1	0	2	2	1	0	0	1	0	0
PRAMEF9	1	1	1	5	0	1	2	13	8	5	8	9	7	11	4	2	4	3	9	2	2	8	5	4	4	4	11	4	7	10	5	12	8	6	14	0	0	0	0	1	0	3	5	2	1	2	2	2	0
PRAMEF13	1	0	0	1	1	3	1	5	5	6	7	9	8	11	6	6	1	3	3	2	3	6	4	13	12	4	16	13	12	9	20	10	12	15	19	0	1	1	0	0	0	1	1	1	2	4	3	1	2
PRAMEF18	0	0	0	0	0	0	0	3	4	3	5	3	3	3	0	0	0	0	0	1	0	0	0	0	0	0	0	0	0	0	0	1	0	0	0	0	0	0	0	0	0	0	0	1	1	1	0	1	0
PRAMEF31P	0	0	0	0	0	0	0	0	0	0	0	0	0	0	0	0	0	0	0	0	0	0	0	0	0	0	0	0	0	0	0	0	0	0	1	0	0	0	0	0	0	0	0	0	0	0	0	0	0
PRAMEF5	2	1	1	1	1	1	3	5	4	5	8	13	4	7	2	3	2	3	2	2	2	9	3	3	17	7	2	2	7	4	8	4	4	4	6	1	0	0	0	1	0	4	3	0	4	2	1	2	1
PRAMEF32P	0	0	0	0	0	0	0	0	0	0	0	0	0	0	0	0	0	0	0	0	0	1	0	0	0	0	0	0	0	0	1	1	0	0	0	0	0	0	0	0	0	0	0	0	0	0	0	1	0
RNU6-443P	0	0	0	0	0	0	0	0	0	0	0	0	0	0	0	0	0	0	0	0	0	0	0	0	0	0	0	0	0	0	0	0	0	0	0	0	0	0	0	0	0	0	0	0	0	0	0	0	0
PRAMEF8	2	5	1	2	2	2	4	5	4	2	2	2	7	4	2	1	2	2	2	2	1	5	5	7	13	8	7	3	8	6	8	6	6	10	6	2	2	1	1	2	1	1	1	1	1	0	3	1	1
PRAMEF15	1	1	2	5	0	1	4	9	14	15	3	9	6	7	2	4	5	1	3	5	9	8	8	5	11	8	9	3	13	8	9	8	11	11	6	0	0	1	0	2	0	3	3	0	6	6	1	2	5
PRAMEF33P	0	1	1	0	1	0	1	2	3	3	2	3	1	4	1	1	1	0	2	2	1	0	1	0	0	0	0	1	2	1	2	2	1	2	1	0	0	0	0	0	0	2	0	1	1	1	1	2	0
RP11-219C24.10	0	0	0	0	0	0	0	0	0	0	0	0	0	0	0	0	0	0	0	0	0	0	0	0	0	0	0	0	0	0	0	0	0	0	0	0	0	0	0	0	0	0	0	0	0	0	0	0	0
PRAMEF14	4	3	0	7	1	1	1	23	20	17	14	21	14	18	15	5	6	11	6	12	8	31	6	24	14	16	19	21	15	16	32	34	29	26	23	0	6	1	0	2	0	4	3	2	2	7	1	15	0
PRAMEF19	0	0	0	0	0	4	0	4	5	13	4	5	8	10	0	0	0	0	0	0	0	0	0	0	0	0	0	0	0	0	0	0	0	0	0	0	0	0	0	0	0	11	0	1	0	1	0	1	0
PRAMEF17	1	0	0	0	0	0	0	0	11	0	0	2	9	1	0	0	2	0	0	0	0	0	0	0	0	0	0	0	0	0	2	0	0	0	0	0	0	0	0	0	0	0	1	0	0	0	0	0	0
PRAMEF20	2	2	3	6	11	10	5	14	21	14	31	23	22	15	5	11	3	6	1	3	6	6	8	12	11	6	8	10	7	6	12	16	12	10	10	1	4	3	1	2	5	1	13	8	13	6	12	0	1
LRRC38	1	10	6	2	7	7	4	0	0	0	2	1	0	0	0	2	1	0	0	0	2	1	5	1	0	1	4	3	0	0	1	0	0	0	0	2	7	4	3	6	2	0	0	0	0	1	2	1	0
RP4-597A16.2	0	0	0	0	0	0	0	0	0	0	0	0	0	0	0	0	0	0	0	0	0	0	0	0	0	0	0	0	0	0	0	0	0	0	0	0	0	0	0	0	0	0	0	0	0	0	0	0	0
BRWD1P1	8	14	30	22	41	30	20	26	20	34	33	29	30	30	28	14	8	20	18	31	16	12	20	10	21	18	28	20	19	26	18	16	20	18	28	20	20	12	18	26	20	14	14	20	35	29	37	36	23
PDPN	4346	5719	4908	4109	4716	4232	4622	3660	4129	4320	4609	4049	4260	4015	874	946	1093	1202	1034	932	1011	441	444	330	364	366	293	273	314	274	194	274	293	258	220	4942	5801	5246	4335	4915	5258	4829	5103	4948	6332	5231	5089	5944	2140
RNA5SP41	0	0	0	0	0	1	0	0	0	0	0	2	0	0	0	0	0	0	0	0	0	0	0	0	0	0	0	0	0	0	0	0	0	0	0	0	0	0	0	0	0	0	0	0	1	0	0	0	0
CTA-520D8.2	0	2	0	1	0	1	0	0	0	0	1	0	2	0	0	0	0	0	0	2	0	0	0	0	0	0	0	0	0	0	0	0	0	0	0	1	1	1	4	0	2	0	0	0	0	0	0	1	3
PRDM2	926	1096	984	842	875	983	918	1840	1892	1796	1962	1815	2086	1966	2472	2298	2408	2229	2116	2050	2362	2541	2447	2525	2364	2340	3058	2799	3149	3081	3093	2995	2714	3502	3489	893	949	887	716	938	837	1591	1784	1773	1922	1790	1794	2238	2242
KAZN	759	740	789	863	742	839	785	2253	2423	2358	2483	2271	2514	2311	1326	1225	1343	1335	1271	1187	1330	486	583	454	439	394	537	475	469	454	390	458	375	463	472	732	690	774	576	626	689	1650	1668	1510	2037	1855	1644	1928	1827
RNU6-1265P	0	0	0	0	0	0	0	0	0	0	0	0	0	0	0	0	0	0	0	0	0	0	0	1	0	0	0	0	0	0	0	0	0	0	0	0	0	0	0	0	0	0	0	0	0	0	0	0	0
RP11-344F13.1	0	0	0	0	0	0	0	1	0	0	0	0	0	0	0	0	0	0	0	0	0	0	0	0	0	0	1	0	0	0	0	0	0	1	0	0	0	0	0	0	0	0	0	0	0	0	0	1	0
RP4-704D23.1	0	0	0	0	0	0	0	0	0	0	0	0	1	0	0	0	0	0	0	0	0	0	0	0	0	0	0	0	0	0	0	0	0	0	0	0	0	0	0	0	0	1	0	0	0	0	0	1	0
TBCAP2	1	2	1	3	1	4	5	4	3	4	1	6	4	3	3	4	1	1	1	0	3	2	0	0	1	0	0	1	2	0	2	1	2	0	1	1	1	1	2	0	1	0	2	4	4	1	1	1	2
TMEM51-AS1	7	8	22	7	8	6	9	499	413	423	350	410	449	469	51	37	66	46	50	36	71	19	23	18	4	5	22	14	10	10	11	20	8	15	7	14	10	4	7	15	12	359	382	294	431	385	403	393	38
TMEM51	167	229	177	147	171	161	155	1686	1611	1488	1666	1374	1596	1364	497	503	532	568	462	538	544	185	268	188	183	199	189	228	117	118	127	110	128	127	109	162	142	150	159	135	124	1368	1258	1125	1640	1472	1209	1474	612
C1orf195	0	3	0	0	0	2	0	2	1	0	4	4	8	7	3	0	0	4	2	1	0	0	0	0	0	7	1	0	0	2	0	0	0	1	0	0	0	3	0	0	0	1	4	1	3	3	2	6	3
RP1-21O18.3	19	13	7	9	9	3	10	13	11	14	19	27	21	20	28	37	33	29	23	14	23	14	30	33	18	23	25	21	16	23	21	28	19	13	29	9	8	12	11	23	14	26	23	12	29	14	28	22	40
RP5-903E17.2	0	0	0	0	0	2	0	1	3	3	2	1	1	4	2	3	1	0	0	0	0	3	0	0	0	2	1	1	0	0	0	0	4	6	0	0	1	1	0	0	0	3	2	3	6	8	3	1	2
FHAD1	35	46	22	28	29	45	37	56	55	39	61	45	39	30	11	3	7	8	10	2	2	3	0	0	5	2	3	0	4	1	5	1	2	3	3	48	31	33	33	27	32	40	55	32	54	39	32	57	11
RP3-467K16.2	0	0	0	0	0	1	0	0	0	0	0	0	0	0	0	0	0	0	0	0	0	1	0	0	0	0	0	0	0	0	0	0	1	0	0	0	0	0	0	0	0	0	0	0	0	0	0	0	0
RP3-467K16.7	1	1	0	0	0	0	1	0	1	1	0	0	0	0	0	0	0	0	0	0	2	0	0	1	0	0	0	0	0	0	0	0	0	0	0	0	2	1	0	0	0	0	3	0	4	1	1	2	0
RP3-467K16.4	1	2	0	2	0	0	3	0	0	0	1	0	2	5	0	0	0	0	0	0	0	0	0	0	0	0	0	1	0	0	0	0	0	0	0	2	0	2	0	4	4	0	1	1	3	0	2	1	3
EFHD2	608	833	811	833	763	740	668	335	558	491	560	456	482	386	281	280	372	371	362	318	312	24	34	37	45	78	69	39	95	105	64	78	66	100	86	771	736	719	555	568	715	462	429	386	552	463	479	554	446
CTRC	1	2	0	1	2	0	0	0	3	2	0	1	1	1	1	0	0	0	0	1	1	0	2	1	0	1	0	0	0	1	1	0	1	0	0	2	0	0	1	1	0	1	0	0	0	9	0	0	4
CELA2A	0	2	0	2	3	4	2	1	0	3	0	3	0	8	0	2	1	2	1	0	1	3	3	0	0	1	2	0	0	0	2	0	0	1	0	0	2	1	2	2	1	1	0	0	1	2	1	0	5
CELA2B	2	4	1	5	2	5	2	1	4	2	1	7	1	7	5	5	2	0	1	2	2	1	0	1	0	2	2	0	0	1	1	2	2	2	5	1	1	5	5	2	0	1	2	0	4	10	1	1	5
CASP9	493	613	520	481	498	494	473	417	460	535	467	409	460	398	456	449	468	479	418	362	384	265	306	345	360	455	524	447	422	478	449	490	423	574	476	525	479	583	418	453	487	363	417	406	492	395	387	453	436
DNAJC16	1038	1121	970	972	1000	1063	1172	1129	1175	1041	1308	1058	1247	1189	1306	1289	1317	1204	1155	1131	1152	1228	1191	1169	1288	1240	1459	1403	1473	1419	1351	1189	1299	1551	1534	972	1000	1030	1015	1000	1023	1026	1036	1084	1185	1086	985	1263	1098
RP4-680D5.8	1	1	0	1	0	1	0	0	1	0	0	2	0	1	0	1	0	0	0	0	1	2	0	1	0	1	0	0	3	0	0	0	0	0	1	1	2	3	2	1	5	0	0	0	0	1	1	2	0
AGMAT	256	297	276	256	297	266	296	85	142	163	121	123	180	114	38	49	55	54	47	44	61	7	5	16	15	19	12	15	8	7	21	24	10	14	17	261	234	181	220	206	244	128	153	139	200	133	149	222	62
RP4-680D5.2	17	26	16	16	19	11	28	4	14	9	5	14	15	8	9	0	4	6	6	2	3	2	0	1	2	3	4	1	1	3	0	3	4	0	4	16	15	26	8	21	8	3	6	11	15	8	7	9	2
CHCHD2P6	5	0	3	3	2	3	1	3	0	2	2	1	5	1	3	2	1	1	3	2	0	0	3	1	0	3	7	0	0	3	1	1	0	0	0	3	4	3	0	0	3	2	4	0	2	3	2	4	0
RNU7-179P	0	0	0	0	0	0	0	0	0	0	0	0	0	0	0	0	0	0	0	0	0	0	0	0	0	0	0	0	0	0	0	0	0	0	0	0	0	0	0	0	0	0	0	0	0	0	0	0	0
RP4-680D5.4	0	0	0	0	0	3	0	0	0	0	0	0	1	0	0	0	0	0	0	0	0	0	0	0	0	0	0	0	0	0	0	0	0	0	0	0	0	0	0	0	0	0	0	0	0	0	0	0	0
DDI2	2908	3399	2492	2301	2807	2947	2936	3085	3211	2552	2837	2741	3253	3013	3356	3139	2869	2991	2747	2864	3052	1832	1637	1671	1765	1829	2484	2040	1640	1475	1544	1356	1477	1923	1705	2678	2494	2547	2100	2589	2552	2376	2565	2498	2747	2395	2543	3172	2903
RSC1A1	0	0	0	0	0	0	0	0	0	0	0	0	0	0	0	0	0	0	0	0	0	0	0	0	0	0	0	0	0	0	0	0	0	0	0	0	0	0	0	0	0	0	0	0	0	0	0	0	0
RP4-680D5.9	0	0	0	0	0	0	0	1	0	0	0	0	0	0	0	0	0	0	0	0	0	0	0	0	0	0	0	0	0	0	0	0	0	1	0	0	0	0	4	0	0	0	0	0	0	0	0	0	0
PLEKHM2	2074	2624	2373	2385	2606	2497	2451	3430	4171	4410	4187	3535	4264	3634	5286	4998	5475	5409	5096	4408	5282	3913	4814	3660	3836	3879	4355	3855	3014	3028	3428	2891	2873	3379	3203	2517	2397	2326	1928	2042	2028	2322	2546	2245	3214	2606	2266	2941	5024
RP11-288I21.1	21	14	10	8	15	25	21	29	32	40	19	32	28	25	53	46	58	41	39	50	33	49	34	35	62	53	43	43	43	50	24	26	39	47	54	17	18	10	7	14	13	22	21	18	29	21	27	25	38
SLC25A34	3	7	5	9	11	5	12	30	34	30	33	30	39	48	97	76	101	102	78	98	57	52	51	67	48	92	87	109	59	97	109	80	96	143	93	11	26	8	6	5	8	26	31	15	34	34	34	51	73
RP11-169K16.4	0	0	0	0	0	0	0	1	0	0	0	0	0	0	0	0	0	0	0	0	0	0	0	0	0	0	0	0	0	1	0	0	0	0	0	0	0	0	2	0	0	0	0	0	0	0	0	0	0
TMEM82	9	11	1	8	9	4	5	3	12	6	11	1	7	2	5	0	7	2	0	3	1	0	0	3	2	0	2	2	0	0	0	2	0	1	1	17	1	10	5	5	3	2	1	2	3	2	4	11	2
FBLIM1	2026	2798	2384	2401	2537	2301	2337	1719	1797	1808	1676	1425	1709	1626	999	943	961	927	830	733	948	764	832	663	504	638	577	631	571	607	594	523	631	617	503	2728	2432	2461	1978	2231	2279	1844	1988	2028	2608	1909	1828	2310	1088
RPL12P14	349	373	329	348	318	316	298	279	334	353	361	326	339	307	185	187	217	208	193	192	190	92	84	89	76	95	103	91	52	63	72	63	65	69	64	344	313	315	281	291	335	286	295	285	359	314	292	319	250
UQCRHL	4402	4469	4024	4045	4043	3838	3918	3632	4108	3916	4172	3407	3781	3436	2846	2808	3118	2912	2546	2520	2900	1557	1851	1616	1405	1852	1762	1599	1324	1260	1319	1224	1561	1489	1310	4048	4062	3995	3589	4234	3943	3321	3361	3464	4104	3494	3484	4016	3319
RP11-169K16.8	2623	2841	2682	2825	2716	2573	2559	2434	3172	3230	3332	2726	2961	2478	1834	1785	2145	2214	1736	1722	1873	817	1217	865	916	1252	1098	983	613	586	727	581	807	814	659	2943	2884	2739	2399	2931	3050	2723	2704	2486	3415	2957	2774	3014	2991
FLJ37453	152	166	160	144	137	123	168	65	92	90	95	76	82	82	106	104	87	99	99	96	88	92	85	86	74	109	92	78	65	101	92	95	121	115	85	127	154	125	111	128	182	60	86	74	105	128	61	110	81
SPEN	2560	3539	3273	2790	3226	3425	3325	3887	3758	3732	3512	3253	3990	3639	4013	3835	3972	3616	3470	3331	3909	5518	6535	3732	3330	3221	4376	3766	3949	3785	3839	3582	2282	4205	3907	3341	3272	2710	2463	2982	2668	3371	3419	3258	3909	3145	3599	4543	3484
RP1-134O19.3	0	0	0	0	0	0	0	0	0	1	0	0	0	0	0	0	0	1	0	0	0	0	0	0	0	2	0	0	0	0	1	0	1	0	0	0	0	0	0	0	0	0	0	1	0	1	0	0	0
ZBTB17	685	858	726	647	824	725	737	1117	1123	1440	1219	983	1192	1127	1396	1230	1302	1375	1299	1201	1259	1621	2140	1434	1678	1652	1797	1490	1453	1726	1785	1560	1470	1562	1633	664	685	645	547	644	559	916	884	858	1160	1012	808	1068	1222
RP11-5P18.1	6	9	4	6	11	14	9	6	9	4	14	8	12	5	13	9	6	12	6	10	9	14	18	8	10	6	10	5	9	8	4	6	4	11	10	13	1	10	8	6	13	4	11	7	18	6	7	15	18
RP11-5P18.3	0	0	0	0	0	0	0	0	0	0	0	0	0	0	0	0	0	0	0	0	0	0	0	0	0	0	0	0	0	0	0	0	0	0	0	0	0	0	0	0	0	0	0	0	0	0	0	0	0
RP11-5P18.11	0	0	0	0	0	0	0	0	0	0	0	0	0	0	0	0	0	0	0	0	0	0	0	0	0	0	0	0	0	0	0	0	0	0	0	0	0	0	0	0	0	0	0	0	0	0	0	0	0
TBC1D3P6	0	0	0	0	0	0	0	0	0	0	0	0	0	0	0	1	0	0	0	0	0	0	0	0	0	0	0	0	0	0	0	0	0	0	0	0	0	0	0	0	0	0	0	0	0	0	0	0	0
C1orf64	0	0	1	0	0	2	0	0	0	1	0	0	0	0	0	0	0	0	0	0	0	0	0	0	0	0	0	0	0	0	0	0	0	0	0	0	2	0	1	0	0	0	2	0	0	0	0	0	0
RP11-5P18.5	0	0	0	0	0	0	0	0	0	0	0	0	0	0	0	0	0	0	0	0	0	0	0	0	0	0	0	0	0	0	0	0	0	0	0	0	0	0	0	0	0	0	0	0	0	0	0	0	0
HSPB7	7	8	5	7	3	7	5	132	154	187	175	139	168	145	49	53	84	44	42	42	40	12	8	7	1	23	12	19	7	7	6	9	4	6	10	0	1	1	2	7	5	88	93	75	93	107	103	116	86
CLCNKA	42	63	47	42	49	42	39	144	234	240	242	184	222	220	74	102	111	137	104	105	116	32	44	12	21	14	29	20	8	8	13	8	13	4	4	44	40	31	40	61	31	187	162	110	179	163	169	184	141
RP11-5P18.10	8	2	11	5	11	8	7	0	3	1	4	4	2	0	2	4	1	5	2	2	2	0	7	3	0	1	1	0	7	5	4	2	0	2	2	6	2	7	6	4	4	3	0	1	8	2	2	2	2
CLCNKB	90	106	98	100	164	93	94	59	94	80	109	61	72	104	50	47	51	49	44	53	38	11	22	2	4	12	12	6	5	5	3	2	4	3	4	92	73	83	63	70	93	48	64	57	70	74	46	58	79
FAM131C	24	28	34	35	36	20	30	11	23	25	18	14	13	4	6	4	2	10	5	4	8	6	9	8	2	9	3	8	24	14	11	21	4	15	16	13	21	9	16	23	17	16	10	6	16	26	6	6	18
EPHA2	1493	1797	1810	1610	1801	1793	1677	1000	850	1057	861	757	792	896	261	201	250	260	183	182	284	224	282	165	118	112	209	149	104	116	131	114	120	118	103	1745	1681	1466	1298	1367	1374	821	966	930	1125	899	934	1068	525
RP11-276H7.2	3	9	1	3	2	2	3	3	0	1	0	1	1	1	0	2	0	0	0	0	3	0	0	0	0	0	0	0	0	0	0	0	0	0	0	5	2	2	3	3	3	0	1	3	1	1	0	0	3
RP11-276H7.3	4	0	0	0	0	1	4	0	0	0	4	0	0	1	0	0	0	0	0	0	0	0	0	1	0	0	0	0	0	0	0	0	0	0	0	1	4	1	1	0	3	1	0	0	1	5	0	0	0
ARHGEF19-AS1	0	0	0	0	0	0	0	0	0	0	0	0	0	0	0	0	0	0	0	0	0	0	0	0	0	0	0	0	0	0	0	0	0	0	0	0	0	0	0	0	0	0	0	0	0	0	0	0	0
ARHGEF19	2193	2681	2410	2454	2709	2440	2281	681	761	884	803	695	840	789	195	213	256	276	224	222	218	47	31	80	73	68	76	96	93	99	91	74	76	102	82	3056	2576	2533	2168	2433	2441	1547	1569	1656	2281	1754	1702	1889	485
ANO7P1	2	11	5	3	7	4	3	1	4	6	4	7	7	6	12	4	5	4	3	2	11	3	2	1	4	2	2	2	4	3	8	2	2	2	4	10	5	5	0	4	6	3	5	9	7	6	2	1	8
RSG1	44	63	42	47	42	63	59	29	45	44	39	45	41	42	65	54	64	69	43	33	63	17	16	20	45	25	52	31	34	49	45	27	29	40	53	41	50	28	36	37	35	38	65	39	59	35	54	96	70
MT1XP1	595	497	494	637	594	548	508	86	116	156	162	106	110	88	29	31	35	37	23	26	37	18	41	33	39	68	48	62	54	37	51	35	77	52	42	534	368	385	424	391	388	156	174	174	193	193	152	203	28
FBXO42	1205	1349	1186	1130	1224	1252	1160	860	1049	924	1016	829	980	782	1295	1172	1322	1261	1016	1099	1271	1596	2127	1488	1387	1418	1603	1442	1587	1572	1614	1519	1538	1818	1707	1169	1167	1022	977	958	1077	844	1033	976	1159	999	903	1224	1355
SZRD1	2785	3516	3038	2955	3233	3072	2930	2676	2844	3000	3211	2626	2986	2517	2697	2449	2793	2750	2539	2287	2557	2205	2475	1896	2038	1935	2511	2047	1477	1586	1808	1554	1496	1782	1720	3093	3217	2993	2545	2691	2939	2417	2625	2585	3279	2611	2443	3079	3308
RP11-430L17.1	186	164	190	195	200	194	187	153	181	194	246	162	185	138	123	89	153	137	114	121	141	50	53	59	35	85	73	75	38	43	57	43	71	72	65	253	232	220	241	306	232	229	218	208	272	184	187	287	219
SPATA21	2	1	1	3	3	0	3	0	3	5	2	1	0	5	3	5	0	2	6	2	1	4	0	3	0	1	2	4	2	1	2	0	3	11	1	1	1	4	1	4	4	0	0	0	2	2	6	5	4
NECAP2	1097	1426	1223	1092	1230	1196	1187	1368	1419	1544	1442	1271	1466	1363	1275	1326	1421	1462	1185	1104	1211	1282	1447	1280	1136	1261	1478	1271	948	947	1104	1000	904	1122	1138	1166	1153	1216	1026	951	1122	1292	1423	1431	1690	1423	1343	1649	1960
RP4-798A10.2	50	23	29	55	47	32	45	49	74	69	28	55	82	57	95	97	73	86	86	57	73	103	128	95	141	111	110	91	147	99	118	117	155	148	144	34	41	39	39	35	39	46	41	36	71	42	53	81	79
CROCCP3	246	356	269	323	333	324	327	204	271	263	237	254	345	281	485	385	424	422	362	361	379	608	717	678	816	692	772	742	1049	1109	1078	1042	779	1200	1104	323	216	238	255	265	284	251	214	267	339	279	313	366	263
RNU1-1	1	2	2	1	1	3	1	1	1	1	2	1	1	2	1	1	2	2	0	1	0	0	3	0	3	3	1	1	1	1	1	1	1	1	1	2	2	1	2	1	1	1	1	1	3	2	1	3	2
RP4-798A10.7	13	10	6	12	19	13	14	9	7	9	10	10	11	8	7	4	12	5	10	5	4	4	4	5	4	4	6	6	7	12	6	10	16	6	11	7	4	6	14	8	6	10	8	7	10	11	7	9	9
RP4-798A10.4	75	53	64	77	70	64	66	46	61	87	85	79	75	71	51	40	51	61	43	46	42	8	10	8	7	14	16	10	17	21	13	14	19	17	17	56	55	57	62	71	71	81	93	59	79	88	83	73	73
RP5-875O13.1	25	25	28	25	41	20	25	46	61	66	62	49	62	58	75	73	65	65	60	53	69	20	27	33	46	64	44	37	76	96	83	69	72	88	93	23	19	14	10	20	18	30	32	15	35	31	26	30	67
RNU1-6P	0	0	0	0	0	0	0	0	0	0	0	0	0	0	0	0	0	0	0	0	0	0	0	0	0	0	0	0	0	0	0	0	0	0	0	0	0	0	0	0	0	0	0	0	0	0	0	0	0
FAM231B	1	0	0	0	0	0	0	1	2	0	0	0	0	1	0	0	0	0	1	3	2	0	0	0	0	0	0	0	1	0	0	0	1	0	1	0	0	0	0	0	0	1	1	0	0	0	0	0	0
RP5-875O13.6	2	0	1	1	2	0	1	0	0	0	1	1	0	0	1	3	1	2	3	1	2	3	4	6	5	2	4	3	8	15	8	5	5	7	4	2	1	2	0	1	0	1	0	0	0	1	0	0	3
NBPF1	604	678	531	514	569	588	573	670	661	705	605	603	776	768	1054	948	943	915	844	777	911	1151	1041	1150	1199	1137	1389	1270	1488	1489	1513	1460	1310	1764	1649	602	558	494	430	474	533	557	619	624	778	607	628	804	825
RP5-1182A14.5	0	4	0	0	0	0	1	1	1	0	1	1	0	0	1	0	0	0	0	0	0	0	0	0	0	0	3	0	1	0	0	0	0	5	0	0	0	0	0	0	1	0	0	0	0	0	0	2	5
CROCCP2	316	490	458	476	543	554	474	416	535	598	447	462	503	505	623	543	668	593	513	493	547	562	689	599	648	609	748	631	590	589	643	591	522	654	603	458	499	371	328	380	393	402	431	445	514	495	467	512	698
MST1P2	77	117	69	76	61	81	89	49	62	84	73	69	83	65	86	78	85	71	63	97	70	28	54	28	32	60	67	45	85	61	83	63	68	72	85	68	71	75	72	65	47	42	60	55	85	82	68	66	118
RP1-163M9.8	2	3	4	4	4	1	2	1	2	1	3	1	1	0	0	0	1	1	1	0	1	0	0	0	2	1	1	0	0	0	1	1	1	1	2	6	4	2	3	5	2	3	2	2	2	3	1	1	1
RNU1-3	1	2	2	1	1	4	1	1	2	1	2	1	2	2	1	1	2	1	1	1	1	0	2	0	2	3	1	1	1	1	1	1	0	1	1	2	2	2	2	1	1	1	1	2	3	3	2	2	2
FAM231A	0	0	0	0	0	0	0	0	0	0	0	0	0	0	0	0	0	0	0	0	0	0	0	0	0	0	0	0	0	0	0	0	0	0	0	0	1	0	0	0	0	0	0	0	0	0	0	0	1
RP5-875O13.7	19	6	19	13	14	31	14	10	4	9	4	6	6	7	28	20	22	34	22	13	12	11	9	13	11	14	30	21	22	27	28	23	22	40	17	14	6	24	18	16	9	3	3	8	6	5	10	7	11
EIF1AXP1	2535	2652	2221	2212	2193	2202	2213	1614	1814	1498	1817	1542	1740	1649	1558	1534	1643	1489	1407	1353	1660	1188	1197	1134	987	1163	1452	1312	1014	1090	1046	1126	1178	1158	1152	2067	2126	2030	1758	1918	2253	1711	1762	2126	2103	1791	1840	2203	1647
ESPNP	22	39	20	30	46	39	26	13	19	22	26	22	32	34	71	74	80	53	39	74	60	20	21	33	26	53	65	59	62	54	78	50	43	59	61	32	21	37	26	17	19	12	16	10	13	14	13	16	47
RP1-163M9.7	0	1	0	1	0	0	0	1	3	0	4	4	2	0	2	1	2	2	7	1	1	1	1	1	3	2	2	5	1	2	1	1	1	2	2	0	1	0	0	0	0	0	0	0	0	0	0	0	3
FAM231C	0	0	0	0	1	0	0	0	0	0	0	0	0	0	0	0	0	0	0	0	0	0	0	0	0	0	0	0	0	0	0	0	0	0	0	0	1	0	0	0	0	0	0	0	0	0	0	0	1
RP5-1182A14.7	1	2	5	10	5	2	3	0	2	5	5	2	1	0	2	1	2	1	1	0	1	0	0	0	2	0	1	0	1	0	1	2	1	1	1	4	4	1	4	4	2	4	7	1	2	2	1	2	1
CROCC	2246	3020	2862	2900	3076	2979	2916	1125	1411	1537	1334	1232	1455	1304	1415	1227	1505	1374	1140	1292	1235	1166	1501	1199	1512	1284	1603	1480	1475	1575	1647	1440	1377	1575	1531	2995	2673	2463	2104	2312	2418	1435	1591	1599	1998	1543	1595	1951	1436
CROCCP4	5	2	5	8	5	2	3	4	7	8	10	7	6	6	5	4	6	5	3	1	3	4	2	1	0	4	3	2	3	3	4	3	1	2	2	13	5	4	4	4	0	9	7	3	6	11	3	10	2
RNU1-4	1	2	2	1	1	4	1	1	2	1	2	1	2	2	1	1	2	1	1	1	1	0	2	0	2	3	1	1	1	1	1	1	0	1	1	2	2	2	2	1	1	1	1	4	3	3	2	2	2
MST1L	160	149	153	180	157	157	199	109	126	134	126	111	142	108	80	58	99	85	69	89	76	31	19	45	46	48	66	60	101	72	84	80	80	94	91	150	82	126	135	131	101	84	94	84	114	131	96	91	102
RP11-108M9.1	0	0	0	0	0	0	0	0	0	0	0	0	0	0	0	0	0	0	0	0	0	0	0	0	0	0	0	0	0	0	0	0	0	0	0	0	0	0	0	0	0	0	0	0	0	0	0	2	0
RP11-108M9.2	0	0	1	1	0	1	2	0	1	0	2	0	0	0	0	1	0	0	3	4	4	0	1	0	0	0	1	1	7	1	1	0	0	0	0	0	0	3	0	0	0	0	0	0	0	0	0	1	0
MIR3675	0	0	0	0	0	0	0	0	0	0	0	0	0	0	0	0	0	0	0	0	0	0	0	0	0	0	0	0	0	0	0	0	0	0	0	0	0	0	0	0	0	0	0	0	0	0	0	0	0
RP11-108M9.3	43	63	65	50	58	48	45	92	99	130	122	112	121	95	155	132	156	138	127	105	151	25	27	49	53	71	86	66	131	179	154	155	121	164	148	54	42	42	21	46	49	73	53	41	64	87	55	61	175
RNU1-5P	0	0	0	0	0	0	0	0	0	0	0	0	0	0	0	0	0	0	0	0	0	0	0	0	0	0	0	0	0	0	0	0	0	0	0	0	0	0	0	0	0	0	0	0	0	0	0	0	0
RP11-108M9.4	204	124	169	176	138	145	144	157	217	199	194	191	182	183	127	136	123	157	101	131	132	21	25	26	25	34	38	36	43	35	39	49	36	52	43	146	138	163	181	170	141	155	194	162	219	194	171	213	206
RP11-108M9.5	33	20	30	29	28	43	23	22	48	48	51	30	26	17	14	16	16	26	18	15	20	4	8	4	4	12	6	11	12	15	9	6	9	16	8	30	24	37	11	24	33	46	32	26	34	45	22	28	31
RNU1-2	0	2	2	2	1	3	1	1	1	2	2	1	2	3	1	1	2	1	0	1	1	1	3	0	2	2	1	1	2	1	1	1	0	1	1	3	4	2	2	2	1	2	1	2	2	5	2	3	2
RP11-108M9.6	8	5	2	4	3	3	11	12	9	7	7	8	8	8	2	8	3	3	1	4	0	2	8	0	2	4	4	8	0	2	3	5	4	6	4	8	2	3	3	2	5	5	6	11	9	3	5	3	7
MFAP2	2105	2722	2488	2244	2554	2239	2347	1336	1781	1923	1676	1432	1592	1703	395	410	437	509	445	370	440	104	122	108	166	119	157	140	89	117	98	113	128	131	97	2553	2433	2383	1823	2178	2374	2556	2542	2213	2957	2655	2345	3015	744
RP1-37C10.3	8	5	8	4	2	7	4	4	7	4	5	8	7	6	3	2	3	3	2	1	2	2	2	1	7	3	1	3	6	6	3	2	3	4	3	4	3	5	4	6	3	6	4	6	9	6	4	7	4
ATP13A2	2274	3076	2946	2711	3157	2744	2853	2642	3409	3542	3303	2850	3153	2819	1575	1522	1770	1746	1610	1577	1722	1054	1263	1140	1454	1309	1255	1300	2060	2040	1905	1858	1682	1863	2122	3311	3140	2721	2181	2464	2555	3047	3421	2976	3934	3339	2995	3622	1825
SDHB	1954	1758	1623	1756	1675	1662	1617	1576	1756	1662	1842	1593	1753	1572	1305	1272	1427	1356	1153	1106	1317	809	843	788	764	893	938	801	641	683	725	717	777	769	726	1387	1348	1355	1163	1320	1364	1227	1212	1291	1720	1330	1376	1507	1464
PADI2	292	303	316	369	282	284	292	206	268	252	225	216	237	159	124	79	114	127	106	81	135	34	23	29	37	34	26	52	33	42	42	43	32	44	28	443	369	318	315	341	342	327	350	285	352	316	315	394	237
RP11-380J14.1	0	0	5	0	0	1	0	1	0	0	0	1	0	0	0	0	0	0	0	0	0	0	0	0	0	0	0	0	2	0	0	0	0	0	0	1	0	2	0	1	0	0	0	0	0	1	0	0	3
RP11-380J14.4	0	0	0	0	0	0	0	0	0	0	0	0	0	0	0	0	0	0	0	0	0	0	0	0	0	0	0	0	0	0	0	0	0	1	0	0	0	0	0	0	0	0	0	0	0	0	0	0	0
PADI1	10	7	12	12	16	13	11	0	6	1	0	3	4	4	1	1	0	1	0	1	0	0	0	0	0	0	0	0	0	0	0	0	1	0	0	13	11	9	17	11	8	0	9	2	7	8	13	1	4
PADI3	53	62	45	62	64	73	38	29	48	63	25	22	29	17	10	2	7	10	12	8	3	0	0	0	1	2	1	1	2	0	1	0	4	1	0	57	37	20	35	51	45	35	28	34	55	52	59	45	7
MIR3972	0	0	0	1	0	0	0	0	0	0	0	0	0	0	0	0	0	0	0	0	0	0	0	0	0	0	0	0	0	0	0	0	0	0	0	0	0	0	0	0	0	0	0	0	0	0	0	0	0
PADI4	2	3	6	4	0	6	0	1	0	0	0	0	0	0	0	0	0	0	0	0	0	0	0	0	0	0	0	0	0	0	0	0	0	0	0	1	4	0	3	5	2	2	1	0	3	4	0	3	0
AC004824.1	0	0	0	0	0	0	0	1	1	0	1	1	0	0	0	1	0	0	0	0	0	0	0	0	0	0	1	0	0	0	0	0	1	0	0	0	0	0	0	0	0	1	0	0	0	0	0	1	0
PADI6	0	0	0	1	0	0	4	1	0	2	0	1	0	2	1	1	0	0	0	0	0	0	0	0	0	0	0	0	0	0	1	0	0	0	0	0	0	0	1	1	3	1	1	0	0	0	1	2	0
RP1-20B21.4	0	0	0	0	0	0	0	0	0	0	0	0	0	0	0	0	0	0	0	0	0	0	0	0	0	0	0	0	0	0	0	0	0	0	0	0	0	0	0	0	0	0	0	0	0	0	0	0	0
RCC2	16200	21949	19023	17207	18523	17982	18018	8550	9570	10013	9929	8534	10137	9028	6905	6521	7401	7127	6262	6169	6876	6583	7736	5563	5510	5472	7098	5602	4742	4624	5293	4617	4957	5311	4783	18354	19217	17532	13644	15131	16395	10467	11115	11718	12795	10468	10617	13669	8588
ARHGEF10L	1373	1921	1822	1752	1860	1656	1644	1432	1492	1665	1585	1437	1495	1381	2312	2128	2433	2324	2010	1930	2185	3463	4210	3473	3742	3377	3755	3605	4012	4109	4531	3917	3615	4384	4251	2136	1933	1687	1700	1851	1716	1342	1288	1177	1577	1403	1360	1585	2143
RP11-473A10.2	0	0	0	0	0	0	0	0	0	0	0	0	0	0	0	0	0	1	0	0	0	0	0	0	0	1	0	0	0	0	0	0	0	0	0	0	0	0	0	0	0	0	0	0	0	0	0	0	0
ACTL8	27	23	18	31	22	38	30	7	22	14	20	3	12	8	12	11	21	6	14	3	5	4	4	6	19	5	13	7	2	3	7	3	10	5	1	17	18	22	7	23	20	14	8	16	17	8	18	24	4
RP11-174G17.2	0	0	0	0	0	0	0	0	0	0	0	0	0	0	0	0	0	0	0	0	0	0	0	0	0	0	0	0	0	0	1	0	0	0	0	0	0	0	0	0	0	0	0	0	0	0	0	0	0
IGSF21	445	460	518	468	545	495	453	440	605	690	660	580	609	536	163	140	166	168	171	177	148	21	28	27	12	21	22	37	33	19	33	18	24	24	10	519	565	457	490	457	484	561	658	456	793	704	457	666	152
RP11-174G17.3	1	18	1	3	0	10	8	0	3	1	1	11	10	7	0	3	1	1	0	1	1	0	0	0	0	0	0	0	0	0	1	0	0	0	0	2	4	8	7	11	1	7	3	5	3	10	1	6	2
RP11-174G17	0	0	0	0	0	0	0	0	0	0	0	1	0	0	0	0	0	0	0	0	0	0	0	0	0	1	0	0	0	0	0	0	0	0	0	0	0	0	1	0	0	0	0	0	0	0	1	0	0
RP11-422P22.1	9	3	8	2	3	3	3	6	12	10	4	4	13	2	2	1	2	0	1	3	1	2	0	0	0	0	0	0	0	0	0	0	0	0	0	6	3	2	1	2	0	3	5	1	3	8	7	7	0
KLHDC7A	483	728	683	534	622	557	612	16	22	11	20	14	16	9	1	4	1	12	2	2	6	13	0	2	2	4	1	6	4	7	6	4	7	7	5	674	782	617	513	634	670	49	50	57	93	65	77	63	3
DYNLL1P3	28	31	35	21	33	37	34	31	60	63	62	50	57	48	36	38	44	44	49	30	51	25	25	30	20	34	39	33	32	24	34	26	35	35	38	34	30	38	19	27	30	36	50	62	58	52	48	49	35
RP1-8B22.2	0	0	0	0	0	0	0	0	0	0	0	0	0	0	0	0	0	0	0	0	0	0	0	0	0	0	0	0	0	0	0	0	0	0	0	0	0	0	0	0	0	0	0	0	0	0	0	0	0
PAX7	0	0	2	4	3	4	1	22	42	43	44	15	43	32	10	17	20	26	15	11	24	2	5	3	5	1	2	2	9	7	9	4	4	3	5	2	2	1	1	0	1	9	25	17	22	13	4	6	20
TAS1R2	0	0	0	0	0	0	0	0	0	1	4	0	0	0	0	0	0	0	0	0	1	0	0	0	0	0	0	0	0	0	0	1	0	0	0	0	0	0	0	0	3	0	0	0	0	0	0	0	0
RP13-279N23.2	0	2	0	1	1	1	1	1	2	2	1	0	0	0	3	1	1	0	0	0	3	3	0	2	1	2	2	4	1	0	0	1	1	1	3	3	1	7	1	1	0	2	0	1	1	2	1	5	2
ALDH4A1	787	886	820	767	853	810	720	822	1091	1129	1042	881	936	911	1037	1005	1131	1046	1021	938	969	589	716	604	683	649	808	754	622	656	648	601	590	579	671	1050	816	767	705	698	797	897	945	928	1282	972	933	1076	1052
MIR4695	0	1	0	0	1	1	1	1	0	2	1	2	1	1	1	1	0	1	1	0	2	0	0	2	1	1	1	0	1	0	1	0	1	2	0	0	1	0	1	1	3	1	1	0	1	1	2	1	1
MIR1290	0	0	0	0	1	0	0	0	0	0	0	0	0	0	0	0	0	0	0	0	0	0	0	1	0	1	1	0	0	0	0	0	0	0	0	0	0	0	0	0	0	0	0	0	0	0	0	0	0
IFFO2	479	515	446	470	551	507	441	5722	6272	6079	6244	5469	6061	5433	8353	7982	8486	8337	7805	6981	8217	8225	9920	6644	6550	7106	8052	6536	4259	4200	4872	3778	4344	5206	4462	454	376	390	368	376	391	3021	2874	2478	3423	3210	2817	3308	7359
RP5-1126H10.2	16	46	27	21	25	22	28	21	12	24	6	12	21	17	16	14	6	19	13	12	9	42	97	47	49	36	75	42	52	59	42	71	53	93	59	28	25	25	17	15	28	14	20	20	15	10	15	27	13
UBR4	13787	20762	18837	14610	16321	17839	16724	13929	12606	12951	12481	11842	13862	12721	11742	10596	10648	10249	9636	8487	11037	13870	14324	10763	10077	9877	12630	10430	11289	10995	11090	10653	6591	12168	10932	17801	17984	13951	12407	15005	13660	11666	11772	10980	14136	10957	12194	15225	8851
RP1-43E13.2	2	5	2	8	4	2	3	6	4	4	5	6	12	4	8	2	3	4	2	8	1	1	8	6	0	5	3	3	4	2	1	1	1	8	6	4	6	0	1	2	3	0	8	1	5	5	4	8	2
EMC1	3828	4701	4053	3577	3896	3860	3890	4889	5095	4918	4945	4109	4917	4664	4847	4867	4736	4799	4331	4101	4598	3565	3893	3473	3681	3993	4668	3753	3483	3348	3792	3175	3236	4018	3617	3750	3991	3513	3191	3421	3579	4311	4253	4442	4876	4160	3944	5306	3914
MRTO4	1782	2229	1876	1789	1882	1909	1957	1480	1644	1708	1688	1335	1476	1529	1295	1233	1358	1384	1191	1140	1218	714	861	805	961	974	1178	959	678	754	873	719	870	859	728	1635	1799	1744	1376	1457	1634	1451	1497	1773	1893	1458	1433	1729	1187
AKR7L	13	45	27	30	25	25	26	15	6	13	15	12	13	14	29	28	37	42	47	67	25	28	67	30	47	32	58	34	32	33	35	24	54	34	33	17	24	19	10	15	12	11	9	10	11	8	18	29	32
AKR7A3	27	28	20	28	18	19	30	24	17	7	11	9	17	13	36	16	28	32	31	28	23	18	26	26	57	20	47	37	25	41	46	29	40	38	30	24	11	13	13	17	13	16	6	4	18	14	28	20	40
RP4-657E11.10	34	17	12	40	30	25	20	32	24	13	27	28	21	38	39	43	53	48	48	42	47	39	35	42	52	50	55	39	38	47	49	32	44	75	55	14	36	29	31	35	23	19	17	22	20	16	21	12	46
AKR7A2	526	601	481	508	602	471	453	287	379	397	434	352	427	355	688	710	789	841	674	718	700	321	395	401	595	554	670	492	406	427	473	404	509	513	402	546	481	428	418	452	554	358	405	362	474	386	341	491	885
RNU6-1099P	1	5	4	0	4	4	3	0	0	1	0	2	3	1	0	6	3	1	1	2	2	2	6	7	13	7	7	1	4	3	3	1	2	10	3	0	3	4	1	2	2	0	1	1	1	1	1	0	6
PQLC2	302	420	351	357	387	394	359	442	473	509	531	453	486	498	1049	960	1132	1076	942	857	993	830	1099	875	924	1014	1133	973	762	789	948	703	824	875	789	353	345	370	299	339	267	358	394	414	412	347	271	429	1264
CAPZB	10586	11723	10561	10117	10636	9920	10075	7729	7989	8071	8427	7494	8030	7123	6873	6669	7459	7385	6717	6062	6955	6917	7517	6472	5845	6741	7206	6520	6464	6501	7074	6242	7038	7581	6836	10988	10614	10537	8658	9876	10400	8746	8947	8641	11094	9645	9026	10404	7511
RN7SL277P	1	0	0	0	0	0	0	1	0	0	0	0	0	0	0	0	0	0	0	0	0	0	5	1	0	1	0	0	0	0	0	0	1	0	0	1	0	0	0	0	0	0	0	0	0	0	0	0	0
RNU4-28P	0	0	0	0	0	0	0	0	0	0	0	0	0	0	0	0	0	0	0	0	0	0	0	0	0	0	0	0	0	0	0	0	0	0	0	0	0	0	0	0	0	0	0	0	0	0	0	0	0
RP5-1056L3.1	0	0	0	0	0	0	0	0	0	0	0	0	0	0	0	0	0	0	0	0	0	0	0	0	0	0	0	0	0	0	0	0	0	0	0	3	0	0	0	0	0	0	0	0	0	0	0	0	0
MINOS1	595	510	452	435	496	462	476	499	514	493	524	498	544	487	494	474	500	503	464	387	406	287	270	330	253	333	343	312	309	302	295	308	339	349	370	396	418	488	376	374	468	465	540	520	602	422	454	546	537
MINOS1-NBL1	0	0	0	0	0	1	0	0	0	0	0	0	0	0	0	0	0	0	0	0	0	0	0	0	0	0	0	0	0	0	0	0	0	0	0	0	0	0	0	0	0	0	0	0	0	0	0	2	0
RP5-1056L3.3	6408	6620	6032	6261	6191	5944	5879	5782	6723	6664	6643	5578	6402	5693	5377	5168	6023	5778	4990	4981	5441	3170	4427	3122	3574	4109	3964	3297	2141	2239	2532	2186	2754	2636	2316	6324	5898	5864	5368	5543	6236	5520	5955	5605	7366	6396	5631	6606	6917
NBL1	113	141	122	127	144	114	128	288	421	410	411	373	363	321	325	330	395	376	320	346	371	115	131	84	129	123	136	143	60	71	94	53	84	86	49	118	133	96	79	105	118	304	289	267	377	333	248	283	524
HTR6	21	24	27	25	57	40	36	3	2	7	9	0	5	4	3	2	0	1	1	0	0	3	0	0	0	0	0	0	1	0	0	1	0	0	0	31	13	26	19	20	13	3	5	3	8	12	5	13	1
TMCO4	277	259	273	252	251	264	213	93	88	106	94	100	114	113	9	6	8	7	10	4	2	2	7	5	7	3	4	1	2	2	0	1	1	3	0	343	269	261	253	219	185	125	77	65	103	142	108	102	6
RNF186	0	2	0	0	0	0	0	0	0	0	2	2	3	0	0	0	0	0	0	0	0	0	0	0	0	0	0	0	0	0	0	0	0	0	0	0	0	0	0	1	0	0	0	1	0	0	0	1	0
RP11-91K11.2	0	0	0	0	0	0	0	0	0	0	0	0	0	0	0	0	0	0	0	0	0	0	0	0	0	0	0	0	0	0	0	0	0	0	0	0	0	0	0	0	0	0	0	0	0	0	0	0	0
OTUD3	1428	1368	1128	1172	1358	1363	1427	1052	1168	1043	1016	1022	1341	1131	1149	1234	1202	1137	1045	990	1100	795	799	700	668	687	824	783	745	657	734	755	694	825	775	1272	1096	1413	1332	1417	1313	1110	1235	1304	1616	1370	1402	1538	1442
PLA2G2E	0	0	0	0	0	0	0	0	0	0	0	0	0	0	0	0	0	0	0	0	0	0	0	0	0	0	0	0	0	0	0	0	0	0	0	0	0	0	0	0	0	0	0	0	0	0	0	0	0
RN7SL304P	0	0	0	0	0	0	0	0	2	0	0	0	0	0	0	0	0	0	0	0	0	0	0	0	0	0	0	0	0	0	0	0	0	0	0	0	0	0	0	1	0	0	0	0	0	2	0	0	0
PLA2G2A	16	4	10	16	3	9	11	343	366	254	331	202	241	288	69	58	89	88	58	48	74	4	12	7	21	15	14	6	7	6	3	4	10	6	1	8	10	3	8	2	10	92	135	126	151	58	55	135	78
PLA2G5	2	2	0	2	2	2	1	14	9	23	7	12	19	15	0	3	0	3	0	4	6	4	0	1	0	0	1	0	0	2	2	0	1	0	2	0	2	0	0	0	0	8	14	23	11	2	18	1	4
PLA2G2D	0	0	0	0	0	1	0	0	0	0	0	0	0	0	0	0	0	0	0	0	0	0	0	0	0	0	0	0	0	0	0	0	0	0	0	0	0	0	0	0	0	0	2	0	0	0	0	0	0
PLA2G2F	0	0	0	0	0	0	0	0	0	3	0	1	0	0	0	0	0	0	0	0	0	0	2	0	0	0	0	0	0	0	0	0	0	0	0	0	1	0	0	0	1	0	0	1	2	0	1	0	1
RP3-340N1.2	0	0	0	0	0	0	0	0	0	0	0	0	0	0	0	0	0	0	0	0	0	0	0	0	0	0	0	0	0	0	0	0	0	0	0	0	0	0	0	0	0	0	0	0	0	2	0	0	0
PLA2G2C	0	8	2	1	3	0	4	0	0	0	0	0	1	0	0	0	0	0	0	0	0	0	0	0	0	0	0	0	0	0	0	0	0	0	0	2	0	0	0	5	4	0	0	0	2	0	0	0	0
UBXN10-AS1	0	1	0	4	1	1	1	0	2	0	0	1	2	1	0	0	0	0	0	1	0	0	0	0	0	1	0	0	0	0	0	1	0	0	0	1	1	0	0	0	2	2	1	0	0	1	2	12	1
UBXN10	46	63	40	33	30	41	63	16	5	18	5	11	16	18	1	6	8	10	8	5	13	2	7	17	3	11	11	14	24	27	22	31	19	36	62	43	58	38	34	37	55	27	20	33	30	21	29	21	7
RP3-340N1.6	0	0	0	0	0	0	0	0	0	0	0	0	0	0	0	0	0	0	0	0	0	0	0	0	0	0	0	0	0	0	0	0	0	0	0	0	0	0	0	0	0	0	0	0	0	0	0	0	0
VWA5B1	29	21	26	22	25	41	32	12	3	15	13	11	13	12	11	9	5	15	9	3	15	9	4	7	15	2	8	6	8	4	1	8	9	2	2	35	28	12	24	31	27	12	27	10	29	18	16	22	6
RP4-745E8.2	0	0	2	0	0	0	0	0	0	0	0	0	0	0	0	0	0	0	0	0	0	0	0	0	0	0	0	0	0	0	0	0	0	0	0	0	0	0	0	0	0	0	0	0	0	0	0	0	0
LINC01141	0	0	0	1	0	1	0	0	1	0	1	0	0	0	1	1	1	0	0	0	4	0	1	2	2	0	2	0	0	1	2	0	1	0	0	0	0	0	0	0	0	0	0	1	0	1	2	2	0
RP4-749H3.2	0	0	0	0	0	0	0	0	0	0	0	0	0	0	0	0	0	0	0	0	0	0	0	0	0	0	0	0	0	0	0	0	0	0	0	0	0	0	0	0	0	0	0	0	0	0	0	0	0
CAMK2N1	93	95	51	77	71	73	82	1505	1732	1645	1899	1747	1947	1690	1623	1573	1847	1752	1516	1503	1652	3295	3685	2731	2779	2764	2129	2710	3397	3204	2987	2872	3364	3372	3702	97	99	107	78	96	103	2106	2235	2081	2742	2408	2174	2485	1775
MUL1	810	1013	887	893	897	931	964	1076	1256	1282	1219	1068	1260	1004	1328	1272	1334	1363	1154	1231	1346	1078	1293	1164	1243	1255	1449	1148	1111	1220	1253	1135	1162	1304	1165	858	886	797	658	720	709	923	837	870	1045	896	829	1048	1241
RPS4XP4	0	1	0	0	0	0	0	0	0	0	0	1	0	0	0	0	0	0	0	0	0	0	0	0	0	0	0	0	0	0	0	0	0	0	0	0	0	0	0	0	0	0	0	0	0	0	0	0	0
FAM43B	111	135	141	123	140	136	111	61	67	77	73	75	62	56	21	24	31	27	28	26	24	5	23	2	11	10	9	7	5	14	9	0	7	4	6	148	99	100	71	87	100	28	36	37	62	39	41	35	18
CDA	264	262	242	205	261	325	256	31	44	28	22	13	30	27	2	0	0	4	0	5	1	2	0	4	0	2	0	0	1	1	1	0	2	0	0	234	163	162	137	202	180	57	39	35	80	41	65	52	3
PINK1	662	843	767	801	916	947	750	290	327	346	311	291	315	309	273	285	295	307	295	285	311	357	463	363	433	424	417	445	561	491	536	496	452	433	569	769	631	556	449	552	606	368	324	294	396	282	281	366	293
PINK1-AS	102	126	103	113	126	114	82	88	99	133	102	76	96	116	113	132	137	143	85	112	109	132	179	128	116	151	144	195	139	201	171	190	152	220	160	118	114	104	91	87	68	121	135	148	166	79	126	125	124
DDOST	10248	11538	10456	10022	10572	9859	10004	9276	10111	10048	10134	8660	9606	8580	7999	7789	8604	8248	7511	7032	7815	4406	5076	4324	4314	4796	5885	4661	3440	3492	3889	3606	3792	4055	3848	11060	10161	9949	8689	9371	9444	9419	9732	9424	11428	9939	9067	11321	8640
KIF17	459	517	517	588	608	521	491	399	680	715	596	531	615	575	172	142	198	222	214	165	168	18	17	15	44	34	19	19	24	42	28	37	31	46	31	608	477	392	438	457	412	324	349	246	448	368	360	372	414
RP5-930J4.5	1	8	1	0	0	0	0	0	0	2	0	1	0	2	0	0	0	1	0	0	0	0	0	0	0	0	0	0	0	0	0	0	0	0	0	0	0	0	1	0	6	3	1	0	0	0	0	0	0
SH2D5	621	769	690	699	751	588	695	349	512	470	482	392	510	444	169	176	157	192	129	176	186	49	34	57	50	53	46	62	52	38	36	48	48	33	56	702	663	669	526	569	689	369	399	364	488	371	365	462	387
RP5-930J4.2	0	0	0	0	0	0	2	1	2	0	0	0	0	0	0	0	0	0	0	0	0	0	0	0	0	0	0	0	0	0	0	0	0	0	0	0	1	0	0	0	0	0	0	0	0	1	0	3	0
HP1BP3	4327	4209	3829	3703	4176	4151	3839	5849	5961	5283	5627	5432	6870	5986	8312	8006	8199	7721	7320	6955	7559	8169	8399	6876	6390	6830	8393	7362	6306	6130	6723	5965	6357	7471	7137	4139	3972	4380	3957	4151	4245	5590	6267	6464	7647	6627	6567	7588	8336
EIF4G3	6072	6970	5787	5380	5676	5840	5892	5832	5645	5727	6241	5196	6236	5834	5972	6014	6084	5670	5445	5121	5874	6724	6682	5619	4840	5293	5801	5515	6631	6328	6065	6363	5390	6925	6996	5921	5888	5806	4807	5347	5463	5506	5689	5795	6821	5670	5765	7132	5211
RNU7-200P	0	0	0	0	0	0	0	0	0	0	0	0	0	0	0	0	0	0	0	0	0	0	0	0	0	1	0	0	0	0	0	0	0	1	0	0	0	0	0	0	0	0	0	0	0	0	0	0	0
MIR1256	0	0	0	0	0	0	0	0	0	0	0	0	0	0	0	0	0	0	0	0	0	0	0	0	0	0	0	0	0	0	0	0	0	0	0	0	0	0	0	0	0	0	0	0	0	0	0	0	0
RPS15AP6	0	4	1	0	0	0	0	0	2	1	0	0	0	0	0	0	0	1	1	0	0	1	0	1	0	0	6	2	1	0	3	1	3	2	2	0	0	0	0	0	0	0	0	0	3	0	0	0	0
RP11-487E1.2	0	1	0	2	0	0	0	0	0	0	0	0	0	0	0	0	0	0	0	0	0	1	0	1	0	0	0	0	0	1	0	0	0	0	0	0	0	0	0	0	0	0	0	0	1	2	0	0	0
HSPE1P27	1	0	0	1	0	0	5	0	0	0	0	0	0	0	0	0	0	0	0	0	0	0	3	1	0	1	0	1	3	0	0	1	1	1	2	0	0	0	2	1	0	0	0	0	1	0	0	0	0
ECE1	1865	2466	2516	2144	2404	2108	2173	4111	4458	4802	4617	4064	4308	4010	4317	4170	4517	4198	4151	3660	4446	3322	4206	2988	2984	2822	3428	2820	2040	2023	2264	2039	1921	2176	1991	2548	2268	2111	1931	2119	2053	3065	3373	2939	3929	3463	3127	3795	4578
RP3-329E20.2	0	0	0	0	0	1	0	0	2	1	0	0	1	2	0	4	1	3	0	0	0	3	0	3	1	6	3	2	2	2	0	1	0	0	0	0	0	0	0	0	0	5	0	0	0	0	2	1	0
RP5-1071N3.1	1	6	3	2	0	3	1	10	17	5	2	3	11	3	17	6	6	11	4	12	1	7	0	3	4	5	5	12	3	3	7	2	1	7	4	6	5	4	4	4	0	11	6	7	7	13	2	4	2
PPP1R11P1	96	116	95	103	83	86	83	74	73	75	70	67	54	76	107	112	96	102	82	65	104	104	135	92	111	82	155	94	148	162	147	133	139	172	145	108	123	58	54	83	109	76	66	88	68	83	70	84	59
RP11-293F5.8	0	0	0	0	0	0	0	0	0	0	0	0	0	0	0	0	0	0	0	0	0	0	0	0	0	0	0	0	0	2	0	0	0	4	0	0	0	0	0	0	0	0	0	0	0	0	0	0	2
RP11-293F5.1	1	2	0	2	0	2	1	2	2	2	3	3	1	1	1	3	1	0	1	1	0	0	0	0	0	2	1	0	1	1	0	1	0	1	1	1	0	0	0	1	1	2	2	3	5	0	1	5	1
NBPF2P	60	33	42	46	32	39	43	45	45	44	42	52	41	51	32	8	17	40	24	18	36	15	7	13	16	14	16	21	20	33	21	32	14	30	22	65	55	45	32	42	49	37	44	33	60	44	35	43	38
HS6ST1P1	168	286	231	208	285	193	252	443	536	576	607	510	540	464	901	814	924	947	817	766	885	1027	1350	853	1049	982	989	883	670	694	723	661	521	689	662	249	258	165	185	218	201	346	361	327	420	350	288	384	751
CROCCP5	2	0	0	0	1	1	0	3	0	3	0	1	0	1	1	0	1	0	1	0	1	4	0	0	2	1	0	0	1	0	0	0	0	0	0	4	2	3	2	8	3	1	0	8	0	1	3	2	2
NBPF3	679	598	545	539	585	611	541	464	476	415	478	402	437	402	230	186	254	230	170	200	181	140	155	137	127	136	146	145	183	189	133	178	151	155	158	522	512	566	477	537	544	455	462	475	540	510	505	554	351
PFN1P10	0	1	0	0	0	1	0	1	0	0	0	0	0	0	0	0	0	0	0	0	0	0	1	0	0	0	0	0	0	0	0	0	0	1	0	0	0	0	0	0	1	0	0	0	0	0	0	2	0
ALPL	5653	7030	6748	5869	6365	6269	6091	4700	5311	6169	5459	4965	5315	4593	1286	1348	1605	1496	1356	1286	1541	708	645	497	548	564	352	521	594	539	376	505	438	449	464	6880	6736	6091	5057	5667	5857	5440	5817	5292	7114	6358	5639	6938	2540
RP11-63N8.3	2	0	0	0	0	0	0	2	0	1	0	0	0	0	0	0	1	2	0	4	0	0	0	0	0	0	0	0	0	0	0	0	0	0	0	0	2	0	0	1	2	0	0	0	3	0	0	0	2
RAP1GAP	464	519	595	564	629	562	469	595	798	547	678	635	683	589	683	650	725	735	773	677	741	134	207	164	150	129	182	166	152	157	154	150	130	163	143	551	444	449	456	417	469	410	373	333	458	408	403	416	1136
USP48	5995	5692	4817	5132	4982	5083	4762	4330	3918	3906	4378	4102	4514	4212	3748	3527	3576	3836	3092	3111	3502	2549	2668	2115	2068	2311	2810	2650	2749	2850	2658	2503	2738	3350	3121	4491	4425	4968	4179	4522	4821	3942	4188	4017	4885	4179	4706	4795	4176
RP11-132G19.3	2	1	1	2	1	1	1	3	4	7	1	1	6	3	1	1	1	3	2	1	2	0	2	1	0	0	2	0	0	0	1	1	0	1	5	1	1	1	2	1	2	2	4	2	1	1	2	2	1
LDLRAD2	25	25	36	23	37	17	28	18	14	23	11	15	21	19	11	5	14	11	5	7	13	0	0	1	0	4	2	2	2	0	0	2	3	2	0	49	36	26	28	25	31	11	19	19	13	19	23	20	12
HSPG2	3401	5437	6024	4841	5416	5819	4770	4264	3585	4305	3670	3368	3839	3571	2635	2405	2664	2625	2614	2325	2937	352	475	353	470	418	665	393	214	166	260	216	166	223	141	6762	6176	4870	4397	5206	4955	4397	4238	3423	5520	4578	4283	5266	3451
RP11-26H16.1	31	21	19	23	17	18	19	20	23	28	23	20	25	20	18	17	22	14	17	17	18	6	10	7	12	12	9	8	6	7	9	7	5	7	5	20	15	19	16	23	21	16	21	18	18	18	21	22	16
RP11-26H16.4	0	0	0	0	0	0	2	0	0	0	0	0	0	0	0	0	0	0	0	0	0	0	0	0	0	0	0	0	0	0	0	0	0	0	0	1	0	0	0	1	0	0	0	0	3	0	0	0	1
CELA3B	0	0	0	0	0	0	0	0	2	0	5	2	2	0	0	4	0	1	0	1	0	0	0	0	0	0	0	0	4	0	0	0	0	4	0	0	0	0	0	0	0	2	0	0	2	2	0	2	7
RN7SL386P	0	0	0	0	0	0	0	0	0	0	0	0	0	0	0	0	0	0	0	0	0	0	0	0	0	0	0	0	0	0	0	0	0	0	0	0	0	0	0	0	0	0	0	0	0	0	0	0	0
RNU6-1022P	0	0	0	0	0	0	0	0	0	0	0	0	0	0	0	0	0	0	0	0	0	0	0	0	0	0	0	0	0	0	0	0	0	0	0	0	0	0	0	0	0	0	0	0	0	0	0	0	0
CELA3A	1	0	0	0	0	0	1	2	5	0	6	0	0	3	0	3	0	1	0	0	1	0	0	0	0	0	0	0	0	0	0	0	0	0	0	0	0	0	0	0	0	2	0	0	2	0	0	0	3
RN7SL186P	0	0	0	0	0	0	0	0	0	0	0	0	0	0	0	0	0	0	0	0	0	0	0	0	0	0	0	0	0	0	0	0	0	0	0	0	0	0	0	0	0	0	0	0	0	0	0	0	0
RNU6-776P	0	0	0	0	0	0	0	0	0	0	0	0	0	0	0	0	0	0	0	0	0	0	0	0	0	0	0	0	0	0	0	0	0	0	0	0	0	0	0	0	0	0	0	0	0	0	0	0	0
RP1-224A6.3	2	0	1	4	3	2	5	0	3	0	0	3	4	0	0	1	2	3	1	0	0	0	0	0	0	0	0	0	0	0	0	0	2	0	0	1	1	8	0	3	0	0	0	1	1	1	4	0	0
LINC00339	467	449	415	458	511	456	433	287	354	308	360	289	377	289	302	289	344	301	305	284	292	130	108	144	134	200	212	165	183	171	163	161	136	186	211	485	354	455	397	404	389	368	343	319	449	387	343	404	443
CDC42	5382	4741	4442	4422	4621	4302	4352	4332	4395	3835	4832	4302	4395	4310	3845	3806	4241	4198	3550	3537	3843	4525	4525	4294	3942	4728	4577	4356	4538	4424	4742	4083	5386	5448	5119	3816	4067	4564	3960	4099	4605	4473	4703	5028	5798	4897	4776	5844	4362
CDC42-IT1	1	5	6	0	4	2	2	2	1	4	1	0	3	5	7	1	0	3	0	0	5	2	7	1	2	5	3	3	3	8	5	3	5	3	5	0	0	2	0	3	2	3	2	2	0	2	0	2	2
RP1-224A6.8	2	2	0	2	4	1	2	0	3	2	0	3	0	2	3	3	1	0	2	6	1	3	9	4	0	9	1	2	3	2	2	7	1	7	4	3	2	2	3	2	3	0	0	0	1	3	1	4	0
RP1-224A6.9	2	1	2	0	1	0	0	4	4	0	1	5	3	0	4	0	2	1	0	3	1	0	0	3	2	3	1	3	4	2	5	3	1	5	2	1	1	0	0	1	2	3	0	0	0	3	0	2	2
WNT4	17	20	15	27	27	15	34	25	16	15	24	22	29	19	18	18	12	18	33	10	6	10	3	10	10	16	3	9	11	5	8	8	5	9	5	16	10	37	20	26	27	40	22	12	29	32	19	32	33
MIR4418	0	0	0	0	0	0	0	0	0	0	0	0	0	0	0	0	0	0	0	0	0	0	0	0	0	0	0	0	0	0	0	0	0	0	0	0	0	0	0	0	0	0	0	0	0	0	0	0	0
RP11-415K20.1	3	4	2	4	3	2	3	4	5	3	2	1	1	1	3	4	6	5	4	1	3	3	3	2	5	1	2	1	1	3	2	3	2	2	2	4	4	3	5	2	1	2	2	3	3	5	4	1	3
RP11-415K20.2	0	0	0	0	0	0	0	0	0	0	0	0	0	0	0	0	0	0	0	0	0	0	0	0	0	0	0	0	0	0	1	1	0	0	0	0	0	0	0	0	0	0	0	0	0	0	0	0	0
ZBTB40	1137	1776	1331	1107	1212	1374	1348	1773	1951	1969	1766	1666	1996	1817	3036	2696	2669	2562	2233	2255	2558	5055	5567	3753	3417	3205	4029	3357	2832	2762	3005	2833	2105	3250	2895	1290	1582	1250	1116	1302	1315	1561	1790	1783	1966	1449	1526	2193	1927
ZBTB40-IT1	0	1	6	2	0	1	3	7	2	1	4	4	1	4	11	10	4	4	5	9	8	26	18	10	13	9	8	8	7	5	5	13	0	4	4	5	0	4	6	4	7	1	5	4	4	2	6	2	3
EPHA8	159	140	174	158	164	165	146	46	113	124	93	69	80	75	16	21	11	28	28	23	14	2	10	3	0	1	9	0	8	11	11	11	6	10	17	168	126	133	164	162	149	57	69	46	57	67	51	62	29
MIR6127	0	0	0	0	0	0	0	0	0	0	0	0	0	0	0	0	0	0	0	0	0	0	0	0	0	0	0	0	0	0	0	0	0	0	0	0	0	0	0	0	0	1	0	0	0	0	0	0	0
C1QA	1	0	0	4	1	0	0	0	0	0	5	1	8	0	0	0	0	0	0	0	0	0	0	0	0	0	0	0	0	0	0	0	0	0	0	0	1	1	0	2	0	0	0	0	2	1	4	0	0
C1QC	0	0	0	0	0	0	0	0	0	0	0	0	0	0	0	0	0	0	0	0	0	0	0	0	0	0	0	0	0	0	0	0	0	0	0	0	0	0	0	0	0	0	0	0	0	0	0	0	0
C1QB	0	0	0	0	0	1	0	0	1	0	0	0	0	0	0	0	0	0	0	0	0	0	0	0	0	0	0	0	0	0	0	0	0	0	0	0	0	0	0	0	0	0	0	0	0	0	0	0	0
EPHB2	783	1115	1072	764	990	873	959	5293	6577	6615	7096	5739	6464	5466	6529	5942	6648	6450	5821	5295	6446	8634	10494	7038	7372	7037	7220	6572	5594	5722	5660	5193	4457	6036	5663	981	954	935	730	844	837	5055	4766	4538	5891	4969	4561	5808	7780
MIR4684	0	0	0	0	0	0	0	0	0	0	0	0	0	0	0	0	0	0	0	0	0	0	0	0	0	0	0	0	0	0	0	0	0	0	0	0	0	0	0	0	0	0	0	0	0	0	0	0	0
RP11-69E9.1	0	0	0	0	0	0	0	0	0	0	0	3	1	1	0	1	0	0	3	0	4	4	3	1	0	2	4	1	1	3	0	0	7	0	1	3	0	1	0	0	0	0	1	0	1	1	0	0	4
MIR4253	1	0	0	0	0	0	1	2	2	3	3	3	4	2	3	2	3	2	3	2	2	3	5	2	5	2	4	3	1	1	2	2	2	0	2	0	0	1	1	0	0	3	3	1	3	3	1	3	2
LACTBL1	0	0	0	1	0	0	2	0	0	2	0	0	0	3	0	0	0	0	0	0	0	0	0	0	1	0	0	0	0	0	0	0	0	0	0	0	0	0	0	1	0	0	0	0	1	0	1	0	0
C1orf234	2	0	1	0	0	0	0	2	2	3	5	0	2	3	0	3	0	1	0	0	4	2	0	2	0	0	1	6	0	0	1	0	5	0	0	1	2	0	2	1	1	1	3	3	1	0	3	6	0
KDM1A	16865	17946	16029	15669	16472	16094	15048	14113	16041	14967	16366	14372	15877	15154	17051	16627	17961	16791	15588	14987	17241	19254	20219	15888	15188	15741	17074	15402	13554	13869	14631	13484	14492	15650	14446	13809	13790	13677	11620	12053	13369	13566	14167	13934	16898	14273	14081	16312	17751
RP1-184J9.2	2	4	3	3	3	3	3	2	3	2	4	3	2	2	6	2	3	2	2	3	2	2	2	2	2	2	2	2	3	3	2	4	1	2	1	3	3	3	1	2	1	2	1	3	1	3	1	2	2
MIR3115	1	1	1	1	1	2	1	1	1	1	1	1	1	0	1	1	1	1	1	1	1	1	1	1	1	1	1	1	1	1	1	1	1	2	1	1	1	0	1	1	1	1	1	1	1	1	1	1	1
MIR4419A	1	2	1	1	1	1	0	1	1	2	1	1	1	0	1	1	1	1	1	1	1	2	1	1	1	1	2	1	2	1	1	1	1	1	3	1	1	1	1	0	1	1	1	1	1	1	1	1	1
LUZP1	4266	5321	4308	3864	4277	4441	4300	4251	4320	3822	4235	3826	4279	4043	3133	2861	3012	2933	2718	2660	2953	3226	3299	2453	2077	2134	2821	2398	2304	2238	2331	2210	2061	2496	2269	3966	4312	3950	3373	3850	3689	4116	4091	4350	5022	4016	4149	5197	3118
RP5-979D14.1	1	0	1	0	3	5	0	3	2	0	3	0	1	4	2	1	0	2	0	0	5	1	10	2	1	10	2	0	5	4	3	3	2	6	2	4	1	0	3	3	4	3	4	1	2	4	2	2	0
RNU6-514P	0	2	0	0	0	0	2	0	0	0	0	0	0	0	1	0	0	0	0	0	0	1	4	0	0	0	0	0	0	2	1	0	3	3	0	0	0	3	0	0	0	0	0	3	0	0	1	0	1
RNU6-135P	0	0	1	0	0	0	0	0	0	0	0	0	2	0	0	0	0	0	0	3	0	1	0	0	0	0	3	1	0	0	1	0	1	0	1	0	0	0	0	0	1	0	0	0	0	1	1	0	0
HTR1D	82	109	114	84	100	87	109	32	43	35	32	20	23	42	1	10	12	2	15	4	12	7	9	7	3	5	1	12	0	9	3	6	4	1	6	164	179	179	157	172	192	37	50	57	48	55	51	77	8
RP5-1057J7.1	4	3	6	4	6	4	16	6	6	9	6	2	2	3	4	2	0	5	7	6	0	10	0	8	0	0	7	5	4	0	10	0	4	2	6	4	2	14	5	2	2	7	6	2	2	5	0	0	2
LINC01355	48	33	28	26	34	31	35	125	112	109	74	144	142	148	156	134	140	135	107	125	133	102	151	111	96	81	119	112	128	107	101	118	107	134	136	30	22	41	36	33	50	79	107	110	181	126	141	135	70
HNRNPR	9642	9443	8106	8707	8718	8581	8525	7743	8275	7607	8927	7584	8539	8331	8009	7507	8634	8083	7252	7042	8040	8320	8310	6932	6520	7059	8441	7327	6258	6082	6581	6221	6927	7378	6781	7182	7404	8127	6533	7189	7963	8191	8160	8855	10218	8717	8486	10250	8816
ZNF436	56	59	47	73	82	61	34	157	124	116	171	160	113	123	293	236	236	267	242	204	259	511	429	457	387	451	489	456	684	754	702	727	744	773	791	58	44	57	79	45	51	118	118	101	135	102	106	116	175
ZNF436-AS1	21	7	2	9	17	10	19	45	66	72	47	48	73	45	53	51	56	62	47	53	48	44	42	33	37	53	54	57	94	96	93	97	92	94	98	31	5	7	10	12	8	46	33	29	49	60	38	63	50
RP5-1057J7.7	1	0	0	0	0	0	0	0	0	0	1	0	0	0	0	0	0	2	0	0	0	0	0	0	0	0	0	0	0	0	0	0	0	0	1	0	1	0	0	0	0	0	0	0	3	0	0	1	0
TCEA3	9	11	6	14	7	7	9	33	40	37	23	20	40	16	10	16	12	14	10	10	6	18	26	9	14	4	14	4	1	8	8	5	3	7	19	4	11	13	9	12	6	14	7	4	21	18	12	12	9
RP4-654C18.1	350	403	367	351	368	355	370	214	247	237	309	196	228	188	177	174	227	231	172	161	169	120	139	132	174	171	179	115	139	135	129	104	167	124	128	336	385	398	384	373	379	311	265	335	373	300	316	375	215
ASAP3	3310	3827	3318	3396	3662	3662	3253	2619	3035	3346	3208	2793	3302	2889	1364	1429	1403	1461	1257	1195	1283	781	774	810	951	940	922	934	1330	1550	1379	1415	1278	1475	1533	3619	3001	2900	2674	2849	2658	3712	3837	3415	4804	3992	3828	4620	1838
E2F2	183	229	158	171	245	226	198	781	827	884	804	764	860	699	1641	1481	1658	1661	1502	1340	1543	780	1047	564	506	500	685	485	170	180	218	204	232	243	177	199	212	226	172	216	187	1057	1142	792	1431	1311	1207	1248	2297
RP1-150O5.3	3	5	2	2	1	0	5	2	2	4	8	5	10	6	3	3	0	0	0	1	1	1	0	0	0	0	0	0	0	2	0	0	3	1	0	1	0	3	1	3	5	10	14	12	8	9	8	11	6
ID3	1080	1277	1233	1173	1105	1057	1102	6542	6671	7097	6855	5068	5915	5955	1154	1152	1362	1296	1057	1047	1319	1428	1956	1113	1082	943	1035	998	530	583	638	602	754	550	530	1190	1280	1226	1161	1328	1348	11444	12524	12689	15760	11186	10958	14940	1203
MDS2	0	0	1	0	0	1	0	9	2	8	3	2	8	9	0	1	2	2	2	0	1	0	0	0	0	0	0	0	0	1	1	1	0	0	0	0	2	1	2	1	0	2	9	2	5	4	5	7	1
RP11-223J15.2	0	0	0	0	0	0	0	0	1	0	0	0	0	0	1	0	0	0	0	0	0	0	0	0	0	0	1	0	0	0	0	0	0	0	0	0	0	0	0	0	1	0	0	0	0	0	0	0	0
RPL11	18342	17017	14677	14714	14828	14459	13756	14303	15424	14099	15220	12946	13860	12478	10235	9847	10960	10263	9097	8307	9648	6168	6129	6080	5031	6058	7286	5816	4561	4760	5494	4941	5959	5943	5028	14832	14781	14318	13575	14744	15154	13066	13304	14417	17308	14276	12935	16002	11378
TCEB3	2258	2918	2459	2195	2445	2456	2433	2024	2267	2147	2179	1990	2274	1988	2091	2137	2088	1998	2102	1762	2122	2226	2460	1895	1990	2055	2562	2014	2097	1954	2084	1966	1891	2253	2154	1996	2396	2059	1749	1704	1940	2022	2312	2226	2483	2046	2035	2641	1894
TCEB3-AS1	37	34	41	39	45	41	31	15	61	39	41	43	43	21	37	16	42	39	36	29	25	15	13	25	18	24	27	18	25	25	43	13	18	29	27	29	32	17	30	32	27	34	26	36	34	44	53	33	48
PITHD1	2304	2516	2066	2049	2173	1900	2093	1306	1482	1409	1650	1375	1499	1469	1274	1177	1378	1358	1307	1063	1353	1262	1527	1147	1096	1230	1282	1184	999	1072	1062	1116	1088	1194	1113	1760	1881	1960	1601	1779	2022	1574	1668	1718	2044	1593	1651	2012	1738
LYPLA2	2378	3066	2558	2596	2803	2472	2472	1722	1994	1997	2126	1570	1790	1597	1792	1607	1885	1882	1535	1569	1720	2600	3323	2618	2724	2870	2855	2578	2244	2570	2627	2230	2353	2602	2578	2610	2427	2437	1880	2040	2394	1693	1732	1771	2103	1765	1629	2013	1619
GALE	743	871	777	890	1028	918	898	497	540	568	494	419	459	470	718	678	607	631	561	550	598	382	435	403	476	560	594	484	504	524	509	518	563	500	541	790	677	737	651	682	756	482	568	535	616	484	517	646	664
HMGCL	707	480	549	583	527	588	413	723	768	707	709	615	643	636	584	614	555	638	522	529	577	150	174	312	263	335	408	311	332	337	440	322	414	464	388	655	407	493	497	508	558	551	526	491	786	690	561	682	671
FUCA1	324	303	363	266	338	313	280	504	514	502	558	513	557	442	368	314	358	338	292	333	372	361	364	317	393	347	333	322	332	275	341	306	320	336	403	248	286	278	220	266	275	417	473	496	586	422	401	628	459
CNR2	0	0	1	0	0	0	1	0	0	0	0	0	0	0	0	0	0	0	0	1	0	2	0	0	0	0	0	3	1	0	1	0	5	0	1	0	0	0	0	0	0	0	0	2	0	0	0	0	0
BTBD6P1	5	13	17	10	10	13	21	8	19	17	18	24	18	13	40	32	32	35	31	34	48	40	33	38	57	45	46	45	40	56	46	43	46	34	53	10	22	15	6	8	9	10	18	6	23	11	9	29	26
RP11-4M23.3	0	0	0	0	0	0	0	0	0	0	0	0	0	0	0	0	0	0	0	0	0	0	0	0	0	0	0	0	0	0	0	0	0	0	0	0	0	0	0	0	0	0	0	0	0	0	0	0	0
MIR378F	0	0	0	0	0	0	0	0	0	0	0	0	0	0	0	0	0	0	0	0	0	0	0	0	0	0	0	0	0	0	0	0	0	0	0	0	0	0	0	0	0	0	0	0	0	0	0	0	0
RP11-4M23.4	1	2	2	1	0	2	1	1	3	4	2	0	2	1	2	1	2	0	2	1	1	2	2	0	1	1	2	3	1	1	3	1	2	1	2	4	2	3	2	1	1	3	3	2	4	1	1	3	4
PNRC2	4794	4414	3808	3798	3893	3774	3925	7047	7508	6527	8313	6984	7767	7524	6863	7098	7519	7292	6627	6192	6958	5542	5483	4992	4292	5127	5743	4964	2797	2754	2683	2670	3438	3325	2896	3517	3844	4234	3466	3863	4256	6748	7319	7408	8617	7750	7480	8517	8140
SRSF10	8481	7953	6737	6888	6882	6966	7263	6278	6519	5577	6783	6334	7142	6929	8101	7832	8589	8072	7426	7205	7510	6465	5985	5560	4944	5358	6327	5816	5066	5035	5047	4597	5468	6071	5691	6012	6548	7308	6146	7071	7631	6808	7125	7966	8608	7501	8045	8967	9423
RP11-4M23.7	2	0	2	0	1	1	1	0	0	1	0	1	0	0	0	0	0	0	0	0	0	0	0	0	0	0	0	0	0	0	0	0	0	1	0	2	0	0	0	1	0	0	2	0	0	1	1	0	0
RP11-293P20.2	0	0	0	0	0	2	3	0	0	1	0	0	0	1	0	0	0	0	0	0	0	0	2	0	9	1	0	0	0	0	0	0	0	0	0	0	0	0	2	0	0	0	0	0	0	0	0	0	1
MYOM3	11	1	3	0	10	8	2	10	12	8	13	2	13	7	15	5	4	2	12	14	5	3	4	0	1	1	3	1	0	0	0	2	1	0	0	6	5	3	5	5	3	10	3	7	10	15	14	26	7
RP11-293P20.4	0	0	0	0	0	0	0	0	0	0	0	0	0	0	0	0	0	0	0	0	0	0	0	0	0	0	0	0	0	0	0	0	0	0	0	0	0	0	0	0	0	0	0	0	0	0	0	0	0
IL22RA1	3	12	7	11	8	13	6	15	8	8	15	6	12	7	3	4	7	5	3	8	0	0	0	4	0	2	3	6	2	0	0	0	3	1	2	9	3	3	5	14	5	9	9	17	9	25	19	20	3
IFNLR1	332	447	345	359	379	401	401	353	368	448	410	343	404	352	86	89	117	111	82	97	105	32	16	16	32	18	25	17	19	28	15	31	7	14	21	397	376	379	298	338	340	389	380	382	633	521	449	584	188
RP11-10N16.2	0	2	0	1	0	0	4	0	1	0	0	0	0	0	0	0	0	0	0	0	0	0	0	0	0	1	0	0	0	0	0	0	0	0	0	0	0	0	0	0	0	0	0	1	2	1	0	0	0
RP11-10N16.3	1	0	0	0	1	0	0	1	0	2	0	1	0	0	2	0	0	1	0	0	1	0	0	0	0	0	0	0	0	0	0	1	0	0	0	0	0	0	0	0	3	9	0	3	2	0	1	2	1
GRHL3	70	112	94	48	104	47	80	178	199	187	187	167	167	166	91	85	88	83	79	92	116	62	50	43	58	71	48	51	36	23	23	35	34	25	35	72	93	32	61	79	48	241	248	261	339	228	229	311	68
STPG1	359	336	320	292	344	343	282	468	575	513	575	515	584	456	228	226	322	288	258	237	287	47	50	41	67	84	82	82	86	87	88	96	101	131	102	366	304	342	257	290	290	500	462	400	607	523	539	560	361
NIPAL3	383	384	360	337	376	363	290	2543	2571	2655	2614	2447	2768	2447	1873	1720	1874	1849	1624	1660	1671	1028	1075	1005	1168	1069	1101	1108	1178	1237	1005	1165	988	1200	1225	420	387	413	371	384	342	1882	1887	1616	2400	2136	1983	2124	2230
RCAN3	778	964	833	676	825	806	797	1217	1143	977	1179	1066	1259	1240	1206	1273	1379	1235	1323	1214	1284	602	590	631	712	638	982	826	991	859	957	830	991	1106	1016	666	684	697	571	589	621	895	834	899	1157	932	1073	1142	1141
RP4-594I10.3	3	0	0	1	0	0	0	0	0	0	0	0	0	0	0	0	0	0	0	0	0	0	0	0	0	0	0	0	0	0	0	0	0	0	0	2	0	0	0	1	0	0	0	0	0	0	0	0	0
NCMAP	28	35	16	27	30	23	36	18	14	18	16	13	13	18	0	2	0	1	1	1	3	1	0	0	1	0	1	0	1	0	0	0	1	0	1	36	24	33	29	30	26	13	14	18	39	20	16	20	3
RP11-496D1.2	0	0	0	0	1	0	0	0	1	0	0	0	0	0	0	0	0	0	0	0	0	0	0	0	0	0	0	0	0	0	0	0	0	0	0	0	0	0	0	0	0	0	0	0	0	0	0	0	0
SRRM1	5847	6481	6086	5662	5942	5830	5413	4495	4732	4651	4887	4596	5162	4644	3747	3671	3897	3879	3462	3322	3691	2542	2568	2156	1996	2046	2797	2247	1997	1864	2215	2076	2160	2290	2223	5518	5249	5793	4571	5043	5107	5036	4888	5027	6222	5133	5336	7081	4464
CLIC4	15267	13787	12512	12142	12601	12229	12680	7687	7755	6823	8848	7848	8557	8194	5470	5562	6244	5833	5521	5212	5853	5439	5071	4419	3587	4169	4520	4402	4346	4344	4090	3957	4832	5303	4932	11918	13340	15069	12941	14489	15394	10048	10105	11124	12899	11501	11736	12677	7572
RNU6-1208P	0	1	0	0	0	1	0	0	0	0	3	0	0	0	0	0	0	0	0	0	0	1	1	0	1	0	0	0	1	0	1	1	0	0	0	1	1	0	0	1	1	1	0	0	1	0	1	0	0
RUNX3	50	48	51	47	56	51	39	49	56	61	72	55	62	63	61	50	58	47	59	62	47	2	9	4	14	0	13	6	4	4	3	4	0	3	1	83	66	41	55	47	72	47	71	56	73	48	35	55	119
MIR6731	0	0	0	0	0	0	0	0	0	0	0	0	0	0	0	0	0	0	0	0	0	0	0	0	0	0	0	0	0	0	0	0	0	0	0	0	0	0	0	0	0	0	0	0	0	0	0	0	0
RP11-84D1.1	0	0	4	0	0	0	0	0	0	0	0	1	0	1	2	0	1	0	0	0	0	0	0	0	0	0	0	0	0	0	0	0	0	0	0	0	0	0	0	0	0	0	0	0	0	0	3	0	0
RP11-84D1.2	1	0	0	0	1	0	0	1	0	0	0	0	0	7	0	0	0	0	0	0	2	0	0	0	0	0	0	0	0	0	0	0	0	0	0	1	0	0	0	0	3	0	0	3	0	0	3	0	0
MIR4425	0	0	0	0	0	0	0	0	0	0	0	0	0	0	0	0	0	0	0	0	0	0	0	0	0	0	0	0	0	0	0	0	0	0	0	0	0	0	0	0	0	0	0	0	0	0	0	0	0
RP4-799D16.1	0	0	0	0	0	0	0	0	0	1	0	0	1	1	0	0	0	0	0	0	3	0	0	0	0	0	0	0	0	0	0	0	0	1	0	0	0	0	1	0	0	0	0	0	0	0	0	0	0
RP4-781L3.1	1	2	1	3	0	1	1	0	1	1	0	0	0	2	0	0	0	0	0	0	0	1	0	0	0	0	0	0	0	0	0	0	0	0	0	0	2	1	0	0	0	2	2	0	0	2	0	0	0
RP4-706G24.1	1	0	0	0	0	0	0	0	0	0	0	0	0	0	1	1	0	0	0	0	0	0	0	0	0	0	0	0	0	0	0	0	0	2	0	0	0	0	0	0	0	0	0	0	0	1	0	0	0
SYF2	1304	1136	1065	1113	1071	1043	1172	1041	1055	1049	1231	1018	1015	1143	1267	1170	1267	1300	1110	1071	1191	1074	1259	978	1017	1239	1307	1198	904	953	1021	972	1285	1157	1147	940	1100	1156	984	1142	1161	960	1004	1076	1225	1046	1079	1089	1454
RSRP1	1278	1209	876	1187	1098	1117	1171	1388	1521	1381	1444	1372	1786	1723	1554	1457	1633	1652	1376	1277	1381	1767	1928	1640	1479	1524	1710	1751	1955	1853	1752	1912	1957	2081	1995	1153	1021	1230	1036	1095	1187	1396	1615	1579	1881	1608	1685	1938	1264
RP3-465N24.6	4	4	6	13	9	4	3	6	6	6	5	4	5	2	4	5	6	3	3	3	6	2	4	1	2	1	2	10	3	4	8	8	1	7	8	5	10	5	2	11	4	4	3	7	6	14	4	7	5
RP3-465N24.5	15	16	12	12	14	19	17	7	8	13	11	13	14	13	16	9	13	12	8	5	9	26	34	13	24	16	20	14	21	18	18	23	11	21	21	15	9	11	9	11	16	13	19	11	19	23	17	14	11
RHD	10	10	10	7	6	7	13	10	7	8	7	2	11	6	3	4	6	9	16	6	7	16	7	7	8	14	15	11	12	11	11	8	12	16	11	4	12	7	15	7	12	10	8	10	6	11	11	8	8
SDHDP6	217	272	211	201	232	226	181	209	215	217	207	186	199	159	121	110	187	130	137	112	136	41	44	46	46	73	72	55	43	37	47	37	44	33	38	206	205	173	168	170	182	148	149	179	197	174	158	173	147
RP11-335G20.7	1	1	2	1	2	0	0	1	2	3	1	0	2	0	2	0	1	1	1	1	2	1	1	1	1	1	1	0	4	3	3	0	0	1	1	0	2	0	0	1	0	0	1	0	1	1	1	1	0
TMEM50A	3094	2950	2571	2756	2705	2525	2701	2821	2813	2679	3085	2674	2868	2823	2398	2232	2523	2440	2208	2081	2429	2613	2704	2428	2254	2453	2627	2479	2515	2595	2760	2582	2904	2928	2904	2551	2698	2858	2375	2556	2826	2928	3091	3140	3642	3012	3113	3717	2592
RHCE	20	10	5	5	10	14	8	11	11	17	19	5	17	13	21	29	25	24	37	27	27	12	8	11	18	20	8	16	16	11	11	17	31	15	21	3	6	9	8	4	12	17	8	11	15	8	21	26	54
RP3-469D22.1	312	375	303	310	334	321	263	276	302	274	281	233	275	218	170	149	263	192	187	148	194	57	63	67	63	83	86	76	56	55	61	44	55	48	53	284	285	253	224	224	235	202	214	220	261	236	226	254	209
TMEM57	751	983	809	714	732	725	832	1473	1604	1502	1722	1424	1496	1404	2944	2879	2904	3020	2613	2424	3005	5956	6814	4709	4332	4557	4917	4666	4623	4538	4823	4448	4719	5333	4898	705	809	766	646	628	779	1135	1184	1325	1313	1182	988	1426	2511
LDLRAP1	807	1176	1038	912	1035	941	906	1816	1998	2078	1970	1669	1895	1880	2204	1956	2230	2142	1936	1767	1982	347	300	398	431	495	812	482	135	175	207	120	248	231	118	933	941	943	670	718	730	1299	1464	1312	1727	1473	1441	1536	2075
RP11-70P17.1	9	3	3	5	12	7	4	19	15	29	17	15	19	30	15	14	20	18	18	10	16	5	1	1	0	0	4	4	0	0	0	0	0	1	1	6	3	6	4	8	3	8	6	15	11	10	6	7	35
MAN1C1	649	671	699	570	635	680	611	921	1040	1188	1216	960	1086	983	862	906	953	997	818	821	933	374	381	375	295	357	482	440	317	301	271	325	318	369	321	639	638	576	558	556	647	1116	1187	1255	1580	1236	1114	1439	871
RP1-187B23.1	7	5	5	4	3	4	3	9	6	3	5	2	6	9	0	1	1	1	0	1	6	1	0	1	0	0	1	0	0	5	0	1	0	0	1	7	4	7	1	3	2	0	7	4	4	2	11	9	0
SEPN1	4184	5266	5242	4649	5487	5147	4710	5834	6622	6606	6299	5670	6410	5372	8764	8134	9421	9469	8402	7665	9161	3813	4215	3898	4225	4211	5087	4344	3341	3542	4025	3360	3271	3952	3469	5452	5149	4614	4066	4347	4076	5432	5671	4837	6374	5597	4939	6264	9405
RP1-317E23.6	0	0	0	0	0	0	0	0	0	0	0	0	0	0	0	0	0	0	0	0	0	0	0	0	0	0	0	0	0	0	0	0	0	0	0	0	0	0	0	0	0	0	0	0	0	0	0	0	0
RP1-317E23.3	6	3	4	4	3	3	4	8	10	10	10	6	10	5	20	11	23	19	18	17	14	20	24	15	28	11	24	26	16	19	19	9	7	17	17	9	3	0	0	5	1	3	1	5	10	3	2	4	10
MTFR1L	709	737	602	588	565	594	624	846	931	842	958	791	942	879	1844	1793	1905	1725	1595	1507	1784	1925	2293	1752	1834	1789	1962	1807	1432	1495	1770	1552	1689	1690	1707	543	534	562	493	463	485	606	612	696	785	639	631	775	1550
RP1-317E23.7	0	0	0	0	0	0	0	0	0	0	0	0	0	0	0	0	0	0	0	0	0	0	0	0	0	0	0	0	0	0	0	0	0	0	0	0	0	0	0	0	0	0	0	0	0	0	0	0	0
AUNIP	675	694	566	437	610	459	533	347	361	384	458	418	429	338	307	299	279	292	302	272	280	46	67	78	82	101	131	90	59	62	70	61	78	94	70	498	476	524	425	511	448	335	434	421	497	447	394	454	441
RP1-125I3.2	1	2	0	0	0	2	0	4	2	0	0	0	1	0	0	0	0	1	0	0	1	0	0	0	0	0	0	0	0	0	0	0	0	0	0	0	2	3	1	0	0	0	0	1	0	0	0	0	0
PAQR7	349	396	279	361	325	310	325	200	192	245	234	176	236	187	225	188	250	182	193	178	182	116	107	118	128	189	171	160	220	222	219	207	213	234	246	299	289	296	267	271	310	190	201	177	244	243	204	226	200
STMN1	19606	17342	15213	16271	15690	15881	15698	27315	30449	26492	31950	26832	30448	28279	45279	43903	48069	46242	39816	40044	44319	54220	51123	50970	43331	48799	51979	50206	49785	50264	50286	49608	57242	57614	56087	15050	14827	15638	14016	15306	16710	24758	24440	26226	29846	25962	24237	28919	58236
SNRPFP2	2	3	1	0	4	2	4	3	0	0	1	1	2	0	4	2	0	2	1	1	2	5	15	5	3	1	6	0	7	8	8	8	10	10	13	2	1	5	0	0	3	3	1	2	1	0	0	0	2
RP1-125I3.4	0	0	0	0	1	1	1	1	6	5	0	0	1	0	2	1	8	1	3	2	1	4	3	2	7	3	4	4	2	12	5	3	5	7	10	3	2	0	0	0	0	1	2	0	0	3	0	1	0
PAFAH2	467	444	429	388	409	451	410	665	710	774	760	636	830	678	919	928	908	867	791	740	877	268	233	392	374	422	654	532	345	303	390	343	378	396	348	456	396	463	383	446	361	703	738	714	769	702	740	875	753
RNU6-110P	0	0	0	0	0	0	0	0	0	0	0	0	0	0	0	0	0	0	0	0	0	0	0	1	0	0	0	0	0	0	0	0	0	0	0	0	0	0	0	0	0	0	0	0	0	0	0	0	0
EXTL1	28	41	46	28	28	31	29	67	85	95	86	37	65	67	230	235	246	259	252	204	275	163	190	140	165	181	193	175	82	100	107	84	111	117	81	30	27	21	27	32	34	59	65	75	47	62	43	90	231
SLC30A2	3	15	0	4	9	5	6	15	11	6	13	9	11	7	6	4	2	8	1	3	5	6	6	10	23	1	17	20	2	4	6	0	6	4	7	5	2	1	5	1	0	6	8	10	4	1	4	9	0
TRIM63	0	4	0	0	0	0	0	0	0	0	0	0	0	0	0	0	0	0	2	0	0	0	0	0	0	0	0	0	1	0	0	0	0	0	0	0	0	0	0	0	0	1	1	0	0	0	0	0	0
PDIK1L	261	174	184	195	213	201	206	122	106	103	121	110	135	141	190	187	174	172	152	181	177	211	243	225	203	252	245	248	333	306	375	358	389	483	421	165	205	226	171	220	228	133	104	151	134	106	141	159	246
FAM110D	17	28	17	21	22	29	25	31	51	46	51	37	40	43	36	39	35	36	28	21	19	13	8	14	27	16	23	26	25	22	28	21	22	17	31	19	14	24	10	21	16	35	27	47	28	43	32	39	51
RP11-96L14.8	0	0	0	0	0	0	0	3	2	4	5	2	1	0	2	3	4	3	2	1	3	8	2	3	2	4	6	2	2	2	1	2	3	6	6	0	0	0	0	0	1	0	1	0	1	2	0	4	1
RP11-96L14.7	9	14	14	8	6	8	15	54	94	121	112	78	96	95	157	147	191	174	140	134	148	120	217	112	92	100	86	92	71	68	76	59	75	72	56	10	9	7	4	13	12	35	43	34	60	53	47	49	199
ZNF593	16	27	15	19	27	17	26	16	22	20	29	21	20	13	21	21	29	23	19	8	27	15	36	17	13	28	26	21	18	15	18	13	17	20	14	25	11	18	8	20	11	17	15	21	14	15	17	23	22
CNKSR1	336	425	432	389	421	365	379	468	485	565	472	389	605	507	262	269	331	267	255	259	290	88	76	92	79	98	165	109	186	214	191	174	169	127	165	470	362	315	307	348	372	438	441	410	529	504	444	456	303
CATSPER4	11	16	12	18	6	11	15	11	7	10	7	12	3	4	1	0	1	9	6	0	0	0	0	0	0	6	1	0	0	1	2	1	0	2	3	17	9	14	17	11	14	3	10	8	15	7	11	7	0
RP11-231P20.2	51	44	51	48	34	36	43	13	21	26	7	39	24	29	2	6	7	6	3	6	5	14	1	4	15	4	15	17	10	1	2	9	4	3	7	44	38	46	35	46	28	16	16	10	33	29	12	16	8
RP11-231P20.6	26	23	13	13	18	15	18	8	18	14	18	10	14	18	17	21	11	15	10	12	13	22	11	17	13	21	22	17	14	23	15	22	22	15	27	12	14	14	10	11	16	20	13	4	16	14	11	18	21
CEP85	2124	2429	2076	2152	2141	2162	1992	2604	2797	2810	2843	2695	3148	2470	3115	2897	3272	3100	2828	2668	2916	1590	1730	1604	1429	1496	2114	1642	1312	1428	1443	1373	1276	1506	1465	1960	1878	1855	1575	1786	1671	2233	2203	2030	2811	2257	2219	2541	3762
RP11-231P20.5	20	20	16	13	13	15	17	20	10	7	15	8	10	10	12	7	11	4	12	11	9	9	14	5	4	3	7	3	2	4	13	9	5	4	6	16	10	11	11	17	13	16	7	10	16	15	20	12	13
SH3BGRL3	1095	1273	1193	1157	1128	1149	1019	1861	2196	2298	2352	1827	2140	1804	5144	4905	5601	5083	4667	4375	5066	4568	6174	4880	5186	5329	5278	4894	3721	3978	4633	3703	4362	4638	4231	1145	1073	1189	904	987	1044	1370	1469	1442	1662	1406	1343	1706	5350
UBXN11	336	380	295	305	383	420	358	322	319	333	369	332	365	310	754	658	800	746	652	701	708	364	370	358	390	489	587	435	291	314	366	297	310	355	310	434	290	285	248	285	341	324	343	335	404	341	320	355	755
CD52	26	40	26	31	22	27	13	467	416	341	479	315	367	383	352	382	439	415	391	376	398	23	26	30	24	29	62	28	6	13	19	14	12	13	3	18	13	13	21	20	14	97	105	127	97	122	87	102	490
AIM1L	394	534	407	549	496	499	464	121	158	168	167	148	155	113	47	28	59	47	37	32	33	8	3	11	3	24	13	5	10	24	10	9	22	18	20	575	519	447	417	424	391	158	158	114	188	159	126	147	42
RP11-569G9.7	3	3	5	4	8	2	1	0	0	0	1	0	0	0	0	0	0	0	0	0	0	0	0	0	1	0	0	0	1	0	1	1	1	0	0	2	1	3	0	4	0	0	0	2	1	0	4	0	0
ZNF683	0	0	0	2	1	0	0	0	0	0	0	0	0	0	1	0	0	0	0	0	0	0	0	0	0	0	0	1	0	0	0	0	0	0	0	0	0	1	0	0	1	0	0	0	0	1	0	0	0
LIN28A	68582	68117	65318	63131	65551	63624	63275	9871	10774	10939	11797	9634	11146	10755	8720	8254	9292	8425	8072	7432	8492	7635	8547	6636	5938	6661	6072	6133	4709	4813	4237	4868	5380	5082	5049	64617	66935	67852	58974	65726	67249	18414	19558	19906	24836	21379	21912	25684	7484
DHDDS	1222	1704	1406	1176	1446	1260	1284	1195	1310	1221	1285	1134	1378	1092	1248	1271	1312	1476	1245	1198	1239	1295	1154	1321	1395	1550	1761	1528	1434	1536	1569	1380	1411	1676	1578	1183	1270	1145	983	961	1079	1161	1291	1263	1344	1102	1215	1470	1220
RP3-476K8.4	1	4	4	6	3	7	3	3	2	2	4	7	3	19	6	9	4	0	4	6	3	5	8	4	11	1	8	15	6	3	0	6	10	10	5	9	1	2	5	3	1	1	3	5	2	1	2	3	3
RP3-476K8.3	4	2	1	2	6	0	1	2	6	1	1	1	0	2	11	2	4	7	9	2	0	5	3	1	4	1	6	6	6	4	4	2	4	2	6	1	2	3	0	2	2	1	8	3	3	6	2	4	6
HMGN2	3104	3167	2785	2846	2749	2657	2692	2320	2767	2549	2943	2724	2988	2768	3353	3385	3615	3509	3172	3043	3182	1149	1152	1354	1317	1613	2362	1678	916	946	1264	945	1470	1436	1085	2291	2375	2855	2151	2329	2762	3021	3151	3313	3533	3025	3188	3769	4207
DPPA2P2	224	201	175	216	168	190	177	41	64	32	46	44	29	67	15	9	6	4	6	4	5	4	15	1	5	4	6	1	1	8	5	4	5	1	2	156	142	140	111	120	102	34	44	60	68	58	47	37	9
RPS6KA1	2812	3401	3194	2861	2969	3090	2814	2107	2475	2564	2484	2269	2361	2124	908	958	1007	1072	938	796	1074	261	317	280	301	320	340	261	289	341	209	293	292	319	261	2857	2767	2583	2165	2319	2258	1955	2121	1854	2661	2226	2081	2453	1621
MIR1976	0	0	1	0	0	1	1	0	0	0	1	1	0	0	0	0	1	0	0	0	0	0	0	0	0	0	0	0	0	0	0	0	0	0	0	0	1	0	0	0	0	0	0	0	0	0	0	0	0
RN7SL679P	0	0	0	0	0	0	0	0	0	0	0	0	0	0	0	0	0	0	0	0	0	0	0	0	0	0	0	0	0	0	0	0	0	0	0	0	0	0	0	0	0	0	0	0	0	0	0	0	0
RNU7-29P	0	0	0	0	0	0	0	0	0	0	0	0	0	0	0	0	0	0	0	0	0	0	0	0	0	0	0	0	0	0	0	0	0	0	0	0	0	0	0	0	0	0	0	0	0	0	0	0	0
RP11-492M19.3	0	0	0	0	0	0	0	0	0	0	0	0	0	0	0	0	0	0	0	0	0	0	0	1	0	0	0	0	0	0	0	0	0	0	0	0	0	0	0	0	0	0	0	0	0	0	0	0	0
RP4-785J1.1	0	0	0	0	0	0	0	0	0	0	0	0	0	0	0	0	0	0	0	0	0	0	0	0	0	0	0	0	0	0	0	0	0	0	0	0	0	0	0	0	0	0	0	0	0	0	0	0	0
RP5-968P14.2	3	5	5	6	11	3	7	2	4	11	7	3	1	4	10	8	4	10	5	7	6	6	6	6	10	9	6	13	8	8	9	7	8	3	18	9	10	2	3	2	6	17	6	9	15	4	5	9	4
ARID1A	4810	7415	6530	5270	5944	6148	6015	9069	9379	9840	9652	8253	9610	9059	10539	9833	10007	9769	9372	8372	10141	13936	16607	11451	11801	10797	12732	11236	11614	11410	12342	11308	8743	12761	11812	6141	6323	5493	4678	5280	5424	9334	9811	9996	10802	8475	9204	11846	9047
PIGV	449	357	340	375	364	367	350	291	312	274	306	278	359	316	246	237	351	258	237	203	237	109	65	127	143	138	154	132	132	124	143	166	162	165	138	336	402	330	352	333	396	354	354	273	401	360	311	373	318
RN7SL165P	0	0	0	0	0	0	0	0	0	0	0	0	0	0	0	0	0	0	0	0	0	0	0	0	0	0	0	0	0	0	0	0	0	0	0	0	0	0	0	0	0	0	0	0	0	0	2	0	1
ZDHHC18	1225	1513	1445	1320	1382	1312	1258	1689	1905	1968	1807	1693	1936	1694	2651	2462	2677	2661	2523	2117	2507	2391	3053	2324	2380	2418	2434	2238	2055	2038	1938	1922	1865	2127	2183	1390	1388	1395	1051	1194	1284	1235	1372	1361	1721	1368	1257	1524	3522
SFN	113	127	134	134	128	130	113	92	133	119	106	102	114	113	94	108	142	113	89	109	99	8	9	16	14	15	22	9	5	4	10	8	5	10	11	101	126	95	81	70	111	63	61	46	93	84	63	61	181
RP1-50O24.6	0	0	0	0	0	0	0	0	0	0	0	0	0	0	0	0	0	0	0	0	0	0	0	0	0	0	0	0	0	0	0	0	0	0	0	0	0	0	0	0	0	0	0	0	0	0	0	0	0
GPN2	916	1094	981	887	910	948	858	818	932	1038	926	856	1004	934	1133	1080	1168	1113	1091	975	1037	1069	1189	968	1126	1074	1259	1038	920	931	971	964	1021	1128	1002	895	786	848	784	763	909	815	865	816	1055	871	847	916	1053
GPATCH3	621	698	582	566	573	546	526	498	563	543	561	394	562	441	458	426	552	533	491	479	474	545	680	523	550	491	691	572	471	492	555	535	541	516	605	577	606	511	412	395	481	455	485	523	621	446	462	595	524
NUDC	3356	4105	3422	3269	3607	3538	3456	2933	3109	3214	3110	2662	3164	2844	2476	2221	2570	2383	2152	1964	2218	1244	1225	1336	1158	1248	1962	1381	1146	1275	1383	1204	1300	1302	1236	3320	3425	2884	2612	2656	3014	2619	2637	2767	3220	2536	2466	3054	2394
NR0B2	0	0	1	2	0	0	3	0	0	1	0	0	0	0	0	0	0	0	0	0	0	1	2	0	0	0	2	1	1	1	0	0	0	2	0	0	0	0	0	0	0	1	0	2	0	0	1	0	0
KDF1	460	541	567	543	486	493	494	173	200	136	192	160	162	160	8	17	16	8	5	6	17	3	6	5	0	6	3	7	5	11	8	6	7	7	8	481	407	439	402	354	454	260	263	254	341	337	257	299	32
RPL12P13	4	8	5	4	7	10	4	9	3	11	7	3	4	5	4	5	6	3	1	3	2	3	1	0	1	4	0	1	0	0	1	1	1	1	1	2	4	4	5	6	5	5	5	4	4	1	6	6	6
RP11-344H11.5	3	0	0	0	0	0	0	0	0	0	0	0	0	0	0	0	0	0	0	0	0	0	0	0	0	0	0	0	0	0	1	0	0	0	0	0	0	0	0	0	0	0	0	0	5	0	0	0	0
OSTCP2	146	99	96	124	103	98	113	102	106	95	125	104	111	107	70	76	82	80	69	61	61	38	34	36	23	37	32	39	30	36	19	27	27	28	38	104	113	110	82	94	101	122	103	106	139	124	124	115	110
TRNP1	617	838	788	689	700	578	749	411	489	492	585	434	475	496	266	235	324	278	268	262	320	208	176	156	172	238	257	208	227	251	233	224	241	230	288	881	955	940	704	817	925	751	838	689	1158	851	860	1001	352
FAM46B	3038	4572	3995	3385	3813	3249	3469	1060	1333	1499	1331	1277	1341	1110	239	228	244	253	211	196	270	168	148	147	132	128	90	158	160	164	130	173	171	145	127	3573	3940	3576	3025	3424	3346	2511	2744	2505	3524	2784	2573	3163	313
AL137860.1	6	6	19	17	15	8	10	5	8	6	5	5	10	6	1	5	2	6	2	2	2	4	4	1	2	6	2	2	2	1	1	1	7	6	4	15	16	5	11	12	10	12	9	10	13	10	11	12	2
SLC9A1	878	1392	1303	1054	1282	1234	1223	1236	1391	1568	1445	1158	1378	1294	1375	1336	1517	1430	1391	1230	1391	792	871	751	777	746	979	791	682	709	736	665	539	734	704	1313	1158	1064	962	991	1023	1231	1328	1155	1602	1235	1218	1453	1729
RP11-40H20.5	0	0	0	0	0	0	0	0	4	0	0	0	0	0	0	0	0	0	0	1	0	0	0	1	0	0	0	0	0	0	0	0	0	0	0	0	0	0	0	0	0	0	0	0	0	0	0	0	0
CHCHD3P3	1388	1532	1264	1258	1194	1226	1264	751	776	802	851	670	808	583	727	705	788	768	603	640	704	362	301	364	282	323	508	416	317	299	308	304	346	307	313	1204	1262	1162	1017	1128	1119	721	834	822	958	824	776	928	800
NPM1P39	5805	5216	4587	4690	4496	4313	4512	3090	3326	3076	3576	2888	3381	3075	2062	2050	2104	1977	1783	1774	1777	936	868	862	671	945	1204	893	536	640	689	649	718	788	581	4090	3942	4265	3818	3956	4489	3295	3328	3498	4138	3637	3463	4066	2401
SNRPEP7	0	0	0	0	0	0	0	0	1	0	1	0	0	0	0	0	0	0	0	0	0	0	0	0	0	0	0	0	0	0	0	0	0	0	0	1	1	0	0	0	0	0	0	0	0	0	0	0	0
RP11-40H20.4	0	0	0	0	0	0	0	0	0	0	0	0	0	0	0	0	0	0	0	0	0	0	0	0	0	0	0	0	0	0	0	0	0	0	0	0	0	0	0	0	0	0	0	0	0	0	0	0	0
WDTC1	1003	1269	1064	939	1092	1045	972	1559	1610	1745	1576	1503	1545	1428	2355	2135	2281	2170	2063	1806	2218	2569	2767	2436	2537	2313	2413	2468	2487	2625	2428	2477	2313	2607	2631	1191	931	985	863	1034	1020	1289	1380	1242	1779	1482	1410	1698	2360
RP11-4K3__A.3	0	0	1	0	1	1	0	0	0	0	0	1	0	0	7	1	0	3	0	0	0	0	5	3	3	1	3	1	3	1	4	2	9	9	3	0	0	1	0	0	0	1	0	3	0	0	0	0	0
TMEM222	663	932	738	653	820	713	751	814	1050	1027	969	753	1006	874	1092	1058	1228	1184	980	879	980	1319	1683	1373	1361	1391	1593	1391	1342	1411	1522	1449	1247	1435	1486	826	795	648	568	619	743	673	753	770	922	764	725	887	1063
RNU6-48P	1	1	3	0	0	2	0	2	2	3	1	3	2	3	3	6	1	0	2	2	2	2	10	8	1	3	8	4	1	4	4	7	4	11	10	0	1	3	3	3	3	0	0	5	3	5	1	2	2
ACTG1P20	2133	2635	2565	2138	2556	2380	2201	2144	2522	2581	2537	2114	2316	2009	2207	2065	2390	2184	2037	1869	2195	2395	3391	2464	2586	2763	2637	2626	2681	2813	2961	2615	2825	3052	3011	2499	2311	2121	1724	1783	1985	2559	2766	2398	3086	2696	2574	3046	1971
SYTL1	277	255	333	313	292	327	277	190	211	255	185	181	235	169	278	243	273	286	234	230	217	78	97	91	103	111	169	131	103	108	147	100	96	137	104	303	233	270	212	271	225	243	255	188	336	236	232	284	438
MAP3K6	384	457	443	563	524	456	428	329	346	379	283	347	393	352	386	367	428	496	367	335	407	106	81	115	155	185	156	151	170	149	141	136	124	162	134	445	403	371	349	399	374	340	318	271	412	400	298	326	478
FCN3	11	8	9	16	12	16	15	1	6	2	4	10	7	0	1	0	0	0	0	5	0	0	0	0	0	0	1	0	0	1	0	0	0	0	0	6	4	7	5	8	11	7	14	0	3	8	4	2	0
CD164L2	100	91	86	112	100	104	98	29	26	22	24	22	25	34	1	1	3	5	3	1	1	0	0	0	0	2	1	2	0	0	0	0	0	1	0	106	83	90	83	73	66	39	21	32	51	61	36	41	22
RP1-144C9.2	0	0	1	0	3	0	0	0	0	0	0	0	0	0	0	0	0	0	0	0	0	0	0	0	0	0	0	0	0	0	0	0	0	0	0	0	0	0	0	0	0	0	0	0	0	1	0	0	0
GPR3	298	297	312	311	346	285	315	191	194	160	204	146	200	133	89	85	104	111	65	65	100	23	38	23	36	31	49	43	35	25	31	36	31	31	26	272	257	335	254	312	295	175	231	164	212	204	169	233	143
WASF2	4802	5109	4957	4646	4816	4992	4350	4861	5140	4971	4973	4414	5171	4343	4111	4003	4429	4160	3735	3502	3952	2381	2811	2330	2240	2217	2941	2584	1898	1923	2149	1855	1986	2306	2112	5336	4809	4822	4515	4669	4443	4677	4861	4424	6086	4815	4475	5626	5702
RP4-752I6.1	0	0	0	0	0	0	0	0	0	0	0	0	0	2	0	0	0	0	0	1	0	0	0	0	0	0	0	0	0	0	1	0	0	0	0	0	0	0	0	0	0	0	0	1	0	0	0	0	0
RP1-159A19.4	0	2	0	7	0	0	0	5	5	2	6	1	6	5	4	1	0	7	4	1	10	0	0	3	4	7	5	2	0	0	1	1	4	3	3	0	0	0	2	2	2	8	0	6	1	8	6	1	4
AHDC1	780	1146	1123	1043	1128	1047	995	2696	3297	3586	3418	2852	3250	2982	4575	4180	4685	4700	4024	3833	4552	6354	9352	5002	5705	4979	5678	5210	3784	3892	4303	3721	2930	3962	4108	1089	1024	938	780	877	797	2132	1987	1753	2395	2020	1717	2326	4411
FGR	25	17	23	27	39	34	18	3	3	11	4	6	4	4	0	1	1	0	2	0	0	0	0	2	0	0	0	0	0	0	0	1	0	0	0	28	17	7	23	29	25	10	16	14	9	19	11	20	0
RP1-159A19.3	355	450	483	456	450	443	481	325	506	481	506	347	390	316	242	214	304	280	286	320	288	108	222	148	154	231	256	184	135	134	149	115	165	151	133	466	462	452	357	443	440	466	434	394	497	485	397	560	373
RP11-288L9.1	0	0	0	0	0	1	0	0	0	0	1	0	2	0	0	0	0	0	0	0	0	0	0	0	0	0	0	0	0	0	0	0	0	1	0	0	0	0	0	0	1	0	0	1	0	0	2	0	0
IFI6	44	63	58	69	78	48	70	229	249	271	271	247	241	238	159	146	198	205	147	116	150	57	84	63	78	103	66	56	14	24	17	16	8	42	20	77	52	87	35	43	54	141	149	111	179	151	102	136	153
RP11-288L9.4	1	0	4	1	0	0	0	5	0	0	1	1	3	7	0	2	7	1	1	0	0	0	0	0	0	0	0	0	0	0	0	0	0	2	0	0	1	1	4	0	3	1	3	2	3	2	1	2	0
RNU6-949P	0	0	0	0	0	0	0	0	0	0	0	0	0	0	0	0	0	0	0	0	0	0	0	0	0	0	0	0	0	0	0	0	0	0	0	0	0	0	0	0	0	0	0	0	0	0	0	0	0
CHMP1AP1	0	0	1	0	1	1	0	0	0	0	0	0	0	0	0	0	0	0	0	1	0	1	0	0	0	0	0	0	0	0	0	0	0	0	0	1	0	0	0	0	0	1	0	0	0	0	0	0	0
RNU6-424P	0	0	0	0	0	0	0	0	0	0	0	0	0	0	0	0	0	0	0	0	0	0	0	0	0	0	0	0	0	0	0	0	0	0	0	0	0	0	0	0	0	0	0	0	0	0	0	0	0
FAM76A	476	497	416	451	437	462	420	297	308	262	344	324	396	274	320	308	283	298	292	291	298	191	160	237	192	224	311	338	303	298	291	288	335	320	332	421	397	422	412	438	406	277	294	346	412	342	393	385	496
RP3-426I6.2	685	628	536	578	610	535	581	412	448	520	479	398	505	452	326	347	430	326	341	269	315	276	235	247	240	286	304	273	214	234	230	215	277	234	234	524	540	565	488	474	536	465	532	521	586	460	429	684	392
RPEP3	19	25	18	7	15	11	22	15	18	15	26	11	14	13	10	10	17	9	8	3	8	3	6	6	12	9	9	7	3	10	3	4	18	6	8	12	6	6	16	15	20	10	21	13	18	18	15	28	17
STX12	467	399	379	383	391	373	348	741	759	711	840	641	871	758	1173	1078	1146	1064	890	905	1111	1700	1643	1642	1419	1538	1502	1560	1595	1707	1760	1709	1820	2089	1956	356	307	359	377	377	449	554	522	599	630	591	558	661	1164
RP3-426I6.5	0	0	0	0	0	0	0	0	2	3	2	0	0	1	2	0	0	6	0	0	0	1	1	3	3	0	2	2	1	0	1	1	3	0	6	0	1	0	0	0	0	0	0	0	0	1	0	0	0
RP3-426I6.6	4	0	0	2	0	0	4	2	2	0	1	0	2	1	1	2	0	2	3	1	1	6	8	9	2	1	7	8	2	0	4	4	8	10	7	1	3	0	1	0	2	1	3	5	1	6	0	4	2
RNU6-1245P	0	0	1	0	0	0	0	0	0	0	0	0	0	0	2	0	0	0	0	0	0	0	0	0	1	0	0	1	0	1	3	0	0	0	0	0	0	0	0	0	0	1	0	0	0	0	0	0	0
PPP1R8	1510	1575	1216	1289	1303	1301	1293	1240	1399	1277	1526	1223	1373	1271	1540	1507	1601	1511	1353	1323	1410	1508	1732	1456	1594	1603	1822	1696	1331	1339	1392	1300	1516	1609	1474	1128	1226	1144	1119	1090	1202	1282	1347	1588	1460	1204	1296	1582	1338
SCARNA1	0	5	0	0	1	1	1	0	0	1	0	0	0	0	0	1	5	2	0	5	2	5	0	0	1	3	6	7	4	5	2	7	3	2	6	3	2	3	0	3	2	1	0	0	1	1	7	1	1
AL109927.1	0	0	0	0	0	0	0	0	0	0	0	0	0	0	0	0	0	0	0	0	0	0	0	0	0	0	0	0	0	0	0	0	0	0	0	0	0	0	0	0	0	0	0	0	0	0	0	0	0
THEMIS2	517	647	510	549	554	504	589	190	266	263	238	214	252	231	142	153	167	137	101	124	124	47	47	41	50	39	65	79	55	66	93	72	68	69	63	523	489	536	430	427	424	257	250	284	345	271	265	331	182
RPA2	1209	1257	1178	1080	1084	1039	1139	799	876	890	1063	833	987	865	1311	1236	1268	1289	1114	1204	1197	539	452	640	578	702	825	668	477	484	501	465	561	690	597	1118	1202	1188	1168	1115	1206	926	960	1021	1208	924	932	1179	1813
SMPDL3B	1384	1951	1559	1327	1576	1364	1533	242	220	245	246	217	186	141	26	22	26	32	11	24	32	34	23	30	31	22	8	18	11	27	11	41	14	19	18	1955	2057	1640	1331	1613	1681	467	581	555	684	530	481	677	36
RP11-460I13.2	7	13	3	3	5	8	5	0	0	0	2	0	0	0	0	0	0	0	0	0	0	0	0	0	5	0	0	0	0	0	0	0	0	0	0	9	9	13	9	6	15	0	1	2	0	3	3	0	0
XKR8	531	643	566	588	563	616	605	445	527	545	526	488	483	480	543	524	597	600	508	453	635	932	1175	744	813	794	780	742	584	672	669	578	570	663	680	516	571	498	535	478	542	419	447	438	549	450	364	454	512
EYA3	1808	2052	1713	1620	1584	1793	1699	1871	1848	1853	1851	1614	2018	1776	2205	1899	2010	1998	1775	1652	1742	1997	1768	1674	1657	1698	2027	1776	1392	1416	1444	1361	1270	1767	1438	1581	1550	1626	1340	1571	1673	1699	1805	1895	2176	1820	2009	2117	1796
RP11-460I13.6	2	0	0	1	0	1	0	1	3	0	0	7	1	0	5	1	0	0	1	2	1	3	0	3	9	3	5	3	0	1	3	0	1	1	1	2	0	2	0	0	2	1	4	3	1	0	1	3	6
RN7SL559P	0	1	1	0	3	4	4	1	3	0	0	2	2	1	1	1	1	0	2	2	2	4	0	3	4	13	7	6	5	4	4	6	6	11	7	0	0	0	2	1	0	2	0	2	0	2	1	5	5
SPCS2P4	1044	1085	930	1012	889	888	956	911	982	850	1006	820	931	854	786	828	936	859	850	756	802	609	606	677	552	702	747	577	593	606	587	514	688	641	631	895	931	1008	835	902	1129	949	1004	1063	1186	1082	1055	1220	905
RP5-1053E7.2	0	0	0	0	0	0	0	0	0	0	0	0	0	0	0	0	0	0	0	0	0	0	0	0	0	0	0	0	0	0	0	0	0	0	0	0	0	0	0	0	0	0	0	0	0	0	0	0	0
RP5-1053E7.3	186	215	171	135	137	158	155	175	153	146	150	142	143	142	174	185	138	154	149	95	148	166	145	141	131	142	141	150	118	133	145	164	140	163	134	143	172	139	131	171	175	133	144	167	204	161	112	199	135
RNU6-176P	0	0	0	0	0	0	0	0	0	0	0	0	0	0	0	0	0	0	0	0	0	0	0	0	0	0	0	0	0	0	0	0	0	0	0	0	0	0	0	0	0	0	0	0	0	0	0	0	0
PTAFR	100	105	84	90	84	79	55	34	26	44	55	35	43	32	30	29	33	19	29	17	22	40	34	21	38	23	38	32	24	17	26	31	22	31	29	52	50	73	51	46	81	64	68	63	90	73	46	70	29
DNAJC8	2897	2772	2295	2358	2450	2232	2328	1943	2182	1810	2179	1808	2114	1876	1886	1735	1955	1834	1643	1689	1820	1589	1495	1525	1207	1461	1805	1443	1277	1262	1350	1182	1515	1431	1333	2248	2141	2301	2018	2239	2231	2096	2251	2164	2450	1990	2069	2496	2175
ATPIF1	2862	2955	2711	2781	2855	2616	2779	2253	2807	2768	2981	2452	2611	2491	1907	1772	2034	2093	1712	1731	1816	1373	1464	1539	1633	1646	1676	1809	1575	1586	1645	1579	1727	1743	1718	2564	2455	2562	2177	2450	2473	2676	2699	2858	3436	2823	2626	3101	2436
RP5-1092A3.4	104	91	59	113	109	106	88	84	109	84	118	115	134	113	151	123	161	120	118	97	118	80	97	80	70	80	99	94	46	54	77	60	52	89	59	83	72	93	70	81	87	111	121	135	162	134	158	135	92
RP5-1092A3.5	0	0	0	1	0	0	3	0	1	0	0	1	0	1	1	0	1	0	0	0	0	0	0	0	0	0	0	0	0	0	0	0	0	0	0	1	0	1	0	1	0	3	0	0	1	2	1	1	0
SESN2	1173	1507	1349	1252	1389	1229	1303	1555	1261	1352	1292	1169	1182	1070	1193	1082	1126	1175	984	1049	1203	1681	2087	1579	1596	1568	1686	1557	2294	2473	2493	2289	2144	2550	2569	1567	1415	1308	1239	1550	1234	1162	1301	1144	1496	1298	1204	1408	1055
MED18	414	296	409	408	357	389	376	402	458	386	465	329	446	398	363	340	436	389	302	352	372	169	106	213	218	267	325	230	172	208	235	155	278	245	206	196	199	199	171	174	221	185	186	227	254	232	169	269	221
PHACTR4	2882	3311	2882	2744	2997	3053	2907	2634	2663	2610	2774	2302	2804	2574	2979	3028	2989	2646	2699	2693	2973	3613	3856	3247	3112	2962	3791	3132	2985	2999	3153	3033	3221	3512	3283	2813	3045	2840	2409	2598	2702	2422	2527	2854	3076	2439	2560	3225	2690
RP1-308E4.1	43	48	66	74	68	50	65	37	46	53	50	61	51	36	33	31	49	44	31	25	46	24	32	44	38	38	46	24	25	24	29	18	18	40	32	74	70	50	60	72	52	44	50	50	51	63	49	79	63
RNU6ATAC27P	1	1	0	0	0	0	0	0	0	0	1	0	1	3	1	2	0	1	0	0	1	2	0	0	1	2	1	2	3	2	1	0	0	1	0	0	0	0	1	3	0	0	0	1	1	0	0	0	0
RCC1	4091	5008	4370	4090	4073	4341	4107	2772	2988	2940	2966	2565	2855	2677	2037	1931	2203	2022	1939	1690	1889	1176	1232	1008	913	1059	1366	1013	651	660	779	613	658	800	632	3950	4118	3716	3157	3284	3539	2868	3000	3206	3732	3016	2756	3461	2239
SNHG3	3703	4215	3534	3689	3786	3821	3720	3376	3584	3257	3686	3374	3870	3550	1396	1435	1606	1567	1446	1449	1490	546	581	505	423	634	741	503	448	511	456	417	559	504	411	3174	3047	3521	3026	3142	3369	3412	3753	3882	4524	3571	3844	4333	1427
SNORA73A	0	0	0	0	0	0	0	0	0	0	0	0	0	0	0	0	0	0	0	0	0	0	0	0	0	0	0	0	0	0	0	0	0	0	0	0	0	0	0	0	0	0	0	0	0	0	0	0	0
SNORA73B	57	101	72	39	88	69	66	65	74	79	76	54	94	99	37	38	32	30	27	33	22	5	17	9	8	18	25	9	8	6	17	11	8	11	19	42	61	58	39	29	54	43	83	90	86	46	67	75	14
PRDX3P2	404	379	356	318	342	341	328	323	339	265	366	281	290	370	235	222	345	269	227	262	289	175	185	144	184	190	232	218	127	123	149	112	140	134	137	282	280	288	269	252	305	316	315	332	355	347	349	368	246
RP4-669K10.8	15	15	9	14	22	6	17	7	16	15	21	14	12	19	21	11	10	15	5	12	10	72	94	30	41	17	24	21	16	17	16	32	28	21	19	2	20	13	10	10	14	20	11	19	14	21	16	13	16
TRNAU1AP	733	665	611	590	657	568	588	832	842	806	899	719	823	783	899	869	915	922	756	747	803	888	943	854	832	905	954	1018	900	868	876	938	955	901	976	599	579	572	535	554	567	766	782	949	994	889	818	985	980
SNHG12	1330	1496	1174	1204	1203	1243	1124	583	661	677	802	620	783	619	483	450	505	484	408	485	462	467	413	322	310	359	374	322	347	393	356	342	363	394	394	984	1044	1076	788	979	1088	566	627	599	906	651	618	684	498
SNORD99	8	17	10	17	17	13	7	4	8	2	10	8	2	6	4	8	4	3	3	2	5	3	6	1	5	5	4	6	1	5	7	1	7	4	5	8	14	13	10	12	10	4	0	4	5	3	4	8	4
SNORA61	0	0	0	0	0	0	0	0	0	0	0	0	0	0	0	0	0	0	0	0	0	0	0	0	0	0	0	0	0	0	0	0	0	0	0	0	0	0	0	0	0	0	0	0	0	0	0	0	0
TAF12	788	796	719	708	777	679	564	719	853	708	773	678	703	712	811	700	832	814	778	638	729	293	291	343	404	430	528	437	355	349	348	383	472	426	384	596	600	583	550	677	602	684	610	686	763	686	639	811	889
RAB42	195	240	224	216	235	196	191	78	73	85	105	87	94	78	35	28	26	30	28	22	24	13	7	7	13	11	12	10	5	15	8	11	18	15	17	201	208	195	204	193	222	91	80	85	123	109	97	110	46
RP11-442N24__B.1	2	6	0	0	0	2	1	2	2	0	0	2	0	1	2	0	0	7	0	3	3	0	1	0	1	0	1	3	2	0	0	1	2	2	0	2	0	1	0	1	0	0	4	7	4	0	1	6	0
GMEB1	1443	1542	1342	1233	1312	1242	1334	1669	1657	1679	1646	1465	1722	1487	1383	1171	1266	1186	1211	1097	1265	1102	1156	1043	863	1014	1136	1032	921	911	1092	968	1007	1091	1047	1104	1271	1238	1017	1212	1216	1350	1366	1464	1637	1388	1354	1760	1449
YTHDF2	5967	6580	5542	5277	5354	5321	5324	4223	4557	4434	4801	4040	4378	4268	4095	3985	4333	3936	3689	3551	4055	4530	4723	4056	3622	4001	4826	4182	3641	3666	3802	3607	3872	4245	4103	5134	5405	5357	4444	4659	5062	4340	4508	4851	5435	4284	4378	5548	4039
OPRD1	173	228	179	180	197	153	194	385	341	356	399	328	352	371	539	451	511	414	365	421	447	683	1092	318	308	282	348	257	159	142	154	164	114	168	124	204	148	162	151	189	161	272	217	176	324	311	276	311	299
RP1-212P9.3	2	1	2	0	0	4	0	0	0	2	0	0	3	0	1	0	0	0	1	0	1	2	4	0	0	0	0	0	0	0	0	0	0	0	1	0	0	0	0	5	0	1	0	0	0	2	0	2	2
EPB41	3883	4593	3776	3311	3972	4085	4088	5702	6960	6043	6559	5968	6885	6025	9272	8994	9362	9006	8152	7946	8997	18079	18974	13136	12358	12183	13013	12516	13289	12733	12540	12702	10575	13990	14319	4021	3891	3725	3140	3657	3643	5281	5460	5557	6695	5580	5601	7059	11473
RP4-604A21.1	42	46	78	51	59	61	70	31	59	69	82	70	37	54	24	17	37	38	30	25	32	16	40	18	13	37	15	16	11	12	13	16	20	12	12	61	63	63	54	86	64	51	70	62	54	79	67	52	54
TMEM200B	218	232	250	211	259	233	240	1187	1394	1447	1457	1195	1298	1209	1063	1008	1187	1182	1033	933	1015	768	1095	663	617	582	763	584	321	329	464	306	348	471	300	234	229	227	194	198	211	73	50	52	120	82	37	82	16
RP11-242O24.3	1	0	0	0	0	0	1	0	1	0	0	0	1	0	0	0	1	0	0	0	0	4	1	0	2	0	1	1	1	0	0	1	1	1	0	0	0	0	0	0	0	0	0	0	2	0	0	0	0
SRSF4	4200	4478	3929	3943	4244	4239	3927	3979	4249	4393	4646	4178	4681	4322	4886	4684	5093	4651	4513	4325	4676	4395	4556	3718	3516	3531	4605	4069	3510	3597	3790	3566	4073	4319	3877	4000	3839	3776	3385	3567	3669	3838	4191	3797	4782	4079	3836	4957	5021
MECR	774	906	778	818	824	690	749	785	857	831	917	700	921	678	726	715	832	700	644	728	684	304	242	413	448	459	493	471	406	383	418	378	442	505	447	802	723	721	571	694	666	739	713	553	961	738	651	820	916
RP11-467D18.2	1	2	6	3	4	3	2	2	2	2	3	0	2	0	3	3	4	0	2	2	1	3	2	5	4	8	3	3	10	6	3	4	0	4	5	4	3	0	2	0	1	7	4	6	1	3	1	0	1
PTPRU	2272	2953	3036	2521	3109	2702	2561	7192	8691	9425	8664	8037	8624	7068	8219	7681	8918	8642	7899	7022	8282	4728	5344	4034	4026	3574	4834	3846	3039	3231	3538	2966	3089	3427	3011	2978	2523	2307	2108	2288	2179	6136	5900	4874	7494	6807	5746	6825	11354
RP3-437I16.1	0	1	0	0	0	0	2	5	7	1	3	1	1	4	10	2	8	11	1	2	1	3	22	6	0	2	0	5	7	6	4	3	0	5	2	0	0	1	3	2	1	0	1	4	5	5	4	2	4
RP11-810H18.1	0	0	0	0	0	2	0	1	1	0	0	0	0	0	0	0	2	0	0	0	1	1	0	0	0	0	0	0	0	0	0	0	0	0	0	0	0	0	0	0	0	0	0	0	0	0	0	0	0
RP4-656G21.1	0	0	0	0	0	0	1	0	0	0	0	0	0	0	0	0	0	0	0	0	0	0	0	0	0	0	0	0	0	0	0	0	0	0	0	0	0	0	0	0	0	0	0	0	0	0	0	0	0
RP11-179G8.1	0	0	0	0	0	0	0	0	0	0	0	0	0	0	0	0	0	0	0	0	0	0	0	0	0	0	0	0	0	0	0	0	0	0	0	0	0	0	0	0	0	0	0	0	0	0	0	0	0
RP11-111I12.1	0	0	0	0	0	0	0	1	0	0	1	0	0	0	0	3	0	0	1	0	0	2	6	0	0	0	1	0	0	0	0	2	0	0	0	0	0	2	0	0	0	1	0	0	0	1	0	0	3
RP5-893G23.1	0	0	0	0	0	0	0	0	0	0	0	0	1	0	0	0	0	0	0	0	0	0	0	0	0	0	0	0	0	0	0	0	0	0	0	0	0	0	0	0	0	0	0	0	0	0	0	0	0
RP3-357I16.1	0	0	0	0	0	0	0	0	0	0	0	0	0	0	0	0	0	0	0	0	0	0	0	0	0	0	0	0	0	0	0	0	0	0	0	0	0	0	0	0	0	0	0	0	0	0	0	0	0
RP4-591L5.1	0	0	0	0	0	0	0	0	0	0	0	0	0	0	0	0	0	0	0	0	0	0	0	0	0	0	0	0	0	0	0	0	0	0	0	0	0	0	0	0	0	0	0	0	0	0	0	0	0
RP4-591L5.2	0	0	0	0	0	0	0	0	0	0	0	0	0	0	0	0	0	0	0	0	0	0	0	0	0	0	0	0	0	0	0	0	0	0	0	0	0	0	0	0	0	0	0	0	0	0	0	0	0
MATN1	9	26	17	15	7	12	5	9	9	2	4	6	14	2	7	17	5	1	2	5	18	5	2	8	15	11	6	4	10	17	13	18	8	11	6	7	16	6	15	8	3	12	13	6	9	9	4	2	7
MATN1-AS1	4	13	2	2	6	7	2	8	5	8	6	11	20	14	23	15	19	6	13	8	11	0	0	8	0	1	8	5	1	1	5	3	0	7	2	6	7	3	5	7	10	7	9	3	7	3	4	6	15
LAPTM5	13	2	4	6	1	8	6	123	121	102	114	120	130	151	160	156	153	128	142	116	133	51	70	45	33	47	104	43	21	36	29	31	41	30	45	5	4	6	0	2	7	58	37	41	67	40	24	25	203
MIR4420	0	0	0	0	0	0	0	0	0	0	0	0	0	0	0	0	0	0	0	0	0	0	0	0	0	0	0	0	0	0	0	0	0	0	0	0	0	0	0	0	0	0	0	0	0	0	0	0	0
RP5-1125N11.1	0	0	0	0	0	2	0	0	0	0	0	0	0	0	0	0	0	0	0	0	0	0	0	0	0	0	0	0	0	0	0	0	0	0	0	0	0	0	0	0	0	0	0	0	0	0	0	0	0
RP5-1125N11.2	0	0	2	0	0	3	0	0	1	0	0	0	0	0	2	1	2	0	0	0	0	2	1	1	0	0	0	0	0	0	0	2	0	3	0	1	0	0	0	0	0	0	0	0	0	0	0	0	0
RN7SKP91	0	0	0	0	0	0	0	0	0	0	0	0	0	0	0	0	0	0	0	0	0	0	0	0	0	0	0	0	0	0	0	0	0	0	0	0	0	0	0	0	0	0	0	0	0	0	0	0	0
RP1-65J11.5	0	0	0	0	0	0	0	0	0	0	0	0	0	0	0	0	0	0	0	0	0	0	0	0	0	0	0	0	0	0	0	0	0	0	0	0	0	0	0	0	0	0	0	0	0	0	0	0	0
SDC3	1715	2106	2066	1990	2178	1991	1818	1197	1370	1433	1353	1117	1319	1133	1210	1229	1338	1342	1154	944	1253	1617	1976	1656	1620	1703	1771	1782	2741	2715	2603	2556	2250	2739	2948	2312	1927	1787	1599	1837	1799	1356	1290	1242	1794	1390	1236	1528	1294
RN7SL371P	0	0	0	0	0	0	0	0	0	0	0	0	0	0	0	0	0	0	0	0	0	0	0	0	0	0	0	0	0	0	0	0	0	0	0	0	0	0	0	0	0	0	0	0	0	0	0	0	0
PUM1	6816	7591	6706	6336	6556	6816	6886	5612	5767	5207	5965	4896	6088	5502	6253	6107	6432	5956	5321	5101	5657	7863	9036	6135	5846	6096	7107	6155	5117	4956	5426	4862	4700	6016	5487	7001	6797	6375	5588	6261	6379	5678	6062	6001	7134	5591	6125	7373	5628
RP11-201O14.1	4	1	0	0	1	5	0	1	1	7	2	0	1	0	6	2	0	0	0	0	2	1	3	1	0	1	2	3	3	2	1	2	2	3	2	0	2	2	0	2	1	1	0	0	1	1	1	3	0
RP11-201O14.2	0	0	0	0	3	0	0	0	0	0	0	0	0	1	0	0	0	2	1	2	2	0	0	1	0	1	3	1	2	1	0	0	2	0	0	0	3	0	0	0	0	1	0	0	0	0	0	0	0
SEPW1P	882	854	802	861	906	779	818	672	771	739	814	735	694	735	557	550	658	635	533	502	605	485	531	506	482	543	496	517	449	477	435	399	507	447	507	873	844	756	665	767	796	602	688	710	933	739	682	834	613
RP11-490K7.1	0	0	0	0	0	2	0	0	0	0	0	0	1	0	0	0	0	0	1	0	0	0	0	0	0	0	0	0	0	0	0	0	0	0	0	0	0	0	0	0	0	0	0	0	0	1	0	0	0
NKAIN1	1615	1936	1846	1722	1810	1940	1679	1102	1203	1303	1322	1051	1152	1134	3545	3111	3495	3264	3077	2739	3262	6431	7683	6579	6456	6540	6908	6357	7777	8342	8689	8046	7809	8575	8694	1974	1976	1642	1542	1565	1646	1136	1193	1136	1386	1223	1058	1375	2683
SNRNP40	2085	2080	1750	1804	1934	1826	1740	1430	1497	1554	1680	1377	1621	1382	1606	1477	1611	1466	1442	1397	1481	911	920	895	790	932	1133	880	675	622	792	715	792	773	714	1648	1475	1608	1377	1502	1674	1477	1575	1722	1800	1586	1532	1833	1860
RP11-490K7.4	15	12	7	30	14	30	17	10	8	15	18	19	25	17	27	19	31	27	20	20	11	19	9	21	26	19	35	20	14	11	18	22	28	39	25	16	10	14	24	20	21	18	19	11	22	21	19	22	36
ZCCHC17	1882	1879	1633	1710	1671	1631	1567	1352	1550	1405	1601	1287	1465	1365	1640	1521	1662	1638	1467	1311	1505	1541	1650	1501	1378	1545	1643	1493	1461	1507	1444	1426	1647	1503	1470	1586	1489	1521	1377	1529	1646	1406	1298	1328	1725	1374	1341	1691	1587
RP11-266K22.2	8	11	8	9	8	11	11	8	9	7	10	11	6	4	11	11	8	8	8	8	7	9	15	10	8	8	9	9	8	11	10	9	11	11	9	9	5	9	6	8	6	9	7	9	11	5	11	13	8
FABP3	246	298	240	251	252	194	249	862	1110	1202	1250	993	1127	1016	1166	1093	1199	1171	1012	885	1175	1621	1762	1562	1705	2048	1737	1601	1198	1194	1180	1289	1266	1174	1394	243	261	286	206	236	267	831	897	862	1069	856	882	1036	710
SERINC2	590	870	877	754	809	828	861	689	849	855	798	661	828	704	1232	1071	1270	1203	1194	1137	1182	610	799	923	1120	1188	1345	1182	994	1086	1127	966	971	1171	1102	981	927	915	701	874	811	931	938	903	1192	874	825	1067	1360
RP11-439L8.2	2	3	1	1	2	1	2	2	2	1	0	2	1	1	1	1	0	2	1	1	0	0	0	1	0	1	1	0	1	0	0	0	1	1	0	1	1	1	1	1	0	1	3	1	2	3	1	7	1
RNU6-40P	0	0	0	0	0	0	0	2	2	1	1	2	0	0	0	0	1	2	0	0	2	0	0	0	0	2	0	0	0	0	0	0	0	2	0	0	0	2	1	0	0	0	0	0	0	0	1	3	2
LINC01225	1	0	0	0	0	0	1	3	4	10	2	4	1	4	0	0	0	0	0	0	0	0	0	0	0	0	2	2	1	0	0	0	0	0	0	0	0	0	0	0	0	1	1	1	2	3	0	3	0
RP11-73M7.1	0	1	4	3	0	0	1	0	0	0	0	0	0	0	0	0	0	0	0	0	0	0	0	1	1	0	0	0	0	0	0	0	0	1	0	0	1	0	0	0	0	1	1	0	0	0	0	0	0
TINAGL1	261	283	262	331	311	304	237	112	133	154	118	97	150	102	19	20	11	22	16	19	15	3	18	2	0	1	3	0	7	2	1	1	6	2	6	325	349	318	250	286	288	124	108	113	207	170	163	100	29
HCRTR1	8	6	8	10	9	8	10	0	6	12	5	4	8	4	7	3	2	2	7	0	2	5	7	1	3	3	1	2	1	4	1	2	0	4	3	8	6	10	0	10	4	8	3	3	5	4	5	9	3
PEF1	1041	1221	970	1088	1104	947	896	1276	1350	1359	1365	1144	1232	1115	1337	1239	1308	1466	1168	1106	1151	891	1037	905	903	1061	1196	1071	850	936	1036	858	944	1051	887	874	866	920	686	780	883	960	980	1100	1350	1046	850	1039	1546
RP11-73M7.6	7	13	6	10	9	6	6	31	34	19	20	30	30	38	64	49	39	52	42	57	62	10	11	10	5	12	31	11	5	8	5	7	4	11	5	5	6	15	7	3	5	13	22	14	23	12	32	26	30
RP11-73M7.9	1	1	2	0	2	1	1	3	1	3	0	0	0	0	0	0	1	0	0	3	0	0	0	0	1	2	1	3	1	3	2	0	0	0	1	1	2	0	2	0	0	1	0	0	4	3	1	0	0
COL16A1	545	623	493	587	629	567	552	1916	2274	2409	2470	2078	2623	2087	6530	5817	6722	6344	5439	5570	5582	2357	2300	2461	2599	2923	4409	3122	1422	1603	2478	1225	1849	2360	1340	593	589	564	397	532	531	1320	1437	1316	1759	1593	1352	1703	6499
ADGRB2	879	1203	1146	1122	1279	1160	1084	1469	1850	2135	2003	1698	1903	1728	2250	2018	2230	2490	1989	2137	2300	610	970	635	645	646	1104	792	465	452	634	485	568	677	510	1296	1247	1083	931	1097	918	1615	1565	1253	2267	1834	1649	1906	2629
MIR4254	0	0	0	0	0	0	0	0	0	0	0	0	0	0	0	0	0	0	0	0	0	0	0	0	0	0	0	0	0	0	0	0	0	0	0	0	0	0	0	0	0	0	1	0	0	0	0	0	0
RP11-84A19.3	0	0	0	0	1	0	0	0	0	1	0	0	0	0	0	0	0	0	0	0	0	0	0	0	0	0	0	0	0	0	0	0	0	0	0	0	0	0	0	0	0	0	0	1	0	0	0	0	0
SPOCD1	94	69	60	92	85	72	64	51	59	57	62	56	63	42	25	28	26	20	10	28	28	5	11	5	3	14	6	5	8	5	4	1	3	3	0	61	54	52	58	69	50	47	56	41	63	70	34	42	31
RP11-84A19.2	0	0	0	0	1	0	1	2	1	2	1	0	0	0	0	1	0	0	0	1	0	0	0	0	3	0	1	0	0	0	0	0	0	0	0	1	1	1	0	0	0	2	0	0	2	0	0	0	0
RP11-84A19.4	1	0	2	0	1	0	0	2	3	1	2	0	1	1	2	0	3	1	6	3	0	3	6	1	0	2	0	1	6	0	6	3	9	1	6	0	2	2	0	0	0	2	1	3	3	5	0	0	0
PTP4A2	5223	4981	4617	4401	4811	4462	4266	3075	3220	2973	3584	3047	3328	3150	2387	2430	2808	2596	2567	2415	2623	2680	2791	2332	2326	2322	2558	2367	2583	2383	2451	2273	2656	2937	3017	4145	4493	5096	4289	4683	4946	3648	3951	3778	4685	4031	4043	4724	3503
RP4-534N18.2	1	3	0	4	4	4	0	1	2	2	2	1	0	4	3	0	3	1	0	2	1	4	6	2	4	4	0	4	3	6	2	4	2	8	3	5	0	0	0	7	3	2	2	0	3	2	0	0	0
KHDRBS1	14628	15272	14253	13330	14398	13408	12954	11027	11721	11532	13370	11010	12614	11524	12942	12297	13531	13054	12314	11877	13347	13207	14104	11873	11227	11912	13782	12330	9764	10127	11227	9495	11239	12024	11029	12229	12549	12991	10589	11817	12628	11495	11879	12852	14509	12040	11919	14199	14109
RP11-277A4.4	1	0	1	1	0	0	0	3	2	3	8	1	2	0	6	4	4	3	4	5	0	6	15	12	11	21	7	4	18	15	15	19	10	23	11	0	0	0	1	1	0	1	0	1	1	5	1	7	1
TMEM39B	416	622	532	413	450	454	393	216	268	317	293	230	233	219	298	316	310	316	279	228	278	442	460	424	418	398	439	363	433	408	512	460	471	486	490	467	436	505	446	372	434	332	375	362	395	283	268	445	371
MIR5585	0	0	1	0	0	0	0	2	0	0	0	0	0	0	0	0	1	0	0	0	0	0	1	1	0	3	1	0	0	0	1	2	2	1	0	0	0	0	0	0	0	0	0	1	0	0	0	0	0
KPNA6	6020	6927	6142	5570	6208	6108	5783	5744	5726	5310	5859	4895	5749	5565	5271	4986	4935	4878	4384	4303	4777	4251	4408	3385	3334	3432	4142	3443	2794	2840	3066	2811	2767	3495	3134	5577	5746	5466	4750	5341	5263	5129	5374	5507	6669	5404	5541	6471	5013
RP4-622L5.2	0	0	0	0	0	0	0	0	0	0	0	0	0	0	0	0	0	0	0	0	0	0	0	0	0	0	0	0	0	0	0	0	0	0	0	0	0	0	0	0	0	0	0	0	0	0	0	0	0
TXLNA	2757	3794	3043	2874	3200	3115	2847	2873	3304	3228	3392	2713	3019	2945	3609	3462	3918	3624	3383	3110	3622	3269	3367	3329	3219	3539	4243	3456	3260	3191	3507	3241	3081	3779	3475	2933	3002	2866	2260	2521	2572	2647	2833	2936	3535	2839	2732	3453	3562
CCDC28B	293	320	320	299	310	303	266	300	380	372	333	315	332	292	412	337	440	467	400	344	377	297	453	340	424	376	338	352	374	359	430	431	400	396	449	299	310	274	316	316	334	286	305	232	316	325	262	309	459
RP4-622L5.7	1	3	4	2	1	2	1	1	5	3	0	1	0	3	3	5	2	2	2	2	0	3	1	2	3	9	1	6	8	4	6	6	4	3	9	3	1	2	1	1	1	1	5	1	4	1	2	4	2
IQCC	145	148	151	137	125	148	129	89	93	131	116	101	115	88	151	139	115	105	111	92	113	36	24	60	66	71	94	61	105	109	90	87	99	133	88	134	140	119	88	88	100	114	119	121	138	145	127	134	206
DCDC2B	3	12	4	3	10	3	0	3	4	8	5	10	5	1	2	4	5	3	9	4	7	5	6	8	11	7	11	23	12	9	17	27	7	18	18	6	0	3	1	3	2	6	9	1	8	10	9	4	1
TMEM234	134	167	116	124	173	158	165	92	135	145	120	145	120	153	126	94	135	126	97	109	110	86	74	138	146	193	135	163	220	187	210	207	190	194	187	155	87	140	142	111	140	148	123	117	165	145	141	159	85
EIF3I	6111	6490	5680	5477	5793	5688	5403	5133	5562	5568	5604	4665	5329	4894	3793	3398	4024	3944	3461	3499	3780	2144	2287	2140	2125	2246	2743	2424	1784	1967	2066	1847	2175	2233	1952	5614	5388	5364	4484	4956	5125	5210	5247	5162	6223	5724	5238	6224	4422
MTMR9LP	339	347	379	313	348	292	320	404	493	469	457	389	535	414	962	853	1031	954	850	915	800	346	422	392	491	499	699	475	368	399	524	391	423	549	404	377	301	373	356	388	350	509	545	480	673	619	484	604	1198
FAM167B	66	51	49	89	76	67	39	87	99	102	98	110	92	73	148	98	142	148	135	166	146	22	46	45	42	44	81	62	45	36	63	41	52	39	50	74	57	76	66	71	74	102	108	87	164	138	117	104	180
LCK	1952	2116	2040	2152	2116	2094	1852	1118	1177	1365	1284	1090	1166	1039	88	75	101	101	57	88	121	22	20	18	25	15	16	36	40	33	19	49	27	24	32	2147	1837	1815	1641	1785	1677	1662	1704	1620	2184	1841	1790	2131	113
HDAC1	5002	5225	4627	4488	4593	4261	4247	3913	4222	4306	4427	3830	4646	4010	3341	2953	3235	3004	2921	2625	2943	955	890	846	834	878	1294	889	637	723	833	701	775	803	579	4319	4349	4124	3509	3801	4067	4146	4469	4330	5277	4799	4668	4989	3539
MARCKSL1	13892	17440	14916	14141	14690	14418	14173	11833	13975	13953	14060	11710	13411	12002	15808	14683	16226	15871	13506	13146	15165	23026	26613	22270	23070	24041	24413	22669	22544	23686	25207	22199	25402	25841	26214	14650	14832	14475	11663	12764	14235	14828	15615	16172	18136	14854	13682	18118	17154
RP4-811H24.9	0	0	3	0	0	0	0	1	1	2	2	1	3	5	3	2	2	3	2	5	2	4	0	8	2	10	7	3	5	6	10	8	3	7	4	2	0	0	0	0	0	3	3	0	2	0	0	0	3
TSSK3	1	7	5	8	14	14	4	5	7	11	6	15	13	4	9	14	9	8	15	11	15	9	8	6	11	8	12	15	5	17	10	8	2	13	14	5	5	4	12	5	6	15	9	8	16	7	11	10	4
FAM229A	36	70	51	57	48	42	55	56	64	46	38	37	74	63	100	80	96	94	67	74	59	398	606	268	230	224	255	216	216	265	265	246	220	256	193	38	67	62	61	59	68	63	48	60	45	63	49	62	96
BSDC1	1513	1831	1492	1590	1531	1645	1555	2052	2303	2259	2077	1910	2189	2003	2702	2376	2695	2364	2208	1899	2427	5393	6208	4577	4428	4454	4785	4490	4495	4661	4951	4622	4139	4965	4608	1531	1562	1654	1261	1387	1448	1769	2105	2073	2358	1882	1806	2313	2146
GAPDHP20	1	0	0	0	3	0	0	0	0	0	2	0	1	4	0	2	0	1	0	3	0	0	6	1	10	4	1	8	3	0	2	0	5	4	4	0	0	0	0	2	0	1	0	0	1	1	1	0	1
RP11-395N6.4	5	4	6	4	2	6	7	2	4	10	4	3	4	9	2	3	7	4	3	6	6	3	4	4	4	6	4	8	2	6	5	6	10	6	6	11	6	3	4	4	5	4	5	4	7	6	5	1	10
LRRC37A12P	6	6	3	4	3	5	8	3	3	2	0	4	4	3	0	3	1	1	1	0	2	1	4	1	0	2	0	4	0	2	0	7	0	3	0	5	2	6	3	2	11	5	4	9	7	1	5	6	1
RN7SL122P	0	0	0	0	0	0	0	0	0	0	0	0	0	0	2	0	0	0	0	0	0	0	0	0	0	0	0	0	0	0	0	0	0	0	0	0	0	0	0	0	0	0	0	0	0	0	0	0	0
RP1-27O5.3	0	0	0	0	0	0	0	0	0	0	0	0	0	0	0	0	0	0	0	0	0	0	0	0	7	0	0	0	0	0	0	0	1	0	0	0	0	0	0	0	0	1	0	0	0	0	0	0	0
ZBTB8B	384	357	323	292	330	353	343	219	209	180	158	140	230	202	86	98	91	106	76	85	93	117	57	81	55	91	73	88	91	88	84	73	73	82	83	319	308	354	312	379	378	209	209	232	264	248	249	297	138
ZBTB8A	526	324	396	355	405	372	342	610	550	501	586	542	578	568	473	496	536	537	494	483	495	310	291	376	291	350	470	362	464	450	445	432	570	575	600	398	393	425	438	411	428	514	533	614	720	595	640	740	675
ZBTB8OS	684	578	439	469	518	494	474	500	510	472	567	493	603	544	561	523	535	553	443	461	495	363	383	373	351	409	511	427	373	397	404	384	419	427	422	442	487	420	434	482	465	489	516	596	697	519	521	731	613
RBBP4	6715	6713	5543	5479	5824	5839	6159	5512	5882	5194	5971	5378	6030	5730	6559	6329	6903	6482	5694	5711	6244	5450	5684	4759	4334	4694	5595	4969	4237	4164	4579	4221	4850	5322	4708	5001	5324	5718	4815	5312	5787	5541	5997	6444	7111	5821	6280	7227	7293
SYNC	1	3	2	3	2	1	2	9	16	23	9	16	19	16	42	31	29	23	27	23	26	2	0	12	16	10	24	11	23	21	22	23	25	24	21	1	2	1	3	1	1	9	10	0	8	3	2	11	18
RP11-114B7.6	0	0	0	3	0	0	0	0	2	0	0	1	2	0	1	0	0	0	0	0	0	0	0	0	0	0	0	0	0	0	1	0	0	0	0	1	0	0	3	1	1	0	0	0	0	0	0	1	0
KIAA1522	2586	3476	3109	2752	3313	2966	2879	1672	1870	2073	1773	1627	1827	1672	1142	969	1207	1148	1003	946	1078	1195	1424	1073	1180	1057	1073	1109	1602	1577	1575	1485	1348	1484	1719	3339	3169	2940	2615	2930	2619	1845	1931	1858	2534	2007	1789	2204	1101
YARS	8997	10319	8870	8290	9268	8810	8606	8647	8863	8770	8975	8344	9080	8169	5007	4824	5367	4789	4196	4243	4512	3865	4286	3952	3670	3693	4417	3685	5591	5829	5830	5703	5763	6162	6023	8473	8234	8364	7226	8040	8001	8054	8102	7988	10124	9074	8479	9614	4734
S100PBP	2271	2271	1866	1958	2113	2171	2051	1731	1779	1589	1948	1616	2150	1774	1745	1799	1733	1698	1612	1481	1611	1291	1252	1051	1071	1143	1335	1118	1189	1087	1105	1023	1229	1297	1201	1930	1879	1981	1840	1997	2042	2116	2276	2186	2799	2359	2386	2702	1990
FNDC5	56	73	37	50	41	38	36	1381	1859	1687	1842	1203	1784	1708	4380	4147	4401	4226	3551	3503	3999	10527	11336	9722	9713	9467	8693	9230	11662	11597	11600	11372	10576	12211	12406	45	39	45	31	40	38	824	990	1073	1042	762	752	1085	3199
HPCA	34	41	43	35	30	30	38	958	1420	1337	1489	1082	1279	1166	2547	2345	2736	2707	2308	2028	2531	2392	3213	2342	2381	2365	2247	2322	1973	2024	1929	1810	1856	1985	2060	40	37	20	12	34	27	676	666	834	834	691	616	868	3185
TMEM54	209	178	178	242	240	231	214	301	547	554	527	448	391	340	281	295	315	387	274	309	304	49	61	56	82	66	84	53	87	84	99	75	88	82	90	228	149	223	146	154	180	340	320	252	357	333	311	363	400
RNF19B	608	629	623	541	587	580	491	580	492	532	578	404	544	416	485	463	513	553	455	481	560	532	596	590	594	679	773	667	679	665	718	708	683	744	724	541	526	495	447	475	506	461	527	573	571	470	596	584	530
RP5-1174N9.2	2	3	2	2	3	4	2	6	2	2	2	2	2	2	3	3	3	2	3	3	2	2	8	3	3	4	4	2	2	2	4	2	2	2	2	2	2	3	1	2	3	4	2	2	6	3	2	2	2
RP4-803A2.1	0	0	0	0	0	0	0	0	0	0	0	0	0	0	0	0	0	0	0	0	0	1	0	0	0	0	0	0	1	0	0	0	0	1	0	0	0	0	1	0	1	0	0	0	0	0	0	0	0
RP4-803A2.2	2	0	0	2	0	0	0	1	1	0	2	0	0	1	0	0	0	0	0	1	0	5	4	1	1	0	1	0	0	0	0	1	1	1	2	2	0	0	1	1	0	0	0	0	0	0	0	1	0
RP1-117O3.2	1	0	0	3	0	0	0	1	0	0	1	0	0	0	2	1	3	3	5	1	2	0	1	8	4	0	2	1	13	4	4	4	4	5	4	1	4	0	0	0	2	1	2	0	2	0	2	2	0
AK2	2098	1960	1783	1863	1784	1826	1699	1159	1359	1283	1343	1164	1418	1207	1396	1245	1354	1351	1193	1127	1169	543	553	622	556	623	915	725	663	640	756	641	695	775	708	1737	1720	1736	1662	1604	1637	1140	1218	1280	1485	1240	1347	1469	1578
AZIN2	18	27	29	32	21	28	21	118	132	158	98	92	127	97	115	94	88	89	87	79	63	76	59	88	41	103	91	74	148	144	151	139	115	132	105	38	18	19	18	10	26	122	124	122	177	129	179	181	71
RP11-131M11.2	11	14	13	19	18	8	15	124	166	99	103	87	133	136	169	155	140	124	113	103	104	145	152	75	114	97	107	109	79	91	102	74	69	96	65	14	20	10	8	18	17	77	106	76	119	131	82	136	144
TRIM62	434	585	476	473	487	542	574	2847	3207	3470	3217	2769	3038	2969	3876	3418	3984	3773	3371	3198	3683	4075	4851	4217	4679	4227	4799	4297	3017	3149	3892	2984	3162	3683	3164	465	383	388	308	338	383	2343	2439	2303	3157	2229	2093	2974	3845
RP11-131M11.3	23	31	15	26	29	27	33	82	116	120	74	109	141	124	176	207	154	135	162	181	164	312	364	304	309	238	317	298	308	301	377	266	292	400	304	23	30	27	25	25	26	67	90	106	162	68	98	144	148
ZNF362	723	964	816	753	902	891	800	1444	1643	1710	1805	1598	1835	1578	2207	1936	2321	2086	1960	1957	2168	2195	2658	1921	1971	2190	2586	2241	1605	1805	2217	1836	2011	2265	2071	961	822	818	600	652	713	1667	1896	1710	2139	1735	1596	2057	2307
RP11-415J8.7	6	12	9	4	3	5	1	24	17	23	15	22	35	21	43	35	36	22	19	41	21	61	62	30	30	21	46	35	23	21	29	31	12	39	20	5	0	2	0	5	0	24	17	28	28	26	27	20	29
A3GALT2	1	2	0	0	0	0	0	4	0	0	0	0	3	2	2	0	0	0	12	2	0	8	2	4	15	3	5	2	7	21	6	6	10	7	8	0	0	0	0	0	0	1	1	0	2	1	1	1	1
RP11-415J8.3	9	11	3	7	5	4	4	153	205	199	153	141	180	248	473	389	357	350	332	359	280	607	762	520	599	528	599	545	538	484	443	462	444	505	456	4	3	5	0	5	3	108	143	114	147	161	143	134	283
PHC2	233	213	194	172	208	275	202	6896	8566	8442	8662	7301	8104	7153	13268	12643	14079	13843	11826	11022	12799	14790	18365	12384	11957	12130	13373	11790	8875	9329	10151	8568	9079	10173	9405	195	155	161	164	178	118	4823	4825	4471	5790	5127	4222	5147	13618
RN7SKP16	1	1	0	0	0	0	1	19	23	21	17	23	16	20	64	42	40	36	29	39	26	72	75	49	47	30	52	55	54	41	51	53	28	68	35	0	0	0	0	0	0	6	13	21	5	9	17	14	34
RP11-415J8.5	1	0	0	0	0	0	0	2	3	3	2	5	1	3	4	5	1	3	7	5	4	8	9	1	4	4	2	3	2	0	4	3	14	4	0	0	0	0	0	0	0	0	0	0	2	2	1	5	10
TLR12P	0	0	0	0	0	0	0	0	0	0	0	0	0	0	0	0	1	0	0	0	0	1	0	0	0	0	0	0	0	0	0	0	0	0	0	0	0	0	0	0	0	0	0	0	0	0	0	0	0
ZSCAN20	95	98	112	83	116	116	123	334	311	298	313	285	258	283	331	387	342	303	281	274	311	193	218	193	276	274	277	256	255	276	239	202	203	307	250	134	126	103	84	106	98	244	160	198	264	218	244	268	291
RP4-580O19.2	735	667	541	556	571	505	526	446	396	348	550	388	440	444	340	355	390	376	317	314	299	219	192	184	176	185	242	203	160	183	157	165	224	260	182	410	463	498	503	483	535	442	460	527	553	483	524	589	436
CSMD2	669	916	782	704	868	816	966	382	306	434	360	379	431	355	56	69	50	67	55	70	43	33	30	25	65	43	39	38	65	62	45	85	70	71	90	1109	1330	989	839	1103	1036	773	858	755	1043	891	893	1007	95
HSPD1P14	0	0	0	0	0	1	0	0	0	0	0	0	0	0	0	0	0	0	0	0	0	0	0	0	0	0	0	0	0	0	0	0	0	0	0	0	0	0	0	0	0	0	0	0	0	0	0	0	0
HMGB4	0	0	0	0	0	1	0	0	0	0	0	0	0	0	0	0	0	0	0	0	0	0	0	0	0	0	0	0	0	0	0	0	0	0	0	0	1	0	0	0	0	0	0	0	2	0	2	0	0
CSMD2-AS1	0	0	0	0	0	2	0	0	0	0	0	0	0	0	0	0	0	0	0	0	0	0	0	0	0	0	0	0	0	0	0	0	0	0	0	0	0	2	1	0	0	0	0	0	0	0	2	0	0
RNA5SP42	0	0	0	0	0	0	0	0	0	0	0	0	0	0	0	0	0	0	0	0	0	0	0	0	0	0	0	0	0	0	0	0	0	0	0	0	0	0	0	0	0	0	0	0	0	0	0	1	0
C1orf94	240	316	257	290	336	307	263	6	13	25	26	18	19	8	2	2	1	2	0	0	1	0	0	2	0	4	0	1	3	1	7	1	2	3	2	287	269	235	259	293	246	109	87	96	103	94	98	74	2
RP4-657M3.2	0	0	0	0	0	0	0	0	0	0	0	0	0	0	0	0	0	0	0	0	0	0	0	0	0	0	0	0	0	0	0	0	0	0	0	0	0	0	0	0	0	0	0	0	0	0	0	0	0
MIR552	0	0	0	0	0	0	0	0	0	0	0	0	0	0	0	0	0	0	0	0	0	0	0	0	0	0	0	0	0	0	0	0	0	0	0	0	0	0	0	0	0	0	0	0	0	0	0	0	0
SMIM12	938	1074	947	988	998	872	887	927	1016	1051	1113	857	1119	991	1076	978	1117	1084	919	875	969	1085	1264	1015	1125	1155	1102	1179	1049	1131	1116	1062	1070	1243	1221	903	840	871	709	742	859	761	857	838	1058	836	795	990	991
GJB5	16	21	19	18	19	8	4	6	2	9	16	2	2	4	6	0	0	1	0	1	0	0	0	0	0	0	7	1	0	1	1	0	1	0	1	22	12	9	2	12	10	13	8	9	10	4	2	6	1
GJB4	5	4	0	1	3	4	3	1	1	0	0	0	0	0	1	0	0	1	0	0	3	0	0	0	0	0	0	0	1	0	0	0	0	1	0	1	0	1	0	2	0	2	0	2	0	0	2	0	0
RP1-34M23.5	0	0	0	0	0	0	0	0	0	0	0	0	0	0	0	0	0	0	0	0	0	0	0	0	0	0	0	0	0	0	0	0	0	0	0	0	0	0	0	0	0	0	0	0	0	0	0	0	0
GJB3	20	17	14	23	14	14	18	2	1	3	1	3	0	2	2	0	0	0	0	0	0	0	0	0	0	0	2	3	0	0	0	0	0	1	0	13	12	9	12	19	13	0	2	1	5	3	0	0	0
GJA4	36	50	36	50	43	34	49	7	4	7	3	8	4	0	1	0	0	2	0	2	0	2	0	1	6	0	0	5	1	3	1	3	2	4	0	39	24	29	19	30	27	12	7	2	12	9	15	7	0
RP5-997D16.2	23	23	21	18	17	28	21	29	27	22	31	14	37	18	39	31	27	43	37	31	40	66	94	54	63	43	55	74	90	72	85	63	82	69	100	21	23	19	15	15	15	18	44	17	37	19	13	34	28
DLGAP3	451	745	698	484	643	557	660	841	1236	1291	1183	987	1104	1006	1715	1554	1841	1799	1838	1487	1791	1887	2555	1621	2022	1981	1790	1848	1506	1646	1522	1572	1144	1545	1763	621	708	463	411	494	470	775	745	669	859	788	679	813	2088
RP11-244H3.1	28	14	12	41	36	38	37	67	61	79	57	61	61	71	98	86	87	104	85	75	77	23	22	33	32	35	58	43	44	50	59	46	43	76	68	31	31	39	44	30	25	31	57	48	57	54	57	71	76
RP11-244H3.4	0	0	0	0	0	0	1	0	0	0	0	0	0	0	0	0	0	0	0	0	0	0	0	0	0	0	0	0	0	0	0	0	0	0	0	0	0	0	0	0	0	0	0	0	0	0	0	0	0
TMEM35B	0	0	0	0	0	0	0	0	0	0	0	0	1	0	0	1	0	0	2	0	0	0	0	0	0	1	0	0	0	1	1	0	0	0	0	0	0	0	0	0	0	0	0	0	0	0	1	0	0
ZMYM6	415	349	309	286	303	318	321	347	352	232	345	310	413	407	402	359	341	426	391	365	345	319	243	393	321	406	420	401	439	396	353	377	528	583	496	278	258	342	268	291	362	308	346	357	372	375	394	449	453
RPL12P45	0	0	0	0	0	0	0	0	0	0	0	0	0	0	0	0	0	0	0	0	0	0	0	0	0	0	0	0	0	0	0	0	0	0	0	0	0	0	0	0	0	0	0	0	0	0	0	0	0
ZMYM1	1390	1203	1051	1025	1102	1158	1239	942	973	819	1121	988	1162	971	673	716	853	842	656	813	828	320	286	377	463	392	537	484	417	345	380	348	450	465	362	959	956	1089	1020	1063	1137	1053	1022	1141	1317	1017	1233	1428	893
EFCAB14P1	73	88	81	78	88	68	96	55	56	75	62	54	64	64	37	32	49	52	46	26	38	26	22	30	16	29	34	34	40	26	30	16	18	36	25	78	79	74	56	93	78	71	56	52	72	63	74	82	51
SFPQ	19657	25094	19926	18282	20771	20050	22000	18440	19844	18014	19973	17983	21943	19971	21215	20032	21072	20311	17881	18220	19110	28777	33320	21652	20404	21083	25156	21811	19661	19291	20318	17874	20238	23582	20426	19122	21308	21650	16040	18285	21040	22497	24163	25894	28117	22904	24892	29113	19868
ZMYM4	5202	5441	4485	4307	4405	4831	4865	4095	4227	3686	4287	3783	4478	4101	3660	3678	3641	3679	3178	3304	3518	3058	3128	2958	2793	2987	3613	3238	3166	3340	3155	2929	3034	3730	3533	4394	4233	4387	3958	4325	4639	4149	4440	4694	5084	3996	4492	5589	3619
RN7SL503P	0	0	0	0	0	0	0	0	0	0	0	0	0	0	0	0	0	0	0	0	0	0	0	0	0	0	0	0	0	0	0	0	2	0	0	0	0	0	0	0	0	0	0	0	0	0	0	0	0
RPL5P4	3383	2637	2427	2656	2433	2274	2177	2575	2664	2201	2850	2365	2513	2227	1960	2017	2171	2108	1772	1762	1919	1081	1064	1102	920	972	1326	1084	739	791	878	713	1082	973	778	2111	2225	2382	2226	2211	2377	2247	2144	2545	2777	2211	2230	2675	2587
ZMYM4-AS1	2	7	1	4	0	1	1	0	1	3	2	0	0	1	3	1	1	4	0	0	7	4	0	0	1	0	0	3	2	2	0	0	0	1	0	1	2	2	2	0	2	1	2	1	2	2	2	1	0
KIAA0319L	3138	3588	3392	3079	3510	3479	3196	4334	4532	4464	4342	4058	4704	4056	4389	4230	4367	4326	3850	3618	3934	2590	2594	2770	2989	2984	3331	2923	2893	2966	3118	2877	2815	3475	3234	3681	3388	3316	3107	3364	3214	3886	4283	3969	4814	4253	4209	4779	4549
RP4-728D4.3	0	0	0	0	0	1	0	0	0	0	0	0	0	0	0	2	0	1	0	0	2	1	0	0	0	0	0	0	0	0	0	0	2	0	1	0	0	0	0	0	0	0	0	1	0	0	0	0	0
NCDN	1224	1906	1603	1336	1668	1477	1669	2163	2630	2908	2615	2097	2534	2228	2374	2205	2487	2482	2018	1956	2301	3819	4724	3736	4431	3846	3804	3623	4365	4543	4576	4652	3702	4468	5105	1557	1595	1541	1014	1258	1357	2084	2211	2269	2542	2014	1954	2676	2194
RP4-728D4.2	4	3	14	9	8	14	3	14	17	18	18	18	30	22	10	18	9	7	8	6	7	7	12	3	7	11	2	4	3	11	6	8	6	11	9	13	5	15	6	6	5	14	21	28	29	22	21	16	4
TFAP2E	23	33	23	26	32	25	15	128	189	187	174	146	161	128	81	53	65	58	57	59	55	99	159	47	48	48	74	52	47	63	48	36	31	29	25	28	32	30	15	25	19	189	161	135	262	180	150	205	79
PSMB2	4935	5004	4017	4336	4419	4160	4228	4166	4691	4352	4652	4048	4481	4395	4538	4270	4824	4457	4120	3905	4184	3684	4137	3592	3601	3894	4601	3740	2867	2971	3272	3131	3610	3573	3356	3968	4039	4257	3444	3736	4005	4229	4484	4592	5137	4506	4253	5407	4766
C1orf216	660	767	678	575	664	657	627	595	672	722	733	606	702	669	693	619	628	677	625	557	649	704	747	776	703	712	758	751	1198	1143	1199	1178	1048	1160	1434	677	572	655	495	567	579	636	683	705	885	725	686	847	606
CLSPN	2487	2756	2308	2112	2251	2298	2298	2970	2983	2866	3029	2764	3168	3059	3273	3404	3464	3355	2808	2984	3351	961	985	897	835	1008	1622	1035	434	476	602	478	599	662	538	1921	2135	2042	1674	1963	2141	2654	2896	2963	3150	2740	2796	3704	4475
RP11-435D7.3	5	4	2	2	1	3	3	4	6	6	1	8	5	6	7	5	9	5	6	6	4	2	9	1	1	5	3	1	1	1	1	1	1	3	2	4	6	2	4	3	1	2	4	4	9	7	7	5	13
AGO4	970	862	776	853	843	897	757	1106	1169	832	1005	990	1240	1033	1345	1191	1431	1293	1174	1141	1284	1289	1279	1315	1283	1503	1723	1619	2055	2022	2082	1879	1914	2441	2267	837	634	777	687	778	750	882	943	1039	1146	986	1050	1036	1213
AGO1	6463	7349	6279	6245	6674	7193	6523	14736	15154	14569	14660	13785	16260	14648	10278	9741	9948	9433	8864	8971	9713	11872	13028	8889	8465	8642	9301	8713	7055	7074	6967	6363	5639	7731	7084	6294	6117	6191	5152	5649	5601	14661	15762	15687	18657	14771	16115	19253	10738
RP4-789D17.4	0	0	0	1	0	0	0	0	0	0	0	0	0	0	0	0	0	0	0	0	0	0	0	0	0	0	0	0	0	0	0	0	0	0	0	0	1	0	0	0	0	1	0	0	0	0	0	0	0
RP4-789D17.5	0	0	0	0	0	0	0	0	0	0	0	0	0	0	0	0	0	0	0	0	0	0	0	0	0	0	0	0	0	0	0	0	0	0	0	0	0	0	0	0	0	0	0	0	0	0	0	0	0
AGO3	1109	1076	811	843	940	1056	949	1199	1215	1074	1086	1115	1343	1294	1369	1400	1367	1259	1255	1224	1270	1529	1715	1285	1336	1464	1621	1504	1771	1708	1745	1807	1716	2227	1895	921	762	964	931	926	910	1065	1029	1136	1275	1021	1204	1356	1295
RP4-665N4.8	6	4	2	2	3	4	4	1	3	1	0	0	5	2	5	1	1	0	0	1	2	5	5	2	5	4	4	2	2	3	4	1	3	2	4	3	4	1	3	3	1	2	9	2	0	1	1	4	1
RP4-665N4.4	0	0	0	0	1	0	0	0	0	0	0	0	0	0	0	0	2	0	1	0	0	0	0	2	0	0	1	0	2	1	0	1	0	2	0	0	0	0	0	2	0	0	0	0	0	1	1	0	0
TEKT2	15	37	15	31	24	38	20	0	3	0	1	2	1	0	4	0	2	7	3	0	0	1	3	2	0	6	2	2	9	4	8	6	7	11	7	23	32	14	28	21	26	1	0	3	3	1	7	6	0
ADPRHL2	950	1010	936	899	953	950	905	470	618	591	599	473	635	522	491	509	594	539	510	461	532	464	519	423	567	552	550	469	540	517	549	541	540	582	559	871	902	818	700	707	742	550	666	584	734	663	595	758	595
COL8A2	201	218	265	243	288	279	228	32	43	36	51	34	44	39	6	3	2	6	3	10	1	2	4	0	0	1	5	7	3	7	5	4	5	13	5	215	163	187	155	199	216	44	49	31	68	72	48	75	1
TRAPPC3	1154	1100	1014	964	997	999	976	1208	1193	1162	1183	1039	1166	1097	874	775	952	801	856	817	892	623	570	571	490	601	653	592	711	673	688	646	707	706	700	983	907	1112	776	967	978	992	1056	1047	1313	1099	1009	1242	945
MAP7D1	1581	2268	2204	1939	2055	1804	1956	2595	3055	3381	2991	2781	3051	2662	3597	3511	4125	3946	3368	3213	3961	3817	5071	3308	3056	3159	3468	2821	4457	4559	4780	4251	3743	4481	4727	2119	2022	1745	1564	1557	1727	2033	2015	1859	2582	2160	1923	2308	4996
RN7SL131P	0	0	0	0	0	0	0	0	0	0	0	0	0	0	0	0	0	0	0	0	0	0	0	0	0	0	0	0	0	0	0	0	0	0	0	0	0	0	0	0	0	0	0	0	0	0	0	0	0
THRAP3	9831	10875	8968	8597	9407	9115	8972	6520	6584	6619	6979	6053	6889	6279	6451	6003	6701	6331	5416	5356	6060	5398	5077	4739	4048	4629	5669	4809	4639	4728	5121	4821	4464	5518	4988	8701	8435	8025	7196	7954	7915	6830	7229	7721	8593	6913	6981	8733	6538
UBE2V2P4	0	0	0	0	0	0	0	0	2	0	0	1	0	0	0	0	0	0	0	0	0	0	0	1	5	0	2	1	1	0	0	1	0	0	0	1	0	0	0	0	0	0	0	0	0	0	1	2	0
SH3D21	398	488	359	379	444	507	419	121	158	201	148	157	236	162	308	281	280	222	241	203	288	105	115	155	193	167	287	179	190	250	211	226	173	238	252	477	351	408	407	400	335	151	204	168	266	211	241	226	406
EVA1B	144	197	216	184	188	160	165	147	180	201	203	146	195	163	156	160	162	190	187	173	174	28	43	38	43	50	82	62	34	25	46	20	40	33	26	192	161	148	149	182	185	126	135	130	202	134	159	156	294
RP11-268J15.5	190	157	228	199	237	241	158	65	74	81	96	44	78	47	156	130	160	139	94	127	88	58	93	115	77	81	114	111	116	128	126	130	124	159	137	254	173	223	229	218	213	98	94	87	109	118	111	104	235
STK40	1117	1431	1234	1113	1296	1281	1276	1462	1497	1692	1424	1267	1534	1327	1965	1807	1972	1772	1740	1638	1695	2099	2431	1762	1835	1779	2210	1609	1872	1970	2212	1952	1734	1996	1892	1373	1283	1249	1056	1172	1026	1381	1333	1402	1783	1322	1278	1502	2009
LSM10	723	873	841	813	853	708	818	813	927	817	937	738	797	750	636	565	668	660	550	594	626	330	443	430	397	475	457	485	390	428	420	467	448	457	458	752	785	671	618	619	686	700	605	612	838	736	654	768	777
RNU4-27P	0	0	0	0	0	0	0	0	0	0	0	0	1	0	0	0	0	0	0	0	2	0	0	0	0	0	1	0	1	0	0	0	0	0	0	0	0	0	0	0	0	0	0	0	0	0	0	0	0
OSCP1	53	50	48	76	40	48	43	34	60	41	44	44	65	60	251	239	194	223	167	167	183	74	73	104	98	124	150	118	122	115	104	95	118	96	131	36	25	26	59	41	36	35	31	35	51	32	35	33	125
MRPS15	3234	3273	2873	2936	3107	2788	2813	2394	2660	2597	2906	2489	2644	2345	2336	2294	2468	2388	2107	2037	2217	1395	1464	1587	1358	1534	1924	1498	1312	1229	1440	1410	1531	1492	1567	2672	2927	2783	2175	2507	2790	2423	2416	2394	3147	2540	2432	2815	2582
CSF3R	1	0	0	0	0	0	0	0	3	2	2	0	1	1	4	1	2	1	6	7	6	3	0	4	2	0	1	4	0	0	3	3	5	1	1	0	0	0	0	0	0	0	0	0	0	1	0	0	1
FTLP18	0	0	0	0	0	0	0	0	0	0	0	0	0	0	0	0	0	0	0	0	0	0	2	0	0	0	0	0	0	0	0	0	0	0	0	0	0	0	0	0	0	0	0	0	0	0	0	0	0
RP4-614N24.1	1	0	1	3	0	0	0	0	0	0	2	0	0	0	0	0	1	2	0	0	0	0	0	0	0	0	0	0	5	1	0	0	2	0	0	0	0	0	0	1	0	3	0	0	0	0	3	0	0
GRIK3	240	240	242	233	278	264	283	160	167	133	161	144	181	165	183	179	134	179	141	149	208	985	1024	923	902	704	732	809	2748	2546	2686	2777	1811	2680	3154	340	332	252	206	310	277	221	239	198	283	244	212	272	113
MIR4255	0	0	0	0	0	0	0	0	0	0	0	0	0	0	0	0	0	0	0	0	0	0	0	0	0	0	0	0	0	0	0	0	0	0	0	0	0	0	0	0	0	0	0	0	0	0	0	0	0
RNU6-636P	0	0	0	0	0	0	0	0	0	0	0	0	0	0	0	0	0	0	0	0	0	0	0	0	0	0	0	0	0	0	0	0	0	0	0	0	0	0	0	0	0	0	0	0	0	0	0	0	0
RP5-1180C18.1	0	0	0	0	0	0	0	0	0	2	0	0	0	0	0	0	0	0	0	0	0	0	0	0	0	0	0	0	0	0	0	0	0	0	0	0	0	0	0	0	0	0	0	0	0	0	0	0	0
RNA5SP43	0	0	0	0	0	0	0	0	0	0	0	0	0	0	0	0	0	0	0	0	0	0	0	0	0	0	0	0	0	0	0	0	0	0	0	0	0	0	0	0	0	0	0	0	0	0	0	0	0
RPS29P6	0	0	0	0	0	0	0	0	0	0	0	0	1	0	0	0	0	0	0	0	0	0	0	0	0	0	0	0	0	0	0	0	0	0	0	0	0	0	0	0	0	0	0	0	0	0	0	0	0
LINC01137	14	16	10	23	13	22	18	52	52	32	37	42	34	27	10	8	16	12	8	10	17	2	3	2	2	4	1	2	2	2	6	4	11	4	6	10	20	8	13	13	13	39	32	34	40	26	21	25	14
ZC3H12A	277	322	364	394	331	355	348	197	243	205	229	178	172	218	94	99	102	99	84	97	88	16	20	18	24	27	41	23	27	23	28	30	34	36	22	365	341	304	251	284	273	288	223	219	346	285	220	369	145
MEAF6	889	911	703	823	798	693	798	718	789	782	800	709	805	751	944	868	936	1060	885	922	925	978	979	997	1033	1090	1172	1225	1336	1112	1258	1153	1382	1444	1367	721	701	785	671	683	751	715	716	787	847	760	763	955	940
MIR5581	2	2	3	1	1	3	2	2	1	4	6	3	5	3	4	8	7	3	5	5	3	1	5	4	3	2	4	3	1	8	7	5	5	12	2	1	2	2	0	1	0	6	2	6	2	5	3	0	3
SNIP1	851	794	720	764	724	794	661	588	649	571	606	508	585	536	585	456	557	519	465	427	459	475	486	482	402	516	545	455	510	490	561	552	502	545	607	670	608	706	652	642	806	597	650	615	695	610	620	674	534
FTH1P1	1	2	4	1	5	4	1	1	2	2	0	2	0	0	0	4	0	1	0	0	0	4	2	1	3	1	6	4	5	3	3	0	3	3	6	2	2	0	0	0	0	1	0	0	1	3	2	0	0
RP3-423B22.5	254	330	440	441	435	354	452	299	423	527	643	429	416	407	189	165	310	299	265	254	319	84	187	118	141	262	132	156	96	77	95	76	141	157	126	550	534	580	442	753	524	499	525	417	573	533	455	581	590
DNALI1	380	402	340	319	354	286	281	152	136	169	144	129	179	159	246	266	294	259	315	253	236	103	98	161	192	209	223	245	399	300	338	335	340	356	346	379	363	279	316	395	316	197	186	200	258	181	123	211	285
GNL2	5618	5392	5056	4641	5015	5037	4884	4112	4491	4491	4734	4315	4696	4401	3082	3146	3617	3233	2897	2755	2978	2174	2227	2161	1945	2289	2775	2121	1831	1811	1974	1946	1995	2105	1928	4233	4115	4168	3595	3802	4141	4246	4167	4142	5174	4379	4189	5008	3561
RSPO1	2	6	10	6	6	7	2	0	2	5	2	1	4	1	3	4	6	2	0	0	1	8	15	5	6	4	4	7	2	4	6	3	4	1	2	7	6	9	8	7	8	5	2	1	3	6	2	6	1
C1orf109	1110	1225	1084	975	1011	987	1021	789	937	883	907	837	868	855	1259	1083	1242	1147	1022	1133	1072	860	964	814	703	832	1059	864	567	549	683	610	618	715	664	901	876	921	719	823	872	805	828	832	959	845	833	1033	1271
CDCA8	2168	2449	2166	2094	2190	2114	2024	2280	2287	2449	2425	2100	2531	2068	3064	2871	3265	3120	2738	2490	2904	1128	1198	1102	1071	1064	1899	1263	437	477	706	398	518	692	427	1976	2051	2050	1761	1812	1887	2248	2341	2257	2709	2406	2092	2620	2949
EPHA10	90	88	78	80	76	95	96	36	60	54	43	46	58	28	56	38	68	56	55	26	46	63	56	72	74	86	49	74	236	249	164	245	122	174	253	57	55	66	54	61	54	35	46	30	29	27	39	46	19
ACTN4P2	0	0	0	2	0	0	1	1	0	0	0	0	0	0	0	2	0	0	0	0	0	2	4	2	0	0	4	2	1	0	0	0	0	0	0	0	0	0	0	0	0	0	0	0	0	0	0	2	0
RP11-109P14.2	13	18	22	19	13	9	19	5	18	13	14	10	15	15	6	12	22	16	12	27	18	13	17	16	17	11	16	19	11	15	22	6	12	14	11	19	13	10	25	14	15	11	5	15	16	15	5	9	12
MANEAL	125	144	124	111	133	152	133	182	248	247	233	159	233	217	798	863	947	793	770	644	862	1470	1609	1539	1693	1760	1721	1660	2094	2052	2108	2055	1862	2163	2209	90	123	103	97	101	95	100	149	141	109	103	97	140	581
RP11-109P14.9	0	0	0	0	0	0	0	0	0	0	0	0	0	0	0	0	0	0	0	0	0	0	0	0	0	0	0	0	0	0	0	0	0	0	0	0	0	0	0	0	0	0	0	0	0	0	0	0	0
YRDC	790	839	748	714	696	721	711	781	867	798	860	753	832	749	768	704	828	851	691	618	732	762	719	714	682	690	905	678	660	615	759	701	714	751	790	661	719	668	577	601	589	647	693	718	814	654	640	772	759
C1orf122	624	811	679	742	754	683	717	633	705	814	867	637	625	609	747	740	866	981	826	749	808	611	882	742	908	880	933	771	822	865	930	801	857	860	932	594	691	641	453	552	670	609	664	551	750	623	590	636	866
MTF1	512	593	572	492	588	511	562	484	496	457	422	397	450	470	440	430	470	429	428	426	440	440	393	383	327	385	530	377	500	459	457	470	409	526	475	499	506	468	423	476	474	433	453	481	554	436	546	561	423
RP11-109P14.8	0	0	0	0	2	0	0	0	0	0	0	0	0	0	0	0	0	0	0	0	0	0	0	0	0	0	1	0	0	1	0	1	0	0	0	0	0	0	0	0	0	1	0	0	0	0	1	0	0
RP11-109P14.10	0	0	0	0	0	0	0	0	0	0	0	0	0	0	0	0	0	0	0	0	0	0	0	0	0	0	0	0	0	0	0	0	0	0	0	0	0	0	0	0	0	0	0	0	0	0	0	0	0
INPP5B	1522	1380	1289	1324	1356	1423	1283	982	1006	986	954	970	933	1101	829	757	768	705	691	680	616	396	364	465	429	534	637	565	642	658	659	680	679	730	761	1255	1200	1202	1025	1148	1162	1123	1139	1063	1275	1016	1085	1217	806
RNU6-584P	0	0	0	0	0	0	0	0	0	0	0	0	0	0	0	0	0	0	0	0	0	0	0	0	0	0	0	0	0	0	0	0	0	1	1	0	0	0	0	0	0	0	0	0	0	0	0	0	0
SF3A3	3863	4000	3338	3236	3292	3243	3102	2166	2247	2072	2323	2004	2309	2082	2380	2281	2539	2503	2145	2090	2285	1498	1486	1583	1156	1700	2109	1686	1275	1327	1444	1413	1533	1647	1542	2900	2896	2943	2505	2842	2942	2300	2371	2662	2860	2335	2410	2833	2633
RNU6-510P	0	0	1	0	1	0	2	1	2	0	5	0	2	2	0	1	1	0	2	4	0	0	2	1	3	1	2	1	0	0	0	1	2	0	0	1	2	3	3	1	0	4	0	0	1	0	0	1	1
FHL3	733	925	795	889	950	841	795	1160	1138	1208	1130	1074	1128	1052	493	419	435	414	390	406	506	303	422	263	253	266	259	264	251	290	313	287	298	318	240	843	805	773	667	661	681	1362	1414	1292	2069	1546	1284	1760	563
UTP11	1972	1951	1688	1644	1758	1699	1788	1460	1596	1508	1825	1468	1757	1529	1371	1321	1617	1350	1217	1282	1281	823	974	916	772	902	1187	968	825	884	914	868	1028	1097	962	1382	1589	1789	1324	1483	1669	1666	1553	1929	2070	1687	1700	2153	1617
POU3F1	127	158	205	181	205	216	192	95	234	285	235	231	252	151	197	144	168	218	226	187	239	639	802	482	705	705	566	662	518	493	478	402	343	533	593	213	189	156	178	172	167	264	215	194	307	286	227	262	280
RP5-884C9.2	17	18	26	20	31	16	38	14	23	11	18	17	17	33	28	9	21	9	21	18	13	10	11	15	29	25	20	17	19	17	24	33	31	9	21	19	38	17	28	27	21	18	8	15	30	16	20	31	14
RP5-884C9.3	0	0	1	1	0	1	1	3	2	1	3	0	0	0	1	0	0	0	0	0	1	2	0	1	1	0	2	0	2	0	0	1	0	1	0	1	0	0	0	0	0	0	0	0	0	0	0	2	0
MIR3659	0	0	0	0	0	0	0	0	0	1	0	0	0	1	0	0	0	0	0	0	0	0	0	0	0	2	0	0	0	0	2	0	0	1	1	1	0	0	1	0	0	0	0	0	0	0	0	0	0
LINC01343	11	6	6	8	4	10	4	6	4	7	4	5	0	1	4	5	6	5	5	3	4	4	12	1	8	0	2	3	1	1	1	1	0	3	1	10	2	2	8	7	8	4	2	0	7	3	5	1	8
RP11-329N22.2	0	0	0	0	0	0	0	0	0	1	0	0	0	0	0	0	0	0	0	0	0	0	0	0	0	0	0	0	0	2	0	0	1	0	0	0	0	1	0	0	0	0	0	0	0	3	0	0	0
RNU6-753P	0	0	0	0	0	0	0	0	0	0	0	0	0	0	0	0	0	0	0	0	0	0	0	0	0	0	0	0	0	0	0	0	0	0	0	0	0	0	0	0	0	0	0	0	0	0	0	0	0
RP11-329N22.1	0	0	1	0	2	0	0	0	0	0	0	0	0	1	0	0	0	0	0	0	0	0	4	0	0	0	0	0	0	0	2	1	0	0	0	0	0	0	2	0	0	0	0	0	0	0	0	0	0
RP11-334L9.1	2437	2757	2341	2310	2269	2281	2428	3248	3767	3644	3892	3276	3768	3423	1425	1391	1638	1565	1395	1380	1441	509	516	524	463	572	614	535	739	736	687	739	800	890	872	2539	2813	2771	2302	2404	2598	3146	3521	3597	3964	3343	3328	4113	1996
RRAGC	304	351	279	279	356	279	284	339	242	251	301	300	217	253	283	294	309	293	300	267	256	459	410	417	387	387	436	410	400	342	362	374	417	441	447	232	245	329	210	279	311	262	351	364	389	338	340	349	287
RP5-864K19.7	0	0	0	0	0	0	0	0	0	0	0	0	0	0	0	0	0	0	0	0	0	0	0	0	0	0	0	0	0	0	0	0	0	0	0	0	0	0	0	0	0	0	0	0	0	0	0	0	0
RP5-864K19.4	2	1	1	3	6	1	3	5	4	6	6	6	4	0	5	1	2	9	3	4	3	6	12	10	7	6	9	10	8	11	15	7	5	6	13	6	1	0	2	4	7	0	4	2	12	5	0	7	3
MYCBP	1056	860	845	907	813	849	753	501	530	444	587	474	496	485	424	459	525	433	421	373	385	234	220	216	171	218	275	210	183	184	205	182	214	188	170	622	666	791	619	681	889	599	618	695	750	706	704	769	628
RP5-864K19.6	0	1	0	0	0	1	1	0	0	0	0	1	0	0	0	1	0	0	2	0	0	0	1	0	2	1	0	1	0	0	0	0	1	0	0	0	0	0	0	0	0	0	0	0	0	0	1	0	0
GJA9	0	0	0	0	0	0	0	0	0	0	0	0	0	0	0	0	0	2	0	0	0	0	0	0	3	1	0	2	4	5	1	2	0	1	0	0	0	3	0	0	0	0	0	0	0	0	1	0	0
RHBDL2	14	8	10	10	6	15	7	5	4	8	4	4	0	3	1	1	1	5	3	0	5	10	18	8	9	10	14	7	0	12	19	8	7	13	9	6	7	8	12	13	16	6	8	7	6	6	10	4	4
RNU6-605P	0	0	0	0	0	0	0	0	0	0	0	0	0	0	0	1	0	0	0	0	0	0	0	0	0	0	0	0	0	0	0	1	0	0	0	0	0	0	0	0	0	0	0	0	0	0	0	0	0
EIF1P2	0	0	0	0	0	0	0	0	0	0	0	0	0	0	0	0	0	0	0	0	0	0	0	0	0	0	0	0	0	0	0	0	0	0	0	0	0	0	0	0	0	0	0	0	0	0	0	0	0
AKIRIN1	10620	10570	9676	9343	9969	9124	9310	5323	5808	5150	6067	5249	6099	5615	3928	3864	4138	4113	3726	3407	3818	4634	4900	3961	3649	3811	4305	3910	3816	3644	3684	3658	4074	3927	4004	8872	9554	9778	8210	9102	10202	6397	7280	7808	8943	7332	7386	8850	3997
NDUFS5	5263	4710	4380	4490	4680	4366	4337	4275	4808	4643	4945	3992	4436	4060	3236	3437	3925	3357	2990	2902	3299	2489	2662	2588	2248	2970	3067	2785	2028	1928	2168	1938	2595	2531	2266	4566	4191	4402	3911	4334	4340	4589	4310	4844	5542	4876	4466	5174	4355
MACF1	20410	25515	21444	18477	20810	23595	21466	35221	31280	30859	30154	28123	33162	31106	28504	26550	25116	23482	21877	21817	27517	48097	46442	33675	31622	30103	35414	33123	38036	35120	35008	33725	21640	39774	36484	22904	22456	19358	17835	21864	19645	27978	28701	26162	34136	27070	31289	36091	20956
RNU6-608P	0	0	0	0	0	0	0	0	0	2	0	0	0	0	0	0	0	0	0	0	0	0	0	0	0	0	0	0	0	0	0	0	0	0	0	0	0	0	0	0	0	0	0	0	0	0	0	0	0
RNA5SP44	0	0	0	1	1	0	0	0	0	2	0	0	0	0	0	0	0	0	0	0	0	0	2	0	0	1	0	1	0	0	0	1	0	0	0	0	0	1	0	0	0	0	0	0	0	0	2	0	0
RP11-416A14.1	0	0	0	0	0	0	0	2	0	1	0	0	0	0	0	0	0	0	0	0	0	1	0	0	0	1	0	0	1	0	0	0	3	0	1	0	0	0	0	0	0	0	1	0	0	2	0	0	0
RP11-420K8.1	1	2	1	1	1	1	1	2	1	3	0	1	2	4	3	1	2	1	3	1	2	3	2	2	2	4	1	2	7	1	2	1	0	4	1	0	0	1	0	1	0	1	1	1	1	3	5	2	1
HSPE1P8	6	3	2	2	5	2	2	3	8	3	10	5	2	5	4	5	7	2	4	2	3	3	1	3	0	1	2	5	3	5	1	1	0	8	9	6	6	2	3	5	2	5	4	3	5	5	3	3	5
BMP8A	4	15	21	11	12	9	4	5	3	8	4	4	7	5	1	2	0	0	6	0	1	8	8	3	7	4	4	2	6	9	6	21	18	17	13	12	8	15	5	10	13	8	1	5	8	3	7	3	0
OXCT2P1	46	43	42	39	61	48	51	18	27	13	13	25	20	7	3	4	9	4	14	2	7	4	1	6	2	2	4	2	2	6	3	4	2	6	2	37	47	37	45	54	41	16	21	13	11	18	12	32	2
RP11-69E11.4	13	21	6	7	5	7	11	10	15	9	18	11	18	14	24	15	13	11	7	9	9	31	27	23	47	33	19	24	36	43	41	22	32	30	34	21	12	14	11	20	9	16	23	3	16	11	5	20	17
PPIEL	4	1	3	3	2	2	4	4	3	2	1	5	3	5	4	3	2	6	2	1	2	7	4	3	3	2	0	0	1	5	4	4	4	2	2	3	4	8	1	6	0	1	1	2	6	10	0	8	3
PABPC4	8623	10315	9700	8907	9819	9395	8889	7820	8685	8724	9072	7992	9264	8049	4914	5310	5435	5436	4497	4571	5157	3295	3421	3202	3353	3168	4354	3442	2938	2908	3339	2972	3264	3434	3207	8783	8579	8720	6984	7653	8190	9618	9455	9123	11665	10320	9533	11445	6167
RP11-69E11.8	8	16	9	12	9	13	19	17	5	8	4	12	23	9	10	9	6	7	9	6	6	3	1	3	6	2	4	4	2	3	3	6	6	6	1	10	7	10	7	8	10	15	12	12	15	18	16	14	9
SNORA55	6	12	3	6	7	8	8	4	3	9	4	6	11	6	6	3	8	2	4	9	3	6	8	5	4	5	5	3	4	1	9	4	7	3	7	10	9	3	7	6	6	5	8	7	12	3	7	15	4
HEYL	199	265	201	179	229	249	198	8485	7919	8067	7730	7071	8115	6979	2564	2597	2609	2564	2294	2171	2371	849	908	834	662	781	1584	767	434	552	703	510	658	649	403	158	157	136	126	144	122	9846	10147	9222	12470	10599	9843	12275	2724
RP1-144F13.3	0	0	0	1	0	0	0	1	2	1	0	3	2	2	1	0	0	0	2	3	1	0	0	1	0	0	0	0	0	0	0	0	0	0	0	0	0	0	0	0	0	3	3	0	3	2	0	1	0
NT5C1A	2	0	2	1	2	0	2	1	2	0	0	6	2	2	0	1	3	4	1	0	0	2	8	1	0	2	2	2	0	1	0	0	0	0	1	1	2	0	2	1	2	1	1	3	6	5	2	2	1
HPCAL4	56	41	44	54	29	41	32	69	64	63	68	87	81	76	2	1	3	4	4	0	2	1	0	0	0	0	2	1	3	2	6	5	5	6	3	41	47	50	53	37	31	55	83	83	121	139	91	90	15
PPIE	1461	1464	1350	1302	1261	1402	1371	1248	1302	1227	1360	1219	1426	1221	958	966	1005	1056	926	909	862	378	311	481	439	584	667	525	590	569	674	539	629	711	672	1380	1226	1309	1195	1272	1275	1257	1224	1144	1426	1398	1359	1348	1352
RP1-144F13.4	186	169	111	181	193	151	148	151	163	159	183	121	202	138	159	135	182	151	152	132	205	77	57	88	52	112	142	112	96	70	82	84	93	94	91	154	146	158	138	137	155	147	170	139	127	114	162	147	128
RNU7-121P	0	0	0	0	0	0	0	0	0	0	0	0	0	0	0	0	0	0	0	0	0	0	0	0	0	0	0	0	0	0	0	0	0	0	0	0	0	0	0	0	0	0	0	0	0	0	0	0	0
BMP8B	30	32	38	35	48	42	25	29	32	37	21	35	46	38	28	33	17	8	25	38	40	21	32	12	11	28	29	34	32	34	26	25	22	35	15	34	43	25	43	42	38	27	24	27	40	37	16	24	45
OXCT2	63	54	53	50	92	63	58	24	36	21	22	29	27	18	2	6	10	6	13	6	11	2	0	4	2	2	2	2	3	4	8	4	2	10	9	60	66	46	61	62	48	21	30	12	19	27	10	25	2
RP1-118J21.25	3	1	3	2	2	0	4	1	3	3	0	1	1	1	1	0	0	0	0	0	0	0	0	0	0	0	0	0	0	0	0	0	0	0	0	3	2	7	4	3	4	2	2	1	6	1	2	0	0
RP1-118J21.24	2	0	0	0	0	0	0	0	0	0	0	0	0	0	0	1	0	0	0	0	0	0	0	0	0	0	0	0	0	0	1	0	0	0	0	0	0	0	0	1	0	0	0	0	0	0	0	0	0
TRIT1	1607	1249	1243	1256	1259	1337	1244	1172	1260	1118	1291	1143	1396	1176	1635	1569	1565	1590	1377	1348	1443	1175	1129	1086	884	1056	1413	1108	810	797	892	781	992	988	840	1017	1016	987	993	1047	1058	1018	1091	1200	1264	968	1117	1228	1605
MYCL	982	912	1031	872	966	974	860	7243	8588	8775	8965	7767	8841	7543	8812	8010	9314	9169	8240	7510	8691	5081	5636	5163	5743	6100	7685	6027	2725	2948	3820	2619	3598	3806	2894	940	874	908	837	836	983	6890	6803	6682	8549	7391	6436	8051	11218
RP1-118J21.5	0	1	1	3	2	0	0	17	19	26	18	16	32	16	23	10	22	17	14	12	23	10	15	25	43	23	15	24	9	14	9	12	14	14	16	1	5	5	0	0	8	21	15	18	23	25	18	19	14
MFSD2A	404	647	446	417	506	570	580	626	779	916	793	745	780	809	576	603	673	608	486	497	576	443	594	349	342	356	400	315	140	188	241	153	230	249	181	499	539	586	457	528	518	658	666	631	897	708	684	719	878
RP3-342P20.2	810	881	772	763	799	825	689	766	928	895	896	773	826	861	649	647	671	728	624	604	616	313	469	347	387	378	457	380	234	246	280	213	286	244	261	793	753	724	648	684	716	724	765	693	943	766	723	929	715
CAP1	6792	6977	6204	6052	6170	6017	5788	5690	5810	5205	5988	5173	5674	5222	4741	4637	4914	4591	4255	3910	4629	4955	5219	4452	4206	4854	5060	4567	4399	4464	4635	4208	5025	5257	4783	5798	5847	6076	5073	5375	5879	5329	5842	6240	7038	5983	5557	6753	4652
PPT1	7320	6750	5722	6174	6033	5907	5795	3692	4007	3705	3991	3389	4107	3611	2708	2463	2982	2748	2455	2352	2573	1064	875	1320	1138	1500	1755	1416	1203	1331	1240	1263	1378	1488	1391	5643	5765	6146	5124	5661	5843	4304	4654	4963	5843	4768	4571	5340	2990
RP11-115D7.3	1481	1877	1629	1645	1607	1539	1540	1218	1514	1531	1512	1246	1290	1180	722	708	798	805	750	642	708	644	906	640	692	634	698	714	576	625	657	644	716	642	619	1472	1416	1342	1130	1102	1228	1289	1347	1186	1580	1476	1321	1512	926
RLF	1996	1815	1497	1547	1601	1720	1638	1013	1050	866	1081	871	1003	1004	1002	1089	1053	969	909	925	910	796	836	798	670	791	921	765	859	840	842	764	812	1059	886	1431	1406	1526	1458	1495	1440	988	1010	1053	1258	985	1078	1276	1244
RNU6-1237P	0	0	0	0	1	0	0	0	0	0	1	0	3	0	0	0	0	0	0	3	0	0	0	0	2	0	4	1	0	0	0	0	2	3	0	0	0	0	0	0	0	0	0	2	2	0	0	0	3
TMCO2	0	0	0	2	0	0	0	0	0	0	0	0	0	0	0	0	0	0	3	0	0	3	0	1	0	0	0	0	0	0	0	0	0	1	0	0	1	0	0	0	0	0	0	0	0	0	0	0	0
RP1-39G22.7	206	144	166	164	185	180	180	144	164	172	202	191	137	142	136	146	160	134	141	132	147	86	74	144	167	135	160	138	136	207	212	148	235	218	211	161	157	162	149	157	167	168	155	189	225	207	154	194	155
ZMPSTE24	2523	2471	2037	1999	2194	2282	2304	1969	2013	1560	2140	1614	1985	1947	1955	1838	2050	1910	1725	1686	1866	2431	2224	2236	2123	2211	2513	2123	1628	1502	1711	1431	1902	2009	1636	1640	2097	2409	1709	1949	2148	1766	2155	2383	2524	1795	1968	2661	1759
RP1-39G22.4	27	31	21	16	27	20	21	22	25	20	31	19	34	22	39	24	26	15	12	14	28	10	19	24	17	24	32	18	11	21	17	15	21	25	30	11	34	22	11	13	11	17	28	31	38	29	21	35	33
COL9A2	218	215	233	242	278	256	209	193	237	305	252	264	275	244	109	149	150	142	137	89	117	36	89	31	38	48	75	68	53	43	61	50	46	58	50	284	156	192	196	167	167	224	265	216	322	293	284	337	195
RP1-228H13.1	7	6	2	3	4	5	6	4	6	5	3	6	7	4	3	2	7	2	5	1	3	5	7	7	0	2	7	5	1	2	2	1	2	2	1	7	4	3	3	4	5	2	8	4	6	6	6	5	12
SMAP2	278	341	358	229	345	331	275	439	468	458	483	383	422	395	637	603	721	626	678	577	696	666	800	733	826	764	1003	860	1221	1213	1136	1111	1086	1200	1236	280	310	366	215	267	250	303	380	400	457	341	303	423	557
RP1-228H13.2	0	0	0	0	0	0	0	0	0	1	0	0	0	0	0	0	0	0	0	0	0	0	0	0	0	0	0	0	0	0	0	0	0	0	0	0	0	0	0	0	0	0	0	0	0	0	0	0	0
ZFP69B	286	286	245	244	261	245	239	307	296	352	309	297	329	296	269	322	343	296	253	271	258	229	159	225	271	258	405	338	354	354	325	305	287	373	321	228	244	223	187	237	236	317	274	330	383	307	314	430	361
RP1-228H13.5	176	179	92	110	176	152	158	281	210	221	216	254	274	278	221	226	217	244	196	198	214	205	206	162	177	220	216	220	239	231	262	208	248	327	281	177	164	146	206	178	197	275	199	262	347	247	301	367	346
RP11-656D10.7	5	11	6	2	16	9	3	15	6	4	11	10	10	9	4	5	12	3	9	13	4	8	5	9	3	3	3	14	9	9	4	8	10	11	7	4	8	11	2	5	11	10	5	7	14	8	8	6	8
ZFP69	217	151	130	152	174	185	196	131	170	140	176	140	161	159	173	165	164	164	109	120	134	100	75	113	141	122	191	129	204	210	163	217	189	256	217	134	159	156	143	126	155	177	191	197	232	200	168	169	168
RP11-656D10.3	28	16	12	16	23	19	7	19	17	20	25	35	34	20	14	19	16	22	12	15	10	13	9	18	14	17	29	11	11	26	12	20	28	29	37	6	15	17	11	10	8	20	29	26	33	21	25	24	20
EXO5	149	235	145	162	187	195	172	165	167	167	190	188	188	193	198	167	184	185	135	154	185	189	150	214	200	240	263	202	250	230	274	243	224	246	259	124	139	165	116	140	109	179	175	205	249	153	225	287	170
RP11-656D10.5	1	2	0	2	1	1	2	1	1	1	1	1	0	2	2	2	1	1	1	1	3	1	0	2	0	1	2	1	1	1	1	1	2	3	0	0	0	0	0	1	0	1	1	0	1	0	1	1	1
RP11-656D10.6	7	3	4	1	4	7	2	4	7	0	7	7	7	4	4	7	5	4	4	3	6	3	2	3	11	1	8	4	6	5	5	6	4	9	7	0	4	3	10	6	6	5	7	2	4	3	6	2	6
ZNF684	264	202	188	227	165	189	178	219	161	161	233	174	223	213	126	141	154	111	156	157	152	64	42	78	50	97	109	75	55	76	77	90	99	89	108	203	142	230	169	155	233	189	156	188	245	213	153	228	184
RP1-63P18.2	0	0	0	0	0	0	0	0	0	1	0	0	3	0	1	0	0	0	0	0	0	0	0	0	0	0	0	0	0	0	0	0	0	0	0	0	0	0	0	0	0	0	0	0	0	0	0	0	0
GTF2F2P2	0	0	0	0	0	0	0	0	0	1	0	0	3	0	0	0	0	0	0	0	0	0	0	0	0	0	0	0	0	3	0	2	1	0	0	0	0	0	0	0	0	0	0	0	0	0	0	0	0
RIMS3	1745	1917	1902	1667	2000	2007	1668	3797	4408	4458	4284	4086	4417	3889	2356	2294	2336	2468	2020	1879	2459	5069	5832	4304	3995	3747	3013	3788	8864	9308	8090	8949	6709	8582	9866	2029	1768	1693	1618	1900	1553	3020	3098	2617	4050	3652	3169	3547	2372
RP4-739H11.3	2	1	0	1	1	2	2	2	0	1	1	1	0	2	1	0	1	2	1	2	3	0	0	2	1	2	1	1	1	2	3	6	0	1	1	2	1	2	1	4	1	4	2	1	1	1	2	0	0
NFYC-AS1	53	87	58	63	58	62	70	64	52	50	57	48	73	76	58	57	48	58	41	29	29	29	24	39	51	33	54	48	70	51	73	64	68	59	60	88	72	47	44	58	61	81	93	67	56	60	75	82	59
NFYC	887	1115	923	861	993	903	859	970	966	1017	974	900	955	912	1024	932	1141	1077	987	932	924	740	749	807	927	971	1110	865	801	738	865	779	848	981	818	947	932	938	761	822	883	829	982	956	1079	834	944	1009	946
MIR30E	0	0	0	0	2	2	0	0	0	0	0	0	0	0	0	0	0	0	0	0	0	0	0	0	0	0	0	0	0	0	0	0	0	0	0	0	0	0	0	0	0	0	0	0	0	0	0	1	0
MIR30C1	0	0	0	0	0	0	0	0	0	0	0	0	0	1	0	0	0	0	0	0	0	0	0	0	0	0	0	0	0	0	0	0	0	0	0	0	0	0	0	0	0	0	0	0	0	0	0	0	0
KCNQ4	131	146	135	138	157	182	157	43	91	94	75	98	79	70	48	34	49	54	45	37	41	33	38	12	31	25	33	24	36	38	35	23	32	44	32	174	145	123	136	114	119	62	47	20	64	70	60	58	37
RN7SL326P	0	0	0	0	0	0	0	0	0	0	0	0	0	0	0	0	0	0	0	0	0	0	5	1	0	0	0	0	0	0	0	0	0	0	2	0	0	0	0	0	0	0	0	0	0	0	0	0	1
CITED4	209	215	231	234	294	250	225	92	105	117	107	89	100	86	54	51	79	62	74	69	69	16	18	25	24	67	52	23	48	22	28	23	37	55	26	226	206	209	146	175	190	76	116	81	115	121	65	87	124
RP5-1066H13.4	0	0	0	0	0	0	0	0	0	0	0	0	0	0	0	0	0	0	0	0	0	0	0	0	0	0	0	0	0	0	0	0	0	0	0	3	0	0	0	0	0	0	0	0	0	0	0	0	0
RP11-348A7.1	110	177	116	132	108	141	137	92	116	123	142	135	124	101	124	113	124	138	100	129	104	94	118	124	83	80	121	109	66	95	126	92	92	87	110	135	117	122	99	105	126	114	121	101	155	124	103	112	91
UBE2V1P8	0	0	0	0	0	0	0	0	0	0	0	0	0	0	0	0	0	0	0	0	0	0	0	0	0	0	0	0	0	0	0	0	1	0	0	0	0	0	0	0	0	0	0	0	0	0	0	0	0
CTPS1	5419	6812	5443	5031	5293	5378	5347	4609	4936	4610	5144	4393	5062	4621	7332	6984	7867	7559	6920	6711	7186	6680	6904	6539	6011	6760	8155	6867	4835	5031	5610	4713	5317	5829	5185	4673	5079	4845	3824	4313	4650	4649	5145	5331	5859	4589	4645	6053	7578
SLFNL1-AS1	21	22	32	28	23	29	29	38	44	30	19	38	45	54	80	51	64	51	40	61	51	94	118	64	81	85	95	63	86	51	73	70	58	68	76	48	29	19	53	25	37	34	27	38	50	32	50	45	72
SLFNL1	14	26	4	17	12	17	31	31	13	28	21	25	30	32	17	28	28	35	25	41	42	65	99	51	79	59	47	57	52	57	37	64	47	60	56	33	17	18	11	17	9	16	16	18	22	18	24	31	28
SCMH1	574	652	696	581	662	610	568	916	1044	1007	965	1044	989	946	1151	1028	1182	1026	1119	1008	1018	490	560	464	428	469	576	460	638	643	663	607	549	832	677	625	591	572	478	494	531	556	631	589	683	638	525	672	1487
RPL23AP17	0	1	1	0	0	1	0	0	2	0	1	0	0	1	1	0	1	2	0	0	0	2	0	0	0	0	0	0	0	0	1	0	0	0	0	0	0	0	0	0	2	1	4	0	0	1	0	0	0
RP11-399E6.1	0	2	0	0	0	0	0	2	0	0	0	0	0	0	0	0	0	1	0	0	0	0	0	0	0	0	0	0	0	0	2	1	1	0	0	0	0	0	0	0	0	0	0	0	0	0	0	0	0
RP11-399E6.2	0	0	0	0	0	0	0	0	0	0	0	0	0	0	0	0	0	0	0	0	0	0	0	0	0	0	0	0	0	0	0	0	0	0	0	1	0	0	0	0	0	0	0	3	0	0	0	0	0
FOXO6	65	85	64	86	82	62	91	531	763	707	808	609	680	649	493	411	529	542	494	476	548	480	707	319	376	363	440	352	208	217	290	150	220	245	189	104	92	95	74	82	67	584	629	455	760	644	543	656	950
RP11-399E6.4	0	0	2	0	0	2	0	7	9	0	0	3	7	10	10	6	3	6	0	3	2	8	5	2	4	3	5	6	13	5	4	1	0	3	2	0	0	0	0	1	0	1	3	2	4	5	3	6	4
RNA5SP45	0	0	0	0	0	0	0	0	0	0	0	0	0	0	0	0	0	0	0	0	0	0	0	0	0	0	0	0	0	0	0	0	0	0	0	0	0	0	0	0	0	0	0	0	0	0	0	0	0
EDN2	0	5	2	2	16	3	6	2	2	2	2	6	2	6	1	1	1	0	0	0	0	0	2	0	0	0	2	2	0	0	1	1	0	1	0	4	2	1	3	5	10	6	8	3	7	9	0	2	1
HIVEP3	45	42	46	28	35	23	23	1525	1370	1478	1355	1292	1490	1306	1073	1066	1063	1028	1021	827	1038	455	365	437	539	502	902	619	1295	1247	1433	1279	958	1595	1434	40	31	25	16	50	11	883	849	657	936	815	770	984	956
RP11-486B10.3	0	0	0	0	0	0	0	2	1	1	0	1	0	3	4	0	0	0	0	0	0	0	0	0	0	0	0	4	1	1	2	1	2	0	3	0	0	0	0	0	0	0	0	1	0	0	0	3	0
RP11-486B10.4	0	1	2	2	2	2	4	40	51	60	27	29	37	54	7	15	6	6	6	14	7	5	0	0	0	4	6	5	11	4	7	11	4	20	6	1	6	1	0	0	4	24	44	30	50	45	44	39	3
HNRNPFP1	0	0	0	0	0	0	0	0	0	0	0	0	0	0	0	0	0	0	0	0	1	0	0	0	0	0	0	0	0	1	0	0	0	1	0	0	0	0	0	0	0	0	0	0	0	0	0	0	0
RP11-319C21.1	0	0	0	0	0	0	0	0	0	0	0	0	0	0	0	0	0	0	0	0	0	0	0	1	0	0	0	0	0	0	0	0	0	0	0	0	0	0	0	0	0	0	0	0	0	0	1	0	0
GUCA2B	0	0	0	0	0	0	0	0	0	0	0	0	0	0	0	0	0	0	0	0	0	0	0	0	0	0	0	0	0	0	1	0	0	0	0	0	1	0	0	0	0	0	0	0	0	0	0	0	0
GUCA2A	0	0	0	0	0	0	0	2	0	0	0	1	1	2	0	0	1	0	0	0	0	1	0	0	0	0	0	0	0	0	0	0	0	0	0	0	0	0	0	0	0	0	0	2	0	0	0	3	0
FOXJ3	2605	2598	2106	2152	2465	2531	2490	1725	1834	1717	1671	1683	2072	1852	1641	1580	1525	1533	1353	1411	1545	1432	1627	1299	1173	1272	1535	1342	1586	1534	1555	1515	1502	2003	1698	2150	2120	2235	2073	2193	2200	1690	1840	2045	2083	1864	2077	2178	1688
RP11-223A3.1	2	4	2	2	1	1	2	0	2	3	0	3	3	2	0	3	5	3	3	2	1	1	0	1	0	2	2	1	0	1	0	1	2	2	3	0	1	2	0	2	5	0	1	5	3	2	6	2	1
RIMKLA	1091	948	908	956	1003	1089	823	185	195	199	244	197	227	187	280	275	263	325	245	229	236	113	99	117	135	193	202	173	385	352	313	344	360	369	504	1028	900	900	890	857	873	220	200	216	263	232	221	279	337
RP11-157D18.2	6	1	3	1	2	2	0	0	0	1	0	1	3	0	0	0	0	0	0	0	0	1	0	0	2	0	0	0	0	0	0	2	3	2	0	2	1	1	1	0	3	0	0	0	2	0	1	4	0
ZMYND12	14	10	8	11	13	9	10	16	10	10	12	8	10	8	6	2	2	16	16	9	10	0	5	0	7	6	8	1	13	13	17	6	14	12	1	11	5	9	8	6	8	22	6	4	17	8	10	14	13
PPCS	706	553	583	615	612	579	561	561	605	575	687	599	600	592	543	452	576	548	462	446	455	215	157	307	292	349	388	338	391	393	402	381	440	429	441	622	516	554	548	521	529	628	491	507	731	542	542	624	647
CCDC30	28	26	20	14	17	36	16	28	21	20	27	34	14	26	37	27	36	23	25	25	18	25	16	34	32	27	42	60	79	66	64	92	75	62	88	43	27	21	13	37	43	13	23	15	37	8	30	43	22
RP11-163G10.2	0	0	0	0	0	0	0	0	0	0	0	0	0	0	0	0	0	0	0	0	0	0	0	0	0	0	0	1	2	1	1	0	0	0	0	1	0	1	0	0	0	0	0	0	0	0	0	0	0
TMSB4XP1	619	595	534	587	592	556	555	751	763	792	727	576	641	568	733	743	849	801	530	577	706	820	934	1038	837	1112	986	889	1004	920	999	923	1163	1124	1094	648	583	539	626	604	512	707	661	757	834	664	544	850	820
RNU6-536P	0	0	0	0	0	0	0	0	0	0	0	0	0	0	0	0	0	0	0	0	0	0	0	0	0	0	0	0	0	0	0	0	0	0	0	0	0	0	0	0	0	0	0	0	0	0	0	0	0
RP11-163G10.4	0	0	0	0	0	0	0	0	0	0	0	1	0	0	0	0	0	0	2	0	0	1	0	1	0	0	0	0	0	0	0	0	0	0	0	3	0	0	0	0	0	0	0	0	0	0	0	0	0
PPIH	528	523	499	484	502	515	505	370	422	385	438	400	472	367	409	363	394	366	347	346	371	209	236	163	231	237	256	248	167	194	186	169	157	185	175	475	436	428	400	414	463	385	417	426	565	408	411	515	408
RP5-994D16.3	5	7	9	6	5	4	7	3	8	9	13	3	12	4	6	6	2	4	6	5	7	10	5	5	4	3	4	9	10	5	9	17	7	9	7	2	1	8	4	4	8	1	8	3	7	15	12	5	4
YBX1	21753	21698	20261	19968	20801	19757	19483	17814	20267	19641	21954	18732	19975	18668	12613	12392	14168	14176	12989	12234	13355	8908	9402	8697	7816	9518	10800	9396	7753	8061	8410	7912	9602	9508	9317	20142	19935	21253	18473	20084	21557	19661	19982	19921	24125	21484	20718	23791	17166
CLDN19	245	275	281	302	274	294	260	65	64	88	55	55	82	70	38	27	31	40	17	30	25	20	8	17	16	8	15	14	15	8	16	4	6	6	8	330	241	269	261	275	231	49	71	45	67	95	70	86	19
P3H1	2498	2520	2409	2526	2561	2525	2313	3621	3937	4016	4149	3806	4052	3398	4009	3766	4123	3929	3420	3054	3767	3616	4588	2932	3002	2926	3165	2607	1698	1786	1904	1713	1756	1770	1755	2791	2458	2294	2150	2246	2371	2824	2934	2737	3826	3386	2867	3520	4268
C1orf50	35	32	30	52	31	38	28	44	49	45	60	32	60	56	72	61	64	60	90	48	70	90	101	85	90	80	108	86	85	113	114	102	111	130	141	32	35	49	19	23	38	49	26	42	58	38	39	30	46
RP5-994D16.12	2	1	1	0	0	1	2	1	1	2	1	1	5	0	2	2	2	2	2	1	1	5	4	0	5	2	2	3	6	3	5	6	3	4	7	1	1	4	0	0	3	1	2	1	2	4	3	1	2
RP5-994D16.9	34	52	34	26	40	29	21	34	33	28	46	32	63	25	61	57	68	68	36	60	38	92	78	83	67	75	74	81	101	96	89	106	85	123	97	33	18	29	20	31	32	27	26	32	31	35	43	40	29
RP5-994D16.11	23	26	20	22	28	28	15	34	23	32	40	19	42	31	34	39	18	36	24	28	27	51	84	43	39	45	43	35	57	58	60	52	58	40	68	34	18	19	44	33	37	27	29	25	34	32	31	21	26
SVBP	623	615	528	556	567	536	531	679	762	662	722	614	689	680	801	811	866	883	763	764	806	936	970	998	840	991	981	949	1091	1068	1144	1098	1182	1181	1141	483	520	528	543	533	547	547	525	599	691	561	532	665	822
ERMAP	151	173	136	117	163	128	133	159	176	166	180	145	169	164	189	188	194	201	166	163	173	137	140	148	174	171	152	156	176	135	154	153	126	143	151	125	149	152	115	118	153	155	158	164	181	149	119	181	171
RP11-342M1.3	16	11	16	7	25	23	20	24	25	29	36	23	28	13	21	24	29	26	19	11	16	3	4	4	0	4	10	7	6	4	4	6	10	3	5	6	21	6	19	21	16	24	30	26	33	15	29	35	28
ZNF691	418	433	353	400	425	431	390	485	538	477	516	399	503	403	363	354	354	404	311	314	346	130	175	169	190	236	258	240	178	221	209	180	207	264	239	421	350	377	383	414	348	473	456	479	537	503	491	505	411
RP11-342M1.7	228	284	267	269	282	272	244	144	148	142	163	162	173	126	23	24	24	31	22	25	15	6	11	15	15	6	7	15	8	12	8	7	13	13	8	314	287	264	241	242	247	155	175	117	263	187	154	212	33
RP11-342M1.6	89	60	45	58	54	79	60	55	63	56	58	43	58	36	51	41	46	48	40	29	32	46	43	37	49	44	53	42	39	48	55	40	38	53	49	75	57	73	53	67	58	45	66	56	56	55	48	60	43
ATP6V1E1P1	678	657	680	615	647	611	614	789	787	724	878	716	764	736	753	767	752	839	714	625	767	686	599	663	621	705	752	714	570	691	679	582	694	719	695	555	601	628	544	527	610	668	655	710	886	710	639	764	781
SLC2A1	9129	9272	9730	9178	10174	10975	8656	8839	7674	8172	8047	6968	7300	6777	1895	2068	2194	2055	1886	1619	2093	1694	2107	1458	1448	1661	1800	1522	1403	1460	1473	1484	1483	1552	1381	9127	7663	8052	7590	7595	7563	10369	10760	11520	13276	10290	10033	12795	2846
SLC2A1-AS1	192	197	123	176	167	197	143	165	162	130	121	117	149	163	34	37	30	30	37	34	28	12	14	27	37	29	22	24	28	24	42	34	28	45	36	123	97	127	156	146	103	150	183	125	201	188	184	205	46
RNU6-880P	0	3	0	3	0	1	0	0	1	2	2	0	0	1	0	0	0	0	0	0	1	0	0	0	0	1	0	0	1	0	0	0	0	2	0	0	1	0	0	0	2	3	1	0	0	1	0	3	0
RP3-393B19.1	0	3	0	0	0	0	0	0	0	0	0	0	0	0	0	0	0	0	0	0	0	0	0	0	0	0	0	0	0	0	0	0	0	0	0	0	1	1	0	0	0	0	0	0	1	0	0	0	0
FAM183A	4	10	2	11	7	5	12	12	13	19	0	10	5	13	11	9	9	8	3	2	17	2	6	2	0	2	3	1	2	5	1	1	5	1	3	6	9	4	11	10	9	7	4	7	4	6	7	9	20
EBNA1BP2	3904	4749	3799	3828	3864	3716	3916	2596	2821	2852	3102	2337	2753	2566	1618	1432	1630	1538	1291	1418	1494	866	856	946	809	1168	1374	1108	1052	1088	1169	978	1216	1151	1076	3148	2996	3048	2361	2630	3167	2433	2592	2835	3142	2684	2579	2894	1498
CFAP57	22	18	11	19	26	20	17	1410	1579	1395	1393	1450	1493	1274	443	446	446	440	396	351	421	144	119	164	136	212	256	203	224	247	241	256	247	289	308	19	11	13	7	16	15	750	700	505	767	814	637	672	572
RNA5SP46	0	0	0	0	0	2	0	0	1	1	0	1	0	0	0	0	0	0	0	0	1	1	0	0	0	0	0	0	0	0	0	0	1	2	0	0	0	0	0	0	1	0	0	0	1	1	0	0	1
TMEM125	501	619	513	609	550	520	548	122	143	173	128	158	155	179	23	6	16	12	6	8	16	13	12	6	5	10	7	10	5	8	10	9	9	3	7	646	550	569	544	522	554	279	260	277	408	313	242	363	16
C1orf210	375	432	368	401	384	356	321	116	124	94	106	83	110	106	4	6	15	6	4	3	15	6	10	4	0	4	1	1	7	5	9	2	5	4	5	395	367	365	363	339	347	153	182	196	303	230	174	225	20
TIE1	143	215	172	148	185	215	154	1303	1584	1494	1528	1108	1472	1314	2841	2771	2935	2721	2568	2472	2689	408	479	480	384	512	811	535	204	248	357	225	321	383	190	192	170	162	149	133	162	432	449	399	366	427	366	513	1680
MPL	7	4	6	3	1	1	5	11	6	11	10	15	16	7	16	17	7	12	5	3	7	2	0	7	4	8	6	2	1	9	2	4	0	4	2	5	3	14	3	3	2	6	4	11	8	3	3	13	18
RP1-92O14.3	11	11	15	10	18	15	7	15	32	15	7	14	20	9	15	5	3	7	5	2	10	1	13	2	0	4	4	3	2	2	3	2	4	3	6	7	10	19	11	17	6	7	11	11	17	23	8	11	12
CDC20	3125	4069	3623	3098	3533	3184	3297	3057	3610	3765	3675	3423	3630	2959	2363	2437	2740	2592	2391	2238	2336	754	959	713	731	855	1410	766	290	330	453	325	413	496	297	3493	3314	3040	2691	2888	2942	3054	3232	3101	3885	3294	2997	3643	2264
ELOVL1	651	806	626	669	751	627	676	612	677	673	722	621	680	571	685	650	725	659	619	582	612	533	566	534	643	568	567	540	457	500	535	414	512	589	544	773	768	745	603	745	740	576	643	616	838	599	522	744	1024
MED8	516	588	422	439	528	477	455	495	611	644	689	498	595	554	765	740	902	806	714	597	750	780	861	819	796	915	998	896	992	966	977	978	1069	1010	998	493	468	456	372	433	502	444	538	548	667	544	553	615	642
RP1-92O14.6	6	8	14	5	8	5	6	8	5	6	18	18	9	5	23	10	21	11	8	16	11	25	14	17	24	12	24	21	31	23	27	24	33	35	28	5	8	13	2	9	15	5	15	4	7	5	13	6	8
SZT2	483	867	642	543	719	665	631	1153	1233	1284	1184	1047	1399	1197	1576	1460	1491	1451	1347	1283	1530	1452	1358	1678	1962	1751	2342	1931	2032	2301	2254	2178	1387	2435	2219	686	502	615	468	528	465	943	1055	1018	1242	1012	1021	1230	1229
SZT2-AS1	0	0	3	0	0	1	1	0	0	0	0	0	0	1	1	1	0	1	0	0	1	0	0	1	2	0	0	1	1	0	0	1	0	0	0	3	0	0	0	0	0	1	0	0	2	1	0	3	3
MIR6735	0	0	0	0	0	0	0	0	0	0	0	0	0	0	0	0	0	0	0	0	0	0	0	0	0	0	0	0	0	0	0	0	0	0	0	0	0	0	0	0	0	0	0	0	0	0	0	0	0
HYI	106	189	116	117	128	142	148	165	152	175	191	111	160	148	171	147	198	192	132	180	177	119	179	151	178	166	173	140	190	175	239	201	138	164	202	128	84	120	106	112	131	154	171	177	182	158	151	199	217
HYI-AS1	0	1	2	0	1	0	0	2	0	0	0	0	0	1	2	2	2	2	1	0	1	1	8	3	2	1	3	2	3	2	2	1	2	3	3	0	0	0	1	0	3	4	1	3	0	3	1	0	0
PTPRF	10506	14778	14543	12435	14105	13720	13379	8931	10428	11173	10607	9569	10345	9355	7108	6613	7619	7217	6806	6040	7214	3090	3546	3302	3532	3664	3890	3857	6160	6316	6312	5754	4979	6884	6394	15910	15127	13397	11522	12835	12563	10972	11412	10208	13211	11177	10713	13254	9279
KDM4A	6401	7575	6872	6201	6541	6350	6198	3766	4332	4096	4212	3439	3760	3822	4472	4258	4211	3942	3554	3377	4143	5732	5748	5332	5176	5052	6141	5518	4825	4721	5159	4912	4606	5555	5258	7118	6983	6301	5658	6473	6477	3774	4189	4704	5126	3819	3929	5240	2985
KDM4A-AS1	32	28	21	22	29	33	29	35	31	32	34	43	51	42	34	30	41	39	35	31	36	49	39	45	38	31	29	51	25	24	35	36	47	42	30	49	34	32	24	26	31	17	37	24	37	30	32	53	34
ST3GAL3	282	307	247	232	256	258	257	345	363	397	385	371	332	360	447	485	535	479	477	501	458	192	229	220	337	312	439	384	342	375	365	315	335	412	409	261	189	176	209	170	190	267	224	197	323	251	221	382	540
RP11-184I16.4	4	0	0	0	0	0	0	1	3	2	0	0	0	1	0	0	0	1	1	0	0	1	0	0	0	1	0	1	1	0	1	1	1	0	0	0	0	1	0	3	0	1	0	0	1	0	3	0	0
RP11-184I16.3	0	1	1	0	1	3	0	2	3	1	1	0	2	1	2	3	4	0	0	3	0	0	0	2	0	2	3	0	2	1	2	5	0	1	4	2	0	0	0	0	4	1	2	1	0	2	6	2	0
MIR6079	1	1	1	0	3	0	0	0	0	0	0	0	0	0	0	0	0	0	0	1	0	0	0	0	2	0	0	0	0	0	0	0	0	0	0	0	0	0	0	0	0	0	0	0	0	0	0	0	0
SHMT1P1	190	187	158	188	135	182	182	127	128	147	152	119	179	92	125	113	102	111	119	95	134	23	25	23	15	36	39	32	25	30	34	25	24	32	18	128	116	146	138	148	159	147	135	143	134	150	134	173	178
ARTN	286	296	335	352	357	257	299	85	95	87	93	77	109	104	10	11	16	8	10	13	7	11	25	7	4	9	8	9	6	8	3	12	5	2	7	366	337	311	287	348	309	155	174	143	253	186	180	199	19
RP11-7O11.3	6	6	3	6	5	5	3	3	0	7	9	2	5	6	6	3	16	2	3	2	7	4	2	5	13	4	11	3	17	13	22	14	10	14	17	4	0	1	3	4	7	0	2	1	5	11	7	3	3
IPO13	874	1248	1235	944	1067	909	1020	1297	1422	1565	1385	1219	1298	1285	2027	1955	1858	2025	1683	1646	1720	2300	2692	2285	2730	2401	2603	2390	2237	2330	2419	2247	2149	2312	2302	1105	1084	1044	769	866	939	1135	1170	1169	1410	994	1013	1425	1672
DPH2	1673	2429	2134	1964	2113	1932	2042	1472	1928	1832	1850	1527	1773	1592	1494	1345	1742	1566	1268	1301	1454	1035	1200	1055	1150	1174	1562	1150	868	935	1044	913	910	1067	996	1989	2114	1941	1391	1624	1790	1346	1570	1568	1662	1370	1276	1815	1393
ATP6V0B	2166	2528	2253	2221	2212	2190	2083	2457	2894	2700	2572	2261	2627	2391	3212	3101	3445	3486	3128	2866	3236	3567	4712	3467	3968	4134	4338	3503	3213	3671	3773	3439	3740	3681	3737	2614	2318	2151	1796	2057	2358	2107	2184	2115	2463	2080	1869	2412	3295
B4GALT2	1709	2022	1880	1837	2121	1796	1713	1222	1372	1437	1416	1241	1365	1213	917	885	982	1055	954	842	912	555	608	643	831	781	964	825	1170	1209	1283	1164	1069	1134	1314	1975	1914	1766	1433	1582	1766	1124	1344	1076	1612	1317	1066	1449	1185
CCDC24	320	352	281	396	367	345	351	132	157	153	139	123	116	102	112	112	117	88	125	59	94	33	31	49	60	62	56	54	120	115	133	120	94	99	128	365	286	293	277	266	271	200	177	186	246	218	141	224	92
SLC6A9	444	635	655	554	601	631	710	845	816	825	852	711	773	822	226	186	262	218	181	145	211	116	206	123	110	81	119	91	276	293	329	264	252	257	262	753	781	721	550	660	541	1025	1147	1037	1388	1081	1174	1447	293
RP5-1198O20.4	14	28	18	19	20	15	13	12	16	16	16	16	24	8	11	6	3	8	14	5	13	7	3	0	3	2	6	2	11	10	4	11	11	4	3	11	14	14	11	24	11	18	15	15	13	21	21	22	17
RP5-1198O20.5	0	0	0	0	0	0	0	0	0	0	0	0	0	0	0	0	0	0	0	0	0	0	0	0	0	0	0	0	0	0	0	0	0	0	0	0	0	0	6	0	0	0	0	0	0	0	0	0	0
KRT8P47	0	0	0	0	0	0	0	0	0	0	0	0	0	0	0	0	0	0	0	0	0	0	0	0	0	0	0	0	0	0	0	0	0	0	0	0	0	0	0	0	0	0	0	0	0	0	0	0	0
RN7SL479P	0	0	0	0	0	0	0	1	0	1	0	0	0	0	0	0	0	0	0	0	0	0	0	0	0	0	0	1	0	0	0	0	0	1	0	0	0	0	0	0	0	0	0	0	0	0	0	0	0
KLF17	7	16	7	9	5	16	14	27	26	28	26	19	22	13	0	2	0	2	4	2	3	1	0	1	0	1	0	0	4	4	1	3	1	0	0	6	3	1	4	4	8	15	2	7	5	12	14	4	5
RP11-570P14.1	1991	1806	1410	1517	1447	1426	1446	1152	1273	1112	1186	931	1142	1055	1127	1093	1138	990	907	794	976	636	541	570	486	513	792	503	385	437	471	453	494	532	443	1299	1377	1250	1208	1365	1482	1164	1208	1466	1492	1277	1116	1410	1414
KLF18	29	66	56	27	43	39	36	76	57	76	76	50	39	67	40	59	46	47	22	30	41	71	39	51	43	60	85	51	44	43	57	45	44	60	33	27	22	27	24	17	27	33	32	26	40	21	27	41	23
RP4-675G8.3	0	2	0	0	0	0	0	0	0	0	0	0	0	0	0	0	0	0	0	0	0	0	0	0	0	0	0	0	0	0	0	0	0	0	0	0	0	0	0	0	0	0	0	0	0	0	0	0	0
OOSP1P1	0	0	0	0	0	0	0	0	0	0	0	0	0	0	0	0	0	0	0	0	0	0	0	0	0	0	0	0	0	0	0	0	0	0	0	0	0	0	0	0	0	0	0	0	0	0	0	0	0
RP5-891H21.1	0	0	0	0	0	4	0	0	0	0	0	0	0	0	0	0	0	0	0	0	0	0	0	0	0	0	0	0	0	0	0	0	0	0	0	0	0	0	0	0	0	0	0	0	0	0	0	0	0
RP5-891H21.5	3	4	1	0	4	11	4	1	10	4	4	8	5	6	2	1	4	11	11	10	8	3	12	2	0	2	0	0	0	1	1	1	0	0	0	5	6	6	8	0	4	9	2	6	9	0	3	7	2
DMAP1	1356	2001	1489	1391	1482	1544	1600	1633	1822	1995	1846	1641	1976	1798	1904	1757	1991	1879	1576	1525	1736	1639	1985	1785	1905	2059	2285	1909	2046	2010	2043	1951	2038	2149	2147	1500	1513	1445	1132	1297	1352	1515	1649	1691	1984	1643	1548	2093	1812
ERI3	1797	2205	1913	2011	1957	1718	1816	1080	1332	1418	1337	1141	1265	1102	931	979	1071	1254	1008	1013	979	597	668	621	591	721	891	706	767	733	771	752	771	830	734	2066	2002	1882	1620	1620	1686	1580	1519	1424	1917	1600	1339	1626	1242
ERI3-IT1	2	7	0	0	2	5	7	2	2	4	4	0	5	7	3	3	2	9	8	7	6	2	0	2	10	7	5	6	3	13	3	3	3	7	5	8	2	5	6	5	0	6	1	1	3	1	6	4	0
RNU6-369P	0	0	0	0	0	0	0	0	0	0	0	0	0	0	0	0	0	0	0	0	0	0	0	0	0	0	0	0	0	0	0	0	0	0	0	0	0	0	0	0	0	0	0	0	0	0	0	0	0
RNF220	2932	3687	3331	3232	3502	3149	3096	2070	2132	2393	2257	2058	2205	2013	2487	2210	2536	2413	2206	2161	2453	2352	2964	2233	2300	2550	2586	2235	2309	2462	2517	2221	2370	2524	2597	3479	3529	3012	2624	2879	3090	2161	2301	2175	2780	2364	2229	2532	2648
MIR5584	0	0	0	0	0	0	0	0	0	0	0	0	0	0	1	0	0	0	0	0	0	0	0	0	0	3	0	1	0	0	0	1	0	2	0	0	0	0	0	0	0	0	0	0	0	0	0	0	0
TMEM53	186	180	193	187	199	201	172	184	250	223	295	176	257	228	210	247	226	246	284	200	236	88	105	137	135	141	151	116	166	155	170	149	142	119	144	160	183	161	122	155	175	138	207	170	242	191	157	184	244
C1orf228	17	8	9	7	3	7	17	15	18	16	13	20	10	13	29	36	38	18	29	35	29	24	24	36	43	29	37	31	71	68	85	81	74	67	65	13	3	14	9	6	2	18	24	14	17	17	9	15	41
RNU5F-1	0	0	0	0	1	0	0	0	1	0	0	0	0	0	1	0	0	1	0	0	0	0	0	0	0	0	0	0	0	0	1	1	2	1	0	0	0	0	0	0	0	0	0	1	1	1	0	0	4
RNU5D-1	1	0	0	1	0	0	0	0	0	0	0	0	0	0	0	0	0	0	0	0	0	0	0	0	0	0	0	0	0	0	0	0	0	0	0	0	0	0	0	0	0	0	0	0	0	0	0	0	0
KIF2C	4420	4818	4159	4109	4209	4105	3906	3470	3764	3807	3637	3641	3917	3089	4225	3845	4592	4611	4085	3669	4063	1044	1415	1159	990	1339	2064	1349	432	490	645	418	599	766	442	3996	3619	3510	3492	3716	3601	3222	3234	3118	3880	3674	3326	3893	5210
RP11-269F19.2	11	14	14	10	14	9	19	7	19	6	8	15	8	14	18	16	19	26	17	10	8	4	2	4	6	5	10	10	3	6	4	5	3	3	3	13	9	10	13	9	11	6	10	11	11	9	12	12	12
RPS8	16712	15975	14764	15325	14963	14113	13766	13446	16137	15949	17101	14363	15192	14071	10999	10613	12457	12252	10786	10605	11077	5862	7445	5836	6037	7247	7470	6666	4667	4938	5546	4851	5787	5630	5010	15346	14328	15305	13527	14066	15802	13785	13783	13257	17379	14882	13865	16023	14282
SNORD55	0	0	0	0	0	0	0	0	0	0	0	0	0	0	0	0	0	0	0	0	0	0	0	0	0	0	0	0	0	0	0	0	0	0	0	0	0	0	0	0	0	0	0	0	0	0	0	0	0
SNORD38A	17	22	11	11	7	15	9	9	10	10	8	6	6	10	8	6	15	7	7	11	10	6	2	4	6	6	13	6	5	8	7	9	12	7	7	16	12	14	7	11	16	10	7	7	7	1	6	4	12
RPS15AP11	713	669	563	604	570	533	532	571	649	611	655	568	621	603	495	440	522	473	460	413	430	236	277	250	219	264	281	259	163	185	211	184	231	220	207	586	547	591	499	534	624	572	579	539	705	605	612	680	566
BEST4	38	62	49	48	50	51	33	12	22	19	19	11	23	12	13	14	8	18	13	7	8	26	16	9	27	30	32	25	24	29	35	37	22	23	40	61	35	32	35	61	55	6	1	7	22	31	21	15	12
PLK3	329	349	348	269	389	320	333	620	604	672	687	556	638	609	1477	1489	1496	1501	1403	1275	1540	1708	2023	1680	1785	1998	2442	2044	1584	1704	2155	1537	1755	2099	1919	283	311	289	238	253	279	401	379	414	445	412	303	428	1632
TCTEX1D4	2	5	1	1	1	1	3	3	2	0	2	1	4	0	9	6	5	3	8	5	8	29	15	13	33	14	26	30	15	8	10	9	10	12	12	3	1	0	2	3	0	3	2	1	2	0	0	1	2
BTBD19	24	40	18	29	33	32	33	25	20	30	19	31	33	36	125	96	97	98	78	84	82	165	276	198	236	229	290	184	175	154	175	179	138	166	127	21	18	12	9	15	23	30	23	33	31	36	48	34	50
PTCH2	69	88	78	69	80	83	82	1015	1502	1508	1230	1260	1699	1350	1594	1454	1579	1511	1416	1454	1229	1449	1698	1287	1538	1318	1284	1255	1120	1108	1121	976	873	1134	1030	68	78	75	46	52	55	929	1053	895	1080	996	829	1204	1781
RNU5E-6P	0	0	0	0	0	0	0	0	0	0	0	0	0	0	0	0	0	0	0	0	0	0	0	0	0	0	0	0	0	0	0	0	0	0	0	0	0	0	0	0	0	0	0	0	0	0	0	0	0
RP5-882O7.1	8	8	7	10	10	11	8	11	10	11	14	10	9	9	9	8	16	9	7	3	14	10	13	4	18	8	9	8	13	3	12	12	5	12	7	18	11	6	8	13	7	13	5	10	12	7	9	14	17
EIF2B3	1522	1452	1222	1382	1195	1290	1385	2229	2401	2211	2690	2345	2413	2344	2746	2631	3107	2880	2448	2468	2506	1731	1663	1711	1419	1781	2066	1779	1380	1534	1561	1488	1687	1794	1638	1199	1077	1068	1056	1113	1256	1481	1392	1363	1805	1594	1339	1765	2860
RNA5SP47	0	0	0	1	0	0	0	0	1	0	0	0	0	0	0	0	1	0	0	0	2	2	0	0	0	2	0	0	0	0	0	0	1	0	0	0	0	0	0	0	0	0	0	1	0	0	1	3	3
CCNB1IP1P1	156	156	149	116	113	116	91	84	105	102	95	113	130	93	135	112	139	130	127	104	121	69	78	74	68	45	65	43	38	64	63	65	99	43	58	165	137	118	133	103	128	84	93	87	100	84	77	137	111
RP5-882O7.4	10	10	3	4	5	4	6	13	5	7	5	5	8	6	3	4	1	3	4	6	6	3	6	4	5	4	4	2	4	2	3	1	2	2	0	6	7	5	3	3	5	4	10	2	7	8	5	2	2
MRPS17P1	7	6	11	6	10	8	5	2	1	6	5	8	5	8	4	4	1	5	2	2	0	1	4	3	13	7	4	2	3	5	0	3	4	2	6	5	4	9	8	3	5	7	3	2	5	2	3	5	2
HECTD3	1919	2543	2204	2017	2167	2247	1980	4225	4914	4838	4939	4107	4887	4136	5153	4664	5171	5093	4533	4132	4695	4786	5805	4935	5174	4998	5383	4911	4614	4670	4962	4429	4396	5042	4667	2224	2089	1833	1600	1660	1783	3132	3034	3116	3556	3119	3096	3459	4559
UROD	3420	3638	3012	3253	3331	3100	3155	3329	3696	3638	3841	3355	3475	3193	3278	3238	3453	3433	2885	2814	3100	2135	2285	2222	2400	2536	2910	2547	1847	2077	2194	1953	2078	2264	1976	2894	2543	2684	2123	2345	2564	2846	2923	2851	3508	2953	2846	3353	3262
ZSWIM5	192	182	191	180	140	180	141	135	149	146	158	137	171	159	375	384	417	407	304	341	403	1221	1501	1185	1162	1188	805	1105	1774	1799	1333	1650	1375	1490	1897	187	180	177	168	161	186	135	158	200	201	175	121	236	287
OSTCP5	409	412	327	343	322	330	316	314	392	355	371	265	369	320	237	217	290	271	194	235	232	95	138	101	118	127	131	95	80	91	91	74	95	89	91	318	394	368	288	347	420	372	340	357	461	395	349	415	310
LINC01144	6	12	5	18	11	16	17	3	9	3	18	5	5	2	18	9	15	15	12	11	8	5	2	8	13	12	20	12	15	15	11	7	19	27	19	13	7	16	6	11	10	10	13	4	15	12	11	23	19
HPDL	568	922	764	655	614	578	757	276	331	352	305	272	312	282	240	172	215	234	208	178	222	75	71	94	116	107	114	83	91	92	97	77	86	111	85	729	708	670	463	555	656	328	316	292	390	299	278	361	254
MUTYH	1189	1319	1179	1241	1320	1136	1101	688	707	849	777	617	819	688	830	753	922	785	699	772	711	298	348	374	466	500	572	472	421	445	481	478	399	438	453	1117	1056	1036	924	1014	1036	910	1090	965	1175	975	884	1273	843
TOE1	412	617	434	394	392	439	484	532	536	502	598	481	519	534	622	579	610	534	528	506	464	213	231	258	289	290	417	335	228	261	240	238	315	298	283	389	484	483	304	390	377	389	397	521	563	450	403	575	605
TESK2	632	602	569	591	555	590	518	544	604	598	627	583	675	594	245	222	258	267	262	239	269	196	242	173	166	162	141	159	159	186	138	178	159	167	171	693	639	613	593	668	707	612	575	503	758	663	576	617	391
RP11-291L19.1	16	12	9	4	11	9	12	8	5	11	6	9	5	6	2	2	1	6	0	5	3	1	1	0	0	0	5	1	0	0	0	2	1	0	3	8	2	5	2	4	11	7	2	3	8	8	6	3	1
CCDC163P	111	110	101	97	102	110	109	139	180	176	187	140	170	138	245	213	229	193	201	137	184	226	292	208	316	257	190	229	244	270	225	225	236	209	240	77	80	101	84	100	98	142	123	135	173	169	157	139	180
MMACHC	371	426	299	353	362	369	369	377	431	407	463	307	479	405	343	356	340	392	351	318	333	230	231	294	287	251	300	278	221	178	258	202	246	255	224	361	298	268	261	261	308	376	361	424	502	426	399	506	290
PRDX1	12853	12143	10215	10488	10453	9773	9755	11625	11996	10501	12363	10495	11442	10637	11367	11266	11206	10955	9493	8751	10389	13327	13940	11642	9668	11391	11284	10715	9313	9982	9721	9740	11294	11109	10357	9769	9852	9948	9316	9793	10395	9664	9660	10548	12527	10173	10072	11030	10600
HMGB1P48	0	0	0	0	0	0	0	0	2	0	1	0	0	0	0	0	0	0	0	0	0	0	0	0	0	0	0	0	1	0	0	0	0	1	0	0	0	0	0	0	2	1	1	0	0	0	0	0	0
AKR1A1	5635	5763	5321	5259	5435	5325	5064	4287	5134	5078	5113	4528	4788	4335	4087	3992	4389	4163	3690	3632	3774	2310	2563	2480	2478	2749	3180	2675	2149	2554	2576	2315	2564	2802	2448	5817	5346	5247	4625	5146	5377	4886	5101	4547	6248	5404	4689	5461	5431
AL355480.3	0	1	0	0	0	0	0	0	1	1	0	0	0	0	1	1	0	1	1	0	1	0	1	1	0	0	1	0	0	0	1	1	0	0	0	0	0	1	0	1	1	0	0	0	1	1	0	0	1
AL355480.1	3	1	1	0	4	2	0	2	0	2	3	0	2	3	2	6	7	3	0	4	1	1	11	3	0	1	3	3	2	0	1	2	3	0	0	6	1	1	0	2	0	0	2	1	0	1	0	1	1
NASP	27711	27428	22712	23437	23576	23617	22865	15261	16233	15689	16328	14181	16791	15224	13783	13586	14475	13527	11704	12140	12664	5483	5326	5096	4225	5088	8032	5561	3877	4081	4406	3895	4191	4949	3970	23568	23854	22639	19812	22884	22841	19521	20408	20402	24402	20346	20531	24517	16682
AL355480.2	0	0	0	0	0	0	0	0	0	1	0	0	0	0	0	0	0	0	0	0	0	0	0	0	0	0	0	0	0	0	0	0	0	0	0	0	0	0	0	0	0	0	1	0	0	1	0	0	0
AL355480.4	3	6	3	3	2	3	2	3	2	2	2	2	3	3	1	2	2	2	2	2	2	1	1	1	0	1	2	1	1	1	1	0	1	0	1	3	2	5	4	3	3	4	3	3	4	3	3	3	3
CCDC17	39	35	34	24	31	39	37	24	10	37	17	36	35	31	40	36	32	40	23	37	47	68	59	62	72	64	84	59	51	72	77	57	57	90	79	57	53	60	44	44	72	42	65	48	67	49	46	62	32
GPBP1L1	5295	5277	4592	4514	4895	4828	4601	3989	4220	4016	4524	3805	4230	4085	4041	3810	4416	4067	3575	3267	3810	4156	4280	3436	3123	3312	3772	3367	2394	2402	2553	2337	2661	2833	2517	4688	4576	4585	4231	4761	4895	4060	4333	4287	5065	4457	4216	5153	4080
RPS15AP10	9	22	2	6	8	7	8	9	6	2	4	6	14	9	7	14	12	21	10	18	2	16	4	9	17	10	9	17	13	11	19	11	18	36	15	8	7	4	8	11	15	13	13	10	12	18	15	6	5
RP11-767N6.2	10	17	9	19	24	23	7	15	13	14	15	11	19	36	34	17	18	24	11	16	14	30	65	33	31	22	26	32	29	33	30	21	11	37	35	25	13	16	20	20	21	21	15	15	24	21	15	27	13
TMEM69	1287	1289	1142	1220	1223	1113	1144	882	891	843	965	887	906	847	750	666	761	771	604	636	719	410	442	520	422	519	600	484	444	465	499	454	447	436	467	929	960	1003	875	943	1051	804	902	928	1186	941	939	1041	627
IPP	274	218	188	216	201	194	162	431	362	412	437	417	490	401	678	705	681	781	618	615	636	339	299	404	360	481	497	509	421	455	408	388	505	564	465	172	171	163	154	192	170	407	308	352	378	314	358	341	609
RP11-767N6.7	15	8	15	13	10	11	17	21	47	21	37	33	27	30	54	52	63	58	51	49	57	36	27	23	40	53	43	53	53	37	39	30	39	53	38	10	17	18	6	9	15	10	21	27	24	17	29	31	53
RP11-630I5.1	6	10	10	11	8	5	6	5	11	6	7	8	7	4	8	6	11	9	10	7	7	9	6	5	5	7	7	4	2	2	4	3	1	2	7	5	5	5	5	10	6	8	9	11	7	9	11	10	5
MAST2	1664	2331	1996	1968	2118	2123	1921	3485	3583	3785	3706	3316	3874	3307	5546	5136	5693	5558	4943	4632	5324	4553	5485	3992	3978	4165	4717	4169	4838	4720	5182	4534	3641	5246	4805	2150	2175	1790	1681	1824	1765	2578	2475	2451	3059	2709	2376	3032	6174
TMA16P2	279	265	267	247	214	236	203	205	203	238	228	192	191	191	185	176	233	163	140	145	159	61	90	74	80	106	84	78	61	65	64	50	55	82	46	213	208	213	185	179	194	184	209	202	220	216	231	252	202
RP4-533D7.4	0	2	0	0	0	0	0	0	0	2	2	0	3	2	2	4	1	6	4	1	2	9	15	9	9	18	13	7	5	5	5	5	7	12	10	0	0	0	0	0	0	2	0	0	3	1	2	4	1
RP4-533D7.3	0	0	0	0	0	0	0	0	0	0	0	0	0	0	1	0	0	0	0	0	0	3	11	2	8	2	2	2	1	4	0	0	2	1	2	0	0	0	0	0	0	0	0	1	0	0	0	0	0
RP4-533D7.5	0	0	1	0	0	4	7	2	1	2	2	0	3	4	3	0	0	4	0	2	6	0	5	0	3	0	0	0	0	3	0	3	0	0	4	0	0	0	0	0	0	1	1	2	1	0	1	8	0
TSPAN1	3	5	0	0	1	3	0	5	0	0	0	0	5	0	3	0	4	6	10	0	0	15	1	7	4	8	4	5	13	22	17	15	24	25	16	3	3	6	4	0	2	0	2	1	1	0	1	3	0
RP11-322N21.2	0	0	0	0	0	0	0	0	0	0	0	0	0	0	0	0	0	0	0	0	0	0	0	0	0	0	0	0	0	0	0	0	0	0	0	0	0	0	0	0	0	0	0	0	0	0	0	0	0
POMGNT1	1441	1646	1507	1468	1489	1646	1331	1561	1681	1772	1760	1603	1733	1629	1882	1695	1999	1936	1614	1574	1815	1152	1146	1229	1321	1325	1623	1423	1718	1893	1944	1665	1763	1968	1849	1576	1377	1419	1254	1201	1299	1433	1627	1592	1884	1561	1539	1686	1833
LURAP1	49	55	56	23	53	33	37	45	44	63	47	43	34	26	9	12	12	20	4	12	11	3	3	3	0	2	1	4	2	5	4	6	4	7	20	34	49	40	37	42	52	25	37	48	58	46	67	33	16
RAD54L	1908	2307	2006	1840	1937	2039	1992	1374	1589	1485	1659	1482	1725	1363	1622	1509	1520	1622	1408	1313	1496	226	195	268	248	311	515	319	94	155	206	114	175	170	108	1992	1819	1666	1574	1688	1822	1534	1609	1611	2075	1706	1668	1897	2413
LRRC41	1905	2457	2193	1954	2301	2008	2050	2363	2589	2802	2621	2214	2621	2296	3185	3217	3342	3382	3074	2821	3252	3648	4286	3531	4020	3991	4130	3598	3187	3300	3485	3135	3136	3605	3359	2305	2242	1940	1640	1710	1905	1988	2273	1982	2712	2309	1944	2408	2759
UQCRH	4260	4133	3825	3914	3901	3533	3725	3307	3619	3420	3910	3393	3641	3455	2816	2635	2960	2873	2422	2524	2646	1473	1806	1531	1426	1936	1755	1554	1288	1252	1288	1119	1433	1519	1439	3701	3669	3789	3250	3414	4038	3167	3304	3198	3986	3558	3340	3821	3168
NSUN4	768	894	729	705	760	727	761	753	687	735	749	741	820	700	735	732	768	741	717	671	718	587	630	619	747	682	875	722	785	775	844	814	746	912	854	754	636	781	669	689	709	679	675	720	854	735	676	881	759
RP4-603I14.3	1	3	0	0	0	0	0	0	1	7	1	0	0	3	3	0	0	0	1	1	0	1	0	0	0	1	1	4	2	0	0	1	1	3	1	0	1	1	0	3	1	1	1	0	0	2	0	0	0
FAAH	233	352	318	277	336	345	301	121	166	160	140	118	177	155	69	73	84	74	80	55	74	33	42	32	45	38	56	46	36	38	65	44	53	44	44	236	297	293	197	231	228	186	157	204	229	186	181	213	97
FAAHP1	14	18	13	10	12	18	14	8	16	4	2	6	1	23	0	1	3	2	0	1	0	2	0	0	0	0	1	0	0	2	1	0	1	0	1	14	7	10	21	21	23	1	4	6	14	10	11	12	5
LINC01398	6	2	1	2	1	1	1	0	1	0	0	2	6	0	0	0	0	0	0	0	0	0	0	0	0	0	0	0	0	0	0	0	0	0	0	0	1	0	0	3	0	0	0	1	6	2	0	0	0
DMBX1	8	10	6	3	11	5	15	37	23	20	47	31	34	44	1	1	5	0	1	0	1	2	0	1	4	0	0	3	4	1	0	3	1	0	0	7	8	16	4	9	11	16	43	35	39	30	32	32	15
RP11-49P4.7	1	1	0	0	0	0	0	0	0	1	1	0	0	0	0	0	0	0	0	0	0	0	0	0	0	0	0	0	0	0	0	0	0	0	0	0	0	0	0	0	1	0	0	0	0	0	0	0	0
MKNK1-AS1	8	12	4	12	6	5	9	10	6	9	5	7	8	12	17	7	22	10	8	15	11	13	24	18	10	19	26	21	23	27	27	30	21	29	15	3	5	7	9	4	3	6	5	3	5	5	8	9	9
KNCN	1	0	0	0	0	0	0	0	0	0	2	0	0	0	0	0	0	0	0	0	0	0	0	0	0	0	0	0	0	2	0	0	1	1	0	0	0	0	0	1	0	0	0	0	0	0	0	0	0
MKNK1	564	511	477	507	511	510	520	502	540	518	503	465	585	508	722	684	723	706	629	657	622	777	979	817	696	905	915	820	1027	1005	1014	972	957	1103	1066	492	435	505	408	381	518	381	424	398	536	445	396	462	664
MOB3C	148	184	144	147	134	111	133	82	77	93	92	53	85	69	97	78	62	64	70	78	88	57	29	76	81	53	66	61	71	65	84	89	70	84	48	164	141	148	152	149	134	65	92	57	92	85	81	97	47
ATPAF1	2426	2416	2184	2044	2272	2189	2258	1654	2141	1878	2236	1965	2173	2007	2141	2116	2249	2256	2123	2111	2152	1181	1139	1248	1248	1448	1697	1496	1551	1678	1558	1582	1677	1959	1791	1939	1939	2037	1783	1891	2045	1939	1950	2002	2261	1970	1965	2342	2399
NENFP1	0	0	1	2	0	0	0	0	0	0	0	1	0	0	1	0	0	0	5	1	0	1	0	0	0	2	0	5	0	0	3	0	1	5	1	2	0	0	0	0	0	0	0	0	1	0	0	1	0
TEX38	0	1	0	2	2	1	1	1	3	1	3	1	0	3	2	0	1	0	0	0	3	2	5	1	0	4	5	1	1	4	2	4	2	4	3	3	0	0	0	1	0	0	0	0	1	1	0	1	0
EFCAB14-AS1	3	1	2	3	6	5	8	4	4	4	1	2	6	4	4	2	2	4	8	2	2	5	5	1	1	6	3	3	5	4	7	7	4	9	3	4	2	4	3	4	5	4	6	1	5	10	1	4	0
EFCAB14	2521	2390	2072	2109	2193	2208	2124	1667	1755	1608	1821	1553	1918	1711	1406	1288	1254	1202	1152	1152	1188	700	721	701	750	821	986	960	873	810	937	820	861	1029	1021	2545	2321	2377	2146	2422	2330	2031	2025	2184	2423	1969	2105	2658	1674
RP11-8J9.5	23	18	13	31	17	9	11	12	22	20	18	24	32	25	35	38	60	20	37	26	23	14	27	11	5	18	25	23	17	14	22	19	23	21	28	19	18	20	25	19	12	20	15	35	28	20	15	21	53
CYP4B1	0	0	1	3	5	3	4	0	1	0	0	0	0	0	0	0	0	0	0	0	0	0	0	0	0	0	0	0	0	0	0	0	0	0	0	0	2	0	0	0	0	4	1	0	0	1	2	0	0
CYP4Z2P	0	0	0	6	0	0	0	0	0	4	0	0	0	0	0	0	1	0	0	0	0	0	2	0	0	0	2	0	0	0	0	0	0	0	0	0	0	0	0	0	0	0	0	0	0	1	0	0	0
RP11-346M5.1	1	1	0	1	2	2	0	0	0	0	0	0	0	0	0	0	0	0	3	2	0	1	1	0	0	0	1	2	1	1	2	0	2	1	0	0	1	0	0	0	0	0	1	0	1	1	0	0	0
CYP4A11	0	1	5	0	0	1	0	1	1	5	1	0	1	6	0	0	0	0	4	2	0	2	6	0	0	0	4	5	3	4	8	9	16	15	7	0	5	0	0	0	0	0	2	2	4	0	0	4	0
CYP4A26P	0	0	0	0	0	0	0	0	0	0	0	0	0	0	0	0	0	0	0	0	0	0	0	0	0	0	0	0	0	0	0	0	0	0	0	0	0	0	0	0	0	0	0	0	0	0	0	0	0
CYP4A43P	0	0	0	0	0	0	0	0	0	0	0	0	0	0	0	0	0	0	0	0	0	0	0	0	0	0	0	0	0	0	0	0	0	0	0	0	0	0	0	0	0	0	0	0	0	0	0	0	0
CYP4A27P	0	0	0	0	0	0	0	0	0	0	0	0	0	0	0	0	0	0	0	0	0	0	0	0	0	1	0	0	0	0	0	0	0	0	0	0	0	0	0	0	0	0	0	0	0	0	0	0	0
CYP4A44P	0	0	0	0	0	0	0	0	0	0	0	0	0	0	0	0	0	0	0	0	0	0	0	0	0	0	0	0	0	0	1	0	0	0	0	0	0	0	0	0	0	0	0	0	0	0	0	0	0
CYP4X1	98	106	71	121	106	71	107	62	47	51	82	86	62	50	32	9	14	24	12	13	15	7	4	28	13	14	25	23	14	43	29	25	19	20	43	58	67	86	100	95	66	81	59	70	82	71	65	92	11
CYP4Z1	0	0	0	0	0	1	2	1	0	0	0	3	0	3	1	2	1	0	0	1	0	0	2	1	0	4	1	2	0	2	0	0	0	3	2	0	2	0	2	0	2	1	0	2	2	1	1	1	1
RP11-184J23.2	2	1	0	0	2	2	0	0	0	0	0	2	0	0	0	0	0	0	3	2	0	0	1	0	0	0	1	0	1	1	1	2	2	2	0	0	0	0	0	0	0	0	1	0	1	1	0	0	0
CYP4A22-AS1	7	15	12	11	11	12	7	9	5	20	10	4	11	7	16	13	7	12	7	16	11	9	0	4	0	17	6	13	2	3	2	4	6	8	4	8	6	10	17	4	9	21	15	16	29	10	9	6	19
CYP4A22	0	1	4	0	0	1	0	1	0	0	1	5	0	0	2	2	0	0	0	2	0	1	0	0	0	2	2	2	2	4	2	1	7	2	1	1	0	1	1	2	0	3	1	0	0	0	0	1	0
MTND1P34	0	0	0	0	0	0	0	0	0	0	0	0	0	0	0	0	0	0	0	0	0	0	0	0	0	0	0	0	0	0	0	0	0	0	0	0	0	0	0	0	1	0	0	0	0	0	1	0	0
LINC00853	5	5	0	6	3	0	0	1	4	6	4	0	6	1	1	6	1	9	2	7	2	0	0	0	0	3	0	2	0	0	1	0	0	0	0	0	3	0	3	2	3	6	5	3	7	0	10	4	0
PDZK1IP1	1	0	0	0	3	0	0	2	2	5	2	3	0	1	0	0	8	3	1	0	7	1	0	0	0	0	1	4	0	0	0	0	0	0	0	0	0	0	0	0	0	2	1	2	1	0	0	0	4
TAL1	3	3	2	3	4	2	1	11	21	31	26	23	20	12	105	77	83	122	82	71	82	104	139	106	64	107	110	101	43	46	33	51	33	35	29	1	3	2	8	6	3	23	11	27	28	22	13	25	91
RP1-18D14.7	0	0	0	0	0	0	0	1	2	3	0	0	0	1	5	1	2	0	0	1	0	2	0	1	4	0	0	0	0	3	2	3	0	0	0	0	0	0	0	0	0	0	0	0	0	2	0	0	0
STIL	1753	2170	1551	1616	1619	1724	1690	1776	1831	1493	1745	1638	1904	1677	1832	1613	1737	1803	1703	1630	1516	528	563	450	392	513	787	569	246	269	285	252	304	367	226	1344	1383	1497	1299	1502	1551	1563	1790	1787	2023	1737	1802	2055	2120
CMPK1	1611	1386	1274	1370	1436	1344	1270	1547	1670	1298	1860	1567	1674	1489	2143	2093	2407	2258	2107	2061	2193	1948	1860	1779	1433	1832	2116	1902	1847	1801	1970	1757	2199	2399	2174	1165	1182	1371	1094	1252	1362	1447	1549	1686	1799	1646	1546	1865	2190
LINC01389	0	0	2	0	1	0	3	1	0	1	0	1	2	3	0	4	3	1	8	1	7	1	11	3	2	5	2	5	2	8	7	4	4	7	2	1	1	0	1	0	0	3	2	1	0	0	0	0	2
FOXE3	2	5	3	6	3	1	4	2	2	3	2	1	2	9	0	1	3	1	1	0	2	4	1	0	0	4	6	0	1	6	1	0	0	0	3	3	4	1	6	2	1	3	1	2	0	1	2	4	6
FOXD2-AS1	3	4	7	5	3	6	11	38	35	51	57	39	52	44	27	23	30	50	17	10	26	4	4	9	0	0	3	5	16	9	17	10	5	19	5	7	12	7	4	2	7	37	28	22	39	36	22	38	20
FOXD2	1	3	4	9	3	3	4	20	17	26	24	18	23	14	10	8	6	11	16	20	10	2	0	1	0	5	2	1	9	3	4	7	3	12	6	6	2	2	7	2	4	17	8	8	24	6	19	24	14
RP4-666O22.3	0	0	0	0	0	0	0	0	0	0	0	0	0	0	0	0	0	0	0	0	0	0	0	0	0	0	0	0	0	0	0	0	0	0	0	0	0	0	0	0	0	0	0	0	0	0	0	0	0
RPL21P24	0	0	0	0	0	0	0	0	0	0	0	0	0	0	0	0	0	0	0	0	0	0	0	0	0	0	0	0	0	0	0	0	0	0	0	0	0	0	0	0	0	0	0	0	0	0	0	0	0
ATP6V0E1P4	0	0	0	0	0	0	0	0	0	0	0	0	0	0	0	0	0	0	0	0	0	0	0	0	0	0	0	0	0	0	0	0	0	0	0	0	0	0	0	0	0	0	0	0	0	0	0	0	0
RP11-543D5.1	0	0	0	2	0	0	1	0	0	0	0	0	1	0	0	0	3	0	0	2	0	0	0	0	0	0	3	0	0	1	0	0	0	0	0	2	0	0	0	1	1	2	0	0	2	2	3	2	0
TRABD2B	196	196	217	160	179	175	164	172	249	225	208	218	201	211	21	26	29	34	25	25	24	5	17	8	10	13	18	16	41	52	49	35	41	52	47	255	187	199	196	220	221	223	253	242	247	218	217	275	83
RP11-543D5.2	0	0	0	0	0	0	0	0	0	0	0	0	0	0	0	0	0	0	0	0	0	0	0	0	0	0	0	0	0	0	0	0	0	0	0	0	0	0	0	0	0	0	0	0	0	0	0	0	0
RP11-330M19.1	2	2	0	1	1	1	0	2	0	2	2	0	0	0	0	0	0	0	0	0	0	0	0	0	0	0	0	0	0	0	0	1	7	1	0	1	1	0	0	0	0	1	0	1	0	0	0	1	0
RP4-683M8.2	0	0	0	0	1	0	0	0	0	2	1	2	0	0	1	0	1	0	0	0	0	0	0	0	0	0	0	0	1	0	0	0	0	1	0	1	0	0	0	0	0	0	0	0	3	0	0	0	0
RP11-193P11.3	0	0	0	0	0	0	0	0	0	0	0	0	0	0	0	0	0	0	0	0	0	0	0	0	0	0	0	0	0	0	0	0	0	0	0	0	0	0	0	0	0	0	0	0	0	0	0	0	0
CYP46A4P	4	0	0	0	2	1	0	0	0	3	0	0	0	0	2	0	0	0	2	3	1	2	0	0	0	1	4	1	2	0	2	2	4	1	4	0	0	0	2	0	0	0	0	0	3	0	0	1	0
SKINT1L	0	1	1	2	2	3	4	2	1	0	0	3	2	0	1	2	2	2	0	0	0	1	0	0	0	0	2	0	0	0	0	0	0	0	2	0	0	4	6	9	1	1	0	3	0	0	0	6	1
AL356289.1	0	1	0	0	0	1	1	0	1	0	1	0	0	1	0	0	0	0	0	0	0	0	0	0	0	0	0	0	0	0	1	0	0	0	0	2	0	1	4	1	0	0	3	0	0	1	2	0	0
RP5-1024N4.2	0	1	0	0	0	0	0	0	1	3	3	1	0	1	1	0	0	0	0	0	0	0	0	0	0	0	0	0	0	0	0	0	0	0	0	0	0	0	0	0	0	1	1	0	0	0	1	1	0
SLC5A9	10	17	9	9	15	12	11	3	6	8	5	4	7	3	3	8	5	1	3	11	2	10	9	8	23	13	6	8	18	14	13	22	10	16	10	16	5	18	9	7	8	2	2	4	8	3	1	13	6
RP5-1024N4.4	2	0	0	2	7	2	4	3	1	0	0	2	4	2	2	0	3	1	2	0	0	4	0	3	2	1	1	0	2	4	3	6	6	6	4	4	0	1	0	4	3	1	5	0	3	2	1	2	0
RP5-1024N4.5	0	0	0	0	0	0	2	0	0	0	0	0	0	0	0	1	0	0	0	0	0	0	0	0	0	0	0	1	0	0	1	1	0	0	0	1	0	0	0	0	0	0	0	0	1	0	0	1	0
SPATA6	524	515	510	392	475	471	465	338	357	275	297	331	349	334	181	156	163	188	143	133	220	70	83	97	59	100	75	86	178	169	115	171	156	184	188	462	521	530	464	517	565	398	407	405	458	427	451	439	269
PPP1R8P1	283	248	228	212	282	224	272	275	218	251	264	256	253	223	288	271	315	362	249	259	297	254	280	282	252	364	368	306	250	242	249	210	241	240	243	216	232	248	206	230	239	223	267	316	322	254	224	291	248
RNU6-723P	0	0	0	0	0	0	0	0	0	0	0	0	0	0	0	0	0	0	0	0	0	0	0	0	0	0	0	0	0	0	0	0	0	0	0	0	0	0	0	0	0	0	0	0	0	0	0	0	0
RP11-329A14.1	592	552	451	473	455	416	459	354	366	333	366	306	335	340	424	436	413	473	417	460	448	283	299	307	330	359	369	325	329	312	332	323	355	392	362	451	394	472	400	417	442	370	485	420	435	408	437	525	459
RNU4-61P	0	0	0	0	0	0	0	0	0	0	0	0	0	0	0	0	0	0	0	0	0	0	0	0	0	0	0	0	0	0	0	0	0	0	0	0	0	0	0	0	0	0	0	0	0	0	0	0	0
RP11-329A14.2	3	0	0	0	0	3	0	1	0	0	0	0	0	0	0	0	0	0	0	0	0	0	0	0	0	0	1	0	0	0	0	2	0	0	0	0	0	0	0	0	0	0	0	0	0	1	0	0	0
AGBL4	24	65	34	27	35	31	48	22	34	24	42	29	33	15	56	88	67	78	48	61	64	123	134	67	105	129	125	80	110	139	119	91	111	147	123	11	22	18	12	35	15	27	40	28	43	36	18	43	32
BEND5	273	247	242	209	257	257	219	383	378	504	482	367	395	376	449	466	493	447	468	352	508	442	453	453	556	534	627	525	596	618	635	594	671	707	697	238	189	241	206	181	190	313	349	321	395	382	276	384	480
RP11-141A19.1	1	0	0	0	0	0	0	0	0	1	1	0	1	0	0	0	0	0	0	0	0	1	0	0	0	4	1	0	3	0	0	0	2	0	3	0	0	0	0	0	0	0	0	0	0	0	0	0	0
RP11-141A19.2	0	0	0	0	0	0	0	0	0	0	0	0	0	0	0	0	0	0	0	0	0	1	0	0	0	0	0	0	0	0	0	0	0	0	0	0	0	0	0	1	0	0	0	0	0	0	0	0	0
AGBL4-IT1	0	0	0	0	0	0	0	0	0	0	0	0	0	0	0	0	1	0	0	0	0	0	0	0	0	0	0	0	0	0	0	0	0	0	0	0	0	0	0	0	0	0	0	0	0	0	0	0	0
RP5-926E3.1	0	0	0	0	0	0	0	0	0	0	0	0	0	0	0	0	0	0	0	0	0	0	1	0	0	0	0	0	0	0	0	0	0	0	0	0	0	0	0	0	0	0	0	0	0	0	0	0	0
ZNF859P	4	4	10	7	6	4	4	8	6	3	15	4	8	9	12	7	15	7	5	13	4	7	11	11	10	12	10	18	11	16	16	11	10	17	16	12	4	7	5	6	7	10	6	8	11	9	9	15	8
RP11-93G23.2	0	0	0	0	0	0	0	0	0	0	0	0	0	0	0	0	0	0	0	0	0	0	0	0	0	0	0	0	0	0	0	0	0	0	0	0	0	0	0	0	0	0	0	0	0	0	0	0	0
MTND2P29	0	0	0	0	0	0	1	0	0	0	0	0	0	0	0	0	0	0	0	0	0	0	0	0	0	0	0	0	0	1	0	0	0	0	0	0	0	1	0	0	0	0	0	0	0	0	0	0	0
ELAVL4	136	96	99	86	136	157	110	444	671	576	838	506	582	641	6371	6112	6473	5917	5164	4769	6201	19497	20523	15767	13765	14655	13604	14380	14830	14270	14539	15081	16178	16927	16807	106	76	87	93	90	128	304	375	430	341	330	285	495	3975
RP11-492I2.1	0	0	0	0	0	0	0	0	0	0	0	0	0	0	2	1	0	0	2	0	1	6	10	4	9	10	7	10	14	3	6	4	6	14	16	0	0	0	0	0	0	0	0	0	0	0	0	0	0
RP11-567C20.2	0	0	0	0	0	0	0	0	0	1	0	1	0	0	4	6	2	2	3	8	1	7	10	10	18	3	15	11	7	5	18	14	4	10	5	0	0	0	0	0	0	3	0	0	0	0	0	0	0
RP11-567C20.3	0	0	0	0	0	0	0	0	0	0	0	0	0	0	0	0	0	0	0	1	0	0	0	1	0	0	0	0	2	0	0	0	0	2	0	0	0	0	0	0	0	0	0	0	0	0	0	0	0
RP11-183G22.1	45	48	51	43	40	38	43	37	46	50	57	46	40	49	30	30	36	31	42	35	31	20	31	16	27	21	21	13	10	14	14	11	12	13	13	46	44	47	26	34	37	38	45	45	45	44	53	42	37
HMGB1P45	0	0	0	0	0	0	0	0	0	0	0	0	0	2	0	0	0	0	0	0	0	0	1	0	0	0	0	0	0	0	0	0	0	0	0	0	0	3	1	0	0	0	0	0	0	0	1	0	0
FCF1P6	273	249	232	208	219	240	224	195	165	202	204	159	177	181	122	136	145	131	149	90	143	74	59	70	42	90	90	104	68	64	75	60	92	83	84	209	207	204	195	194	194	163	206	202	248	206	189	210	129
DMRTA2	0	0	0	0	1	2	0	17	8	20	23	24	18	18	13	11	22	28	13	14	14	4	5	2	9	12	17	5	7	14	13	4	6	8	1	5	1	4	2	4	0	5	12	8	9	13	11	9	8
FAF1	2525	2344	2237	2181	2245	2194	2020	1897	2038	1990	2213	1868	2179	1859	2310	2136	2229	2309	2160	1821	2254	1419	1419	1267	1175	1460	1626	1418	1435	1394	1392	1322	1411	1575	1498	2051	1953	1942	1562	1815	1920	1698	1778	1955	2209	1912	2040	2227	2437
RP5-850O15.3	2	3	3	2	0	1	0	1	0	0	2	1	0	1	2	2	1	1	0	3	0	1	8	2	5	1	3	4	1	4	6	3	1	3	6	3	1	1	0	0	2	0	0	1	0	1	1	2	0
RNU6-1026P	0	0	0	0	0	0	0	0	0	0	0	0	0	0	0	0	0	0	0	0	0	0	0	0	0	0	0	0	0	0	0	0	0	0	0	0	0	0	0	0	0	0	0	0	0	0	0	0	0
PHBP12	2	6	7	0	0	0	2	7	11	6	0	2	3	2	1	2	0	10	0	0	3	4	1	3	2	3	3	7	8	3	9	6	14	6	5	2	3	4	0	4	0	3	8	3	2	7	1	11	1
MRPS6P2	122	114	128	98	90	112	117	109	95	97	124	83	82	76	64	60	67	72	63	50	68	36	80	38	29	29	46	38	26	18	22	30	28	27	28	114	110	114	98	114	87	117	105	96	110	86	74	128	110
CDKN2C	1	4	0	0	0	0	1	10	19	13	20	18	36	23	270	258	364	284	275	322	303	139	156	138	206	177	291	220	42	42	97	39	59	95	41	0	0	1	0	0	0	8	7	9	9	12	17	2	306
MIR4421	0	0	0	0	0	0	0	0	0	0	0	0	0	0	0	0	0	0	0	0	0	0	0	0	0	0	0	0	0	0	0	0	0	0	0	0	0	0	0	0	0	0	0	0	0	0	0	0	0
MIR6500	0	0	0	0	0	0	0	0	0	0	0	0	0	0	0	0	0	0	0	0	0	0	0	0	0	0	0	0	0	0	0	0	0	0	0	0	0	0	0	0	0	0	0	0	0	0	0	0	0
C1orf185	0	0	0	0	0	0	0	0	0	0	0	0	0	0	0	0	0	0	0	0	0	0	0	0	0	0	0	0	0	0	0	0	0	0	0	1	0	0	0	0	0	0	0	0	0	0	0	0	0
CFL1P2	1688	1897	1717	1597	1763	1710	1683	1369	1425	1498	1669	1376	1518	1326	1245	1157	1202	1313	1078	992	1120	1550	1682	1434	1354	1373	1482	1372	1294	1397	1396	1418	1579	1496	1543	1769	1658	1693	1452	1517	1658	1428	1728	1680	2038	1739	1585	1957	1312
LINC01562	2	0	2	4	2	1	1	0	0	3	0	1	0	0	0	3	6	1	1	0	7	1	1	0	2	0	3	2	2	2	6	2	0	3	2	0	1	1	7	0	0	1	0	0	4	3	1	0	4
RNF11	1966	1728	1649	1732	1665	1557	1612	2273	2206	1914	2486	2216	2263	2227	1819	1836	1914	1808	1759	1650	1844	2639	2639	2424	1805	2162	2332	2213	2122	2186	2190	1999	2684	2507	2470	1255	1461	1557	1357	1454	1635	1987	1840	2302	2383	2209	2101	2401	1931
RP11-296A18.5	1235	1316	1174	1190	1161	1192	1163	1214	1372	1395	1431	1235	1310	1175	1004	994	1094	1079	918	890	983	539	757	521	659	645	673	538	334	401	422	349	460	399	372	1272	1203	1232	1017	1090	1178	1140	1149	1103	1482	1220	1132	1345	1211
RP11-296A18.6	0	0	0	0	0	2	0	0	0	0	2	2	2	0	3	4	1	1	3	0	0	1	2	2	0	0	1	0	1	2	2	1	1	1	2	0	0	0	0	0	0	1	1	1	0	0	0	1	0
TTC39A	242	224	256	202	226	203	200	688	568	480	502	525	547	522	1012	951	1080	1038	868	912	905	627	573	668	687	733	820	774	739	867	914	805	922	898	778	221	201	234	176	185	163	299	266	234	338	271	249	270	1378
TTC39A-AS1	0	0	0	0	0	0	0	1	2	0	0	0	0	2	4	1	0	0	1	0	1	1	0	2	1	2	1	1	0	1	2	1	2	2	7	4	0	0	0	0	2	1	0	0	0	0	0	2	6
EPS15	3085	2700	2422	2744	2535	2498	2693	3840	3783	3317	4227	3464	4328	3982	6655	6374	6833	6300	5894	5487	5983	5335	5156	4949	4428	4964	5530	5159	4149	3942	4199	3876	4601	5248	4477	2551	2473	2807	2584	3031	2921	2596	2974	3005	3616	3000	2938	3442	5956
RP11-275F13.3	91	156	128	116	117	99	94	91	121	109	84	81	83	90	69	67	91	84	76	89	97	59	58	62	52	71	71	79	57	39	54	46	50	64	54	127	127	98	85	127	112	93	80	98	120	93	87	116	87
RNU6-877P	0	0	0	0	0	1	0	0	0	0	0	0	0	0	0	1	0	0	0	1	0	1	0	1	0	0	0	2	1	0	0	0	1	0	0	0	0	1	1	0	0	0	0	0	0	0	0	0	0
RP11-253A20.1	0	0	0	0	0	1	0	4	0	1	1	3	2	2	0	0	0	0	0	0	0	0	0	0	0	0	0	1	0	0	0	0	1	0	0	0	0	0	0	0	0	2	0	0	0	0	1	0	2
RP11-191G24.1	0	2	0	0	0	2	3	3	1	2	3	0	3	1	0	0	0	0	2	4	0	0	0	1	0	0	0	4	0	0	0	0	0	0	0	4	0	1	1	0	4	1	0	0	0	0	0	0	0
RNU6-1281P	0	0	0	0	0	0	0	0	0	0	0	0	0	0	0	0	0	0	0	0	0	0	0	0	0	0	0	0	0	0	0	0	0	0	0	0	0	0	0	0	0	0	0	0	0	0	0	0	0
CALR4P	0	0	0	0	0	2	0	0	0	0	0	1	0	0	0	0	0	0	0	0	0	0	0	0	0	0	0	0	0	0	0	0	0	0	0	0	0	4	0	0	0	0	0	0	0	0	0	0	0
OSBPL9	3027	2851	2637	2462	2586	2442	2410	2279	2325	2199	2331	2027	2275	2280	2120	2051	2298	2117	1945	1842	1954	1545	1438	1615	1700	1878	1940	1911	1892	1998	2020	1891	1988	2348	2179	2338	2320	2337	2100	2391	2307	2101	2258	2340	2738	2300	2445	2592	2266
GAPDHP51	0	0	0	0	0	0	0	0	0	0	0	0	0	0	0	0	0	0	0	0	0	0	1	0	1	0	0	0	0	0	0	0	1	0	1	0	0	0	0	0	0	0	0	1	0	1	0	0	0
SLC25A6P3	0	1	0	0	0	0	3	0	1	0	0	0	0	0	0	0	1	0	0	0	0	0	0	0	0	0	1	0	0	0	1	0	0	0	0	0	0	0	0	1	0	0	0	0	0	0	0	0	0
NRDC	12927	12510	11096	10995	11232	11377	11383	10133	10217	9430	10919	9392	10682	10255	8074	8047	8639	8404	7267	7045	8069	7021	7206	6279	5863	6113	7081	6657	6102	6116	5995	5564	5881	6808	6943	10208	10315	10401	9356	10170	10923	9223	9839	10761	12767	10404	10624	12451	8129
RP4-657D16.3	22	15	5	20	24	27	30	17	15	7	12	18	24	16	28	22	20	34	13	21	10	36	52	31	49	28	34	26	16	30	32	13	38	40	38	19	16	12	22	26	14	15	12	17	18	16	28	41	15
RP4-657D16.6	0	1	0	0	0	0	2	2	0	0	0	1	0	0	3	1	1	0	0	0	0	6	0	0	0	1	4	2	2	4	2	5	3	1	2	0	0	0	1	0	2	1	2	0	0	2	0	0	0
TSEN15P2	3	2	2	1	2	1	2	1	0	3	2	0	1	0	1	1	1	0	3	4	1	2	1	1	1	1	2	0	1	0	1	1	1	4	4	1	2	2	1	2	1	1	4	0	3	1	1	1	0
RAB3B	4100	5643	4313	3857	4457	4494	4698	3689	3559	3436	3335	3314	3761	3599	1716	1753	1633	1688	1509	1408	1753	1234	1219	1037	1058	1041	988	1121	1341	1298	1055	1232	938	1356	1418	4607	4604	4551	4119	4702	4258	3588	3930	3682	4563	3677	3923	4755	1320
RNA5SP48	0	0	0	0	0	0	0	0	0	0	0	0	2	0	1	0	1	0	0	0	0	0	0	0	0	0	1	0	1	2	0	1	0	0	0	0	1	0	1	0	0	0	1	2	0	0	0	0	0
RP11-91A18.1	0	1	0	0	1	1	0	0	3	0	0	0	2	0	0	1	1	0	0	0	0	0	0	0	0	0	2	1	0	0	0	2	0	1	0	1	2	0	0	2	1	1	0	2	0	0	0	2	0
RN7SL290P	0	0	0	0	0	0	0	0	0	0	0	0	0	0	0	0	0	0	0	0	0	0	0	0	0	0	0	0	0	0	0	0	0	0	0	0	0	0	0	0	0	0	0	0	0	0	0	0	0
TXNDC12	4002	3659	3406	3614	3531	3396	3201	1984	2174	2020	2322	1833	2171	2066	1555	1606	1728	1528	1541	1403	1526	1010	1109	909	772	975	1191	1005	730	781	930	822	953	961	972	3211	3384	3580	3112	3350	3609	2581	2576	2587	3216	2739	2606	3194	1998
KTI12	244	337	265	216	292	263	287	184	208	223	221	169	240	202	227	241	264	212	218	186	231	137	188	138	202	181	213	211	172	170	173	177	179	193	208	222	252	244	234	227	267	197	196	166	230	227	190	271	277
RP11-91A18.4	2	11	0	0	4	0	1	1	1	1	0	0	2	3	5	3	1	4	1	4	4	2	0	1	0	0	3	2	12	10	2	0	3	1	4	2	4	1	5	2	0	2	3	2	1	3	1	0	0
TXNDC12-AS1	5	2	2	1	2	2	0	0	1	0	1	1	0	2	5	0	1	2	0	0	0	4	12	5	0	1	7	1	2	3	2	6	2	3	3	0	0	1	1	2	3	0	1	3	0	1	2	2	2
BTF3L4	3323	3113	2760	2700	2762	2653	2766	1677	1687	1425	1914	1756	1710	1562	1722	1780	2051	1815	1753	1637	1818	2185	2197	2145	1858	2145	2259	2168	2346	2254	2233	2012	2683	2873	2548	2326	2569	2862	2553	2804	3143	1964	2032	2280	2439	2072	2235	2483	1794
ZFYVE9	1377	1416	1250	1169	1220	1296	1220	1196	1275	1101	1288	1087	1304	1231	1066	1120	1177	1090	943	826	1082	932	916	832	762	852	1051	1022	1166	1127	1112	1095	967	1234	1196	1027	1174	1074	982	1151	1161	1172	1115	1156	1425	1213	1351	1396	886
RN7SL788P	0	0	0	0	0	0	1	0	0	0	0	3	0	0	0	0	0	0	0	0	0	0	0	0	0	0	0	0	0	0	0	0	0	0	0	0	0	0	0	0	0	0	0	0	0	0	0	0	0
RP4-800M22.1	490	427	383	443	433	382	365	329	325	337	352	273	327	307	325	299	361	274	272	258	280	249	149	191	156	267	213	235	140	153	176	153	190	237	203	309	336	364	306	320	373	347	338	398	467	322	400	419	353
RP4-800M22.2	318	270	245	233	256	204	268	220	241	225	224	227	243	195	236	255	242	211	183	178	230	167	119	178	152	215	244	228	185	187	214	204	228	312	216	236	261	256	205	285	269	270	247	277	322	268	256	331	265
PDCL3P6	4	4	6	8	5	7	3	4	5	3	8	7	9	8	5	5	6	7	4	2	4	5	3	4	2	3	5	7	5	4	7	7	3	4	5	3	6	6	5	7	4	4	7	9	5	7	6	7	4
RP4-800M22.4	1	0	0	0	0	0	0	0	0	0	0	0	0	0	0	0	0	0	0	0	0	2	0	0	0	0	0	0	0	0	0	2	0	0	0	0	0	0	0	0	0	0	0	0	0	0	0	0	0
DNAJC19P7	0	0	0	0	0	0	0	0	0	0	0	0	0	0	2	0	0	3	0	0	1	0	0	2	0	0	0	0	0	2	0	1	0	0	0	0	0	1	0	0	0	0	1	0	0	0	1	0	0
ANAPC10P1	105	115	78	96	102	98	82	86	72	67	89	61	78	97	70	45	70	86	70	67	77	22	13	29	33	38	54	24	12	36	37	34	54	63	27	79	68	76	60	66	54	68	82	68	108	68	80	100	72
CC2D1B	602	841	687	678	741	689	730	864	915	887	933	754	1006	834	975	884	960	982	838	824	809	1415	1399	1296	1386	1307	1529	1377	1655	1653	1759	1499	1447	1643	1555	710	652	654	508	590	604	894	997	971	1280	891	871	1283	1057
RP11-155O18.6	2	3	0	4	0	0	4	1	8	3	9	4	3	3	7	3	1	1	4	2	4	9	2	11	5	7	2	7	9	13	11	6	2	16	8	3	4	1	0	1	5	3	1	0	5	9	10	2	5
PLA2G12AP1	119	99	80	86	88	88	66	91	105	91	113	72	106	82	72	56	72	36	54	46	51	21	24	31	16	30	50	23	24	29	28	32	24	26	24	114	96	85	70	88	92	82	82	83	104	96	71	100	61
ORC1	2855	3441	2830	2690	2852	2686	2676	1523	1626	1584	1568	1453	1590	1543	1395	1283	1340	1284	1265	1070	1277	394	350	379	293	442	636	364	182	189	280	225	194	219	140	2636	2748	2402	2051	2218	2334	1729	1929	2009	2214	1862	2065	2213	1528
PRPF38A	2045	2043	1711	1679	1895	1673	1732	1510	1650	1558	1752	1463	1798	1666	1605	1529	1778	1623	1539	1448	1520	972	918	1055	1008	1152	1498	1280	1211	1184	1163	1160	1242	1419	1259	1487	1565	1788	1539	1453	1731	1608	1641	1781	1915	1620	1593	2033	1573
ZCCHC11	2766	2951	2606	2485	2756	2741	2677	2447	2291	2146	2530	2210	2880	2659	2583	2405	2520	2400	2126	2307	2199	2495	2575	2003	1977	2120	2382	2305	2299	2284	2315	2134	2112	2826	2505	2424	2462	2415	2237	2579	2588	2222	2409	2562	2917	2466	2603	3120	2374
RP11-25O10.2	0	2	1	0	0	0	0	1	0	0	2	0	0	0	0	4	5	0	1	2	0	0	0	0	0	2	0	0	1	1	2	2	3	1	3	0	0	1	0	1	0	4	2	1	0	0	0	3	0
EEF1GP7	2	2	0	0	2	0	1	2	2	0	2	2	5	0	4	0	1	0	2	3	2	0	0	2	0	5	1	0	4	0	3	1	2	9	4	4	0	1	2	1	0	0	4	0	4	2	1	3	3
GPX7	233	243	238	252	235	251	211	246	247	240	312	274	247	238	214	219	255	233	219	206	194	49	59	53	69	76	97	117	71	78	93	58	87	149	87	241	225	256	177	204	219	198	174	172	228	236	210	220	279
FAM159A	14	13	15	11	17	20	22	3	8	4	7	2	12	2	4	4	0	0	1	5	3	0	4	0	3	0	0	0	7	3	6	1	0	1	1	15	14	24	10	10	17	3	4	10	5	11	5	13	5
COA7	1917	2334	1773	1673	1843	1967	2037	1476	1663	1718	1815	1430	1769	1504	1389	1375	1450	1326	1282	1222	1423	761	572	857	732	968	1295	1052	950	1091	1037	1012	981	1090	1241	1827	1934	1736	1512	1635	1714	1345	1510	1573	1699	1498	1452	1649	1359
NDUFS5P3	0	0	0	0	0	3	1	0	0	0	1	1	0	0	0	0	0	1	0	0	0	0	0	0	0	3	0	0	2	0	0	0	0	0	0	0	0	3	0	0	0	1	0	2	0	0	1	1	0
RN7SL62P	0	0	0	0	0	0	0	0	0	0	0	0	0	0	0	0	0	0	0	0	0	0	0	0	0	0	0	0	0	0	0	0	0	0	0	0	0	0	0	0	0	0	0	0	0	0	0	0	0
ZYG11B	1980	2028	1675	1712	1880	1908	1808	1474	1455	1378	1587	1469	1732	1654	2123	2035	2145	2155	1960	1987	2147	3162	3187	2872	2689	2915	3138	3142	3141	2871	3000	2743	2970	3780	3353	1513	1458	1779	1569	1589	1681	1332	1305	1447	1725	1538	1532	1893	1794
RNU2-30P	0	0	0	0	3	0	0	1	0	0	0	0	0	0	0	0	0	0	0	0	0	1	0	0	1	0	0	0	0	0	0	0	0	0	0	1	0	0	0	0	0	0	0	0	0	0	2	0	1
RPS13P2	8456	8106	7285	7736	7537	6969	7009	6913	8159	7777	8940	7347	7531	6917	5647	5466	6493	6121	5462	5323	5780	3191	3789	3151	3209	4106	3946	3660	2614	2722	2966	2494	3450	3327	2807	7168	7334	7672	6627	7421	7821	6774	7324	7246	9242	7764	7291	8574	7924
RNU6-969P	1	0	0	0	1	0	2	0	0	0	0	0	0	0	1	0	3	0	0	1	0	2	3	0	0	0	0	0	1	1	0	1	3	5	1	0	2	0	0	0	0	1	1	0	0	0	1	0	0
ZYG11A	446	448	346	411	458	432	405	111	123	125	178	167	231	130	83	56	84	93	49	64	47	30	14	43	17	49	40	34	9	20	28	30	20	37	29	344	314	311	278	324	308	104	107	105	131	126	143	164	66
RP4-631H13.2	4	6	1	4	3	2	1	0	0	0	0	1	3	0	0	0	1	0	0	2	0	0	0	0	0	0	0	2	0	0	1	0	0	0	0	2	6	1	2	1	1	0	0	0	4	1	3	0	0
ECHDC2	862	761	712	770	814	772	783	619	750	801	702	769	998	841	1233	1322	1299	1329	1005	1174	952	341	331	490	496	544	658	578	499	520	519	480	571	605	437	857	670	731	749	768	767	636	681	622	784	715	608	768	1269
RP4-631H13.6	37	44	68	65	69	40	78	45	66	66	84	56	63	43	44	44	54	49	44	42	58	19	24	24	12	40	28	35	13	26	27	19	27	30	37	88	67	75	53	97	73	67	77	58	77	75	37	66	75
RP4-631H13.4	0	0	0	0	0	0	0	0	0	0	0	0	0	0	0	0	0	1	2	0	0	0	0	0	0	0	0	0	0	0	0	0	0	2	0	0	0	0	0	2	0	0	0	0	0	0	0	0	0
SCP2	1829	1589	1449	1642	1691	1470	1571	2027	2323	1856	2532	2144	2273	2143	3020	2952	3415	3269	2995	2750	2988	1298	1285	1328	1252	1623	1638	1663	965	965	1011	832	1249	1182	1133	1544	1411	1661	1415	1513	1564	1752	1704	1933	2092	1902	1688	1986	3423
MIR1273F	0	0	0	0	0	0	0	0	0	1	0	0	0	0	0	0	1	0	0	0	0	0	0	0	0	0	0	0	0	0	0	0	0	0	0	0	1	0	0	0	0	0	0	0	0	0	0	0	0
MIR5095	0	0	0	0	0	0	0	0	0	0	0	0	0	0	0	0	0	0	0	0	0	0	0	0	0	0	0	0	0	0	0	0	0	0	0	0	0	0	0	0	0	0	0	0	0	0	0	0	0
MIR1273G	0	0	0	0	0	0	0	0	0	0	0	0	0	0	1	0	0	0	0	0	0	0	0	0	0	0	0	0	0	0	0	0	0	0	0	0	0	0	0	0	0	0	0	0	0	0	0	0	0
RP4-631H13.5	0	0	0	0	0	0	0	0	0	4	0	0	0	0	0	0	0	0	0	0	0	0	0	0	0	0	0	0	0	0	0	0	0	0	0	0	0	0	0	0	0	0	0	0	0	0	0	0	0
RP11-334A14.2	120	141	120	100	95	106	87	63	45	59	58	50	48	55	22	24	32	31	22	19	22	15	21	10	5	17	12	10	12	9	14	10	12	11	12	104	120	114	95	121	125	73	75	86	82	70	67	98	36
TUBBP10	0	0	0	0	0	0	0	0	0	1	0	0	0	0	0	1	0	0	0	0	0	0	0	0	0	0	0	0	0	0	0	0	0	0	0	0	0	0	0	0	0	0	0	1	0	0	0	0	0
AL445183.1	0	0	0	0	0	0	0	0	0	0	0	0	0	0	1	0	0	0	0	0	0	0	0	0	0	0	0	0	0	0	0	0	0	0	0	0	0	0	0	0	0	0	0	0	0	0	0	0	0
PODN	4	19	5	6	20	7	12	195	222	227	226	178	238	178	415	380	395	401	385	365	319	135	181	171	240	213	231	194	90	87	112	89	91	107	85	11	14	14	20	8	6	112	87	78	127	114	60	108	380
RP11-334A14.5	0	0	0	0	0	0	0	0	0	0	0	0	0	0	0	0	0	0	0	0	0	0	0	0	0	0	0	0	0	0	0	0	0	0	0	0	0	0	0	0	0	0	0	0	0	0	0	0	0
HIGD1AP11	0	0	0	0	0	0	0	0	0	0	0	0	0	0	0	0	0	0	0	0	0	0	0	0	0	0	0	0	0	0	0	0	0	0	0	0	0	0	0	0	0	0	0	0	0	0	0	0	0
SLC1A7	0	0	1	0	2	3	0	45	46	43	42	49	47	36	66	48	61	68	52	66	52	21	31	17	43	16	23	20	11	12	13	8	13	16	15	1	2	0	0	2	5	19	26	9	23	20	27	13	91
RP11-334A14.8	0	0	0	0	0	0	0	2	11	7	4	4	11	4	7	1	5	9	2	8	1	2	2	1	0	0	1	2	0	0	3	0	0	2	1	0	0	0	0	0	0	8	6	2	7	1	1	0	7
RP5-1024G6.9	0	0	0	0	0	0	0	1	0	0	0	0	0	0	1	3	0	0	0	2	0	0	0	0	0	0	0	0	0	0	0	0	0	0	0	0	0	0	0	0	0	0	0	0	0	0	0	0	0
CPT2	738	693	677	666	672	669	628	539	584	586	510	528	550	499	655	575	622	633	571	551	543	246	243	336	351	420	509	456	443	438	489	388	494	536	457	582	530	538	495	528	554	507	541	460	638	528	517	670	536
RP5-1024G6.2	3	2	1	2	3	3	1	2	2	5	2	4	3	1	4	4	2	6	3	3	1	1	4	1	1	6	4	3	6	7	1	5	2	8	5	8	3	2	0	1	0	2	0	5	2	4	4	3	2
C1orf123	1228	1200	1202	1259	1098	1059	1012	1135	1233	1302	1318	1189	1209	1249	1270	1299	1425	1371	1257	1128	1266	655	765	771	823	972	1047	880	860	869	935	898	951	1060	1057	1104	1075	1047	994	1008	1173	1212	1105	1246	1581	1245	1222	1338	1658
RP5-1024G6.7	4	0	4	0	0	2	4	2	3	1	2	3	5	1	3	1	2	1	1	1	0	2	9	3	2	0	2	1	4	1	4	5	6	1	5	1	3	0	0	1	0	2	0	0	2	6	3	4	0
MAGOH	588	536	485	504	526	492	510	228	301	244	307	235	296	269	302	308	311	259	255	278	290	110	173	158	132	148	238	193	146	157	179	163	189	180	161	385	476	473	477	464	553	349	361	365	452	341	387	451	358
RP5-1024G6.5	1	2	3	4	1	1	1	5	2	9	3	2	6	2	13	4	6	5	2	5	4	3	0	2	0	4	3	4	3	6	11	1	3	7	0	0	1	5	1	3	0	2	0	4	0	4	2	2	2
LRP8	3494	3799	3213	3120	3604	3631	3230	2519	2557	2502	2520	2192	2656	2439	2578	2451	2571	2307	2242	2313	2419	3285	3281	3120	3364	3195	3598	3584	4162	3990	3770	3869	3377	4403	4394	3838	3594	3615	3300	3507	3468	2300	2354	2307	2941	2513	2427	3021	3150
RP4-784A16.1	0	0	0	0	0	0	0	0	0	0	0	0	0	0	0	0	0	0	0	0	0	0	0	0	0	0	0	0	0	0	0	0	0	0	0	0	0	0	0	0	0	0	0	0	0	0	0	0	0
RP4-784A16.2	5	4	2	1	5	5	5	2	1	0	1	1	1	2	1	6	1	2	0	1	2	7	11	3	3	6	2	4	3	6	8	4	0	2	6	2	3	1	1	4	2	4	0	3	1	0	0	2	1
RP4-784A16.3	1	3	1	0	1	0	0	1	4	0	1	0	2	5	1	1	0	0	0	0	2	2	0	0	0	2	1	2	0	2	2	0	0	7	3	0	3	0	1	2	1	0	4	1	1	0	1	1	2
RP4-784A16.4	1	5	4	0	3	0	3	1	2	3	0	4	2	0	1	3	0	2	5	0	0	5	3	1	3	5	10	3	2	5	3	5	1	4	7	0	5	6	2	2	2	3	1	1	1	1	2	0	0
RP4-784A16.5	12	6	11	12	18	13	24	2	3	10	1	9	0	3	4	5	1	4	6	3	11	0	0	1	0	1	1	7	6	9	3	4	6	4	6	14	11	18	22	6	15	2	2	2	4	9	9	7	2
RP11-117D22.1	0	0	0	0	0	0	0	0	0	0	0	0	0	0	0	0	0	0	0	0	0	0	0	0	0	0	0	0	0	0	0	0	0	0	0	0	0	0	1	0	0	0	0	0	0	0	0	0	1
RP11-117D22.2	0	0	0	0	0	0	0	1	1	3	0	0	0	0	0	0	0	0	0	0	0	0	0	0	0	0	0	0	0	0	0	0	0	0	0	0	0	0	0	0	0	0	1	2	1	1	0	0	0
SLC25A3P1	6	16	13	11	9	9	6	5	1	9	10	10	7	10	0	0	0	0	0	0	0	0	0	1	0	0	0	1	0	0	0	0	0	0	1	0	6	8	4	13	16	0	1	5	7	4	1	1	3
DMRTB1	16	28	9	11	15	9	10	4	2	0	2	1	4	2	0	2	1	0	0	3	2	0	0	3	0	0	0	0	1	0	2	0	1	0	0	13	8	4	12	9	18	0	2	0	2	0	0	6	0
GLIS1	5	10	9	13	12	10	9	77	134	169	140	110	98	103	142	103	154	166	132	136	136	9	22	16	23	27	49	32	17	22	21	16	7	37	20	22	1	8	3	11	1	95	101	81	176	103	84	97	115
RNU7-95P	0	0	0	0	0	0	0	0	0	0	0	0	0	0	0	0	0	0	0	0	0	0	0	0	0	0	0	0	0	0	0	0	0	0	0	0	0	0	0	0	0	0	0	0	0	0	0	0	0
NDC1	6261	6400	5328	5500	5434	5665	5335	3915	3972	3253	4092	3626	4012	4059	2847	2954	3205	3149	2845	2631	2731	1168	1051	1104	991	1229	1591	1172	825	727	794	775	891	949	806	4610	4987	5464	4573	5102	5467	4067	3996	4576	4977	4366	4290	5025	3532
RP4-654H19.2	0	0	0	0	0	0	0	0	0	0	0	0	0	0	0	0	1	0	0	0	0	0	0	0	0	0	0	0	0	0	0	0	0	0	0	0	0	0	0	0	0	0	0	0	0	0	0	0	0
YIPF1	955	897	892	849	795	789	776	837	1018	901	1039	872	1029	871	1071	971	1118	1050	1001	851	996	1120	1141	1101	1134	1308	1228	1160	1031	1095	1084	1115	1204	1182	1287	808	929	927	797	823	938	819	914	953	1116	926	891	1071	972
DIO1	3	4	0	1	2	8	3	2	1	0	0	2	6	5	1	0	0	3	5	0	1	2	4	0	0	1	0	2	4	1	1	0	0	0	3	12	1	7	5	3	3	0	2	6	5	1	3	2	0
HSPB11	714	590	584	591	670	567	501	483	526	485	535	560	598	524	416	437	502	532	528	436	435	189	140	175	177	250	259	227	182	180	213	154	248	215	195	550	564	634	563	589	705	575	555	698	806	638	649	729	724
LRRC42	1828	1967	1892	1795	1883	1640	1753	1446	1926	1797	1885	1650	1768	1620	1390	1313	1419	1339	1254	1127	1402	1125	1285	1104	1043	1002	983	1009	975	892	915	876	871	1003	864	1580	1681	1714	1361	1556	1655	1679	1917	1882	2174	1967	1827	2203	1863
HNRNPA3P12	230	226	186	180	174	148	188	147	132	109	187	149	156	136	128	122	158	134	105	123	139	97	93	94	76	98	105	105	68	73	73	66	78	97	72	149	168	174	157	171	199	158	188	175	186	185	218	197	171
LDLRAD1	0	2	0	0	3	2	0	1	0	1	0	0	0	0	0	0	0	0	0	0	0	0	0	0	0	0	0	0	0	0	1	1	0	0	0	3	1	0	0	2	0	0	0	0	0	3	1	0	0
TMEM59	3628	3171	2976	3135	2810	2913	2965	3799	4004	3318	4462	3521	3876	3632	4931	4833	5390	5108	4725	4347	5021	6391	6892	5684	4996	5397	5658	5311	4517	4498	4381	4342	5106	5140	4916	2843	2919	3328	2910	3079	3175	3450	3505	3791	4524	3950	3726	4204	4888
RP4-758J24.6	11	14	9	7	14	14	19	14	6	19	1	13	5	18	19	5	24	19	13	13	8	27	40	43	31	31	41	31	20	39	27	32	39	30	20	6	8	11	7	12	5	8	20	8	23	11	11	12	15
TCEANC2	624	560	489	516	553	551	555	709	870	780	863	759	847	876	1558	1430	1610	1493	1414	1293	1337	1088	966	981	1013	996	1053	1053	906	860	944	888	864	1096	911	585	481	503	528	534	484	706	717	677	866	753	785	839	1293
RP4-758J24.4	52	65	61	63	60	37	42	58	86	68	93	53	65	43	47	58	74	52	51	44	75	31	19	27	20	40	39	34	28	17	29	31	36	27	31	59	50	39	53	50	41	56	46	61	69	61	48	56	81
AL353898.1	0	0	0	0	0	0	0	0	0	0	0	0	0	0	0	0	0	0	0	0	0	0	0	0	0	0	0	0	0	0	0	0	0	0	0	0	0	0	0	0	0	0	0	0	0	0	0	0	0
RP11-446E24.4	1	0	0	1	1	0	0	5	2	2	0	1	0	3	1	5	0	0	3	0	0	0	0	0	0	0	0	1	0	0	0	0	1	0	1	0	1	0	1	1	1	0	4	0	0	1	0	3	0
CDCP2	0	0	0	0	0	0	0	1	0	0	0	0	0	0	0	1	0	1	0	0	0	0	0	0	0	0	0	0	0	0	1	0	0	0	0	1	0	0	0	0	0	0	0	0	0	0	2	0	0
RP11-446E24.3	1	0	0	1	2	2	1	1	0	6	0	3	0	1	1	0	0	0	0	0	1	5	0	0	0	6	0	0	3	0	0	0	0	0	0	0	0	0	1	1	0	0	3	0	1	0	0	0	1
CYB5RL	486	530	480	491	526	583	537	442	443	525	489	450	545	433	437	442	498	402	456	384	381	110	118	160	156	186	201	158	203	258	252	225	188	232	247	524	530	501	488	482	482	472	484	417	607	528	467	504	453
MRPL37	3656	4169	3566	3575	3800	3675	3416	3007	3548	3487	3647	2875	3382	2979	2724	2580	2782	2888	2557	2262	2558	1292	1237	1447	1190	1387	1793	1429	1092	1150	1246	1161	1275	1330	1140	3315	3498	3155	2731	3055	3125	2942	2807	2893	3840	3097	2774	3448	3469
SSBP3	2031	2499	2149	2089	2273	2236	2136	4232	5083	4871	5341	4513	4921	4881	7709	7574	8412	7981	7231	6962	7808	12476	14104	10937	10556	10301	11156	10450	9951	9833	10472	9397	10584	11205	10564	2005	2176	2237	1629	1746	2039	3871	3820	3957	4618	3892	3603	4744	8420
SSBP3-AS1	54	63	37	42	63	59	62	151	197	131	145	135	219	233	502	424	309	364	321	346	263	727	882	608	632	630	726	645	670	559	634	605	525	710	567	48	42	45	50	65	46	155	150	164	187	125	145	177	253
RP5-997D24.3	0	0	0	0	0	0	0	3	1	3	0	0	4	0	7	2	1	2	1	3	0	1	7	1	11	3	0	1	6	4	7	1	0	2	0	0	0	0	0	2	0	2	0	4	0	0	1	0	0
RP4-705F19.1	0	0	0	0	0	0	0	0	0	0	0	0	0	0	2	0	0	0	0	0	0	0	0	0	0	0	0	0	0	0	1	0	0	0	0	0	0	0	0	0	0	0	0	0	0	0	0	0	2
RP5-866L20.1	0	0	0	0	0	0	0	0	0	0	0	0	0	0	0	0	0	0	0	0	0	0	0	0	0	0	0	0	0	0	0	0	0	0	0	0	0	0	0	0	0	0	0	0	0	0	0	0	0
RP5-866L20.2	41	70	53	48	70	42	52	42	55	54	70	54	67	66	39	38	63	58	41	45	52	24	18	24	55	27	16	28	25	15	21	25	17	29	18	45	58	68	35	28	55	52	36	49	85	51	60	54	70
HNRNPA1P63	1	2	1	3	1	1	1	0	1	1	1	4	6	1	4	2	1	1	1	1	0	1	0	1	0	1	1	1	0	0	1	0	1	1	0	4	2	1	2	2	4	2	3	1	1	0	2	3	1
ACOT11	136	167	141	156	174	196	145	186	152	191	145	189	150	162	97	93	131	110	97	121	103	28	17	30	41	27	33	30	19	23	42	18	28	24	19	158	130	165	109	128	111	116	135	137	200	174	184	175	174
FAM151A	3	6	0	6	0	6	1	26	36	19	29	18	43	15	5	6	8	6	8	8	15	2	0	11	9	1	4	5	3	7	5	0	5	3	1	6	5	1	1	7	6	18	11	5	20	16	10	19	19
RP11-240D10.4	3	0	0	0	0	1	0	0	0	0	1	0	1	4	0	0	0	0	0	0	0	0	0	0	0	0	0	0	0	0	0	0	0	0	0	0	0	0	0	1	0	0	0	0	0	0	0	0	0
MROH7	4	7	5	1	2	2	0	6	20	3	3	11	8	13	12	5	5	14	17	4	6	3	0	0	1	2	2	0	1	0	0	4	3	1	0	0	1	4	5	0	2	6	2	0	9	3	7	10	9
MROH7-TTC4	0	0	0	0	0	0	0	0	0	0	0	1	1	1	0	0	0	0	0	0	0	0	0	0	0	0	0	0	0	0	0	1	0	0	0	0	0	0	0	0	0	0	0	0	0	0	0	0	0
TTC4	36	24	32	18	19	21	30	15	26	21	20	24	27	28	20	17	30	19	13	18	19	8	5	6	7	8	15	9	19	17	27	14	29	24	14	23	21	29	26	20	18	13	23	26	38	33	17	33	37
PARS2	296	369	351	371	370	354	334	296	375	353	399	302	372	248	325	285	337	312	286	270	262	67	67	98	127	118	173	144	125	90	144	102	107	138	124	345	305	250	242	281	311	275	254	268	336	258	263	304	361
TTC22	50	68	51	64	66	97	76	21	25	37	30	24	18	19	3	3	1	1	7	1	2	2	5	2	5	1	4	3	0	4	5	4	2	1	6	97	49	73	65	41	64	23	31	24	32	17	22	33	2
RP11-67L3.2	0	0	0	0	0	0	0	0	0	0	0	0	0	0	0	0	0	0	0	0	0	0	0	0	0	0	0	0	0	0	0	0	0	0	0	0	0	0	0	0	0	0	0	0	0	0	0	0	0
LEXM	12	25	8	7	8	7	2	2	2	5	0	9	2	1	2	4	2	3	4	2	2	1	2	1	3	0	4	2	2	2	0	1	0	1	3	4	8	2	13	13	1	0	1	0	1	4	1	0	6
DHCR24	22345	28971	24721	20680	23181	23301	22402	17255	18379	17787	18670	15186	17490	15955	18128	17326	18519	17427	16477	14608	17637	25957	30761	18708	18047	17048	18319	16373	15553	15512	15864	15581	13494	15510	16749	24782	25742	22714	18400	20702	21426	18715	19658	20716	23360	17835	17645	22833	20815
RP11-67L3.5	13	17	13	15	13	18	17	8	13	12	12	9	9	8	12	13	9	10	9	9	12	19	14	12	8	8	14	7	8	9	8	10	7	8	11	16	17	14	11	13	15	15	15	12	16	11	12	13	11
RP11-67L3.4	6	0	0	0	0	3	2	3	0	5	3	2	4	4	1	0	5	1	0	0	2	2	0	2	0	1	0	1	0	1	0	0	0	1	0	1	1	1	0	0	1	1	4	0	0	9	1	0	0
TMEM61	2	8	8	5	15	9	10	8	1	1	2	0	3	7	1	0	3	1	0	0	0	0	0	0	0	3	1	0	0	0	0	0	0	1	0	10	8	6	4	12	9	5	2	2	2	9	10	2	1
RP11-12C17.2	0	0	0	0	0	0	0	0	0	0	0	0	0	0	0	0	0	0	0	0	0	0	0	0	0	0	0	0	0	0	0	0	0	0	0	0	0	0	0	0	0	0	0	0	0	0	0	0	0
BSND	43	51	56	39	48	45	39	8	33	19	27	12	16	21	0	0	3	0	1	0	2	0	6	0	0	1	0	1	4	1	0	1	0	2	1	75	71	54	53	65	71	42	35	49	90	39	34	63	2
PCSK9	7347	9775	9260	7154	8760	7874	7396	2791	3512	4017	3832	3107	3246	3040	1118	1041	1318	1366	1047	1133	1245	981	1294	936	1321	1180	1394	1070	509	436	528	446	413	455	418	10126	9581	8809	7785	8558	8562	4025	4063	3458	5153	4432	3852	4849	2601
USP24	4144	4476	3492	3453	3449	4292	3980	3048	2872	2467	2747	2245	3291	2879	2980	2597	2513	2224	2230	2423	2737	3786	3336	2793	2525	2725	3614	2947	3544	3095	3356	3165	2580	4172	3667	3742	3736	3585	3187	3741	3680	2765	2697	2834	3233	2615	3148	3429	2372
RP11-101C11.1	0	0	0	0	0	0	0	0	0	0	0	0	0	0	0	0	0	0	0	0	0	0	0	0	0	1	0	0	0	0	0	0	0	0	0	0	0	0	0	0	0	0	0	0	0	0	0	0	0
GYG1P3	180	197	137	154	149	149	130	93	108	113	119	106	97	98	135	121	135	105	115	101	118	72	53	77	117	97	114	108	63	62	78	67	73	97	85	171	149	169	130	158	131	107	90	135	152	130	129	145	100
MIR4422	0	0	0	0	0	0	0	0	0	0	0	0	0	0	0	0	0	0	0	0	0	0	0	0	0	0	0	0	0	0	0	0	0	0	0	0	0	0	0	0	0	0	0	0	0	0	0	0	0
GOT2P1	16	24	18	23	8	23	13	15	10	10	11	12	10	7	14	11	11	6	7	7	15	3	5	2	4	8	4	5	7	8	10	3	8	2	3	19	12	8	23	13	11	15	13	17	10	18	9	13	6
RP4-633H17.2	0	0	0	0	0	0	0	0	0	0	0	0	0	0	0	0	0	0	0	0	0	0	0	0	0	0	0	0	0	0	0	0	0	0	0	0	0	0	0	0	0	0	0	0	0	0	0	0	0
RN7SKP291	0	0	0	0	0	0	0	0	0	0	0	0	0	0	0	0	0	0	0	0	0	0	0	0	0	0	0	0	0	0	0	0	0	0	0	0	0	0	0	0	0	0	0	0	0	0	0	0	0
RNU6-830P	0	0	0	0	0	0	0	0	0	0	0	0	0	0	0	0	0	0	0	0	0	0	0	0	0	0	0	0	0	0	0	0	0	0	0	0	0	0	0	0	0	0	0	0	0	0	0	0	0
RP11-90C4.1	0	3	0	1	0	0	0	1	0	0	0	0	0	0	1	0	0	4	1	2	2	8	0	3	2	2	2	5	6	0	0	0	0	6	0	1	1	0	1	0	0	0	1	0	0	0	0	0	2
RP11-90C4.2	0	0	0	0	0	0	0	0	0	0	0	0	0	0	0	0	0	0	0	0	0	0	0	0	0	0	0	0	0	0	0	0	0	2	0	0	0	0	0	0	0	0	0	0	0	0	0	0	0
PIGQP1	0	0	0	0	0	0	0	0	0	0	0	0	0	0	0	0	0	0	0	0	0	0	0	0	0	0	0	0	0	2	0	0	0	0	0	0	0	0	0	1	0	0	0	0	0	0	0	0	0
RP11-90C4.3	0	0	0	0	0	0	0	0	0	0	0	0	0	0	0	0	0	0	0	0	0	0	0	0	0	0	0	0	0	0	0	0	0	0	0	0	0	0	0	0	0	0	0	0	0	0	0	0	0
RP1-158P9.1	0	1	0	0	0	0	0	0	0	0	0	0	0	0	0	2	0	0	1	0	0	2	5	1	0	0	0	0	0	0	0	1	0	0	0	0	0	0	0	0	0	0	0	0	0	2	0	0	0
RPSAP20	0	0	0	0	0	0	0	1	0	0	0	0	0	0	0	0	0	1	0	2	0	2	0	0	8	0	5	0	2	1	0	0	0	0	0	0	5	0	0	2	0	0	0	0	0	0	0	0	0
RP11-504A18.1	6	2	4	1	1	2	5	1	3	1	1	7	2	4	5	6	6	16	6	5	8	5	8	7	4	1	10	9	5	4	5	0	4	7	4	2	3	4	9	2	2	2	1	1	0	8	3	0	5
RP4-710M16.2	0	1	0	0	2	1	0	1	0	0	2	0	1	0	4	0	0	0	0	1	1	3	13	0	1	1	2	8	4	1	1	0	0	0	3	1	0	1	0	1	1	0	2	0	0	0	1	3	0
PLPP3	1546	1786	1618	1353	1511	1248	1499	844	1029	928	1018	950	1063	915	1695	1803	1675	1764	1667	1623	1735	1516	1645	1380	1442	1377	1805	1322	631	667	896	537	889	934	641	1932	1849	1727	1592	1786	1929	1116	1044	1070	1455	1127	1123	1312	2042
RPL21P23	0	1	0	1	0	5	1	0	0	2	0	0	0	0	2	3	2	0	0	0	0	1	0	0	5	2	1	0	3	2	3	0	0	0	1	1	0	6	0	0	1	0	0	0	0	1	1	0	4
RPL23AP85	0	0	0	4	0	0	0	0	0	0	0	0	0	0	0	0	0	0	0	0	0	0	0	0	0	0	0	0	0	0	0	1	0	0	0	0	2	0	0	0	0	0	0	0	0	0	0	0	0
RP11-377K22.2	4	6	5	5	4	5	4	4	7	5	9	4	4	3	4	5	5	8	6	4	5	1	3	1	2	3	6	2	1	1	2	1	5	2	0	5	3	6	5	5	3	6	4	4	5	7	2	7	4
PRKAA2	683	518	522	510	517	554	474	386	315	290	337	347	394	314	200	193	241	209	178	175	179	24	35	53	51	77	81	97	83	105	73	80	133	133	128	485	440	558	579	587	571	364	370	422	479	469	427	481	234
C1orf168	10	4	5	1	10	3	2	0	2	2	0	0	4	5	0	0	0	1	0	3	0	0	0	0	2	0	0	4	0	0	0	0	0	4	0	0	4	2	6	7	5	15	23	10	11	12	7	17	0
RP11-378I13.1	0	0	0	0	0	0	0	0	0	0	0	0	0	0	0	0	0	0	0	0	0	0	0	0	0	0	0	0	0	0	0	0	0	0	3	0	0	0	0	0	0	0	0	0	0	0	0	0	0
C8A	0	0	0	0	0	0	0	0	0	0	0	0	0	0	0	0	0	0	0	0	0	0	0	0	0	0	0	2	0	0	0	0	0	0	0	0	0	0	0	1	0	0	0	0	0	0	0	0	0
C8B	0	0	0	0	0	0	0	0	0	0	0	0	0	0	0	0	0	0	0	0	0	0	0	0	0	0	0	0	0	0	0	0	0	0	0	0	0	0	0	4	0	0	3	0	0	0	0	0	0
RP5-1103B4.3	0	0	0	0	0	0	0	0	0	0	0	0	0	0	0	0	0	0	0	0	0	0	0	0	0	0	0	0	0	0	0	0	0	0	0	0	0	0	0	0	0	0	0	0	0	0	0	0	0
DAB1	1558	1385	1318	1360	1330	1607	1374	539	480	452	499	513	529	487	313	258	326	291	301	291	311	225	237	194	146	241	253	195	168	189	179	222	123	231	229	1217	1088	1147	976	1028	1107	786	734	845	1039	861	874	1004	333
RP6-102O10.1	2	0	0	1	5	1	1	1	5	0	0	1	0	0	1	0	0	1	0	0	2	0	6	2	0	1	0	0	2	1	0	0	0	0	0	6	0	0	1	2	0	1	0	0	0	1	3	0	0
RPS20P5	1	0	0	0	0	1	0	0	0	0	0	0	0	0	2	1	0	0	0	0	0	0	0	0	0	0	1	0	0	0	0	0	0	1	1	0	0	1	0	0	0	0	0	0	0	0	1	0	0
DAB1-AS1	0	0	0	0	0	0	0	0	0	0	1	0	1	0	0	0	2	1	0	0	0	0	0	0	0	0	2	0	2	0	0	0	0	0	0	1	2	0	0	1	0	0	0	0	0	0	2	1	0
HNRNPA1P6	280	294	241	267	263	281	196	217	290	252	279	218	261	246	288	240	282	279	231	215	221	157	153	155	121	151	200	155	130	122	131	114	114	128	119	256	234	217	231	238	217	208	224	228	292	280	243	283	272
RPS26P15	295	329	284	273	277	251	273	198	245	247	271	232	238	215	157	143	172	169	155	123	163	124	151	106	118	141	144	126	85	87	100	97	110	107	94	228	236	237	182	191	240	223	235	244	292	244	236	265	170
RP11-393I23.4	2	1	0	0	0	0	0	0	4	0	0	0	0	1	0	2	0	0	0	0	0	0	0	0	0	0	0	1	0	0	0	0	0	0	0	0	0	1	1	1	2	0	0	1	0	0	0	3	0
RP11-393I23.3	0	0	0	0	0	0	0	0	0	0	0	0	0	0	0	0	0	0	0	0	0	0	0	0	0	0	0	0	0	0	0	0	0	0	0	0	0	2	0	0	0	0	0	0	0	0	0	0	0
RP11-414C16.1	25	34	36	32	46	40	34	32	40	51	38	40	29	33	20	27	55	29	36	33	39	20	39	27	16	39	39	27	18	14	40	22	30	39	35	27	56	50	44	41	36	30	41	30	32	38	34	28	46
OMA1	477	372	369	383	403	407	319	313	318	306	408	340	360	306	168	221	168	231	140	198	159	55	35	73	72	72	84	63	79	90	91	84	103	123	83	340	299	345	288	355	384	385	472	408	511	429	399	561	203
RP4-592A1.4	0	0	0	0	0	0	0	0	0	0	0	0	0	0	0	0	0	0	0	0	0	0	0	0	0	0	0	0	0	0	0	0	0	0	0	0	0	0	0	0	0	0	0	0	0	0	0	0	0
RN7SL713P	0	0	0	0	0	0	0	0	0	0	0	0	0	0	0	0	0	0	0	0	0	0	0	0	0	0	0	0	0	0	0	0	0	0	0	0	0	0	0	0	0	0	0	0	0	0	0	0	0
TACSTD2	56	63	46	54	50	57	38	9	20	6	12	7	5	8	1	0	3	0	0	0	0	0	0	1	0	1	0	0	2	0	0	0	0	0	1	45	47	63	39	50	44	19	20	13	29	17	9	21	4
RP4-592A1.2	1238	1221	1055	1133	1159	1156	1106	764	883	900	909	794	925	833	817	753	775	804	668	687	729	265	193	275	322	355	520	345	266	266	340	264	338	369	311	1119	996	923	994	907	989	688	749	718	895	733	745	901	982
MYSM1	10827	9034	7380	9066	8810	9511	8990	4170	3598	3149	3712	3533	4053	4078	3134	2872	3380	2831	2657	2502	2953	2530	1934	2416	2098	2498	2878	2631	2561	2419	2504	2274	2461	3014	2767	6873	6045	7392	6333	6957	7632	4642	5192	6113	6909	5027	5875	7107	2934
RP11-63G10.4	0	1	0	0	0	0	0	2	0	0	0	0	0	0	0	0	0	0	0	0	0	0	1	0	0	1	0	0	0	0	0	2	1	0	1	0	0	0	0	0	0	0	0	0	0	0	0	0	0
JUN	560	417	425	577	524	591	455	702	823	955	920	700	827	701	1062	912	1086	982	859	857	990	3966	5157	2936	2760	2558	2578	2714	3134	3182	3417	3074	2906	3238	3212	500	420	379	292	392	345	938	967	904	1210	983	848	1144	985
LINC01135	0	0	0	0	0	0	0	0	0	0	0	0	0	0	0	0	0	0	0	0	0	0	0	0	0	0	0	0	0	0	2	0	2	0	0	0	0	0	0	0	0	0	0	0	0	1	0	0	0
RP11-63G10.3	0	0	0	0	0	0	1	0	2	0	0	0	0	0	0	0	0	0	2	2	1	0	0	0	0	0	1	1	0	0	1	0	1	0	0	0	3	0	2	1	1	0	0	3	0	1	0	0	0
RP11-63G10.2	0	0	0	1	0	0	0	0	0	0	0	0	0	0	0	0	0	0	0	0	0	0	0	0	0	0	0	0	0	0	0	0	0	0	0	0	0	0	0	0	0	0	0	0	1	0	1	0	0
RP4-794H19.1	1	2	3	2	1	4	7	17	3	11	3	0	5	3	4	5	2	1	3	1	1	1	0	1	0	0	1	1	2	1	4	1	2	0	6	4	0	2	2	4	6	2	2	1	3	2	6	3	6
LINC01358	4	4	1	2	3	0	0	2	0	0	0	0	0	0	0	0	0	0	0	0	0	0	1	0	0	3	1	1	3	0	0	0	2	0	0	2	1	2	3	0	0	0	1	2	4	0	0	0	0
PHBP3	342	390	336	356	341	342	303	257	311	279	360	244	291	226	207	153	248	220	174	159	214	94	81	125	96	170	152	111	92	80	94	69	114	127	110	334	342	306	310	383	318	289	329	317	385	291	258	359	201
RP11-145M4.1	10	8	11	0	4	4	6	0	0	2	0	1	0	0	0	0	0	0	0	0	0	0	0	0	0	0	0	0	0	3	0	0	0	0	0	5	11	9	3	4	7	4	1	3	0	2	0	2	0
RP11-145M4.2	28	19	17	18	13	20	15	1	2	2	2	5	0	2	2	3	0	2	0	0	0	0	0	0	0	1	2	0	0	0	0	0	0	0	0	29	25	17	18	23	21	9	7	15	36	11	13	9	0
HSD52	1	0	0	0	0	0	0	0	2	0	0	0	0	0	0	0	0	0	0	0	0	1	0	0	0	0	0	0	0	0	0	0	0	0	1	0	0	0	0	0	2	0	0	0	0	0	0	0	0
RP11-467C18.1	0	0	3	0	2	0	0	0	0	0	0	3	3	0	0	0	0	1	0	0	1	0	0	0	0	0	1	0	0	0	1	0	1	2	4	1	0	1	1	1	0	2	0	0	0	0	0	2	0
FGGY	369	312	284	271	239	318	259	332	314	303	316	331	330	346	271	283	265	264	243	250	247	159	156	115	168	184	224	185	166	174	187	187	204	181	217	377	301	303	331	292	286	373	437	418	452	359	343	506	410
MIR4711	0	0	0	0	0	0	0	0	0	0	0	0	0	0	0	0	0	0	0	0	0	0	0	0	0	0	0	0	0	0	0	0	0	0	0	0	0	0	0	0	0	0	0	0	0	0	0	0	0
RP4-782L23.2	0	0	3	0	0	1	0	0	3	0	0	0	0	0	0	0	0	0	0	0	0	1	0	0	0	3	0	0	1	1	0	0	0	1	0	0	0	0	1	0	0	0	2	0	0	2	0	1	0
HOOK1	2836	2356	2255	2567	2306	2327	2214	1138	1263	1044	1358	1250	1296	1355	330	372	359	388	360	361	363	107	99	81	56	77	78	81	107	112	84	98	101	111	119	2079	1865	2221	1879	2201	2448	1500	1520	1784	2073	1832	1813	2133	628
CYP2J2	39	34	51	32	41	62	31	30	44	32	38	13	16	38	4	6	2	6	1	3	0	1	0	2	0	3	2	1	2	2	4	4	4	1	1	18	43	37	23	33	28	30	32	13	21	19	25	40	10
RN7SL475P	0	0	0	0	0	0	0	0	0	0	0	0	0	0	0	0	0	0	0	0	0	0	0	0	0	0	0	0	0	0	0	0	0	0	0	0	0	0	0	0	0	0	0	0	0	0	0	0	0
C1orf87	1	1	1	4	3	4	11	4	0	2	4	3	1	4	6	0	3	2	3	8	0	1	2	10	3	6	0	2	1	0	0	8	0	2	0	3	6	4	7	2	1	2	2	0	0	1	0	0	0
PGBD4P8	0	0	0	0	0	0	0	0	0	0	0	0	1	0	0	0	0	0	0	0	0	0	0	0	0	0	0	0	0	0	0	0	0	0	0	0	0	0	0	0	1	0	0	0	0	0	0	0	0
RP11-575B7.3	0	0	0	1	0	0	0	0	0	0	0	0	1	0	6	0	0	0	0	2	0	0	2	0	0	0	0	0	0	0	0	0	2	0	0	0	0	0	0	0	0	0	0	0	0	1	0	0	0
RP11-776H12.1	50	23	24	44	40	25	28	142	119	94	106	79	121	121	159	142	130	129	81	107	128	57	60	60	54	50	86	50	41	54	63	45	42	87	45	40	26	19	26	28	24	58	63	52	74	77	52	30	155
RP11-436K8.1	2	2	0	4	5	0	3	133	114	99	114	86	117	140	203	172	127	162	118	98	152	117	98	101	112	82	184	113	56	56	94	63	61	87	58	1	0	0	2	4	0	55	37	48	61	37	55	67	129
NFIA	60	74	49	54	48	62	54	336	414	390	429	414	405	389	675	647	743	683	704	635	699	683	911	550	580	549	669	545	360	345	408	285	440	500	374	55	74	78	51	71	63	221	226	209	292	277	253	244	1060
NFIA-AS2	0	0	0	0	0	1	0	1	5	4	2	1	3	0	1	2	1	0	0	1	0	1	8	0	0	0	3	0	0	1	0	0	1	0	0	0	0	0	0	0	0	1	0	2	1	1	3	0	1
RP4-802A10.1	0	0	0	0	0	0	0	2	0	0	0	1	0	0	3	1	0	0	3	2	1	1	0	0	0	0	4	0	0	0	1	2	0	0	2	0	0	0	0	0	0	1	0	0	0	1	0	2	0
NFIA-AS1	0	0	0	0	0	0	0	0	0	0	0	0	0	0	1	0	0	0	0	0	3	1	4	0	2	0	1	0	0	0	0	0	1	0	0	0	0	0	0	0	0	0	0	0	0	0	0	0	1
RP11-430G17.1	0	3	4	3	1	4	2	1	14	8	3	7	6	1	0	4	0	4	0	2	2	2	0	2	0	2	0	3	0	0	0	0	0	0	0	3	0	3	0	2	8	3	2	0	5	6	2	4	0
TM2D1	521	418	368	495	433	372	371	439	448	391	504	468	480	474	413	448	494	409	412	357	458	366	224	293	268	319	300	317	266	296	302	312	341	322	346	358	376	392	378	423	476	443	477	479	571	412	503	549	578
RP11-430G17.3	3	2	2	2	2	0	0	1	0	0	0	0	0	0	0	0	0	0	0	0	0	0	0	0	2	0	0	0	0	1	0	2	0	0	0	1	3	0	0	3	1	2	0	1	0	1	0	3	0
PATJ	3576	3415	2778	2839	3057	3201	3001	1686	1590	1390	1466	1539	1737	1380	293	279	256	239	232	263	254	130	63	88	107	134	68	94	129	145	142	126	135	182	164	3024	2886	3039	2645	3120	2926	2479	2355	2204	3048	2638	2660	2934	483
RNU6-414P	1	0	0	0	0	0	0	0	0	0	0	0	0	0	0	0	0	0	0	0	0	0	0	0	0	0	0	0	0	0	0	0	0	0	0	0	0	0	0	0	0	0	0	0	0	0	0	0	0
RNU6-1177P	0	0	0	0	0	0	0	0	0	0	0	0	0	1	0	0	0	0	0	0	0	0	0	0	0	0	0	0	0	0	0	0	0	0	0	0	1	0	0	0	0	0	0	0	0	1	0	1	0
LAMTOR5P1	247	252	222	247	270	241	219	280	296	332	334	280	305	263	345	353	453	404	325	288	358	240	348	282	315	329	357	290	228	279	261	262	328	290	284	221	234	230	198	240	238	242	229	229	268	272	200	264	456
RN7SL180P	0	0	0	0	0	0	0	0	0	0	0	0	0	0	0	0	0	0	0	0	0	0	0	0	9	0	0	0	0	0	0	0	0	0	0	0	0	0	0	0	0	0	0	0	0	0	0	0	0
MIR3116-1	0	0	0	0	0	0	0	0	0	0	0	0	0	0	0	0	0	0	0	0	0	0	0	0	0	0	0	0	0	0	0	0	0	0	0	0	0	0	0	0	0	0	0	0	0	0	0	0	0
MIR3116-2	0	0	0	0	0	0	0	0	0	0	0	0	0	0	0	0	0	0	0	0	0	0	0	0	0	0	0	0	0	0	0	0	0	0	0	0	0	0	0	0	0	0	0	0	0	0	0	0	0
PIGPP2	0	0	0	0	0	0	0	0	0	0	0	0	0	0	0	0	0	0	0	0	0	0	0	0	0	0	0	0	0	0	0	0	0	0	0	0	1	1	0	0	0	0	0	0	0	0	0	0	0
RPS15AP7	0	0	0	3	0	0	0	0	0	0	0	0	0	0	0	0	0	0	0	0	0	0	0	0	0	0	0	0	0	0	0	0	0	0	0	0	0	0	0	0	0	0	0	0	0	0	0	0	0
L1TD1	30479	32067	24777	24936	24386	24737	27090	5379	4656	4470	5286	4153	4794	5081	853	793	950	862	696	722	846	1010	849	870	685	756	647	898	850	779	694	849	943	734	632	20874	25053	25704	19470	22809	25089	7388	8931	11961	10009	6800	8669	11127	726
RP5-1155K23.4	46	57	27	23	68	40	49	10	5	6	7	8	8	20	2	0	1	3	0	1	2	0	0	0	0	0	1	0	0	0	0	2	0	0	0	58	42	59	41	46	42	2	17	7	18	3	15	9	1
KANK4	20	19	27	19	31	19	16	10	14	18	24	21	15	13	3	3	0	0	2	6	5	1	4	0	3	4	2	0	2	3	0	0	0	0	1	27	24	27	16	24	18	5	27	17	23	34	13	23	0
RNU6-371P	0	0	0	0	0	0	0	0	0	0	0	0	0	0	0	0	0	0	0	0	0	0	0	0	0	0	0	0	0	0	0	0	0	0	0	0	0	0	0	0	0	0	0	0	0	0	0	0	0
USP1	4123	3832	3283	3223	3415	3268	3339	2818	2861	2433	3214	2839	3149	2958	3299	3177	3576	3240	3128	3194	3370	1206	1271	1198	1060	1282	1858	1338	931	1039	1153	920	1245	1332	1038	2576	2948	3297	2621	3017	3267	2960	3158	3531	3836	3212	3224	3970	4748
DOCK7	2285	2053	1765	1905	1955	2120	1863	2136	1991	1762	2131	1964	2205	2117	2883	2666	2842	2699	2356	2677	2672	2905	2818	2655	2435	3112	3544	3183	3756	3701	3661	3675	3408	4392	4027	1785	1682	1721	1560	1740	1695	1764	1918	1982	2231	1976	2088	2367	2771
RP11-293K19.1	0	0	0	0	0	1	1	1	0	0	0	0	1	0	0	0	0	0	0	0	1	0	0	1	0	3	0	0	0	1	0	0	0	0	0	0	0	0	1	1	0	0	0	0	0	0	0	0	0
ANGPTL3	6	1	4	0	0	2	4	1	1	2	6	0	2	3	0	3	4	3	1	1	0	1	2	1	0	1	2	6	3	5	5	2	7	8	3	3	1	1	9	3	0	1	0	2	2	3	0	1	0
RP5-849H19.3	1	0	2	3	2	2	4	1	0	0	1	1	4	4	1	4	0	0	1	3	1	1	8	1	11	0	6	1	1	5	3	2	0	6	5	0	1	4	2	0	0	0	0	6	0	3	3	0	5
RP5-849H19.2	1	2	4	0	0	0	0	0	0	2	0	0	3	0	1	0	0	1	1	0	2	0	0	0	0	0	0	0	3	1	0	0	0	0	0	1	0	0	1	0	1	0	0	4	4	1	0	0	2
RP11-230B22.1	11	6	5	7	12	20	18	5	6	7	17	7	10	13	12	4	15	8	9	21	13	25	29	25	12	38	34	33	23	38	35	15	21	39	28	8	9	11	12	18	2	18	18	12	8	20	18	20	17
ATG4C	1157	956	904	1028	910	827	1059	693	681	562	752	768	774	683	504	530	577	498	496	461	555	155	141	186	158	193	231	165	145	182	148	114	195	161	130	779	751	869	756	824	882	730	791	824	925	912	855	944	757
RP4-771M4.3	1	1	0	2	0	0	1	3	2	1	2	0	1	2	1	3	2	0	0	0	4	1	4	6	3	4	3	5	2	1	1	2	0	2	1	0	1	1	1	0	0	0	0	0	1	0	0	5	0
RP4-771M4.2	0	0	0	0	2	0	0	0	0	0	0	0	0	0	0	0	1	3	0	0	0	0	0	0	0	0	0	0	0	0	0	0	0	0	0	0	0	0	0	0	0	0	0	0	0	0	0	0	0
RP11-5P4.1	0	0	0	0	0	0	0	0	0	0	0	0	0	0	0	0	0	0	0	0	0	0	0	0	0	0	0	0	0	0	0	0	0	0	0	0	0	0	0	0	0	0	0	0	0	0	0	0	0
RP11-5P4.2	0	0	0	0	0	0	0	0	0	0	0	0	0	0	0	0	0	0	0	0	0	0	0	0	0	0	0	0	0	0	0	0	0	0	0	0	0	0	0	0	0	0	0	0	0	0	0	0	0
RP11-5P4.3	0	0	0	0	0	0	0	0	0	0	0	0	0	0	0	0	0	0	0	0	0	0	0	0	0	0	0	0	0	0	0	0	0	0	0	0	0	0	0	0	0	0	0	0	0	0	0	0	0
RP11-335E6.2	0	0	0	0	0	0	0	0	0	0	0	0	0	0	0	0	0	0	0	0	0	0	0	0	0	0	0	0	0	0	0	0	0	0	0	0	0	2	0	2	0	0	0	5	0	0	0	0	1
LINC00466	4	8	0	4	11	2	9	1	1	0	0	14	0	1	0	0	0	0	0	0	0	0	0	0	0	0	0	0	0	0	0	0	0	0	0	7	4	3	1	4	11	2	0	0	1	0	0	0	0
RNA5SP49	0	0	0	0	0	0	0	0	0	0	0	0	0	0	0	0	0	0	0	0	0	0	0	0	0	0	0	0	0	0	0	0	0	0	0	0	0	0	0	0	0	0	0	0	0	0	0	0	0
RP11-335E6.3	0	0	0	0	0	0	2	0	0	0	0	0	0	1	1	1	1	0	0	1	0	0	0	0	0	0	1	1	1	0	1	0	0	1	0	0	0	0	0	0	0	0	0	0	0	0	0	0	0
RPSAP65	0	0	0	0	0	0	0	0	0	0	0	0	0	0	0	0	0	0	0	0	0	0	0	0	0	0	0	0	0	0	0	0	0	0	0	0	0	1	0	0	0	0	0	0	0	0	0	0	0
FOXD3-AS1	1004	1274	1178	1126	1061	825	1020	155	140	159	118	126	107	127	12	3	8	24	14	7	14	20	8	23	25	23	20	20	9	17	17	12	19	14	12	1367	1429	1250	1257	1439	1387	269	285	194	337	300	244	300	20
FOXD3	188	351	379	249	290	239	324	6	16	13	12	10	6	8	7	5	10	4	6	1	2	22	23	15	11	13	21	17	5	3	5	8	2	4	0	372	474	375	376	384	414	22	23	25	34	13	15	40	7
MIR6068	0	0	0	0	0	0	0	0	0	0	0	0	0	0	0	0	0	0	0	0	0	0	0	0	0	0	0	0	0	0	0	0	0	0	0	0	0	0	0	0	0	0	0	0	0	0	0	0	0
RP4-792G4.3	638	639	580	489	543	536	533	538	556	466	556	433	507	508	499	507	513	482	375	402	449	496	429	420	286	346	451	452	336	342	364	379	403	414	329	399	527	499	414	406	459	431	500	535	547	483	482	551	437
ALG6	1067	849	749	796	833	751	909	446	445	401	525	458	497	473	405	444	446	463	447	426	387	188	201	165	231	215	255	234	207	217	251	227	297	296	276	671	729	921	869	787	967	543	612	679	731	653	675	752	617
ITGB3BP	1235	1086	971	1035	1017	891	879	875	803	777	870	848	918	943	784	808	979	829	844	786	833	248	231	277	244	340	372	281	177	184	212	198	270	256	151	846	782	1134	844	907	1066	772	881	874	1097	1061	912	907	1229
EFCAB7	135	142	104	105	117	105	130	151	158	159	180	138	180	151	240	258	195	216	183	209	183	57	50	115	114	110	177	150	159	143	147	145	207	175	158	93	110	126	89	98	156	121	144	173	148	162	125	162	204
RN7SL488P	2	0	0	0	0	0	0	0	0	0	1	0	0	0	0	0	0	0	0	0	0	0	0	0	0	0	0	1	0	0	0	0	0	0	0	1	0	0	1	0	0	0	0	0	1	0	0	0	0
RNU7-123P	0	0	0	1	1	0	0	1	1	0	0	1	0	1	0	0	0	0	1	0	0	0	0	0	0	2	0	1	0	0	0	0	1	1	3	0	0	0	0	0	0	0	0	0	0	0	0	0	0
DLEU2L	18	16	12	6	18	10	13	19	18	17	13	9	24	13	28	37	30	28	27	16	22	15	7	32	27	30	29	28	28	25	34	29	26	28	19	16	16	8	14	13	11	19	25	23	25	11	16	18	28
PGM1	5611	4020	4382	4503	4401	4565	3543	1026	1159	1098	1216	1044	1103	1022	672	569	716	707	621	591	642	190	201	134	112	211	340	236	95	134	146	120	166	156	135	4384	3905	3893	4096	4001	4150	852	819	718	1049	977	822	951	1215
RN7SL130P	4	0	1	2	7	1	1	0	0	0	0	0	1	1	0	0	2	1	0	0	0	2	0	0	3	0	0	0	1	0	0	0	0	2	0	2	4	1	5	2	0	0	0	0	1	0	2	3	0
ROR1	3076	3519	2930	2763	3048	2918	3015	1292	1341	1250	1468	1300	1351	1302	723	704	764	699	603	656	712	882	863	604	572	639	616	619	388	346	429	367	357	400	358	2990	3180	3167	2560	3034	3176	2164	2206	2363	2829	2271	2284	2786	976
RP4-597J3.1	4	5	1	2	2	5	13	0	2	3	1	2	0	2	0	2	1	1	0	3	4	0	3	2	0	0	1	0	0	0	0	2	1	10	0	5	1	2	1	2	1	2	1	1	3	0	1	1	0
CFL1P3	148	145	118	128	120	154	129	96	109	131	117	104	115	109	88	86	94	93	72	63	72	108	122	107	106	116	132	94	89	117	118	101	101	123	103	127	137	115	127	102	114	114	119	118	156	115	125	143	101
RNU6-809P	0	0	0	0	0	0	0	0	0	0	0	0	0	0	0	0	0	0	0	0	0	0	0	0	0	0	0	0	0	0	0	1	0	0	0	0	0	0	0	0	0	0	0	0	0	0	0	0	0
ROR1-AS1	0	1	2	1	5	2	1	0	0	2	1	1	3	1	0	0	1	1	1	3	2	2	19	2	7	4	1	2	3	1	1	0	1	1	0	6	1	2	2	2	8	0	2	0	0	1	1	5	0
UBE2U	1	2	0	0	1	2	0	0	0	0	0	0	0	0	0	0	0	0	0	0	0	1	0	0	0	0	0	0	0	0	0	0	0	0	0	0	0	0	0	0	0	0	3	0	0	2	0	0	0
RNU7-62P	0	0	0	0	0	0	0	0	0	0	0	0	0	0	0	0	0	0	0	0	0	0	0	0	0	0	0	0	0	0	0	0	0	0	0	0	0	0	0	0	0	0	0	0	0	0	0	0	0
CACHD1	4000	4690	4190	3565	3587	4171	3971	1229	1252	1436	1491	1161	1446	1469	764	779	789	730	743	572	803	1215	1291	825	788	790	810	917	1000	895	915	937	739	982	868	3789	4105	3640	2994	3280	3552	2256	2271	2673	2816	2303	2485	3024	950
MIR4794	0	0	0	0	0	0	0	0	0	0	0	0	0	0	0	0	0	0	0	0	0	0	0	0	0	0	0	0	0	0	0	0	0	0	0	0	0	0	0	0	0	0	0	0	0	0	0	0	0
RAVER2	1433	1344	1181	1177	1351	1197	1155	1228	1329	1123	1417	1246	1358	1224	1017	912	1000	1049	871	887	970	243	229	215	266	259	465	338	285	259	299	224	320	393	274	1133	1166	1278	1052	1084	1244	1286	1383	1486	1640	1483	1472	1633	1348
JAK1	1584	1440	1382	1286	1423	1426	1246	1881	1673	1734	1739	1616	1822	1558	852	835	970	823	691	679	810	637	684	648	635	809	872	835	1136	1065	1161	1045	1095	1361	1308	1434	1205	1254	1163	1159	1131	1817	1807	1797	2188	2003	2049	2193	828
RP11-182I10.1	0	0	0	0	0	0	0	0	0	0	0	0	0	1	0	0	0	0	0	0	0	0	0	0	0	0	0	0	0	0	0	0	0	0	0	0	0	0	0	0	0	0	0	0	0	0	0	0	0
RP11-182I10.2	0	0	0	0	0	0	0	0	0	0	0	0	0	0	0	0	0	0	0	0	0	0	0	0	0	0	0	0	0	0	0	0	0	4	0	0	0	0	1	0	0	0	0	0	0	0	0	0	0
LINC01359	4	5	0	4	8	1	6	10	5	6	2	2	7	12	6	3	0	4	0	9	2	7	15	3	13	3	6	2	3	1	9	3	10	7	5	6	4	10	11	7	2	8	8	3	6	7	12	15	0
SLC2A3P2	1649	1586	1427	1336	1485	1668	1298	861	814	800	876	723	745	765	851	811	833	722	649	658	723	901	1022	726	682	681	767	741	516	511	533	486	480	584	487	1602	1481	1414	1448	1518	1571	813	921	981	1033	938	979	1083	767
RP4-535B20.4	2	0	1	0	3	0	3	0	1	5	0	2	2	1	0	4	0	0	4	0	1	0	5	0	1	0	0	0	4	0	1	0	0	0	2	2	0	0	0	0	0	0	0	1	0	1	0	0	0
RNU6-1176P	0	0	0	0	0	0	0	1	0	0	0	0	1	1	0	0	0	0	0	0	0	0	0	0	0	0	0	0	1	1	0	0	0	0	0	0	0	0	0	0	0	0	0	0	1	1	0	0	0
MIR3671	1	2	3	1	0	1	0	2	4	1	1	1	4	3	1	1	1	0	2	0	3	3	0	1	0	2	0	1	1	0	1	1	1	2	1	1	0	5	1	0	2	5	2	6	4	1	10	2	0
MIR101-1	0	0	0	0	0	0	0	0	0	0	0	0	0	0	0	0	0	0	0	0	0	0	0	0	0	0	0	0	0	0	0	0	0	0	0	0	0	0	0	0	0	0	0	1	0	0	0	0	0
RP4-535B20.1	0	0	0	0	1	0	0	0	0	2	0	0	0	2	0	0	2	0	0	1	0	0	0	0	0	0	0	0	1	0	2	0	0	1	0	0	1	1	0	0	3	2	0	0	0	0	1	0	0
RP4-535B20.2	1	0	1	0	0	0	1	0	0	1	2	0	1	0	0	0	0	0	0	0	0	0	0	1	0	0	0	0	0	0	0	0	1	0	0	0	0	0	0	2	0	1	0	1	1	1	0	0	0
MRPS21P1	10	9	9	4	9	14	9	5	12	7	14	10	5	8	6	5	14	9	4	9	5	8	5	12	6	14	15	7	7	10	9	5	8	14	11	9	8	11	3	13	3	3	9	11	7	10	7	23	8
AK4	9014	6955	6332	7035	6573	7575	6161	4430	3883	3447	3887	3498	3965	3716	453	451	520	501	417	383	464	275	266	250	146	207	232	234	309	325	257	336	390	378	237	5704	5173	5981	5518	5629	5899	7029	7515	7601	9060	7255	7400	9384	1148
RP4-700A9.1	0	0	0	0	1	0	0	0	0	0	0	0	0	1	0	0	0	0	0	0	0	0	0	0	0	0	0	0	0	0	0	0	0	0	0	0	0	0	0	0	1	0	0	0	0	1	0	0	0
DNAJC6	375	274	267	285	265	268	213	1105	1348	1202	1343	1308	1448	1217	1997	2010	2120	1910	1848	1607	1981	2540	2617	2199	1897	2203	2259	2319	3104	2799	2756	2865	2348	3294	3370	350	240	207	229	240	180	1179	1193	1127	1444	1417	1204	1481	2124
RP5-1044H5.1	2	0	0	0	0	0	0	1	2	5	2	5	5	1	3	1	1	2	2	5	8	2	12	1	0	6	5	3	4	2	3	8	3	9	6	0	0	0	0	0	0	0	3	3	5	4	3	4	0
COX6CP13	0	0	0	0	0	0	0	2	3	8	3	8	10	4	0	4	1	1	1	0	0	2	1	2	0	3	4	3	4	6	2	3	1	6	3	0	0	0	0	0	0	10	1	4	9	1	5	0	11
RNU2-15P	0	0	0	0	0	0	0	0	0	0	0	0	0	0	0	0	0	0	0	0	0	0	0	0	0	0	0	0	0	0	0	0	0	0	0	0	0	0	0	0	0	0	0	0	0	0	0	0	0
LEPROT	1092	1143	980	954	1022	967	1119	1445	1454	1301	1559	1256	1528	1512	1767	1673	1731	1626	1490	1440	1630	1834	1926	1795	1743	1965	2069	1921	1866	1892	1912	1727	2016	2297	2201	993	1162	1204	1085	1120	1176	1594	1732	1793	2080	1862	1812	2049	1645
LEPR	436	281	294	355	322	313	286	512	607	535	604	615	646	624	439	391	508	384	422	420	447	211	197	192	159	170	231	205	309	272	301	285	244	374	355	282	235	284	368	329	354	418	349	334	447	504	421	457	469
RP4-630A11.3	1	1	0	0	2	1	3	3	0	1	1	7	0	3	0	3	2	2	1	2	1	1	3	1	0	0	1	0	0	4	0	0	0	2	0	2	0	2	0	0	0	1	0	2	0	0	0	0	0
RP11-430H12.2	45	28	34	28	52	49	43	124	108	137	115	147	134	135	72	48	74	76	74	61	54	22	34	28	32	43	29	34	43	26	38	32	47	55	61	30	20	38	26	22	28	96	96	74	86	86	102	85	94
RN7SL854P	0	0	0	0	0	0	0	0	0	0	0	0	0	0	0	0	0	0	0	0	0	0	0	0	0	0	0	0	0	0	0	0	0	0	0	0	0	0	0	0	0	0	0	0	0	0	0	0	0
PDE4B	747	963	817	773	758	668	905	81	69	64	72	88	61	73	20	16	33	28	25	23	24	102	73	89	62	116	76	99	307	293	205	272	200	239	342	1037	1221	1170	885	982	1032	162	234	279	253	162	250	315	31
RP11-397C12.1	0	0	0	0	0	0	0	0	0	0	0	0	0	0	0	0	0	0	0	0	0	0	0	0	0	0	0	0	0	0	0	0	0	0	0	0	0	0	0	0	0	0	0	0	0	0	0	0	0
RNU4-88P	0	0	0	0	0	0	0	0	0	0	0	0	0	0	0	0	0	0	0	0	0	0	0	0	0	0	0	0	0	0	0	0	0	0	0	0	0	0	0	0	0	0	0	0	0	0	0	0	0
SGIP1	58	54	67	57	90	61	62	114	102	130	94	131	130	102	180	168	166	141	131	139	129	484	453	600	596	470	370	559	1350	1250	925	1172	996	1204	1614	45	54	58	54	71	66	102	98	107	128	121	103	146	82
MIR3117	0	0	0	0	0	0	0	0	0	0	0	0	0	0	0	0	0	0	0	0	0	0	0	0	2	1	1	0	1	3	1	6	1	1	1	0	0	1	0	0	0	0	0	0	0	0	2	0	0
RP4-598P13.1	1	0	0	0	0	0	2	1	3	0	1	3	3	5	1	2	0	1	3	1	1	0	0	5	0	4	8	1	5	4	4	3	4	7	5	0	3	1	0	2	0	2	1	0	2	0	7	4	1
TCTEX1D1	43	27	35	33	47	37	57	36	39	20	34	44	36	22	26	18	16	15	29	20	13	3	0	8	6	10	18	10	11	5	27	13	5	16	15	29	25	44	45	19	53	63	42	46	68	56	54	42	24
INSL5	0	3	0	0	0	0	0	0	0	0	0	0	0	0	0	0	0	0	0	0	0	0	0	0	0	0	0	0	0	0	0	1	0	0	0	0	0	0	0	0	0	0	0	0	0	0	0	0	0
WDR78	27	12	13	16	37	21	20	14	17	30	13	20	16	31	16	25	19	19	14	21	12	6	3	11	2	12	26	11	11	18	15	15	16	13	16	21	7	16	11	9	23	14	33	18	26	27	18	15	33
RP11-342H21.2	0	0	0	0	0	0	0	0	0	0	0	0	0	0	0	0	0	0	0	0	0	0	0	0	0	0	0	0	0	0	0	0	0	0	0	0	0	0	0	0	0	0	0	0	0	0	0	0	0
MIER1	2242	1793	1765	1682	1743	1769	1774	1617	1456	1309	1640	1545	1690	1667	1163	1181	1371	1273	1100	1036	1193	611	517	601	482	624	741	713	624	593	682	565	644	716	606	1424	1580	1662	1485	1748	1895	1656	1725	1985	2248	1883	1978	2266	1443
SLC35D1	209	214	219	151	190	180	141	298	283	242	283	266	329	346	452	393	485	429	396	341	388	246	239	279	225	284	481	308	248	236	270	232	276	289	336	200	155	223	177	221	196	270	337	349	288	268	314	454	362
C1orf141	1	0	0	2	0	0	0	1	0	0	0	0	0	0	0	0	0	0	0	0	0	0	0	0	0	0	0	0	0	0	0	0	0	0	0	0	0	0	0	0	0	0	0	0	0	0	0	0	0
RP4-547N15.3	2	0	1	0	2	2	0	0	0	0	0	0	1	0	0	0	0	0	0	0	0	0	0	0	0	1	0	0	0	0	0	1	0	0	0	0	2	0	4	0	1	1	0	0	0	0	2	2	1
IL23R	0	1	2	1	0	0	0	4	0	0	0	0	2	3	0	7	0	0	1	0	1	0	0	2	0	0	0	0	0	0	0	0	2	0	0	0	0	0	0	0	0	1	0	2	2	2	1	4	0
RNU6-586P	0	0	0	0	0	0	0	0	0	0	0	0	0	0	0	0	0	0	0	0	0	0	0	0	0	0	0	0	0	0	0	0	0	0	0	0	0	0	0	0	0	0	0	0	0	0	0	0	0
RNU4ATAC4P	0	0	0	0	0	0	0	0	0	0	0	0	0	0	0	0	0	0	0	0	0	0	0	0	0	0	0	0	0	0	0	0	0	0	0	0	0	0	0	0	0	0	0	0	0	0	0	0	0
RP11-131O15.2	22	30	8	30	23	19	20	10	17	19	12	12	18	18	12	12	10	13	10	8	13	10	20	12	6	18	8	8	3	12	8	3	8	4	8	17	22	14	18	18	12	13	18	14	25	12	18	8	14
IL12RB2	24	36	54	45	57	39	39	23	48	37	14	19	33	27	8	13	4	14	17	9	2	28	32	8	2	7	8	7	9	12	5	7	11	7	18	26	51	40	25	47	23	28	19	26	38	24	20	21	15
SERBP1	25253	21835	19938	21179	20781	20214	20380	13440	13738	12448	14818	12946	14064	13335	11662	11331	12534	11949	11090	10455	11342	7476	7557	6970	5755	6752	8441	7027	5030	4881	5370	4986	5945	6186	5500	18096	18610	19820	17361	18904	20661	14336	14583	16067	17918	16150	15637	18501	13346
RNU6-387P	3	4	2	3	2	5	1	1	1	2	1	0	1	2	6	5	5	4	2	3	5	3	2	5	0	1	2	5	2	0	3	1	1	4	2	1	3	7	6	5	9	1	2	1	1	2	1	3	0
RP11-393N21.2	0	0	0	0	0	0	0	0	0	0	0	0	0	0	0	0	0	0	0	0	0	0	0	0	0	0	0	0	0	0	0	0	0	0	0	0	0	0	1	0	0	0	0	0	0	0	0	0	0
RNU6-1031P	0	0	0	0	0	0	0	0	0	0	0	0	0	0	0	0	0	0	0	0	0	0	0	0	0	0	0	0	0	0	0	0	0	0	0	0	0	0	0	0	0	0	0	0	0	0	0	0	0
RP11-393N21.1	0	0	0	0	0	0	0	0	0	0	0	0	0	0	0	0	0	0	0	0	0	0	0	0	0	0	0	0	0	0	0	0	0	0	0	0	0	0	0	0	0	0	0	0	0	0	0	0	0
RN7SL392P	0	0	0	0	0	0	0	0	0	0	0	0	0	0	0	0	0	0	0	0	0	0	0	0	0	0	0	0	0	0	0	0	0	0	0	0	0	0	0	0	0	0	0	0	0	0	0	0	0
HNRNPCP9	0	0	0	0	0	0	0	0	0	0	0	0	0	0	0	0	0	0	0	0	0	0	0	0	0	0	0	0	0	0	0	0	0	0	0	0	0	0	0	0	0	0	0	0	0	0	0	0	1
GADD45A	563	513	467	519	449	466	454	932	1020	1041	1064	888	954	891	3156	2955	3294	3125	2862	2789	3206	4293	5405	3587	3549	3675	3801	3784	2520	2826	3277	2657	3427	3454	2755	378	309	351	324	390	485	613	565	687	803	675	707	768	3844
GNG12	1487	1268	1280	1215	1233	1194	1331	1028	869	746	975	889	979	990	322	322	378	308	365	319	368	79	70	104	54	90	178	111	74	75	86	80	93	112	81	1492	1452	1629	1435	1621	1703	910	1000	1019	1199	1074	1189	1219	357
RNU7-80P	0	0	0	0	0	0	0	0	0	0	0	0	0	0	0	0	0	0	0	0	0	0	0	0	0	0	0	0	0	0	0	0	0	0	0	0	0	0	0	0	0	0	0	0	0	0	0	0	0
GNG12-AS1	0	0	0	0	1	1	3	4	0	10	6	3	0	5	1	2	2	4	0	3	1	1	1	1	3	5	7	0	0	0	3	0	1	1	0	3	2	1	7	8	6	3	1	6	13	3	1	8	5
RP4-609E1.2	7	13	11	13	16	20	5	4	9	13	12	4	9	9	3	2	3	3	4	0	4	1	5	5	4	2	3	6	5	1	9	5	4	5	3	7	10	8	9	6	8	15	15	6	16	5	5	2	3
DIRAS3	2	8	11	3	6	6	3	1	5	5	4	7	12	5	1	1	5	0	0	2	1	0	0	3	1	2	2	1	0	0	0	1	0	0	0	2	0	1	0	0	0	1	4	2	0	4	3	2	7
ARL5AP3	0	0	0	0	0	0	0	0	0	0	0	0	0	0	0	0	0	0	0	0	0	1	0	0	0	0	0	0	0	0	0	0	0	0	0	0	0	0	0	0	0	0	0	0	0	0	0	0	0
WLS	125	112	112	89	74	104	93	766	597	627	674	605	664	579	248	287	309	260	220	283	266	97	74	87	57	85	161	66	41	44	96	38	67	105	38	108	76	48	66	80	67	397	451	495	450	419	321	459	394
CTBP2P8	515	702	596	551	570	625	657	365	457	497	419	366	424	423	273	334	384	373	323	262	350	381	406	325	317	334	328	332	294	334	357	314	291	318	319	640	583	618	526	559	528	610	625	656	721	562	569	664	383
MIR1262	0	0	0	0	0	0	0	0	0	0	0	0	0	0	0	0	0	0	0	0	0	0	0	0	0	0	0	0	0	0	0	0	0	0	0	0	0	0	0	0	0	2	0	0	3	0	1	0	0
RPS7P4	107	131	129	124	120	129	126	90	97	120	139	105	117	116	74	65	92	100	75	89	88	39	49	50	40	57	50	41	29	32	29	30	38	33	33	130	142	152	147	155	175	122	125	125	159	132	112	135	126
COX6B1P7	0	0	0	0	0	0	0	0	0	0	0	0	0	0	0	0	0	0	0	0	0	0	0	0	0	0	0	0	0	0	0	0	0	0	0	0	0	0	0	0	0	0	0	0	0	0	0	0	0
TCEB1P18	0	0	0	0	0	1	0	0	0	0	0	0	0	0	0	0	0	0	3	0	0	0	0	0	0	0	0	0	0	0	0	0	0	0	0	0	0	0	0	0	0	0	0	0	0	0	0	0	0
RP5-1033K19.2	4	0	2	0	1	2	2	1	3	3	6	0	1	5	0	1	0	3	0	1	0	0	0	1	0	0	4	1	1	0	0	0	0	1	0	1	1	0	1	0	0	2	3	1	4	2	3	4	1
RPE65	0	0	0	0	0	0	0	0	0	1	1	0	0	0	0	0	0	0	0	0	0	0	0	0	0	0	0	0	0	0	0	0	0	0	0	0	0	0	1	0	1	0	0	0	0	0	0	0	0
DEPDC1	1791	1387	1364	1352	1432	1424	1331	1824	1687	1463	1778	1811	1907	1809	1485	1563	1746	1571	1442	1310	1493	294	293	329	316	364	581	391	156	137	202	135	220	204	118	1333	1231	1380	1341	1453	1375	1701	1730	1786	2378	1992	1972	2229	1853
RP4-694A7.2	30	46	24	30	37	57	40	39	32	26	46	40	46	50	51	42	38	35	28	35	32	10	10	3	8	10	13	12	4	2	3	0	5	3	0	30	27	33	44	33	35	32	19	23	38	40	48	37	50
DEPDC1-AS1	2	8	7	3	2	9	2	5	8	3	6	8	10	6	4	4	4	4	3	0	9	4	3	14	8	5	9	4	0	0	3	3	2	1	0	2	6	6	3	4	12	12	7	14	3	7	14	7	1
TXNP2	0	0	0	0	0	0	0	0	0	0	0	0	0	0	0	0	0	0	0	0	0	0	0	0	0	0	0	0	0	0	0	0	0	0	0	0	0	0	0	0	0	0	0	0	0	0	0	0	0
RP11-424D14.1	0	0	0	0	0	0	0	0	2	0	0	0	0	0	0	2	0	0	1	0	0	0	0	0	0	0	0	1	1	0	0	0	0	0	0	0	0	0	0	0	0	0	0	1	0	0	0	1	0
RP11-74K19.1	0	0	0	0	0	0	0	0	0	0	0	0	0	0	0	0	0	0	0	0	0	0	0	0	0	0	0	0	0	0	0	0	0	0	0	0	0	0	0	0	0	0	0	0	0	0	0	0	0
RP3-380B4.1	0	2	0	0	0	0	0	0	0	0	0	0	0	0	0	0	0	0	0	0	0	2	0	0	0	0	0	1	0	0	0	0	0	0	0	0	0	0	0	0	0	0	0	0	0	0	0	0	0
LRRC7	32	42	30	41	37	38	43	49	39	44	31	28	43	44	80	51	102	51	47	69	58	201	199	201	186	155	182	160	394	331	374	344	347	495	416	50	43	33	28	39	35	39	36	27	38	35	36	27	63
SGO1P1	0	0	0	0	0	0	0	0	0	0	0	0	0	0	0	0	0	0	0	0	0	0	0	0	0	3	0	0	0	0	0	0	0	0	0	0	0	0	0	0	0	0	0	0	0	0	0	0	0
RN7SL538P	0	0	0	0	0	0	0	0	0	0	0	0	0	0	0	0	0	0	0	0	0	0	0	0	0	0	4	0	3	1	0	0	0	0	0	0	0	0	0	0	0	0	0	1	0	0	0	0	0
PIN1P1	199	265	220	233	240	219	244	167	242	212	261	202	256	210	241	246	300	283	257	236	268	209	256	194	215	253	277	269	216	220	257	202	246	250	264	226	229	184	169	224	167	187	206	232	288	217	177	222	362
RP11-181B18.1	0	0	0	0	0	0	0	0	0	0	0	0	0	0	0	0	0	0	0	1	0	0	0	2	5	0	1	0	4	1	2	2	0	4	0	0	0	0	0	0	0	0	0	0	0	0	1	0	0
LRRC40	2612	2001	1869	2109	2121	1943	1978	2177	2163	1763	2520	2213	2489	2396	2628	2702	2793	2814	2613	2414	2641	2166	1978	2164	2072	2335	2621	2242	2190	2055	2140	1882	2541	2666	2468	1569	1674	1907	1637	1824	1940	2144	2294	2580	2583	2428	2545	2760	2879
RN7SL242P	0	0	0	0	0	0	0	0	0	0	0	0	0	1	0	0	0	0	0	0	0	0	0	1	0	0	0	0	0	0	0	0	2	0	0	0	0	2	0	0	0	0	0	0	0	0	0	0	0
SRSF11	9754	8837	7172	7934	7846	7734	7716	8348	8889	7712	9226	8168	9688	9213	9735	9542	10569	9880	8722	8589	9062	10684	10339	8733	7787	8878	10214	8980	7885	7964	8341	7469	8533	9603	8592	7191	7226	8156	7196	7376	8488	8231	8487	9447	10592	9164	9660	10979	10415
RP4-677H15.4	0	0	0	0	0	0	0	0	0	0	0	2	0	0	0	0	2	1	1	3	0	0	0	0	0	5	0	1	0	1	1	0	3	4	0	0	0	0	0	0	0	0	0	3	3	0	0	0	0
ANKRD13C	1315	1207	1109	1115	1233	1198	1123	1226	1127	1007	1260	1147	1195	1240	1173	1228	1268	1302	1090	986	1132	1039	1124	913	831	1029	1049	980	843	994	933	836	957	1102	1030	915	1034	1099	1006	1093	1201	1077	1135	1265	1436	1250	1238	1354	1210
HHLA3	201	151	204	123	144	180	158	211	304	292	321	245	272	260	147	152	180	167	182	139	170	37	49	29	62	36	66	72	36	34	60	79	43	51	59	177	175	158	151	183	206	209	291	210	299	222	267	284	223
RP11-180O5.2	0	1	2	1	1	2	3	6	11	0	3	9	10	4	2	9	5	3	3	3	0	0	0	1	3	0	1	0	5	0	2	9	9	9	0	5	0	2	4	1	0	1	5	8	6	2	7	8	12
AL158839.1	0	0	0	1	0	1	1	0	0	0	1	2	1	0	1	1	0	0	0	0	1	0	0	1	0	0	1	1	1	0	0	0	0	0	0	0	0	1	0	0	0	0	1	0	0	1	1	1	1
CTH	1092	963	954	907	971	917	989	1058	863	909	974	956	903	971	333	326	345	314	329	262	364	140	121	170	174	252	249	248	260	247	233	230	279	265	269	1033	902	890	1026	1252	1024	952	1121	1030	1365	1296	1269	1330	421
RP11-42O15.3	22	13	21	19	13	14	10	19	15	11	24	25	11	11	10	8	11	6	11	13	11	6	3	8	2	4	8	3	9	4	8	11	4	3	3	23	21	24	27	36	16	14	16	21	37	37	22	28	16
RP11-42O15.2	108	115	75	99	77	92	101	199	175	133	201	133	160	192	101	109	110	120	84	100	116	55	70	44	31	58	65	51	35	29	35	47	41	46	42	103	110	116	100	102	106	122	100	142	134	117	82	139	105
CASP3P1	240	175	164	202	194	230	168	90	84	102	106	109	94	77	70	58	53	71	70	49	74	335	297	277	276	308	196	253	432	484	440	434	523	567	522	143	165	200	120	199	164	125	174	164	177	141	129	267	59
RP5-952N6.1	0	0	0	0	0	0	0	2	3	0	2	2	0	1	1	0	0	0	0	0	0	0	0	0	0	0	0	0	0	1	0	0	0	0	0	0	1	0	1	0	0	3	3	8	2	7	1	0	0
RP11-99H8.1	0	0	0	0	0	0	0	0	0	0	0	0	0	0	0	0	0	0	0	0	0	0	0	0	0	0	0	0	0	0	0	0	0	0	0	0	0	0	0	0	0	0	0	0	0	0	0	0	0
PTGER3	46	44	46	49	41	40	58	6	12	4	9	7	0	4	1	0	1	2	0	2	1	3	6	5	7	1	5	2	30	28	9	29	18	11	29	49	38	44	33	44	44	6	11	8	29	4	17	18	0
RP3-333A15.1	0	0	0	0	0	0	0	0	0	0	0	0	0	0	0	0	0	0	0	0	0	0	0	0	0	0	0	0	0	0	0	0	0	0	0	0	0	0	0	0	0	0	0	0	0	0	0	0	0
RP3-333A15.2	0	0	0	0	0	0	0	0	0	0	0	0	0	0	0	0	0	0	0	0	0	0	0	0	0	0	0	0	0	2	0	0	0	0	0	0	0	0	2	0	0	0	0	0	0	4	0	0	0
ZRANB2-AS1	1	7	0	3	1	3	6	3	2	0	1	0	2	0	2	2	1	6	0	6	4	3	1	0	1	0	6	2	3	9	1	3	3	4	5	0	8	4	2	6	5	1	0	2	5	8	10	1	3
ZRANB2	5427	4857	4272	4254	4419	4355	4543	4666	4971	4001	5307	4569	5531	4993	4076	4098	4422	4397	4017	3782	3980	1987	1933	2401	1981	2786	3138	2908	2706	2679	2852	2521	3330	3647	3269	3483	3845	4567	3600	3979	4473	4477	4735	5025	5393	4818	5078	5678	3994
MIR186	8	10	9	12	7	9	19	10	10	7	10	12	23	15	15	6	18	10	15	3	12	8	9	9	13	10	8	20	15	25	18	19	15	20	12	6	10	18	8	13	10	6	7	10	18	21	10	12	12
ZRANB2-AS2	3	2	2	6	2	2	1	10	6	10	8	5	7	5	9	6	5	4	3	1	3	3	7	7	5	9	2	16	5	7	8	14	9	20	9	4	4	0	2	0	8	7	8	22	8	6	2	3	4
RP11-115M14.1	0	0	0	0	0	0	0	0	0	0	0	0	0	0	0	0	0	0	0	0	0	0	0	0	0	0	0	0	0	0	0	0	0	0	0	0	0	0	0	0	0	0	0	0	0	0	0	0	0
NEGR1	81	70	66	64	97	54	53	31	22	14	16	29	27	30	4	4	7	9	14	8	15	4	10	4	8	13	7	6	25	9	14	39	15	14	26	75	83	119	101	79	109	44	52	45	59	43	56	54	28
RP11-82L20.1	0	0	0	0	0	0	0	0	0	0	0	0	0	0	0	0	0	0	0	0	1	0	0	0	0	0	0	0	0	0	0	0	0	0	0	0	0	0	0	0	0	0	0	0	0	0	0	0	0
RP11-175G14.2	23	31	12	15	13	15	20	13	11	17	14	15	20	8	24	16	27	24	16	21	16	2	3	1	0	7	11	3	2	3	3	0	4	0	2	15	21	11	22	8	11	16	19	9	19	13	7	13	28
NEGR1-IT1	0	0	0	0	0	0	0	0	0	0	0	0	0	0	0	0	0	0	0	0	0	0	0	0	0	0	0	0	0	0	0	0	0	0	0	0	0	0	0	0	0	0	0	0	0	0	0	0	0
GDI2P2	2441	2347	1959	2160	2089	2034	1979	1755	1828	1533	1891	1671	1842	1766	1855	1867	1920	2040	1668	1688	1868	1584	1742	1410	1503	1499	1527	1490	1231	1245	1279	1255	1349	1425	1381	1900	1954	1982	1921	1908	2085	1697	1858	1954	2203	1887	1889	2266	2086
RPL31P12	170	150	146	145	142	130	132	139	135	134	177	122	142	129	88	85	110	101	95	87	105	46	52	39	54	64	54	58	39	39	46	30	56	51	44	126	127	150	122	131	156	144	135	112	169	144	143	176	127
RNU6-1246P	0	0	0	0	0	0	1	1	0	0	0	0	1	0	0	0	0	3	0	0	0	0	0	0	0	0	0	0	0	0	0	0	0	0	0	1	0	0	0	0	0	0	0	0	0	0	0	0	0
RP4-660H19.1	28	23	22	15	8	21	22	13	12	17	37	20	26	21	8	24	17	10	19	15	18	8	3	6	0	2	7	7	5	4	6	0	4	5	5	18	9	27	20	19	18	16	14	8	15	13	14	12	17
RP11-262K1.1	0	0	1	0	4	1	1	0	0	0	0	0	0	0	0	0	0	0	0	0	0	0	0	0	0	0	0	1	0	0	0	0	0	1	0	0	0	0	1	1	0	0	2	0	0	1	5	1	0
RP11-25L19.1	0	0	0	2	0	2	1	0	0	0	0	0	0	0	0	0	0	0	0	0	1	0	0	0	0	0	0	0	0	0	0	0	0	0	0	0	0	0	0	0	0	0	0	0	0	0	0	0	0
KRT8P21	0	2	0	0	4	0	0	0	0	0	0	0	0	0	0	0	0	0	0	0	0	0	0	0	0	0	0	0	0	0	0	0	0	0	0	0	0	0	0	0	0	0	0	0	1	0	0	0	0
RN7SKP19	0	0	0	0	0	0	0	0	0	0	0	0	0	0	0	0	0	0	0	0	0	0	0	0	0	0	0	0	0	0	0	0	0	0	0	0	0	0	0	0	0	0	0	0	0	0	0	0	0
LINC01360	0	2	0	0	1	3	0	0	0	0	0	0	0	0	1	0	0	0	0	0	0	0	0	0	0	0	0	0	0	0	0	0	0	0	0	1	0	0	0	0	0	0	0	0	2	0	0	0	0
RP4-788P17.1	1	0	0	0	0	0	0	2	2	1	4	1	3	4	0	3	2	1	1	0	1	1	0	0	2	3	1	1	0	1	0	4	3	1	0	0	3	0	0	0	1	0	0	1	2	0	3	0	0
RNA5SP50	0	0	0	0	0	0	0	0	0	0	0	0	0	0	0	0	0	0	0	0	0	0	0	0	0	0	0	0	0	0	0	0	0	0	0	0	0	0	0	0	0	0	0	0	0	0	0	0	0
RNU4ATAC8P	0	0	0	0	0	0	0	0	0	0	0	0	0	0	0	0	0	0	0	0	0	0	0	0	0	0	0	0	0	0	0	0	0	0	0	0	0	0	0	0	0	0	0	0	0	0	0	0	0
LRRIQ3	21	14	17	22	23	24	26	28	30	37	49	26	41	28	17	10	21	21	12	5	23	6	0	3	5	8	3	13	5	4	5	7	8	12	8	21	9	15	19	20	15	37	21	34	39	31	53	57	45
FPGT	176	161	133	131	154	177	162	471	458	378	506	500	511	407	398	419	446	464	424	438	439	118	65	169	145	224	312	255	186	199	228	193	289	228	189	116	91	105	104	118	148	454	485	492	584	504	500	596	486
FPGT-TNNI3K	8	6	3	5	1	7	3	20	36	14	19	25	15	19	41	28	56	41	37	56	30	8	3	17	17	3	11	17	13	13	9	16	13	22	19	5	5	2	14	2	5	16	15	6	21	20	8	4	50
TNNI3K	3	2	3	4	3	8	5	1	2	2	2	8	9	1	3	2	1	4	2	4	4	0	0	0	0	0	3	0	0	0	2	1	0	0	0	0	7	2	4	7	4	1	4	1	3	7	2	6	3
RP11-439H8.4	1	0	0	0	0	0	0	0	0	0	0	4	0	1	0	0	2	0	1	0	0	0	0	0	0	0	0	0	2	1	0	0	0	3	0	0	0	0	0	0	0	0	1	0	0	0	0	0	3
RP4-650F12.2	0	0	0	0	0	2	0	0	0	2	0	0	0	0	1	0	0	0	1	1	0	0	12	1	4	0	4	7	0	1	1	1	5	1	2	0	0	0	0	0	0	0	0	0	1	0	0	0	2
LRRC53	0	0	0	0	1	0	0	0	5	1	2	3	0	0	2	1	6	8	5	0	5	28	15	23	34	27	43	36	21	24	20	16	6	24	34	0	1	0	0	0	0	5	0	2	0	1	0	0	8
ERICH3	10	2	2	0	1	1	1	95	114	94	81	65	78	96	176	175	131	138	108	145	134	260	195	256	218	295	354	309	170	151	184	139	156	253	205	1	1	6	1	2	1	92	82	66	134	100	79	124	108
ERICH3-AS1	0	0	0	0	0	0	0	1	0	2	0	0	0	0	0	1	0	0	1	4	1	3	0	3	0	1	2	0	0	3	3	1	0	7	4	0	0	0	0	1	0	0	0	0	1	1	0	0	1
RP11-17E13.2	1	0	0	0	0	0	0	1	0	4	5	4	1	7	2	1	2	2	4	3	14	2	0	2	0	0	8	3	6	1	4	6	3	5	0	1	1	1	2	0	2	4	7	4	0	0	1	2	3
CRYZ	2066	1678	1468	1570	1665	1409	1498	1641	1526	1443	1787	1651	1686	1590	1117	1139	1285	1080	1068	1011	1131	537	524	538	559	556	760	687	371	421	469	389	540	615	370	1235	1237	1376	1123	1294	1418	1255	1395	1369	1808	1472	1508	1771	1032
TYW3	2080	1666	1525	1673	1646	1615	1596	1659	1593	1345	1720	1521	1534	1533	1061	1108	1134	1199	977	935	1068	539	348	500	488	611	850	677	387	350	427	336	497	487	357	1428	1420	1542	1258	1511	1639	1268	1362	1514	1687	1448	1426	1670	1216
RP11-93N20.1	0	0	0	0	0	0	0	0	0	0	0	0	0	0	0	0	0	0	0	0	0	0	0	0	0	0	0	0	0	0	0	0	0	0	0	0	0	0	0	0	0	0	0	0	0	0	0	0	0
RP11-510C10.4	0	0	0	0	0	0	0	0	0	0	0	2	0	0	0	0	0	0	0	0	0	0	0	0	0	0	0	0	0	0	0	0	0	0	0	1	1	0	0	1	0	0	0	0	0	0	0	0	0
RP11-510C10.2	0	0	0	0	0	0	0	0	0	0	0	0	0	1	0	0	0	0	0	0	0	0	0	0	0	1	0	0	0	0	0	0	0	0	0	0	0	0	0	0	0	0	2	0	1	0	2	1	0
LHX8	7	16	8	8	9	6	11	3	4	4	3	6	7	0	0	1	0	0	1	0	0	0	0	0	0	0	1	0	0	1	0	0	0	0	0	10	8	6	8	13	5	4	11	5	2	16	4	6	2
RP11-510C10.3	0	0	1	0	0	0	0	0	0	1	0	0	0	0	0	0	0	0	0	1	0	0	0	0	0	0	0	0	0	0	0	0	0	0	0	0	0	0	0	0	0	0	0	0	0	1	0	0	0
RNU6-622P	0	0	0	0	0	0	0	0	0	0	0	0	0	0	0	0	0	0	0	0	0	0	0	0	0	0	0	0	0	0	0	0	0	0	0	0	0	0	0	0	0	0	0	0	0	0	0	0	0
SLC44A5	302	322	258	257	330	274	301	368	419	349	473	350	447	446	684	595	661	580	604	615	586	1215	1199	1005	1086	1063	1097	991	1175	962	1093	990	955	1318	1274	298	245	341	254	311	301	317	302	338	463	370	443	407	531
RP11-87O11.1	0	1	0	0	0	0	0	0	0	0	0	0	0	0	0	0	0	0	0	0	0	0	6	1	0	0	0	0	0	0	0	0	0	0	0	0	0	0	0	0	0	0	0	0	0	0	0	0	0
RNU6-503P	0	0	0	0	0	0	0	0	0	0	0	0	0	0	0	0	0	0	0	0	0	0	0	0	0	0	2	2	0	0	0	0	0	0	0	0	0	0	0	0	0	0	0	0	0	0	0	0	0
RP4-595K12.1	1	2	1	1	0	0	4	1	3	3	4	2	1	1	1	2	2	2	1	0	1	1	1	0	0	0	1	0	0	0	1	2	1	0	0	3	1	3	3	1	4	1	1	2	1	1	1	4	1
RP4-595K12.2	123	90	98	92	100	104	113	99	122	101	112	83	127	113	154	152	214	128	136	116	152	236	250	198	164	191	221	220	228	206	195	194	190	261	246	70	73	88	92	96	97	94	113	104	131	106	106	136	142
RP4-682C21.5	0	0	0	0	0	0	0	0	0	0	0	0	0	0	0	0	0	0	0	0	1	0	0	0	0	0	0	0	0	0	0	0	0	0	0	0	0	0	0	0	0	0	0	0	0	0	0	0	0
ACADM	2574	2162	2102	2334	2234	1947	2092	2479	2333	2009	2755	2503	2760	2491	4008	3939	4394	4065	3919	3389	3855	3097	2969	3033	2638	3142	3625	3269	2269	2351	2537	2268	2745	2884	2595	1548	1809	1797	1594	1782	1977	2074	2175	2407	2527	2405	2222	2779	3568
RP4-682C21.2	1496	1582	1390	1264	1425	1535	1271	1346	1425	1260	1405	1202	1362	1294	1460	1434	1509	1481	1300	1244	1415	1067	997	1027	1069	932	1224	1102	916	1014	1049	1073	977	1071	1084	1300	1228	1254	1044	1192	1125	1094	1266	1235	1432	1202	1135	1261	1383
RABGGTB	5051	5157	3926	4258	4342	4550	4360	3814	3720	3340	4001	3600	4204	3908	3017	2890	3243	2939	2651	2737	2545	1508	1656	1470	1257	1577	2104	1667	1324	1355	1488	1260	1757	1773	1536	3303	3761	3907	3297	3602	3925	2691	2965	3304	3237	2902	2990	3369	2979
SNORD45C	0	0	0	0	0	0	0	0	0	0	0	0	0	0	0	0	0	0	0	0	0	0	0	0	0	0	0	0	0	0	0	0	0	0	0	0	0	0	0	0	0	0	0	0	0	0	0	0	0
SNORD45A	0	0	0	0	0	0	0	0	0	0	0	0	0	0	0	0	0	0	0	0	0	0	0	0	0	0	0	0	0	0	0	0	0	0	0	0	0	0	0	0	0	0	0	0	0	0	0	0	0
SNORD45B	0	0	0	0	0	0	0	0	0	0	0	0	0	0	0	0	0	0	0	0	0	0	0	0	0	0	0	0	0	0	0	0	0	0	0	0	0	0	0	0	0	0	0	0	0	0	0	0	0
MSH4	7	6	3	6	4	4	4	12	31	9	15	4	6	7	10	3	1	3	2	4	10	7	10	5	5	6	8	6	12	6	8	7	9	12	12	3	3	12	3	13	6	10	8	3	10	5	16	3	12
ASB17	0	0	0	0	0	0	0	0	0	0	0	0	0	0	0	0	0	0	0	0	0	0	0	0	0	0	0	0	0	0	0	0	0	0	0	0	0	0	0	0	0	0	0	0	0	0	0	0	0
RP11-550H2.1	0	0	0	0	0	0	0	0	0	0	0	0	0	0	0	0	0	0	0	0	0	0	0	0	0	0	0	0	0	0	0	0	0	0	0	0	0	0	0	0	0	1	0	0	0	0	0	0	0
RP11-550H2.2	0	0	0	0	0	0	0	1	0	2	0	0	0	0	0	0	0	0	0	0	0	0	0	0	0	0	0	0	0	0	0	0	0	0	0	0	0	0	0	0	0	0	0	0	0	0	1	0	0
ST6GALNAC3	832	706	662	832	652	619	684	625	561	497	675	546	532	583	262	220	310	272	193	296	255	116	90	110	72	75	120	118	112	123	94	86	128	136	113	556	683	700	593	620	680	741	772	784	898	770	727	908	499
RP11-335E14.1	0	0	0	2	0	0	0	0	0	0	0	0	0	0	0	0	0	0	0	0	0	0	0	0	0	0	0	1	0	0	0	0	0	0	0	0	0	0	0	0	0	0	0	0	0	0	0	0	0
RP5-1102E8.3	5	0	0	3	0	0	1	1	1	1	0	1	0	1	1	3	1	0	1	0	0	0	0	0	0	0	0	0	0	0	1	1	0	0	0	1	4	0	0	0	5	4	5	0	9	1	1	0	0
TPI1P1	12825	12763	11556	11595	11316	11429	10368	6975	8094	8464	8396	6643	7373	6871	6830	6687	7576	6788	6088	5979	6647	5582	6582	5292	5289	6024	6162	5260	3981	4422	4561	4349	4756	4770	4569	11917	11276	10660	10203	10447	11023	7183	7462	7488	9267	7772	7429	8961	7764
RNU6-161P	0	0	0	0	0	0	0	0	0	0	0	0	0	0	0	0	0	0	0	0	0	0	0	0	0	0	0	0	0	0	0	0	0	0	0	0	0	0	0	0	0	0	0	0	0	0	0	0	0
RP11-415A20.1	0	0	0	0	0	0	0	0	0	0	0	0	0	0	0	0	0	0	0	0	0	0	0	0	0	0	0	0	0	0	0	0	0	0	0	0	0	0	0	0	0	0	0	0	0	0	0	0	0
ST6GALNAC5	158	145	175	143	192	178	150	416	407	427	482	380	358	447	889	982	1071	979	941	812	1170	2761	3076	2102	1987	1926	1459	1833	2102	2024	1865	2099	1796	2106	2233	112	149	166	125	136	147	455	503	454	545	492	400	575	944
MIR7156	0	0	0	0	0	0	0	0	2	0	1	0	0	0	0	1	0	0	0	1	0	0	0	0	3	2	1	1	3	2	1	1	1	1	1	0	0	0	0	0	0	0	0	0	0	0	1	0	0
RP4-564M11.2	8	3	4	3	1	5	0	9	4	1	9	2	5	4	17	19	11	10	7	8	8	27	14	9	14	14	5	10	22	12	10	22	16	22	15	3	0	3	2	0	4	3	4	2	5	8	0	0	9
PIGK	1313	1146	1065	1125	1083	1094	1113	1533	1466	1223	1490	1524	1505	1483	1145	1119	1211	1191	1253	1100	1270	531	572	604	500	642	761	585	506	511	494	533	624	638	645	953	983	1118	972	1061	1240	1308	1390	1540	1792	1733	1579	1839	1705
RP4-706A16.3	8997	8083	7458	7752	7729	7204	7138	7008	7629	7235	8419	7568	7684	7183	5146	5048	5805	5607	5157	4981	5164	2528	2791	2437	2193	2776	3053	2726	1784	1911	2279	2075	2521	2304	1986	7224	7005	7704	6715	6992	7913	6518	6480	6655	8286	7468	6989	7723	6793
RP11-363H12.1	353	337	245	253	254	256	215	290	314	268	323	260	325	310	291	288	305	301	255	277	323	202	177	242	211	223	265	271	232	286	313	263	330	292	281	288	235	247	254	224	206	271	264	336	342	280	291	319	359
AK5	202	209	187	165	160	122	181	71	68	91	88	99	73	85	30	32	51	32	44	19	38	55	36	59	46	42	54	43	50	69	51	41	56	52	85	242	212	263	183	218	191	102	104	90	186	159	135	95	55
RP11-375A5.1	0	0	0	0	0	0	0	1	0	0	0	0	0	0	1	0	0	1	0	1	0	2	2	0	0	0	1	0	0	0	0	0	0	0	0	0	0	0	0	0	0	0	0	0	0	0	0	0	0
RNU7-8P	0	0	0	0	0	0	0	0	0	0	0	0	0	0	0	0	0	0	0	0	0	0	0	0	0	0	0	0	0	0	0	0	0	0	0	0	0	0	0	0	0	0	0	0	0	0	0	0	0
ZZZ3	2736	2442	2079	2187	2033	2141	2103	2641	2522	2265	2628	2465	2619	2492	1995	2010	2194	1950	1907	1666	1878	1300	1425	1186	994	1269	1778	1437	1152	1113	1154	1066	1180	1407	1248	2067	1931	2212	1992	2081	2223	2162	2165	2343	2844	2417	2372	2699	2189
RNA5SP20	0	0	0	0	0	0	0	0	0	0	0	0	0	0	0	0	0	0	0	0	0	0	0	0	0	1	0	0	0	0	0	0	0	0	0	0	0	0	0	0	0	0	0	0	0	1	0	0	0
RN7SL370P	0	0	0	0	0	0	0	0	0	0	1	1	0	0	0	0	0	0	0	0	0	0	0	0	0	0	0	0	0	0	0	0	0	0	0	0	0	0	0	0	0	0	0	0	0	1	0	0	0
USP33	3160	2777	2565	2623	2472	2552	2768	2763	2880	2373	3150	2723	3060	2677	3161	2840	3062	2874	2821	2659	2871	3130	3124	2958	2527	2904	3281	3145	3267	3160	3085	2905	3153	3841	3804	2310	2265	2508	2213	2511	2667	2468	2655	2600	3170	2769	2742	3392	2907
ACTG1P21	0	1	0	1	2	0	0	0	0	0	0	0	1	0	0	0	0	0	0	0	0	0	2	0	0	3	0	0	0	1	0	0	0	1	0	1	0	0	0	1	1	0	0	0	0	0	0	0	0
FAM73A	446	376	355	377	386	385	398	397	402	370	432	430	429	373	448	502	450	455	443	381	417	360	305	379	359	401	497	456	457	459	458	452	509	520	514	303	282	432	358	400	381	441	408	484	579	395	520	516	445
RNA5SP21	0	0	0	0	0	0	0	0	0	0	0	0	0	0	0	0	0	0	0	0	0	0	0	0	0	0	0	0	0	0	0	0	0	0	0	0	0	0	0	0	0	0	0	0	0	0	0	0	0
RP11-181C21.4	1207	1325	1094	1029	1077	1105	1139	922	923	816	1042	956	1015	835	715	720	774	826	692	656	739	550	534	532	512	606	645	592	566	556	552	521	535	711	589	1007	1050	1228	851	1096	1062	1040	1036	980	1152	1059	1142	1247	755
NSRP1P1	134	136	126	100	74	84	140	109	112	110	126	110	118	112	103	67	107	92	82	86	104	91	76	83	56	64	87	76	49	44	37	42	62	67	58	96	94	104	64	98	100	100	90	122	140	112	120	134	126
HSPE1P25	0	0	0	0	0	0	0	0	0	0	0	0	0	0	0	1	0	0	0	0	0	1	0	0	1	0	0	0	0	0	0	0	0	0	0	0	0	0	0	0	0	0	0	0	0	0	0	0	0
NEXN-AS1	12	11	9	12	6	7	18	9	14	13	13	7	15	4	7	8	11	8	1	7	6	11	7	7	4	5	8	4	11	2	9	7	8	4	6	6	13	5	9	10	7	24	22	8	9	17	20	16	11
NEXN	217	235	197	169	227	201	230	722	646	644	674	728	746	670	240	292	277	275	214	193	248	112	132	82	66	84	139	87	56	47	53	77	94	82	78	222	220	216	143	159	252	696	791	824	952	815	821	990	456
FUBP1	11591	11207	9846	10233	9915	9977	10086	8123	8495	7948	9071	7871	8812	8419	7499	7280	8055	7857	6559	6697	7474	8651	9006	7699	6508	7550	8585	7996	7158	6948	7301	6843	6952	8284	7447	9714	9752	10230	8913	9519	10138	8483	9030	9961	11095	9111	9103	11012	7004
DNAJB4	404	323	278	335	260	315	375	768	833	733	885	883	922	891	843	811	878	850	804	661	749	401	488	433	414	480	556	518	392	347	438	357	427	564	451	274	266	323	267	323	333	565	493	609	759	630	707	757	721
GIPC2	68	32	42	71	45	53	69	110	104	70	109	77	119	115	37	22	30	24	25	10	50	6	0	16	2	3	3	1	3	6	1	4	6	0	1	48	57	74	43	79	69	124	90	127	157	98	131	143	45
RP11-386I14.4	3	9	2	2	2	2	7	0	13	2	4	2	6	5	7	1	5	6	3	7	7	7	0	3	5	4	3	4	9	6	8	6	5	3	9	3	5	0	1	2	3	6	2	5	1	6	14	9	8
RP11-386I14.2	66	61	53	60	41	44	48	38	62	44	54	55	38	59	41	27	49	60	26	36	45	17	27	24	38	39	31	50	31	35	39	36	42	53	38	61	46	60	51	53	42	74	44	60	63	45	49	37	21
RNU6-1102P	0	0	0	0	0	0	0	0	0	0	0	0	0	0	0	0	0	0	0	0	0	0	0	0	0	0	0	0	0	0	0	0	0	0	0	0	0	0	0	0	0	0	0	0	0	0	0	0	0
RP11-386I14.3	973	945	741	816	787	828	811	939	965	865	1040	838	941	868	712	751	847	835	669	662	802	377	468	352	365	496	510	415	336	250	323	271	317	347	299	691	826	775	796	787	747	780	895	886	1002	870	896	1140	992
RNA5SP22	1	0	0	0	0	0	0	0	0	0	0	0	0	0	0	0	0	0	0	0	0	0	0	0	0	0	0	0	0	0	2	0	0	0	0	0	0	0	0	0	0	0	0	0	0	0	0	0	0
RNFT1P2	0	0	0	1	6	0	0	0	0	0	0	1	0	0	0	0	0	0	0	0	0	0	1	0	0	0	0	0	0	0	0	0	0	0	0	0	0	0	0	0	0	0	0	2	0	0	0	7	0
MGC27382	0	0	0	1	0	0	0	3	2	3	1	2	0	0	0	0	0	0	0	0	0	0	0	0	0	0	0	0	0	0	0	0	0	0	0	0	0	0	1	0	0	0	2	1	0	0	0	0	0
PTGFR	4	0	0	3	12	2	0	1	5	0	5	0	8	1	1	0	0	0	0	0	2	1	1	1	0	0	2	2	1	3	1	5	4	5	1	3	5	5	2	5	5	7	8	6	9	17	8	9	1
RP11-472F19.1	0	0	0	1	0	0	0	0	0	0	0	0	0	0	0	0	0	0	0	0	0	0	0	0	0	0	0	0	0	0	0	0	0	0	0	0	0	0	0	0	0	0	0	0	0	0	0	0	0
RNA5SP23	0	0	0	0	0	0	0	0	0	0	0	0	0	0	0	0	0	0	0	0	0	0	0	0	0	0	0	0	0	0	0	0	0	0	0	0	0	0	0	0	0	0	0	0	0	0	0	0	0
IFI44L	0	0	0	0	0	0	0	0	0	0	0	0	0	0	1	0	0	0	0	0	0	8	1	1	0	0	6	0	2	0	0	0	0	2	0	0	0	0	0	0	0	1	0	0	0	0	1	0	1
IFI44	0	0	0	0	0	0	0	0	1	0	0	0	1	0	1	0	0	0	0	0	0	1	0	0	0	0	0	1	1	0	0	0	0	0	0	0	2	2	0	0	0	0	0	0	0	0	0	0	1
RP4-641G12.3	0	0	0	0	0	0	0	0	0	0	0	0	0	0	0	0	0	0	0	0	0	0	0	0	0	0	0	0	0	0	0	0	0	0	0	0	0	0	0	0	0	0	0	0	0	0	0	0	0
RP4-641G12.4	1018	1048	918	904	840	916	960	796	838	812	826	710	870	786	806	798	828	790	702	737	780	648	664	635	488	584	748	618	540	538	516	550	526	620	556	798	789	816	710	850	798	752	749	885	954	765	720	888	856
ADGRL4	30	18	50	27	24	42	30	178	89	85	84	76	101	105	4	17	16	22	16	8	8	0	0	0	2	6	0	0	4	2	1	4	2	0	1	28	10	8	20	14	11	49	52	29	44	28	31	48	15
PSAT1P3	1610	2057	1920	1612	1815	1739	1787	1357	1444	1276	1411	1237	1432	1283	681	657	730	700	661	598	652	269	240	278	265	299	381	341	405	401	436	370	381	430	402	1793	1791	1774	1454	1892	1835	1632	1641	1589	2017	1819	1785	2014	831
RP4-726F1.2	0	0	0	0	0	0	0	0	0	0	0	0	0	0	0	0	0	0	0	0	0	0	0	0	0	0	0	0	0	0	0	0	0	0	0	0	0	0	0	0	0	0	0	0	0	0	0	0	0
RP4-726F1.1	0	0	0	0	0	0	0	0	0	0	0	0	0	0	0	0	0	0	0	0	0	0	0	0	0	0	0	0	0	0	0	0	0	0	0	0	0	0	0	0	0	0	0	0	0	0	0	0	0
ADH5P2	262	214	196	216	201	192	233	167	193	146	225	187	174	166	168	173	144	164	167	122	149	116	119	103	89	147	139	98	79	104	114	88	102	116	86	158	158	184	129	150	165	206	177	164	184	163	193	189	144
RP11-339A11.1	0	0	0	0	0	0	0	0	0	0	0	0	0	0	0	0	0	0	0	0	0	0	0	0	0	0	0	1	0	0	0	0	0	0	0	0	0	0	1	0	0	0	0	0	0	0	0	0	0
RP11-339A11.2	0	0	0	0	0	0	0	0	0	0	0	0	0	0	0	0	0	0	0	0	0	0	0	0	0	0	0	0	0	0	0	0	0	0	0	0	0	0	0	0	0	0	0	0	0	0	0	0	0
RP11-339A11.3	0	0	0	0	0	0	0	0	0	0	0	0	0	0	0	0	0	0	0	0	0	0	0	0	0	0	0	0	0	0	0	0	0	0	0	0	0	0	0	0	0	0	0	0	0	0	0	0	0
HMGB1P18	0	1	0	0	0	0	0	0	0	0	0	0	0	0	0	0	0	0	0	0	0	0	0	0	0	0	0	0	0	0	0	0	0	0	0	0	0	0	0	0	0	0	0	0	0	0	0	0	0
RP11-339D23.1	2	0	0	0	0	0	0	0	0	0	0	0	0	0	0	0	0	0	0	0	0	0	0	0	0	0	0	0	0	0	0	0	0	0	0	0	0	0	0	0	0	0	0	0	0	0	0	0	0
HNRNPA1P64	10	12	6	4	5	13	7	4	13	9	11	8	9	7	6	12	7	9	4	7	7	3	6	5	8	7	7	3	1	2	4	1	3	2	2	11	11	8	5	5	18	5	7	5	11	10	6	9	9
RP11-115A15.4	0	0	0	0	0	0	0	0	0	0	0	0	0	0	0	0	0	0	0	0	0	0	0	0	0	0	0	0	0	0	0	0	0	0	0	0	0	0	0	0	0	0	0	0	0	0	0	0	0
RP11-115A15.2	0	0	0	0	0	0	0	0	0	0	2	0	1	0	1	0	1	0	0	0	0	0	1	0	0	0	1	0	0	0	0	0	0	0	0	0	0	0	2	0	0	1	0	0	0	0	2	0	0
RP5-933B4.1	0	0	0	0	0	0	0	0	0	0	0	0	0	0	0	0	0	0	0	0	0	0	0	0	0	0	0	0	0	0	0	0	0	0	0	0	0	0	0	0	0	0	0	0	0	0	0	0	0
RP5-887A10.1	0	0	0	0	0	0	0	0	0	0	0	0	0	0	0	0	0	0	0	1	0	0	0	0	0	0	0	0	0	0	0	0	0	0	0	0	0	0	0	0	0	0	0	0	0	0	0	0	0
MTND2P30	0	0	0	0	0	0	0	0	0	0	0	0	0	0	0	0	0	0	0	0	0	0	0	2	0	0	0	0	0	0	0	0	0	0	0	0	0	0	0	0	0	0	0	0	0	0	0	0	0
RPL7P10	15	7	1	12	2	3	5	3	10	2	3	3	5	2	4	7	3	4	1	1	2	2	1	0	0	0	2	2	2	1	2	0	0	2	1	6	2	6	4	1	2	3	2	6	3	4	1	2	8
RP3-445O10.1	1	0	0	0	0	2	0	0	0	0	0	0	1	0	0	0	2	0	1	0	0	0	0	0	0	0	0	0	0	0	0	0	0	0	0	4	1	0	0	0	0	1	0	0	0	0	0	0	1
RN7SKP247	5	0	0	1	0	5	1	0	0	0	1	0	0	0	0	0	0	0	0	0	0	0	0	0	0	0	0	0	0	0	0	3	0	0	0	1	0	1	1	0	3	0	0	0	0	0	1	0	0
ADGRL2	6000	6201	5422	4897	5166	5394	5190	4665	3903	3400	4120	3632	4169	3768	3690	3632	3801	3372	3066	3267	3676	9544	9627	5909	5392	5256	5698	5032	4800	4383	4707	4353	4094	5435	4976	4620	5317	4938	4464	5056	5193	4205	4331	5034	5343	4210	4298	5564	3374
HNRNPA3P14	0	1	0	1	0	1	3	2	4	2	2	0	2	0	2	2	1	0	2	6	0	2	1	1	1	2	0	3	0	0	3	0	0	0	2	0	0	1	1	1	0	1	1	1	1	2	1	0	0
RP5-837I24.1	1203	1542	1354	1298	1440	1446	1377	2072	2267	2330	2322	2069	2290	1996	2051	2002	2218	2124	1938	1749	1970	1657	1992	1427	1583	1604	1751	1499	1406	1436	1546	1407	1195	1573	1532	1441	1448	1270	1083	1268	1115	1846	1820	1740	2347	1956	1664	2199	1948
RP5-837I24.6	14	14	15	12	15	9	14	13	17	22	20	24	19	18	14	13	24	21	18	19	17	16	14	9	14	19	14	12	10	10	11	11	12	14	14	15	15	12	6	12	11	15	21	19	19	20	22	21	15
RP5-837I24.2	0	0	0	0	0	0	0	0	0	0	1	0	0	0	0	0	0	0	0	0	0	0	0	0	0	0	0	0	0	0	0	0	0	0	0	0	0	0	0	0	0	0	0	0	0	0	0	0	0
MED28P8	44	27	38	28	23	37	30	19	25	23	24	25	20	31	21	20	23	14	19	22	20	18	7	13	18	16	31	22	13	9	18	11	18	10	17	33	24	34	22	48	42	18	25	31	31	30	19	24	12
RP5-837I24.4	2	0	0	0	0	0	0	0	0	0	0	0	0	0	0	0	0	0	0	0	0	1	6	0	0	1	2	3	2	1	1	3	6	0	2	0	0	3	0	0	1	0	0	0	0	0	0	0	0
RP5-837I24.5	1	2	2	1	1	1	1	0	3	3	3	3	1	3	0	1	2	1	1	1	1	1	1	0	1	1	0	0	0	0	0	0	0	0	1	2	2	3	1	3	0	2	1	1	1	2	1	2	3
ST13P20	3	0	0	0	0	1	0	2	0	0	0	0	0	1	0	0	0	0	0	0	0	0	5	0	0	0	0	0	1	1	1	1	0	0	1	0	0	0	0	0	0	1	0	0	0	0	0	0	0
RP11-147G16.1	0	0	0	0	0	0	0	0	0	0	0	0	0	0	0	0	0	0	0	0	1	3	0	1	0	0	3	0	0	0	3	1	1	0	0	0	0	0	0	0	0	0	0	0	0	0	0	0	0
LINC01362	0	1	0	1	0	0	0	0	0	0	0	1	0	0	2	3	0	0	0	3	3	1	0	1	0	0	5	0	3	0	1	0	0	1	1	0	0	0	1	2	0	0	1	0	0	0	0	2	0
LINC01361	4	7	6	8	4	3	2	8	2	0	1	3	2	1	2	4	8	2	8	7	8	4	7	0	6	6	1	3	5	9	5	1	4	6	9	3	2	6	3	5	5	1	4	1	6	0	0	5	3
RP11-413G15.1	0	0	0	0	0	0	0	0	0	0	0	0	0	0	0	0	0	0	0	0	0	0	0	0	0	0	0	0	0	0	0	0	0	0	0	0	0	0	0	0	0	0	0	0	0	0	0	0	0
RP11-475O6.1	6	3	0	1	0	0	0	2	0	1	3	0	3	2	0	0	0	0	0	0	2	3	0	1	0	0	0	1	1	0	0	3	0	0	0	2	1	0	1	0	0	5	2	0	2	2	1	1	1
RP5-836J3.1	0	0	0	0	0	0	0	0	0	0	0	0	0	1	0	0	0	0	0	0	0	0	0	0	0	0	0	0	0	0	0	0	0	0	0	0	0	0	0	0	0	0	0	0	0	0	0	0	0
TTLL7	274	222	177	186	226	209	210	377	425	461	498	496	533	526	2108	1929	2008	1970	1652	1712	1827	5933	5534	4838	3908	4344	4601	4876	6304	5795	5835	5742	5314	6949	7004	226	236	320	254	277	312	430	432	409	612	547	561	512	1638
TTLL7-IT1	0	0	0	0	1	0	0	0	0	3	0	2	1	1	1	1	0	1	1	2	2	7	11	11	7	8	8	2	13	16	8	12	8	13	21	0	0	0	0	1	0	1	0	0	0	0	0	0	2
RP4-552O12.1	0	0	0	0	0	0	0	0	0	0	0	0	0	0	0	0	0	0	0	0	0	0	0	0	0	0	0	0	0	0	0	0	0	0	0	0	0	0	0	0	0	0	0	0	0	0	0	0	0
RP11-486G15.2	94	86	99	88	147	98	113	76	117	83	109	102	113	91	86	65	66	53	58	61	90	21	27	24	18	32	37	35	29	52	55	44	57	48	58	98	82	85	98	114	95	83	104	86	107	140	98	101	69
PRKACB	1119	1267	1089	1007	1093	967	1200	731	726	600	850	676	754	759	676	661	677	728	627	575	720	530	422	443	446	382	517	492	509	387	493	496	506	503	599	965	1079	1112	1059	1170	1113	1064	967	1139	1309	1145	1210	1446	952
RP11-486G15.1	148	144	132	131	100	130	99	123	166	162	155	114	166	124	166	175	195	188	136	127	172	118	81	130	142	102	166	118	102	115	137	119	152	152	123	144	110	94	70	91	137	113	116	135	139	133	92	131	252
RP11-82H13.2	969	1047	1023	958	998	805	974	782	899	994	1002	822	941	882	662	657	802	740	683	595	742	459	482	505	458	670	612	528	435	398	478	462	560	596	491	1094	1000	972	829	1019	998	880	890	946	1151	1021	897	1071	952
SAMD13	46	22	41	31	43	28	51	25	30	28	23	29	33	31	18	21	28	23	17	17	20	5	3	0	4	6	3	0	0	1	0	0	0	0	0	24	34	41	26	40	43	56	37	37	45	37	46	40	19
RP11-376N17.4	0	0	0	1	0	0	0	0	0	3	0	0	0	0	0	2	0	0	0	0	0	0	0	0	0	0	0	0	0	0	0	0	0	0	0	0	0	2	1	3	4	0	0	0	0	0	0	0	1
UOX	0	0	0	0	2	0	2	0	0	0	3	0	0	0	0	0	1	2	0	0	2	0	0	0	0	0	1	0	0	0	0	0	0	0	0	0	0	2	0	2	0	0	0	2	0	0	2	1	0
DNASE2B	0	0	1	0	4	0	0	2	2	1	5	1	2	7	0	0	0	0	0	0	0	0	0	0	0	0	1	0	0	0	0	0	1	0	0	0	4	0	0	0	0	1	0	0	11	3	6	3	0
RPF1	1804	1845	1530	1572	1770	1589	1705	1544	1771	1599	2015	1691	1766	1608	1386	1306	1439	1366	1340	1171	1478	801	852	888	672	955	1147	924	738	687	789	698	793	939	787	1292	1462	1310	1118	1142	1439	1552	1685	1818	2087	1728	1633	1997	1781
GNG5	1034	915	836	911	916	836	907	2026	2193	2138	2514	2121	2342	2150	2202	2071	2360	2488	2126	1964	2289	1476	1690	1295	1177	1352	1437	1206	726	681	810	664	858	900	799	818	858	975	811	911	929	1691	1826	1876	2099	1707	1730	2055	2982
SPATA1	8	7	16	4	12	9	1	12	9	13	17	12	21	19	17	7	7	21	7	10	6	13	9	7	9	4	5	4	8	16	5	6	6	12	10	5	0	2	1	5	7	17	14	19	17	21	9	18	11
CTBS	296	187	216	211	216	211	155	449	456	358	556	516	524	526	225	219	278	307	262	188	233	55	47	56	56	80	74	75	65	53	35	57	92	44	53	175	157	215	193	223	190	366	318	310	477	429	415	415	308
LINC01555	1	0	0	4	3	3	2	1	0	0	2	0	4	4	1	0	0	1	0	0	0	1	0	0	0	0	0	0	0	0	0	0	0	0	0	0	1	0	0	0	0	3	4	0	4	0	6	5	0
RP11-484D4.3	0	0	0	0	0	0	0	0	0	0	0	0	0	0	0	0	0	0	0	0	0	0	0	0	0	0	0	0	0	0	0	0	0	0	0	0	0	0	0	0	0	0	0	0	0	0	0	0	3
SSX2IP	1400	1406	1235	1094	1150	1168	1247	1254	1328	1056	1404	1192	1293	1339	1293	1155	1412	1238	1141	1217	1272	1075	1046	866	687	989	845	904	658	547	540	578	643	689	629	1005	1091	1369	1021	1255	1319	1992	1947	2466	2615	2011	2221	2681	1328
LPAR3	833	718	787	734	761	694	748	228	242	277	333	269	242	276	37	36	50	39	40	42	49	95	99	101	217	155	120	140	613	558	569	598	552	636	797	759	871	852	728	838	810	372	351	366	515	458	409	438	74
MCOLN2	118	114	103	133	145	145	113	23	27	34	28	24	62	31	6	8	4	6	5	9	16	21	10	21	19	29	36	19	7	17	18	17	10	14	15	82	97	116	125	128	109	49	52	63	83	44	48	65	7
WDR63	18	27	25	32	11	15	20	19	27	27	20	13	15	31	16	24	14	17	10	24	9	4	0	2	5	2	12	10	3	3	4	8	3	3	1	16	10	9	24	12	8	32	17	26	18	30	13	33	25
MCOLN3	194	234	160	170	185	177	156	211	162	162	160	188	271	208	36	30	46	48	43	25	32	21	16	15	11	24	23	25	18	15	14	14	7	1	14	192	203	213	205	229	209	262	270	294	361	300	319	364	103
MIR4423	0	0	0	0	0	0	0	1	0	0	0	0	0	0	0	0	0	0	0	0	0	0	0	0	0	0	0	0	0	0	0	0	0	0	0	0	0	0	0	0	0	0	0	0	0	0	0	0	0
RP11-33E12.2	41	36	16	26	42	27	40	18	19	15	15	17	21	12	5	6	7	5	10	13	4	7	3	3	8	5	6	3	7	2	3	9	2	3	1	44	22	53	29	26	38	34	30	32	33	29	35	5	9
SYDE2	440	478	389	395	382	458	421	176	165	170	180	180	226	160	45	66	45	45	65	55	72	84	90	37	57	27	42	41	39	51	32	50	30	50	40	311	347	340	303	332	352	214	235	238	300	247	286	274	79
C1orf52	1185	1232	839	909	1106	1007	1065	751	753	773	872	758	914	828	792	809	885	854	719	742	834	738	992	754	731	747	865	760	832	840	751	760	924	988	1003	824	937	956	795	905	983	889	925	955	1124	1045	968	1102	949
BCL10	811	761	711	686	655	664	749	558	523	472	570	545	633	591	475	500	537	538	431	386	500	397	403	399	436	428	439	400	449	403	421	451	480	471	461	552	581	664	550	631	722	544	592	672	854	580	656	692	507
RP11-131L23.1	4	2	0	2	8	2	1	3	0	2	0	2	0	0	0	0	0	1	0	0	1	2	5	0	6	3	0	1	1	1	0	1	1	0	1	0	0	3	3	1	2	1	0	1	0	1	0	1	0
DDAH1	2021	2113	1956	1831	1910	1770	1883	958	1002	877	1000	992	972	894	332	291	337	376	296	244	313	157	184	151	164	140	185	218	303	297	220	233	274	333	317	1782	2023	1952	1595	1878	1964	1294	1428	1619	1748	1557	1503	1771	486
RP11-131L23.2	0	1	0	0	2	0	0	0	0	1	0	0	0	0	0	1	1	0	0	0	0	0	0	0	8	0	0	0	0	0	0	0	0	0	0	2	0	1	0	0	0	0	1	0	0	0	1	1	0
RP4-621F18.2	8	1	1	3	2	8	17	18	13	4	14	11	8	13	1	1	2	2	2	0	0	0	0	0	0	0	3	2	0	0	0	0	0	2	0	10	14	1	3	14	11	12	10	7	20	13	4	9	0
RP11-290M5.4	2	0	7	2	0	1	2	1	4	2	0	2	0	0	0	0	0	2	0	0	0	1	0	0	0	0	0	0	0	0	1	0	0	1	0	2	4	1	1	4	2	1	2	2	0	1	0	1	0
CYR61	2805	4037	3363	2738	3605	3056	3518	1338	1177	1352	1422	1140	1188	1226	193	186	190	178	155	148	199	180	212	150	124	147	103	140	252	255	214	234	322	234	212	3203	3972	3513	2768	3117	3364	1786	2122	2279	2767	2112	2165	2621	280
RP11-290M5.2	0	0	0	0	0	0	0	0	0	0	0	0	0	0	0	0	0	0	0	0	0	0	0	0	0	0	0	0	1	0	0	0	0	0	0	0	0	0	0	0	3	0	0	0	0	0	1	0	0
ZNHIT6	1123	1139	1028	993	1075	1030	1068	1047	1061	998	1162	940	1215	1024	730	770	827	886	694	663	700	483	450	560	508	635	909	727	654	654	622	600	625	790	738	887	1010	1099	941	978	1012	917	1081	1125	1186	1051	1187	1273	720
COL24A1	103	98	76	95	99	67	59	107	98	91	78	79	68	56	8	3	5	5	14	12	1	13	10	5	7	7	7	5	29	17	27	20	10	8	13	108	69	70	78	65	100	63	75	28	68	61	115	96	10
RNA5SP51	0	0	0	0	0	0	0	0	0	0	0	0	0	0	0	0	0	0	0	0	0	0	0	0	0	0	0	0	0	0	0	0	0	0	0	0	0	0	0	0	0	0	0	0	0	0	0	0	0
RP4-682E18.1	0	0	1	0	0	0	0	0	0	0	0	0	0	0	0	0	0	0	0	0	0	0	0	0	0	0	0	1	0	1	0	0	0	0	0	0	0	0	0	0	0	0	1	0	0	1	0	0	0
ODF2L	1066	927	803	908	892	823	849	885	742	568	765	702	856	846	868	851	834	849	682	653	720	767	680	926	759	964	946	938	1450	1304	1290	1438	1254	1554	1683	770	803	934	826	925	924	753	788	996	1023	842	1002	1204	768
MIR7856	0	0	1	0	1	0	0	0	0	0	0	0	0	0	0	0	0	0	0	0	0	0	0	0	0	0	0	0	0	0	0	0	0	0	0	0	0	0	0	0	0	0	0	0	1	0	0	0	0
RP11-444C12.1	0	0	0	0	0	0	0	0	0	0	0	0	1	0	0	0	0	0	0	0	0	0	0	0	0	0	0	0	0	0	0	0	0	0	0	0	0	2	0	0	0	0	0	0	0	0	0	0	0
CLCA2	12	13	3	6	10	0	7	7	2	0	13	11	7	13	13	1	6	5	14	6	1	1	3	6	0	1	20	7	4	0	3	2	4	7	1	2	1	12	10	9	4	10	6	13	8	19	11	15	9
CLCA1	0	3	0	0	0	0	0	4	16	1	7	7	6	2	0	0	0	0	0	0	7	0	0	0	0	0	0	1	0	0	0	4	1	0	0	0	0	4	0	0	1	10	14	19	12	7	4	10	0
CLCA4	0	1	3	1	0	0	1	2	2	2	1	4	0	1	2	0	0	0	7	2	0	0	0	0	0	1	1	1	0	1	2	0	1	1	0	0	0	0	0	0	0	0	0	0	2	0	0	2	0
CDCA4P2	0	0	0	0	0	0	0	0	0	0	0	0	0	3	0	0	1	0	0	0	0	0	0	0	0	0	0	2	0	0	0	0	0	0	0	0	0	0	0	0	0	0	0	0	0	0	0	0	0
RP4-651E10.4	0	1	0	0	0	0	1	0	0	0	0	0	0	0	0	2	0	1	1	0	0	0	0	0	0	1	0	0	0	0	0	0	0	0	0	0	0	0	0	0	0	0	0	0	0	0	0	0	1
CLCA3P	0	0	0	0	0	0	1	0	0	0	0	0	0	0	0	0	0	1	0	0	0	0	0	0	0	0	0	0	0	0	0	0	0	0	0	0	0	3	0	1	0	0	0	2	1	1	0	0	0
RP4-612B15.3	5	13	9	7	14	5	7	4	19	14	7	15	13	7	10	16	13	19	19	7	18	9	8	12	27	22	19	19	36	24	30	36	20	40	36	4	1	9	9	10	5	9	13	14	15	16	15	6	23
SH3GLB1	2109	2017	1902	1886	1987	2024	1798	3214	3086	2650	3106	2949	3429	3153	3858	3717	4015	3929	3622	3471	3911	4733	4725	4425	3908	4406	4957	4813	5369	5094	5183	4941	4991	6177	6279	1609	1629	1683	1641	1696	1757	2552	2568	2659	3172	2676	2819	3238	3588
RP4-612B15.2	61	47	48	49	41	31	50	46	69	45	54	69	33	48	34	37	30	28	18	24	26	15	18	11	9	16	17	10	15	7	10	6	14	8	13	51	40	53	37	46	46	51	29	33	43	40	41	41	44
2011-08-31	4356	4059	3552	3705	3683	3515	3860	3007	3104	2761	3472	2986	3252	3187	2770	2590	2949	2867	2668	2533	2856	2055	2364	1935	1739	2230	2377	2178	1569	1624	1760	1575	2160	2025	1762	3260	3452	3739	3199	3459	3993	3018	3166	3470	4050	3433	3433	4139	3264
HS2ST1	1648	1379	1199	1263	1346	1318	1305	1038	1111	872	1177	1065	1230	1077	953	978	1139	1054	1053	911	971	640	659	592	493	581	750	645	502	506	545	496	580	644	641	1086	1190	1437	1263	1327	1420	1176	1134	1386	1520	1143	1266	1550	1167
RP4-604K5.3	0	0	0	0	0	0	0	2	0	0	0	0	0	0	0	0	1	0	0	0	0	0	0	0	0	0	0	0	0	0	0	0	0	0	0	0	1	0	0	0	0	0	0	0	1	0	0	0	0
RP5-1052I5.2	0	0	0	0	0	0	0	0	0	1	0	0	0	0	0	0	0	0	0	0	0	0	0	0	0	0	0	0	0	0	0	0	0	0	0	0	0	0	2	0	0	0	0	0	1	0	0	0	0
RP11-384B12.2	1187	1046	985	973	973	883	976	735	732	688	894	681	827	746	670	681	748	730	746	617	691	487	505	472	419	487	594	446	336	355	374	391	508	434	426	733	848	883	882	790	847	765	833	815	934	799	751	967	875
RP11-384B12.3	1428	1429	1259	1268	1199	1226	1293	952	1007	933	1052	908	986	1038	885	929	946	878	778	819	887	647	677	535	558	552	717	640	425	512	447	456	446	554	511	1024	1049	1068	880	1113	1159	900	983	1063	1265	995	1041	1162	1069
LINC01140	35	39	43	49	46	48	50	38	31	31	38	47	35	32	41	37	19	15	22	17	31	5	2	0	3	10	14	4	6	9	7	8	8	19	7	22	17	42	30	32	28	27	48	22	45	37	52	32	43
LMO4	3146	3074	2904	2979	2938	3096	2717	1098	1192	1177	1264	1100	1076	1075	803	709	845	790	765	660	833	636	712	553	521	620	724	581	520	520	437	462	540	572	485	3034	2909	3059	2791	2937	3053	1306	1562	1583	1839	1517	1585	1717	1027
LINC01364	1	3	1	0	0	1	3	0	0	0	0	0	0	0	0	3	0	0	0	0	0	0	0	0	0	0	0	0	0	0	1	0	0	3	0	0	1	1	0	0	0	0	0	0	0	0	0	0	1
RNA5SP52	0	0	0	0	0	0	0	0	0	0	0	0	0	0	0	0	0	0	0	0	0	0	0	0	0	0	0	0	0	0	0	0	0	0	0	0	0	0	0	0	0	0	0	0	0	0	0	0	0
[truncated: 54,271 more rows]
[truncated: 20 more columns]
