# Supplementary material for: Combined Experimental and System-Level Analyses Reveal the Complex Regulatory Network of miR-124 during Human Neurogenesis
Source: Cell Syst. 2018 Oct 24;7(4):438–452.e8. doi: 10.1016/j.cels.2018.08.011 (PMC6205824; doi:10.1016/j.cels.2018.08.011)
Supplement: Table S13. Raw Counts from WT and ΔmiR-124 (KO) for 7 dpi and 14 dpi, n = 3, Related to Figures S3 and S4 and STAR Methods [file mmc10.xlsx]

## Sheet: Table S13
Supplemental Table S13. Raw counts from WT and ∆miR-124 (KO) for 7 dpi and 14 dpi, n =3. Related to Figure S3, S4 and STAR Methods
Gene.ID	Ensembl.ID	Chrom	Start	End	Strand	Length	WT.d7.1	WT.d7.2	WT.d7.3	KO.d7.1	KO.d7.2	KO.d7.3	WT.d14.1	WT.d14.2	WT.d14.3	KO.d14.1	KO.d14.2	KO.d14.3
DDX11L1	ENSG00000223972.5	chr1	11868	13670	1	1729	14	20	27	12	23	9	7	5	10	6	23	32
WASH7P	ENSG00000227232.5	chr1	14403	29570	-1	1328	1345	1605	1434	1143	1399	1219	1718	1386	1657	1186	1267	1349
MIR6859-1	ENSG00000278267.1	chr1	17368	17436	-1	68	31	47	35	40	32	28	29	22	39	21	29	33
MIR1302-2	ENSG00000243485.4	chr1	29553	31109	1	1004	50	50	88	33	23	58	50	74	62	41	20	36
FAM138A	ENSG00000237613.2	chr1	34553	36081	-1	1219	9	0	0	4	17	10	0	0	0	8	4	2
OR4G4P	ENSG00000268020.3	chr1	52472	53312	1	840	0	0	0	1	0	0	0	0	0	0	0	0
OR4G11P	ENSG00000240361.1	chr1	62947	63887	1	940	0	0	0	0	0	0	6	0	0	0	0	0
OR4F5	ENSG00000186092.4	chr1	69090	70008	1	918	0	0	0	0	0	0	3	0	0	0	0	0
RP11-34P13.7	ENSG00000238009.6	chr1	89294	133723	-1	2057	106	100	133	147	121	101	252	201	221	171	167	254
RP11-34P13.8	ENSG00000239945.1	chr1	89550	91105	-1	0	0	0	0	0	0	0	0	0	0	0	0	0
CICP27	ENSG00000233750.3	chr1	131024	134836	1	3462	495	439	553	522	717	551	603	707	817	568	677	828
RP11-34P13.15	ENSG00000268903.1	chr1	135140	135895	-1	755	500	474	448	348	653	578	1008	703	817	826	814	899
RP11-34P13.16	ENSG00000269981.1	chr1	137681	137965	-1	284	212	181	154	110	197	168	272	202	253	207	220	244
RP11-34P13.14	ENSG00000239906.1	chr1	139789	140339	-1	323	118	94	85	90	132	138	114	100	150	126	139	152
RP11-34P13.13	ENSG00000241860.6	chr1	141473	173862	-1	6195	882	886	839	728	1055	939	1088	834	1203	1096	1024	1015
RNU6-1100P	ENSG00000222623.1	chr1	157783	157887	-1	104	0	0	1	0	1	3	3	0	0	5	4	2
RP11-34P13.9	ENSG00000241599.1	chr1	160445	161525	1	457	2	0	0	5	12	3	2	1	3	2	2	0
FO538757.2	ENSG00000279928.1	chr1	182392	184158	1	718	5	13	10	5	10	4	0	0	5	6	6	13
FO538757.1	ENSG00000279457.3	chr1	184922	200322	-1	1982	1805	2216	1856	1574	1884	1544	2087	1796	2191	1721	1464	1835
MIR6859-2	ENSG00000273874.1	chr1	187890	187958	-1	68	30	45	33	39	32	27	29	22	37	21	28	32
AP006222.2	ENSG00000228463.9	chr1	257863	297502	-1	3582	289	263	312	209	214	167	517	530	553	355	343	437
RPL23AP21	ENSG00000241670.3	chr1	258567	259024	-1	0	0	0	0	0	0	0	0	0	0	0	0	0
RPL23AP24	ENSG00000236679.2	chr1	347981	348366	-1	385	168	157	128	132	119	89	233	181	176	165	121	155
RP5-857K21.15	ENSG00000236743.1	chr1	357382	359681	-1	676	5	9	4	4	6	6	14	10	11	11	31	25
RP4-669L17.2	ENSG00000236601.2	chr1	358856	366052	1	757	4	2	2	2	1	4	5	4	4	2	0	0
RP4-669L17.10	ENSG00000237094.11	chr1	365388	501617	-1	4244	1174	1212	1217	957	1234	1517	1365	1225	1534	1554	1435	1595
WBP1LP7	ENSG00000269732.1	chr1	439869	440232	1	363	10	4	15	0	0	10	1	7	10	11	0	8
OR4F29	ENSG00000278566.1	chr1	450739	451678	-1	939	9	0	0	14	7	0	2	11	5	3	5	5
SEPT14P13	ENSG00000224813.3	chr1	485025	485208	-1	0	0	0	0	0	0	0	0	0	0	0	0	0
CICP7	ENSG00000233653.3	chr1	487100	489906	1	2450	379	306	380	336	487	357	365	479	575	430	455	520
RP4-669L17.8	ENSG00000250575.1	chr1	491224	493241	-1	1239	885	874	798	591	1067	950	1458	1062	1307	1188	1247	1414
U6	ENSG00000278757.1	chr1	516375	516479	-1	104	0	0	0	0	0	1	2	0	0	1	4	0
RP5-857K21.4	ENSG00000230021.8	chr1	585988	827796	-1	3753	98	107	143	95	108	110	118	162	225	145	152	219
RP5-857K21.2	ENSG00000235146.2	chr1	587628	594768	1	186	2	1	2	0	0	0	0	0	1	2	0	3
MTND1P23	ENSG00000225972.1	chr1	629061	629433	1	372	9520	10448	10166	9729	11822	9409	7856	10201	9737	9404	12418	13367
MTND2P28	ENSG00000225630.1	chr1	629639	630683	1	1044	28152	31166	31605	29186	33433	25285	35669	38542	37341	41999	50307	47192
MTCO1P12	ENSG00000237973.1	chr1	631073	632616	1	1454	116361	132548	132221	110636	134908	107943	118841	77914	74847	134854	153538	167548
MIR6723	ENSG00000278791.1	chr1	632324	632413	-1	0	0	0	0	0	0	0	0	0	0	0	0	0
MTCO2P12	ENSG00000229344.1	chr1	632756	633438	1	682	9878	11209	11269	10033	11438	9608	8253	5302	5094	9129	9764	10194
MTATP8P1	ENSG00000240409.1	chr1	633534	633741	1	161	31	31	32	35	43	26	23	20	19	28	41	33
MTATP6P1	ENSG00000248527.1	chr1	633695	634376	1	634	43482	48055	48850	46435	59472	45521	25539	27440	27165	29878	34201	39028
MTCO3P12	ENSG00000198744.5	chr1	634375	634922	1	546	16834	18545	18399	16060	21253	19318	11830	10798	10258	16845	20156	20482
WBP1LP6	ENSG00000268663.1	chr1	674841	675265	1	424	10	4	16	0	0	10	0	7	10	11	0	9
OR4F16	ENSG00000273547.1	chr1	685715	686654	-1	939	9	0	0	14	7	1	2	10	5	3	5	5
RP11-206L10.17	ENSG00000283574.1	chr1	720023	720206	-1	14	5	6	6	4	7	4	3	11	8	4	6	5
CICP3	ENSG00000229376.3	chr1	722091	724903	1	2452	341	301	369	342	469	359	412	470	540	412	472	518
RP11-206L10.2	ENSG00000228327.3	chr1	725884	778626	-1	6432	3177	3253	3022	2517	3786	3526	4315	3476	4265	4217	4110	4235
RNU6-1199P	ENSG00000223181.1	chr1	758232	758336	-1	104	0	0	1	0	1	0	1	0	0	0	0	0
RP11-206L10.4	ENSG00000229905.1	chr1	760910	761989	1	456	1	0	0	0	1	0	0	0	0	0	2	4
RP11-206L10.9	ENSG00000237491.8	chr1	778769	809729	1	5517	91	144	128	100	136	106	176	158	222	189	168	259
RP11-206L10.8	ENSG00000230092.7	chr1	800878	817712	-1	532	25	29	17	34	8	18	29	19	36	53	38	52
FAM87B	ENSG00000177757.2	chr1	817370	819837	1	1607	32	6	12	11	13	10	7	6	12	29	8	14
LINC01128	ENSG00000228794.8	chr1	825137	859446	1	9273	3199	3481	3360	3404	3401	2630	3298	3364	3788	2788	3056	3530
LINC00115	ENSG00000225880.5	chr1	826205	827522	-1	1225	52	39	90	47	53	88	72	50	61	63	44	41
FAM41C	ENSG00000230368.2	chr1	868070	876903	-1	1412	78	72	67	71	64	41	73	50	71	63	77	50
TUBB8P11	ENSG00000234711.1	chr1	873291	874349	1	820	0	14	0	4	2	1	11	17	19	8	13	4
FAM166AP3	ENSG00000283040.1	chr1	874528	877234	-1	516	1	0	0	0	0	0	0	0	1	0	0	0
RP11-54O7.16	ENSG00000272438.1	chr1	904833	915976	1	351	4	23	23	13	22	23	8	26	24	19	18	6
RP11-54O7.1	ENSG00000230699.2	chr1	911434	914948	1	2623	91	146	173	140	137	194	61	79	120	74	58	98
RP11-54O7.2	ENSG00000241180.1	chr1	914170	914971	1	23	1	1	2	1	0	0	0	0	1	1	1	0
RP11-54O7.3	ENSG00000223764.2	chr1	916864	919692	-1	4152	337	360	383	561	617	610	255	206	251	423	469	465
SAMD11	ENSG00000187634.11	chr1	923927	944581	1	3788	336	389	402	744	631	576	607	574	662	784	1349	1157
NOC2L	ENSG00000188976.10	chr1	944203	959309	-1	5161	1400	1416	1378	1187	1408	1450	1433	1218	1138	1610	1257	1693
KLHL17	ENSG00000187961.13	chr1	960586	965715	1	3395	889	1101	803	966	933	913	1047	1029	1211	1089	1117	1509
PLEKHN1	ENSG00000187583.10	chr1	966496	975865	1	2679	11	21	5	1	3	8	15	2	14	8	8	9
PERM1	ENSG00000187642.9	chr1	975203	982093	-1	3270	11	4	5	1	3	5	5	6	13	0	6	7
RP11-54O7.17	ENSG00000272512.1	chr1	995965	998051	-1	2086	126	228	166	205	180	191	122	132	162	118	105	181
HES4	ENSG00000188290.10	chr1	998961	1000111	-1	1118	986	1144	1288	1714	1749	1747	854	652	705	1062	980	1260
ISG15	ENSG00000187608.8	chr1	1001137	1014541	1	906	62	65	75	78	95	83	80	68	103	197	177	188
RP11-54O7.10	ENSG00000231702.2	chr1	1008075	1008229	-1	118	11	2	5	0	0	4	1	7	13	2	0	8
RP11-54O7.11	ENSG00000224969.1	chr1	1011996	1013193	-1	471	15	21	25	43	47	36	35	38	51	45	13	60
AGRN	ENSG00000188157.13	chr1	1020122	1056118	1	10356	15269	16996	16961	22773	22865	20502	8220	6112	7324	14215	13287	15009
RP11-54O7.14	ENSG00000242590.1	chr1	1055032	1056116	1	0	0	0	0	0	0	0	0	0	0	0	0	0
RP11-465B22.3	ENSG00000217801.9	chr1	1059733	1069355	1	2048	157	96	122	176	229	178	194	143	162	450	390	426
RP11-54O7.18	ENSG00000273443.1	chr1	1062207	1063288	-1	706	21	14	14	24	39	52	25	18	18	63	71	67
RNF223	ENSG00000237330.2	chr1	1070965	1074307	-1	1902	0	0	1	0	6	4	0	1	1	5	2	15
C1orf159	ENSG00000131591.17	chr1	1081817	1116361	-1	6322	373	401	379	314	377	328	341	310	324	335	299	363
LINC01342	ENSG00000223823.1	chr1	1137016	1144056	1	1620	0	0	5	0	0	0	0	0	1	0	0	0
MIR200B	ENSG00000207730.3	chr1	1167103	1167198	1	95	78	56	65	0	0	0	1	2	2	0	0	0
MIR200A	ENSG00000207607.3	chr1	1167862	1167952	1	90	131	136	166	0	0	0	3	2	3	0	0	0
MIR429	ENSG00000198976.1	chr1	1169004	1169087	1	83	217	169	218	0	0	0	4	3	7	0	1	0
RP11-465B22.8	ENSG00000272141.1	chr1	1169356	1170343	1	987	5224	5021	4889	0	0	0	237	175	188	0	4	0
TTLL10-AS1	ENSG00000205231.1	chr1	1173055	1179555	-1	2853	14764	14902	14253	1	0	1	1557	808	1029	11	5	0
TTLL10	ENSG00000162571.13	chr1	1173883	1197935	1	3264	18	23	21	1	5	2	7	5	7	15	12	8
TNFRSF18	ENSG00000186891.13	chr1	1203507	1206691	-1	1370	6	9	14	3	3	6	3	2	5	1	2	20
TNFRSF4	ENSG00000186827.10	chr1	1211325	1214138	-1	1721	3	3	4	0	1	1	0	1	2	0	4	1
SDF4	ENSG00000078808.16	chr1	1216907	1232031	-1	4709	1791	1864	1844	2210	2558	2390	1690	1725	1769	2378	2210	2883
B3GALT6	ENSG00000176022.4	chr1	1232264	1235041	1	2777	1072	1219	1252	1059	1084	891	1231	1005	1036	831	752	932
FAM132A	ENSG00000184163.3	chr1	1242445	1246722	-1	1794	20	22	33	36	71	14	20	19	43	26	25	35
RP5-902P8.12	ENSG00000260179.1	chr1	1249776	1251334	-1	1558	18	10	18	14	4	11	13	17	11	34	17	18
UBE2J2	ENSG00000160087.20	chr1	1253908	1273885	-1	4712	1482	1498	1458	1859	1797	1715	1420	1392	1298	1537	1487	1657
RP5-902P8.10	ENSG00000230415.1	chr1	1275222	1280420	1	513	28	22	14	23	31	25	15	26	31	33	38	23
SCNN1D	ENSG00000162572.19	chr1	1280435	1292029	1	4025	230	309	194	270	284	282	296	154	242	319	328	404
ACAP3	ENSG00000131584.18	chr1	1292375	1309609	-1	8641	11323	11773	10367	12719	13323	13817	5957	5130	6308	7659	6588	8582
MIR6726	ENSG00000278073.1	chr1	1296109	1296170	-1	61	3	2	2	0	1	0	1	0	0	3	1	0
PUSL1	ENSG00000169972.11	chr1	1308566	1311677	1	2228	275	349	260	486	513	527	385	267	262	365	321	411
CPSF3L	ENSG00000127054.19	chr1	1311584	1324691	-1	8116	2305	2514	2097	2285	2575	2768	2443	2053	2466	2498	2274	2812
RP5-890O3.9	ENSG00000240731.1	chr1	1317580	1318689	-1	375	117	70	74	132	134	120	97	91	115	99	103	102
CPTP	ENSG00000224051.6	chr1	1324755	1328897	1	2556	403	619	541	428	446	432	674	601	735	457	425	491
TAS1R3	ENSG00000169962.4	chr1	1331313	1335306	1	3402	103	58	100	62	53	60	52	115	140	82	86	124
DVL1	ENSG00000107404.18	chr1	1335275	1349350	-1	3783	1743	2120	1862	2138	2246	2407	2580	2097	2089	2463	1986	2506
MXRA8	ENSG00000162576.16	chr1	1352688	1361777	-1	3622	106	144	108	210	317	321	222	101	91	260	155	219
AURKAIP1	ENSG00000175756.13	chr1	1373729	1375495	-1	1669	1548	1695	1573	1720	1663	1681	1350	1079	1017	1571	1116	1477
NDUFB4P8	ENSG00000223663.2	chr1	1378665	1379032	1	367	0	4	0	0	0	0	5	1	3	1	8	0
CCNL2	ENSG00000221978.11	chr1	1385710	1399328	-1	6850	8413	9080	7942	8718	9821	7896	5377	5802	6852	6656	6968	7543
RP4-758J18.2	ENSG00000224870.6	chr1	1399521	1402046	1	2386	483	533	539	370	439	484	426	456	493	435	466	454
MRPL20	ENSG00000242485.5	chr1	1401907	1407313	-1	2356	855	999	837	883	1015	935	781	664	625	887	612	755
RN7SL657P	ENSG00000264293.2	chr1	1405459	1405752	-1	0	0	0	0	0	0	0	0	0	0	0	0	0
RP4-758J18.13	ENSG00000272455.1	chr1	1409095	1410618	1	1523	178	228	193	182	190	217	360	336	410	353	434	347
ANKRD65	ENSG00000235098.8	chr1	1418419	1421769	-1	2324	245	286	264	390	610	552	156	93	94	585	466	551
RP4-758J18.7	ENSG00000225905.1	chr1	1420244	1422691	1	223	1	6	0	1	8	8	5	6	10	11	8	3
TMEM88B	ENSG00000205116.3	chr1	1426127	1427787	1	492	15	14	26	50	27	49	11	14	16	22	30	27
RP4-758J18.10	ENSG00000225285.1	chr1	1430538	1434573	-1	851	0	4	1	2	5	4	0	0	0	9	0	12
VWA1	ENSG00000179403.11	chr1	1434860	1442882	1	5065	603	688	843	1448	1792	1735	681	367	520	1904	1761	1887
ATAD3C	ENSG00000215915.9	chr1	1449688	1470158	1	3976	447	483	511	838	740	683	436	431	635	1174	1147	1390
ATAD3B	ENSG00000160072.19	chr1	1471768	1497848	1	7682	1008	1059	865	1221	1378	1254	808	616	766	935	984	1144
ATAD3A	ENSG00000197785.13	chr1	1512150	1534687	1	3069	830	1079	1071	1018	1244	1238	788	535	723	913	744	969
TMEM240	ENSG00000205090.8	chr1	1535173	1540453	-1	1380	201	242	271	157	148	157	308	337	350	200	185	253
SSU72	ENSG00000160075.11	chr1	1541672	1574869	-1	6925	2372	2795	2567	2674	2905	2695	2747	2215	2213	2277	2274	2965
RP5-832C2.5	ENSG00000215014.4	chr1	1574974	1577075	1	2101	26	33	28	14	31	28	16	11	10	44	4	16
AL645728.1	ENSG00000279244.1	chr1	1579755	1580046	1	276	0	0	0	0	0	0	0	0	2	0	0	0
RP11-345P4.11	ENSG00000274481.1	chr1	1583509	1583909	-1	400	0	0	0	0	0	0	0	0	0	4	0	0
FNDC10	ENSG00000228594.3	chr1	1598011	1600096	-1	2085	684	705	679	601	617	578	1253	800	845	864	943	1080
RP11-345P4.9	ENSG00000272106.1	chr1	1613757	1615795	-1	1819	306	316	263	177	183	192	330	289	280	290	227	305
MIB2	ENSG00000197530.12	chr1	1615414	1630610	1	8548	1472	1723	1622	1609	1606	1777	1837	1656	1853	2004	1714	2097
MMP23B	ENSG00000189409.13	chr1	1632094	1635263	1	2236	257	221	291	473	487	552	118	99	110	238	126	249
CDK11B	ENSG00000248333.8	chr1	1635226	1659012	-1	3451	1770	2096	1886	1780	2159	2027	1660	1636	1711	2063	1590	2215
RP11-345P4.10	ENSG00000272004.1	chr1	1659324	1662602	1	128	4	4	4	5	6	1	0	7	0	1	0	0
SLC35E2B	ENSG00000189339.11	chr1	1659528	1692728	-1	8123	11667	12324	11935	9858	10140	9008	9727	9687	10802	9667	9061	11772
RP11-345P4.6	ENSG00000269737.2	chr1	1671989	1674397	1	1819	206	199	262	167	269	189	144	174	292	198	252	299
MMP23A	ENSG00000215914.4	chr1	1699941	1701782	1	1017	132	179	190	318	288	382	105	70	75	152	108	184
CDK11A	ENSG00000008128.22	chr1	1702729	1724324	-1	2253	167	208	189	154	204	247	161	179	157	203	163	198
RP1-283E3.8	ENSG00000268575.1	chr1	1702735	1737688	-1	1511	200	197	213	174	178	205	149	223	272	229	202	305
RP1-283E3.4	ENSG00000227775.3	chr1	1724511	1737251	1	2125	1473	1486	1400	1208	1122	981	1229	1122	1285	1170	1265	1358
SLC35E2	ENSG00000215790.6	chr1	1724837	1745992	-1	2624	1718	1744	1579	1341	1120	1267	1312	1275	1442	1285	1048	1372
NADK	ENSG00000008130.15	chr1	1751231	1780457	-1	5570	2062	2193	1963	1843	2023	1644	2261	2160	2465	2725	2801	3485
GNB1	ENSG00000078369.17	chr1	1785284	1891117	-1	6417	31156	33671	32272	28829	29223	27249	37208	33348	32962	36862	30071	38325
RP1-140A9.1	ENSG00000231050.1	chr1	1891470	1892658	1	906	28	13	29	15	5	20	10	10	11	12	9	6
CALML6	ENSG00000169885.9	chr1	1914826	1917296	1	2321	39	18	28	46	48	64	6	21	20	102	98	94
TMEM52	ENSG00000178821.12	chr1	1917589	1919273	-1	1594	80	52	54	63	80	64	192	91	110	149	132	129
CFAP74	ENSG00000142609.17	chr1	1921950	2003837	-1	10422	5	10	2	0	7	22	5	18	10	16	28	46
RP11-547D24.1	ENSG00000233542.1	chr1	2013212	2015530	-1	1954	0	0	0	0	3	0	4	7	6	12	15	7
GABRD	ENSG00000187730.7	chr1	2019323	2030751	1	1928	19	33	69	57	47	52	199	108	74	253	251	344
RP11-547D24.3	ENSG00000226969.1	chr1	2049202	2050070	-1	538	0	2	0	0	0	0	0	0	0	0	0	0
PRKCZ	ENSG00000067606.16	chr1	2050469	2185395	1	6697	1688	1888	2037	2664	2585	2375	1824	1486	1613	1952	1659	2055
RP5-892K4.1	ENSG00000271806.1	chr1	2141083	2145279	-1	3930	8	3	4	8	12	16	3	3	10	24	9	10
RP11-181G12.2	ENSG00000182873.5	chr1	2181793	2184389	-1	1651	137	135	200	211	221	153	210	253	286	295	257	300
FAAP20	ENSG00000162585.16	chr1	2184460	2212720	-1	10230	1131	1351	1201	1286	1397	1066	1151	1060	1014	954	869	1048
RP11-181G12.4	ENSG00000234396.3	chr1	2212522	2220738	1	230	0	3	0	0	0	0	2	0	1	0	0	0
SKI	ENSG00000157933.9	chr1	2228694	2310119	1	6080	3602	3731	3687	5223	5371	4634	3014	2790	2938	4069	3521	4354
MORN1	ENSG00000116151.13	chr1	2321252	2391707	-1	11337	202	191	145	198	185	175	260	161	244	284	217	210
RP4-713A8.1	ENSG00000272161.1	chr1	2326200	2326693	-1	493	0	0	0	0	0	0	5	0	3	0	6	0
RP4-740C4.5	ENSG00000269896.2	chr1	2350413	2351857	-1	2407	653	711	825	638	933	1013	1062	920	983	995	1000	1122
RP4-740C4.7	ENSG00000272420.1	chr1	2363060	2363628	-1	568	14	3	2	11	5	8	4	9	20	8	12	5
RER1	ENSG00000157916.19	chr1	2391774	2405444	1	4210	1736	1838	1883	2199	2196	2109	1461	1511	1586	2144	1981	2303
PEX10	ENSG00000157911.9	chr1	2403963	2413797	-1	2308	297	323	208	227	278	289	371	252	285	360	291	253
PLCH2	ENSG00000149527.17	chr1	2425979	2505528	1	10781	728	1016	877	1739	2004	1681	816	475	433	578	466	679
RP3-395M20.2	ENSG00000224387.1	chr1	2492299	2493258	-1	455	0	8	8	0	3	4	0	2	4	1	8	1
RP3-395M20.3	ENSG00000229393.1	chr1	2493436	2494479	-1	514	0	0	3	4	17	8	1	4	10	2	8	9
PANK4	ENSG00000157881.13	chr1	2508532	2526628	-1	5107	935	923	844	838	936	836	908	741	824	786	797	912
HES5	ENSG00000197921.5	chr1	2528744	2530245	-1	1306	23	91	38	44	44	25	12	14	4	63	11	46
RP3-395M20.12	ENSG00000272449.1	chr1	2546464	2547460	1	996	27	24	34	21	10	16	25	31	40	44	28	18
RP3-395M20.8	ENSG00000238164.6	chr1	2549919	2557031	-1	5306	22	24	14	4	7	5	23	45	26	35	7	22
TNFRSF14	ENSG00000157873.17	chr1	2555638	2565382	1	5388	13	1	17	0	13	1	23	14	7	15	5	19
RP3-395M20.7	ENSG00000225931.3	chr1	2566409	2569888	1	1297	1	2	0	0	0	1	3	8	4	0	3	1
RP3-395M20.9	ENSG00000228037.1	chr1	2581559	2584533	1	626	0	0	4	0	0	0	1	0	5	12	0	8
FAM213B	ENSG00000157870.14	chr1	2586490	2591469	1	2920	1336	1850	1565	1026	1019	825	1590	1323	1464	933	803	964
MMEL1	ENSG00000142606.15	chr1	2590638	2632990	-1	3393	25	22	39	0	1	0	66	85	100	30	23	22
RP13-436F16.1	ENSG00000237058.1	chr1	2632567	2636620	1	108	0	0	0	0	0	0	10	13	6	0	0	0
TTC34	ENSG00000215912.12	chr1	2635975	2801717	-1	8549	20	30	25	15	6	2	30	32	29	25	3	16
ABC14-1188822O7.1	ENSG00000283259.1	chr1	2773602	2776473	1	1565	0	0	0	0	0	0	0	0	1	0	0	3
RP11-740P5.2	ENSG00000233234.1	chr1	2811849	2812692	-1	607	0	0	0	0	0	0	0	0	0	0	0	0
RP11-740P5.3	ENSG00000231630.1	chr1	2814431	2814998	-1	429	0	0	0	0	0	0	0	0	0	0	0	0
ACTRT2	ENSG00000169717.6	chr1	3021482	3022903	1	1421	0	0	0	0	0	0	0	0	0	0	0	0
LINC00982	ENSG00000177133.10	chr1	3059614	3068437	-1	5600	0	0	2	0	0	0	0	0	1	2	5	5
PRDM16	ENSG00000142611.16	chr1	3069167	3435421	1	9767	0	2	1	8	28	18	1	5	1	5	4	14
MIR4251	ENSG00000283572.1	chr1	3127974	3128035	1	61	0	0	0	0	0	0	0	0	0	0	0	0
RP1-163G9.2	ENSG00000226286.1	chr1	3132926	3133709	-1	469	0	0	0	0	0	0	0	0	0	0	0	0
RP11-193J6.1	ENSG00000279839.1	chr1	3205987	3208664	1	2677	0	0	0	0	0	0	0	0	0	0	2	0
RP11-22L13.1	ENSG00000272235.1	chr1	3306635	3310096	-1	3461	0	2	0	1	1	0	0	0	2	0	0	0
ARHGEF16	ENSG00000130762.14	chr1	3454425	3481113	1	5563	51	57	38	84	139	136	227	196	239	562	432	568
RP11-168F9.2	ENSG00000272088.1	chr1	3487245	3487627	1	382	1	3	1	1	5	0	8	5	7	18	14	6
MEGF6	ENSG00000162591.15	chr1	3489919	3611495	-1	7039	547	479	437	1089	1229	1357	310	179	209	1161	681	1114
MIR551A	ENSG00000207776.1	chr1	3560694	3560790	-1	96	0	0	0	0	0	2	0	0	0	0	0	0
RP11-46F15.2	ENSG00000238260.1	chr1	3623189	3624743	-1	622	7	5	0	6	5	6	6	10	1	11	2	8
TPRG1L	ENSG00000158109.14	chr1	3625001	3630127	1	2414	1591	1611	1525	1322	1655	1484	2365	1670	1658	1485	1448	1595
WRAP73	ENSG00000116213.15	chr1	3630766	3652761	-1	7604	828	762	787	846	925	933	647	598	630	938	859	916
TP73	ENSG00000078900.14	chr1	3652519	3736201	1	6162	673	663	646	677	799	827	338	267	242	1080	847	1080
RP5-1092A11.5	ENSG00000227589.1	chr1	3658937	3668772	-1	754	1	1	0	2	4	3	1	0	1	0	1	0
RP5-1092A11.2	ENSG00000235131.1	chr1	3712199	3714298	-1	351	1	0	0	4	0	0	0	0	0	0	1	0
TP73-AS1	ENSG00000227372.11	chr1	3735600	3746742	-1	6215	1487	1851	1510	1838	2179	2099	1275	1067	1250	1468	1201	1627
TP73-AS1	ENSG00000276189.1	chr1	3736942	3737103	1	0	0	0	0	0	0	0	0	0	0	0	0	0
CCDC27	ENSG00000162592.9	chr1	3746459	3771645	1	4053	7	1	7	2	5	19	2	5	9	31	3	16
SMIM1	ENSG00000235169.7	chr1	3772787	3775982	1	954	9	13	8	28	1	14	18	3	10	77	34	57
LRRC47	ENSG00000130764.9	chr1	3778557	3796504	-1	4399	2273	2313	2256	2228	2539	2516	3091	2329	2172	2671	2390	2915
RN7SL574P	ENSG00000266075.2	chr1	3782814	3783111	1	297	1	0	1	7	0	1	0	7	0	3	6	0
RP1-286D6.5	ENSG00000272153.1	chr1	3785007	3785538	1	414	47	37	16	42	35	21	16	19	27	46	47	33
CEP104	ENSG00000116198.12	chr1	3812080	3857214	-1	7876	2249	2437	2358	2366	2770	2398	2016	1829	1992	2067	2183	2806
DFFB	ENSG00000169598.15	chr1	3857266	3885429	1	3870	284	359	347	327	369	390	277	260	349	323	264	260
C1orf174	ENSG00000198912.10	chr1	3889124	3900293	-1	4388	376	447	406	406	430	428	470	439	454	464	526	374
LINC01134	ENSG00000236423.5	chr1	3900371	3917225	1	4064	10	8	26	9	13	22	8	5	2	3	18	6
LINC01346	ENSG00000233304.6	chr1	3940564	3955262	1	3894	0	0	0	0	0	0	0	0	0	0	0	0
RP13-614K11.2	ENSG00000226374.2	chr1	3944546	3948980	-1	1852	0	0	1	0	0	0	0	0	0	0	0	0
EEF1DP6	ENSG00000229280.1	chr1	4175527	4175899	-1	372	0	0	0	0	0	0	1	0	0	0	0	0
RP5-1166F10.1	ENSG00000235054.3	chr1	4412026	4424689	1	2104	0	0	0	0	0	0	0	0	1	0	0	0
RP1-37J18.1	ENSG00000227169.2	chr1	4551734	4552145	-1	356	0	0	0	0	0	0	0	0	0	0	0	0
RP1-37J18.2	ENSG00000232596.2	chr1	4571480	4594009	1	1994	0	0	0	0	0	0	0	0	0	0	0	0
AJAP1	ENSG00000196581.10	chr1	4654731	4792534	1	12405	196	201	182	0	0	0	83	70	65	1	0	0
RP11-542C10.1	ENSG00000231510.1	chr1	5086458	5090899	-1	449	0	1	0	0	0	0	0	0	0	0	0	0
RP1-58B11.1	ENSG00000260972.1	chr1	5492977	5494674	1	1697	0	0	0	0	0	0	0	1	0	0	0	0
RP3-491M17.1	ENSG00000283356.1	chr1	5554746	5554881	1	135	0	0	0	0	0	0	0	0	0	0	0	0
RP11-154H17.1	ENSG00000236948.2	chr1	5561708	5668295	-1	1095	0	0	0	0	0	0	0	0	0	0	1	7
MIR4417	ENSG00000264341.1	chr1	5564070	5564143	1	73	0	0	0	0	0	0	0	0	0	0	0	0
MIR4689	ENSG00000264101.1	chr1	5862671	5862741	-1	70	0	0	0	1	0	0	0	0	0	0	0	0
NPHP4	ENSG00000131697.17	chr1	5862810	5992473	-1	13056	894	978	935	838	935	929	1035	937	1085	1104	1013	1236
KCNAB2	ENSG00000069424.14	chr1	5991465	6100175	1	9423	1544	1486	1328	1033	838	746	1933	1416	1402	2098	1625	1947
CHD5	ENSG00000116254.17	chr1	6101792	6180123	-1	9890	561	419	330	238	246	159	1702	1433	1725	488	597	613
RPL22	ENSG00000116251.9	chr1	6181268	6209389	-1	4657	4035	4712	4405	4162	4791	4387	6401	5348	4692	4573	4301	4855
RP1-120G22.11	ENSG00000226944.1	chr1	6204839	6205780	-1	351	1	8	11	7	3	0	7	14	9	16	9	10
RNF207	ENSG00000158286.12	chr1	6205474	6221299	1	6208	257	311	213	150	159	117	279	279	291	321	357	391
ICMT	ENSG00000116237.15	chr1	6221192	6235972	-1	4803	3066	3458	3682	3803	4025	3680	3266	3508	3428	3931	3836	4707
LINC00337	ENSG00000225077.2	chr1	6236239	6239444	1	1685	1	3	9	2	7	6	15	16	7	14	8	22
HES3	ENSG00000173673.7	chr1	6244191	6245578	1	697	0	2	19	0	6	7	9	0	2	2	0	9
GPR153	ENSG00000158292.6	chr1	6247345	6260975	-1	4082	5961	6368	6686	6852	6729	5975	3661	3254	3585	4504	3970	5262
ACOT7	ENSG00000097021.19	chr1	6264268	6394391	-1	3287	4482	4896	4849	4171	3928	3535	4673	3597	3531	3203	2595	3093
RP1-202O8.3	ENSG00000271746.1	chr1	6393554	6394391	1	0	0	0	0	0	0	0	0	0	0	0	0	0
HES2	ENSG00000069812.11	chr1	6412417	6424670	-1	5407	610	779	671	1773	1745	1593	83	26	41	587	446	546
ESPN	ENSG00000187017.15	chr1	6424787	6461370	1	6734	23	69	75	341	589	486	66	42	32	446	372	379
MIR4252	ENSG00000265392.1	chr1	6429833	6429896	-1	63	0	0	0	0	0	0	0	0	0	0	0	0
RP1-202O8.2	ENSG00000231868.1	chr1	6443033	6447006	-1	333	0	0	0	1	1	3	0	0	2	0	1	1
TNFRSF25	ENSG00000215788.9	chr1	6461150	6466195	-1	3623	542	633	358	344	447	453	628	548	811	519	485	783
PLEKHG5	ENSG00000171680.20	chr1	6466091	6520061	-1	6816	1508	1706	1209	1314	1278	1272	1521	1276	1748	1504	1047	1498
NOL9	ENSG00000162408.10	chr1	6521346	6554535	-1	7293	1105	952	1195	1163	1174	935	975	982	1020	1278	1022	1153
RNU6-731P	ENSG00000253022.1	chr1	6540853	6540964	1	111	0	0	0	0	0	0	5	0	0	0	0	0
RP11-58A11.2	ENSG00000229519.2	chr1	6547904	6548619	1	401	17	10	11	16	22	19	3	6	16	6	3	18
TAS1R1	ENSG00000173662.20	chr1	6555180	6579426	1	2892	2	7	0	0	0	0	0	4	6	0	0	0
ZBTB48	ENSG00000204859.12	chr1	6580000	6589280	1	4503	667	844	719	740	719	804	666	635	624	732	618	744
KLHL21	ENSG00000162413.16	chr1	6590723	6614607	-1	6901	496	500	544	657	599	542	650	604	699	981	786	930
PHF13	ENSG00000116273.5	chr1	6613684	6622645	1	3681	807	965	990	737	842	638	967	1136	1247	749	702	813
THAP3	ENSG00000041988.15	chr1	6624865	6635586	1	2653	320	315	342	304	285	331	475	438	369	500	383	457
DNAJC11	ENSG00000007923.15	chr1	6634167	6701924	-1	3664	1671	1865	1891	1608	1870	1767	1544	1462	1177	1531	1371	1540
RP11-242F24.1	ENSG00000228750.6	chr1	6724636	6730012	1	2188	1	0	0	0	0	0	0	0	0	0	0	1
RP11-312B8.1	ENSG00000237436.1	chr1	6783891	6784843	-1	415	4	26	1	12	5	10	4	8	7	16	5	10
CAMTA1	ENSG00000171735.18	chr1	6785323	7769706	1	10033	2964	3138	2996	2522	2474	2018	4274	3606	3979	4102	3558	3971
RP11-312B8.2	ENSG00000227950.1	chr1	6834332	6834618	-1	286	0	3	0	1	2	1	1	4	0	1	1	1
RP11-334N17.1	ENSG00000237365.1	chr1	7008375	7014279	-1	349	0	0	0	0	0	0	0	0	0	0	0	0
RNU1-8P	ENSG00000207056.1	chr1	7219359	7219524	1	165	0	0	0	0	1	0	0	1	0	0	0	0
CAMTA1-IT1	ENSG00000237402.1	chr1	7368941	7370270	1	365	9	0	1	4	1	1	0	0	4	1	5	7
RP3-453P22.2	ENSG00000237728.2	chr1	7382486	7389754	-1	744	0	0	0	0	0	0	0	0	0	0	0	0
RP4-549F15.1	ENSG00000225126.1	chr1	7441095	7441554	-1	361	0	0	0	0	0	0	0	0	0	0	0	8
RP11-338N10.1	ENSG00000270171.1	chr1	7693123	7694844	-1	1721	83	65	50	35	18	50	106	70	76	67	74	62
RP11-338N10.2	ENSG00000270035.1	chr1	7698302	7698872	-1	570	36	17	37	15	15	18	29	8	30	19	11	39
RP11-338N10.3	ENSG00000269978.1	chr1	7700703	7700970	-1	267	17	18	26	1	20	20	18	16	21	20	6	9
VAMP3	ENSG00000049245.12	chr1	7771268	7781432	1	2760	443	577	497	1167	1161	868	583	564	665	1098	1061	1117
RP3-467L1.6	ENSG00000269925.1	chr1	7776382	7776775	1	393	33	10	23	23	33	18	13	46	36	45	20	24
PER3	ENSG00000049246.14	chr1	7784319	7845177	1	6749	146	131	156	116	116	118	346	340	441	442	442	468
RP3-467L1.4	ENSG00000236266.1	chr1	7810241	7827342	-1	348	1	0	0	1	0	0	1	2	1	8	1	3
UTS2	ENSG00000049247.13	chr1	7843082	7853512	-1	923	0	0	0	0	1	0	29	16	6	253	205	190
TNFRSF9	ENSG00000049249.8	chr1	7915893	7943165	-1	6331	288	360	235	278	234	139	1028	751	653	1620	1066	1350
RP5-892F13.2	ENSG00000270330.1	chr1	7942371	7942726	1	355	0	0	0	0	0	1	0	0	0	0	0	0
PARK7	ENSG00000116288.12	chr1	7954290	7985505	1	2397	1722	1849	1985	1932	1777	1467	1869	1538	1520	1683	1346	1619
Y_RNA	ENSG00000200344.1	chr1	7982880	7982983	-1	103	0	0	0	3	0	1	0	0	0	0	7	0
ERRFI1	ENSG00000116285.12	chr1	8004403	8026308	-1	4186	802	812	829	635	745	675	938	858	985	674	652	884
RP11-431K24.1	ENSG00000238290.1	chr1	8026737	8122702	1	2044	0	12	3	8	0	0	0	5	4	5	10	0
CTA-215D11.4	ENSG00000232848.1	chr1	8057244	8058463	-1	800	5	8	3	0	2	3	2	0	2	6	1	2
RP11-431K24.2	ENSG00000229305.1	chr1	8189823	8192770	1	1075	0	0	0	0	0	0	0	0	0	0	0	0
RP11-431K24.3	ENSG00000227634.2	chr1	8202428	8215210	1	950	0	0	0	0	0	0	0	0	0	0	0	0
RNU1-7P	ENSG00000200975.1	chr1	8206433	8206597	-1	164	0	0	0	0	0	0	0	0	0	0	0	0
RP11-431K24.4	ENSG00000233645.1	chr1	8218189	8220529	-1	477	0	0	0	0	0	0	0	0	0	0	0	0
RNU6-991P	ENSG00000251977.1	chr1	8292156	8292263	-1	107	0	0	0	0	0	0	0	0	0	0	0	0
SLC45A1	ENSG00000162426.14	chr1	8317825	8344167	1	2888	419	386	595	342	304	244	653	598	631	468	454	649
Y_RNA	ENSG00000252254.1	chr1	8328066	8328179	1	113	0	3	0	0	0	0	1	0	0	0	0	0
RERE	ENSG00000142599.17	chr1	8352396	8817643	-1	11503	8133	8128	8893	7407	7556	7018	11003	10004	10792	8680	8245	9928
RP5-1115A15.1	ENSG00000232912.5	chr1	8424644	8434838	1	702	1	0	0	0	0	3	2	0	0	0	5	0
SNORA77	ENSG00000221083.1	chr1	8511794	8511919	-1	125	0	0	0	0	0	0	0	0	0	0	0	0
RP5-1115A15.2	ENSG00000270282.1	chr1	8512652	8513021	1	369	0	0	0	0	3	0	0	0	0	0	0	0
RPL7P11	ENSG00000234619.1	chr1	8750429	8751087	1	658	13	25	5	21	30	15	16	5	10	26	9	10
RPL7P7	ENSG00000224315.2	chr1	8786210	8786913	-1	703	9	13	1	4	4	18	0	1	4	1	14	7
Y_RNA	ENSG00000222511.2	chr1	8796570	8796673	-1	103	2	4	0	7	2	4	0	0	4	6	0	0
RP4-633I8.3	ENSG00000226545.1	chr1	8798474	8799506	1	415	10	5	3	11	3	2	0	1	3	2	8	4
RP4-633I8.4	ENSG00000228423.2	chr1	8805859	8807051	-1	353	0	11	5	2	4	5	1	2	4	3	9	0
RPL23AP19	ENSG00000229716.2	chr1	8831006	8831375	1	369	0	0	0	1	0	0	0	0	0	0	1	0
ENO1	ENSG00000074800.13	chr1	8861001	8879249	-1	3832	8508	9428	8481	7260	9743	7893	12170	6462	6489	7522	5641	6452
MIR6728	ENSG00000274258.1	chr1	8866501	8866590	-1	89	26	22	26	16	22	21	31	16	21	19	14	13
ENO1-IT1	ENSG00000236269.1	chr1	8875787	8878007	-1	744	2	1	0	1	0	1	0	0	1	4	0	0
ENO1-AS1	ENSG00000230679.1	chr1	8878834	8879894	1	330	0	0	5	2	0	5	0	0	1	6	5	0
RNU6-304P	ENSG00000201725.1	chr1	8883426	8883533	-1	107	0	0	0	0	0	1	0	0	0	0	0	0
HMGN2P17	ENSG00000238249.2	chr1	8893408	8894151	1	743	1	1	0	0	6	11	0	0	4	5	1	0
RP3-477M7.5	ENSG00000232208.2	chr1	8907392	8907744	-1	352	11	3	2	4	7	4	3	8	2	1	2	8
RP3-477M7.6	ENSG00000232663.2	chr1	8909741	8909904	1	163	0	1	0	0	0	0	0	0	0	0	0	1
CA6	ENSG00000131686.14	chr1	8945866	8975092	1	2662	0	0	0	0	1	0	0	0	0	0	0	1
RN7SL451P	ENSG00000265141.2	chr1	8979575	8979874	-1	299	0	0	0	0	0	0	0	0	0	0	0	0
SLC2A7	ENSG00000197241.3	chr1	9003299	9026345	-1	1539	1	0	0	0	0	0	0	0	0	0	0	0
SLC2A5	ENSG00000142583.17	chr1	9035106	9088478	-1	6693	2	6	5	14	39	30	0	1	6	6	0	0
SCARNA16	ENSG00000252404.1	chr1	9082695	9082879	1	184	0	0	0	0	0	0	0	0	0	0	0	0
GPR157	ENSG00000180758.11	chr1	9100304	9129170	-1	5372	55	73	20	50	55	54	216	156	161	266	306	303
MIR34A	ENSG00000228526.5	chr1	9148010	9196983	-1	4140	58	61	83	179	321	264	23	12	45	182	203	137
RP3-510D11.2	ENSG00000234546.3	chr1	9182003	9196284	1	1231	0	4	5	6	5	11	0	4	3	8	28	17
RP3-510D11.4	ENSG00000281937.1	chr1	9197142	9198906	-1	1764	0	0	0	6	1	15	6	10	6	7	11	45
H6PD	ENSG00000049239.12	chr1	9234774	9271337	1	9321	422	497	495	483	542	556	605	460	585	881	833	1019
SPSB1	ENSG00000171621.13	chr1	9292879	9369532	1	3403	1571	1563	1632	2207	2078	1928	1354	1058	1062	1115	1027	1289
RNA5SP40	ENSG00000252956.1	chr1	9437668	9437778	-1	110	0	0	0	0	0	0	0	0	0	0	0	0
RP13-392I16.1	ENSG00000235263.1	chr1	9501091	9503471	-1	708	0	0	0	0	0	0	0	0	0	0	0	0
SLC25A33	ENSG00000171612.6	chr1	9539481	9585179	1	3854	470	482	457	379	438	299	797	777	772	575	401	550
RP13-15M17.1	ENSG00000231181.1	chr1	9576426	9576985	1	559	14	18	5	0	4	8	8	14	16	9	16	17
TMEM201	ENSG00000188807.12	chr1	9588921	9614873	1	6966	1402	1452	1442	1282	1367	999	1491	1353	1419	996	1031	1246
PIK3CD	ENSG00000171608.15	chr1	9651731	9729114	1	6243	1837	2081	1700	1583	1623	1356	2108	1832	2002	1595	1300	1517
PIK3CD-AS1	ENSG00000179840.5	chr1	9652609	9654586	-1	1823	0	0	0	0	0	0	0	0	0	0	0	7
RP11-558F24.2	ENSG00000233268.3	chr1	9660827	9662626	-1	421	0	0	0	0	0	0	0	0	0	0	0	0
PIK3CD-AS2	ENSG00000231789.2	chr1	9672425	9687555	-1	939	56	69	41	72	54	42	104	53	61	78	59	88
CLSTN1	ENSG00000171603.16	chr1	9729025	9824526	-1	5470	9207	10460	10950	6869	7442	7022	9727	9500	9996	9319	8827	11297
MZT1P1	ENSG00000271264.1	chr1	9780821	9781240	1	246	28	35	50	28	55	16	40	46	31	44	28	28
AL357140.1	ENSG00000280113.1	chr1	9827609	9828258	-1	649	0	0	0	0	0	0	0	0	3	0	0	0
CTNNBIP1	ENSG00000178585.14	chr1	9848275	9910336	-1	2915	1208	1281	1311	961	1141	1142	1647	1636	1693	958	955	1015
RP11-84A14.5	ENSG00000223989.1	chr1	9848317	9850154	1	0	0	0	0	0	0	0	0	0	0	0	0	0
LZIC	ENSG00000162441.11	chr1	9922112	9943407	-1	2794	1014	1224	1060	936	1003	770	1239	1414	1207	1055	1024	1083
RP11-84A14.4	ENSG00000228150.1	chr1	9942922	9949974	1	440	6	4	2	9	8	4	5	2	18	2	2	2
NMNAT1	ENSG00000173614.13	chr1	9943427	9985501	1	4174	158	290	208	181	307	244	203	170	131	291	318	340
RN7SKP269	ENSG00000202415.1	chr1	9947317	9947636	1	319	2	0	1	0	0	7	0	0	3	4	1	0
RP11-84A14.6	ENSG00000283611.1	chr1	9951230	9960832	-1	412	0	0	0	0	0	2	0	0	1	0	6	0
MIR5697	ENSG00000265521.1	chr1	9967380	9967458	1	78	0	0	0	0	3	0	0	0	0	0	0	0
RP11-807G9.2	ENSG00000241326.1	chr1	9983140	9984568	1	0	0	0	0	0	0	0	0	0	0	0	0	0
RBP7	ENSG00000162444.11	chr1	9997205	10016020	1	861	8	0	4	19	8	7	9	5	11	27	2	10
UBE4B	ENSG00000130939.18	chr1	10032831	10181239	1	9128	4394	4565	4821	4225	4618	4222	3970	3393	3451	3899	3134	4028
RP11-496H15.2	ENSG00000224340.1	chr1	10054444	10054781	-1	337	0	0	0	0	0	2	0	1	0	0	2	0
PGAM1P11	ENSG00000233623.2	chr1	10058670	10059648	1	680	0	0	0	3	0	0	0	1	0	0	0	0
RNU6-828P	ENSG00000201746.1	chr1	10163267	10163374	1	107	0	6	3	2	1	4	0	0	3	0	0	0
KIF1B	ENSG00000054523.17	chr1	10210804	10381597	1	17427	35149	34943	38043	25223	26533	19671	36430	35955	40453	24698	23689	28691
MIR1273D	ENSG00000264881.1	chr1	10227717	10227803	1	86	0	0	0	0	0	0	0	0	0	0	0	0
RNU6-37P	ENSG00000199562.1	chr1	10298965	10299072	1	107	1	0	5	3	4	7	5	3	3	8	7	12
RN7SL731P	ENSG00000264501.2	chr1	10306464	10306757	1	0	0	0	0	0	0	0	0	0	0	0	0	0
PGD	ENSG00000142657.20	chr1	10398591	10420144	1	2966	5720	6545	6261	5414	5147	4064	5094	4526	4401	3480	3057	3963
RP4-736L20.3	ENSG00000271989.1	chr1	10429880	10430677	-1	330	0	0	0	0	1	0	1	5	0	4	0	0
APITD1-CORT	ENSG00000251503.8	chr1	10430101	10452153	1	251	17	10	8	5	13	6	8	12	8	9	20	18
APITD1	ENSG00000175279.21	chr1	10430442	10442809	1	613	32	58	38	17	31	25	71	53	50	50	55	36
CORT	ENSG00000241563.3	chr1	10449718	10451902	1	604	13	25	24	3	8	11	61	32	34	37	30	29
DFFA	ENSG00000160049.11	chr1	10456521	10472526	-1	5951	1996	2113	1892	1673	2210	1731	2075	1792	1745	2306	1904	2177
RP5-1113E3.3	ENSG00000203469.2	chr1	10458554	10459338	1	0	0	0	0	0	0	0	0	0	0	0	0	0
PEX14	ENSG00000142655.12	chr1	10472287	10630758	1	2791	680	915	748	564	542	558	801	845	647	929	907	1004
RN7SL614P	ENSG00000243267.3	chr1	10616835	10617115	1	280	0	0	4	0	1	0	1	0	4	0	0	1
CASZ1	ENSG00000130940.14	chr1	10636603	10796650	-1	7680	750	785	816	591	650	551	2058	1457	1654	3443	3338	3730
RP4-734G22.3	ENSG00000272078.1	chr1	10639240	10654333	1	4267	21	17	20	43	45	28	46	25	56	126	133	149
HSPE1P24	ENSG00000225158.2	chr1	10895760	10895998	1	238	0	0	0	0	0	0	0	0	0	0	0	0
C1orf127	ENSG00000175262.14	chr1	10946470	10982037	-1	3573	4	4	1	2	4	2	2	0	0	1	2	22
CFL1P6	ENSG00000215785.2	chr1	10990977	10991797	-1	494	1	0	0	0	0	0	1	0	0	6	0	0
TARDBP	ENSG00000120948.15	chr1	11012343	11025739	1	4311	2415	2747	2791	2997	3140	2327	2644	2774	2934	3092	2672	3128
RP4-635E18.9	ENSG00000277726.4	chr1	11012661	11030528	1	0	0	0	0	0	0	0	0	0	0	0	0	0
MASP2	ENSG00000009724.16	chr1	11026522	11047233	-1	4176	250	188	214	135	253	186	265	288	308	399	316	406
RP4-635E18.8	ENSG00000271895.2	chr1	11029658	11030528	1	422	64	81	114	61	98	54	100	113	149	142	164	150
SRM	ENSG00000116649.9	chr1	11054583	11060024	-1	1898	1373	1523	1444	1511	1703	1463	1359	1040	1147	1284	914	1204
EXOSC10	ENSG00000171824.13	chr1	11066617	11099881	-1	3646	3376	3372	3330	2578	3045	2814	2710	2474	2734	2826	2598	3072
RP4-635E18.7	ENSG00000226849.1	chr1	11068470	11073097	1	486	24	15	9	13	23	6	35	10	20	24	12	23
RP4-635E18.6	ENSG00000230337.1	chr1	11099674	11102100	1	375	5	3	2	3	12	6	8	7	10	3	13	12
MTOR	ENSG00000198793.12	chr1	11106534	11262507	-1	11899	5479	5825	6274	5568	6030	5852	4364	4216	4170	4918	4504	5082
MTOR-AS1	ENSG00000225602.5	chr1	11143897	11149537	1	543	0	0	1	0	3	7	0	0	0	6	0	4
RNU6-537P	ENSG00000253086.1	chr1	11152349	11152452	1	103	0	0	0	0	0	0	0	0	1	0	0	1
ANGPTL7	ENSG00000171819.4	chr1	11189340	11195981	1	2238	1	0	1	3	2	0	1	0	0	0	2	0
RNU6-291P	ENSG00000207451.1	chr1	11226253	11226360	1	107	0	2	0	0	0	1	0	0	0	0	0	0
RPL39P6	ENSG00000238173.1	chr1	11232962	11233112	1	150	1	0	1	0	4	1	0	0	0	0	0	0
UBIAD1	ENSG00000120942.13	chr1	11273205	11296049	1	5082	838	942	811	696	824	706	774	796	907	849	785	808
UBE2V2P3	ENSG00000238199.1	chr1	11278615	11279351	-1	437	156	176	173	101	138	127	188	162	145	181	153	126
RP11-149P14.1	ENSG00000224338.2	chr1	11425256	11425821	-1	565	0	0	1	4	3	4	0	0	0	0	2	0
DISP3	ENSG00000204624.7	chr1	11479165	11537584	1	6142	4063	4269	4595	8781	10432	9632	2006	1674	1795	4537	4785	5166
RP1-69M21.2	ENSG00000235643.1	chr1	11609530	11613355	1	1285	0	0	0	0	1	0	0	0	4	0	0	1
FBXO2	ENSG00000116661.9	chr1	11648366	11655785	-1	2066	652	767	669	400	529	535	1439	885	990	1184	893	1232
FBXO44	ENSG00000132879.13	chr1	11654374	11663324	1	3260	1719	1916	1581	999	1203	978	2805	2503	2699	2148	1570	2251
FBXO6	ENSG00000116663.10	chr1	11664123	11674354	1	1811	137	110	84	73	73	74	191	142	155	126	115	160
MAD2L2	ENSG00000116670.14	chr1	11674479	11691650	-1	3324	1406	1588	1396	2022	2285	2475	1519	1108	1291	2292	1761	2440
DRAXIN	ENSG00000162490.6	chr1	11691728	11725857	1	7346	12199	12474	14013	8691	9064	7832	6748	6400	6893	4942	4519	5942
AGTRAP	ENSG00000177674.15	chr1	11736083	11754802	1	2435	108	86	76	82	177	146	121	63	125	348	211	252
C1orf167	ENSG00000215910.7	chr1	11761786	11789585	1	3894	2	1	0	4	0	1	1	2	1	2	2	1
RP11-56N19.5	ENSG00000177553.6	chr1	11777076	11779619	-1	564	0	0	0	0	0	0	0	0	0	0	0	0
MTHFR	ENSG00000177000.10	chr1	11785722	11806920	-1	8659	1769	1807	1822	1619	1608	1290	2262	2141	2185	1974	1481	2088
CLCN6	ENSG00000011021.21	chr1	11806095	11843144	1	6493	4545	4707	4981	4070	3630	3353	7192	7023	7477	5272	5777	7228
NPPA-AS1	ENSG00000242349.5	chr1	11841016	11848079	1	520	11	10	18	26	26	21	15	27	17	24	40	33
NPPA-AS1_1	ENSG00000276470.1	chr1	11843811	11843984	1	0	0	0	0	0	0	0	0	0	0	0	0	0
NPPA-AS1_2	ENSG00000278852.1	chr1	11845548	11845697	1	0	0	0	0	0	0	0	0	0	0	0	0	0
NPPA	ENSG00000175206.10	chr1	11845708	11848345	-1	834	7	2	8	8	19	16	11	1	1	19	6	3
NPPA-AS1_3	ENSG00000275915.1	chr1	11847441	11847549	1	0	0	0	0	0	0	0	0	0	0	0	0	0
NPPB	ENSG00000120937.8	chr1	11857463	11858931	-1	694	1	19	6	12	20	22	13	4	13	98	9	31
RP5-934G17.6	ENSG00000224904.1	chr1	11877769	11880406	1	2637	401	463	401	446	410	378	600	536	547	496	438	569
RNU5E-1	ENSG00000199347.1	chr1	11908151	11908271	1	120	0	0	0	0	0	0	0	0	0	0	0	0
RNU5E-4P	ENSG00000201801.1	chr1	11909807	11909927	-1	120	0	0	0	0	0	0	0	0	0	0	0	0
KIAA2013	ENSG00000116685.15	chr1	11919590	11926403	-1	3281	874	921	1031	1520	1376	1354	923	700	796	1440	1214	1459
PLOD1	ENSG00000083444.16	chr1	11934204	11975538	1	5320	1871	1943	2241	3431	3378	3218	1738	1195	1251	2620	2453	3077
MFN2	ENSG00000116688.16	chr1	11980180	12013514	1	4973	3646	3814	4128	3158	3464	3082	4189	3513	3743	3859	3157	3856
RP5-1077B9.5	ENSG00000270914.1	chr1	12017215	12017308	-1	93	1	1	0	0	1	1	2	2	0	0	1	0
MIIP	ENSG00000116691.10	chr1	12019465	12032045	1	2821	886	1083	803	795	781	837	1206	976	1092	829	693	891
Y_RNA	ENSG00000202461.1	chr1	12024011	12024124	-1	113	0	1	2	6	1	1	3	0	5	0	0	7
MIR6729	ENSG00000276869.1	chr1	12029157	12029222	1	65	2	0	0	1	1	0	1	2	1	0	0	1
RN7SL649P	ENSG00000243539.3	chr1	12036739	12037014	-1	275	0	0	0	0	0	0	0	2	0	0	1	0
TNFRSF8	ENSG00000120949.14	chr1	12063376	12144207	1	3738	1	21	1	0	8	0	6	0	3	8	1	0
RNU6-777P	ENSG00000201135.1	chr1	12077880	12077984	-1	104	0	0	0	0	0	0	0	0	0	0	0	0
RPL23AP89	ENSG00000227875.2	chr1	12080292	12080547	-1	255	0	1	0	1	0	3	1	1	0	0	0	0
TNFRSF1B	ENSG00000028137.17	chr1	12166942	12209228	1	3826	21	4	34	50	90	94	24	5	15	50	24	48
MIR4632	ENSG00000263676.1	chr1	12191712	12191773	1	61	0	0	0	0	0	0	0	0	0	0	0	0
RP5-1118D24.2	ENSG00000225196.2	chr1	12220793	12221109	-1	316	0	0	0	0	0	0	0	0	0	0	0	0
SNORA70	ENSG00000252969.1	chr1	12221147	12221271	-1	124	0	0	0	0	0	0	0	0	0	0	0	0
VPS13D	ENSG00000048707.13	chr1	12230066	12512047	1	20023	2928	2312	2795	2332	2265	2049	4278	4160	4118	3834	3806	4057
SNORA59A	ENSG00000239149.1	chr1	12507245	12507397	1	152	11	11	15	9	8	3	11	8	6	12	6	8
RP5-888M10.2	ENSG00000229484.1	chr1	12527723	12528420	1	438	0	0	0	0	0	0	0	0	0	0	0	0
DHRS3	ENSG00000162496.8	chr1	12567909	12617731	-1	3036	9	3	1	9	38	39	34	31	34	40	26	20
RNU6ATAC18P	ENSG00000221340.1	chr1	12569971	12570072	-1	101	0	0	0	0	0	0	0	3	0	0	0	0
MIR6730	ENSG00000276830.1	chr1	12578956	12579023	-1	67	0	0	0	0	0	2	0	1	0	0	0	0
RP11-474O21.5	ENSG00000272482.1	chr1	12618899	12619244	-1	345	0	0	0	0	1	0	0	0	0	0	0	0
AADACL4	ENSG00000204518.2	chr1	12644546	12667086	1	1575	0	0	0	0	0	0	0	0	0	0	0	0
RP11-474O21.2	ENSG00000226166.2	chr1	12692908	12693020	1	112	0	0	1	0	0	0	0	0	0	0	0	0
AADACL3	ENSG00000188984.11	chr1	12716114	12728759	1	4049	27	16	2	11	33	26	18	26	30	175	92	21
C1orf158	ENSG00000157330.9	chr1	12746214	12763699	1	4118	0	0	0	0	1	1	39	41	28	17	26	30
PRAMEF12	ENSG00000116726.4	chr1	12774840	12777906	1	1786	47	50	33	11	30	30	20	15	4	12	3	2
PRAMEF1	ENSG00000116721.9	chr1	12791396	12796628	1	2439	34	18	21	50	9	18	1	2	1	0	0	4
RP5-845O24.8	ENSG00000228338.1	chr1	12822685	12823159	-1	378	0	0	0	0	0	0	0	0	0	0	0	0
PRAMEF11	ENSG00000239810.3	chr1	12824604	12831410	-1	1845	1	3	3	5	9	8	0	0	1	0	0	0
PRAMEF30P	ENSG00000231103.2	chr1	12838124	12841357	-1	1417	0	0	3	0	0	0	0	0	0	0	0	0
HNRNPCL1	ENSG00000179172.9	chr1	12847407	12848725	-1	1108	49	31	38	48	34	57	45	39	32	38	70	61
PRAMEF2	ENSG00000120952.4	chr1	12857085	12861909	1	1642	12	8	20	24	10	8	1	1	1	0	0	4
PRAMEF4	ENSG00000243073.3	chr1	12879223	12886201	-1	1828	8	3	6	7	3	13	0	0	1	1	8	0
PRAMEF10	ENSG00000187545.5	chr1	12892895	12898270	-1	1525	0	0	0	0	1	0	4	0	2	0	0	0
PRAMEF7	ENSG00000204510.5	chr1	12916609	12920482	1	1660	6	3	4	17	9	10	0	4	2	0	0	0
RNU6-1072P	ENSG00000207434.1	chr1	12922553	12922660	1	107	0	0	0	0	0	0	0	0	0	1	0	0
PRAMEF29P	ENSG00000234064.1	chr1	12926161	12928253	1	1139	0	3	3	0	7	0	0	0	0	0	0	0
PRAMEF6	ENSG00000232423.6	chr1	12938471	12947580	-1	1784	14	6	3	5	5	15	0	0	0	0	0	0
PRAMEF28	ENSG00000274178.2	chr1	13029338	13032130	1	1450	21	24	13	8	14	5	0	0	0	0	0	0
PRAMEF27	ENSG00000274764.5	chr1	13049475	13056491	-1	1863	9	4	0	0	3	12	0	0	0	0	0	0
PRAMEF25	ENSG00000229571.6	chr1	13060852	13077884	1	1951	12	10	12	2	8	13	0	0	0	0	0	0
HNRNPCL3	ENSG00000277058.2	chr1	13060868	13062229	1	1086	5	1	0	0	4	0	2	0	3	0	0	2
PRAMEF34P	ENSG00000277862.1	chr1	13095178	13097971	-1	1447	16	9	22	5	5	2	3	0	0	6	0	4
PRAMEF35P	ENSG00000236179.1	chr1	13104402	13105689	-1	891	0	0	3	0	0	0	0	0	0	0	0	0
HNRNPCL2	ENSG00000275774.2	chr1	13115495	13116854	-1	1148	9	7	5	4	7	9	9	3	11	6	3	6
PRAMEF36P	ENSG00000229978.1	chr1	13128817	13131615	1	1452	14	9	22	5	5	2	3	0	0	6	0	4
RP13-221M14.2	ENSG00000233336.1	chr1	13146980	13147460	-1	384	0	0	0	0	0	0	0	0	0	0	0	0
PRAMEF26	ENSG00000280267.4	chr1	13148904	13155961	-1	1863	12	10	12	2	8	13	0	0	0	0	0	0
HNRNPCL4	ENSG00000179412.10	chr1	13164585	13165467	-1	882	6	1	0	0	3	0	2	0	3	0	0	2
PRAMEF9	ENSG00000204505.4	chr1	13172454	13179464	1	1863	13	3	0	1	14	14	0	1	0	0	0	0
PRAMEF13	ENSG00000279169.1	chr1	13196822	13199589	-1	1035	3	14	27	3	2	3	0	0	0	0	0	0
PRAMEF18	ENSG00000279804.1	chr1	13222694	13226133	-1	2104	0	0	0	0	0	0	0	0	0	0	0	0
PRAMEF31P	ENSG00000250894.1	chr1	13245862	13248652	1	1371	1	0	0	0	0	0	0	0	0	0	0	0
PRAMEF5	ENSG00000270601.4	chr1	13254211	13263314	1	1720	12	6	3	5	5	11	0	0	0	0	0	0
PRAMEF32P	ENSG00000231219.1	chr1	13273538	13275627	-1	1068	0	3	3	0	7	0	0	0	0	0	0	0
RNU6-443P	ENSG00000207511.1	chr1	13279124	13279231	-1	107	0	0	0	0	0	0	0	0	0	0	0	0
PRAMEF8	ENSG00000182330.10	chr1	13281034	13285154	-1	1937	8	3	1	27	5	13	4	0	2	1	0	0
PRAMEF15	ENSG00000204501.6	chr1	13303508	13322598	1	1960	13	3	6	7	5	14	0	0	0	0	0	0
PRAMEF33P	ENSG00000237700.1	chr1	13305954	13308887	1	1425	0	0	0	0	1	0	4	0	6	0	1	0
RP11-219C24.10	ENSG00000228229.2	chr1	13324038	13324518	1	384	0	0	0	0	0	0	0	0	0	0	0	0
PRAMEF14	ENSG00000204481.7	chr1	13342033	13347134	-1	2301	18	33	10	12	14	9	1	2	2	0	0	0
PRAMEF19	ENSG00000204480.7	chr1	13369066	13371693	-1	1233	0	0	0	0	0	0	0	0	0	0	0	0
PRAMEF17	ENSG00000204479.4	chr1	13389631	13392629	1	1578	0	0	0	0	0	0	0	0	0	1	0	0
PRAMEF20	ENSG00000204478.9	chr1	13410449	13421328	1	1597	1	9	4	0	1	0	2	0	0	0	1	0
LRRC38	ENSG00000162494.5	chr1	13474976	13514048	-1	2087	0	0	7	0	0	0	4	0	0	0	0	0
RP4-597A16.2	ENSG00000259961.1	chr1	13513219	13516270	1	355	0	0	0	0	0	0	1	0	0	0	0	0
BRWD1P1	ENSG00000215909.3	chr1	13555000	13555694	1	371	37	53	24	17	20	31	29	23	27	18	6	32
PDPN	ENSG00000162493.16	chr1	13583464	13617957	1	3707	52	94	52	93	268	352	65	11	29	98	63	40
RNA5SP41	ENSG00000222952.1	chr1	13623183	13623284	-1	101	0	0	0	0	0	0	0	0	0	0	0	0
CTA-520D8.2	ENSG00000237445.2	chr1	13657310	13659910	-1	379	0	0	0	0	0	0	0	0	0	0	0	0
SCARNA11	ENSG00000253085.1	chr1	13696069	13696199	-1	130	0	0	0	0	0	0	0	0	0	0	0	0
PRDM2	ENSG00000116731.22	chr1	13700197	13825079	1	10923	3688	3973	3956	3177	3323	2927	4055	4192	4027	3380	2885	3753
KAZN	ENSG00000189337.16	chr1	13892791	15118043	1	10389	1384	1292	1173	985	1143	974	2098	1583	1737	2682	2315	3259
RNU6-1265P	ENSG00000252151.1	chr1	14124232	14124335	-1	103	0	0	0	0	0	0	0	0	0	0	0	0
RP11-344F13.1	ENSG00000231606.1	chr1	14221890	14223118	-1	282	3	1	9	2	0	0	10	13	10	33	16	36
RP4-704D23.1	ENSG00000234593.2	chr1	14348954	14391575	-1	764	0	0	0	0	0	0	0	0	0	5	0	0
TBCAP2	ENSG00000235829.1	chr1	14692128	14692613	-1	326	6	9	5	3	4	4	4	2	2	7	7	6
TMEM51-AS1	ENSG00000175147.11	chr1	15111814	15152464	-1	3648	12	29	29	17	54	45	26	40	44	26	31	52
TMEM51	ENSG00000171729.13	chr1	15152531	15220393	1	2240	111	146	131	132	274	221	131	89	88	167	128	144
C1orf195	ENSG00000204464.7	chr1	15164343	15171317	-1	559	0	0	0	0	0	0	2	0	0	0	0	0
RP1-21O18.3	ENSG00000215720.4	chr1	15191827	15192845	-1	710	23	11	18	12	27	10	30	22	24	7	10	15
RP5-903E17.2	ENSG00000278480.1	chr1	15226372	15227549	1	966	0	0	0	0	0	0	0	0	0	0	0	0
FHAD1	ENSG00000142621.19	chr1	15247271	15400283	1	10935	0	13	8	4	19	6	42	10	8	4	16	11
RP3-467K16.2	ENSG00000233485.1	chr1	15326679	15343876	-1	1235	0	0	0	0	0	0	0	0	0	1	0	0
RP3-467K16.7	ENSG00000236045.1	chr1	15334165	15335464	-1	727	0	0	0	0	0	0	0	0	0	0	0	0
RP3-467K16.4	ENSG00000228140.1	chr1	15402978	15409433	-1	5178	1	1	0	5	0	1	3	1	0	1	0	0
EFHD2	ENSG00000142634.12	chr1	15409894	15430343	1	2531	345	270	297	178	202	257	400	293	241	246	192	201
CTRC	ENSG00000162438.11	chr1	15438438	15449242	1	3486	1	3	7	1	0	8	0	2	9	0	0	17
CELA2A	ENSG00000142615.7	chr1	15456727	15472091	1	1220	3	5	5	11	0	0	2	15	4	6	6	12
CELA2B	ENSG00000215704.9	chr1	15465908	15491400	1	1052	2	3	0	6	0	2	5	8	5	3	6	15
CASP9	ENSG00000132906.17	chr1	15490831	15526534	-1	5163	465	507	447	389	471	367	406	356	386	485	391	481
DNAJC16	ENSG00000116138.12	chr1	15526812	15592379	1	8342	1854	1843	2085	1473	1625	1301	1622	1813	1857	1717	1697	1944
SCARNA21	ENSG00000251866.1	chr1	15542164	15542304	1	140	0	0	0	0	0	0	0	0	0	0	0	0
RP4-680D5.8	ENSG00000272510.1	chr1	15565610	15565956	-1	207	0	0	12	0	0	0	0	0	1	1	0	0
AGMAT	ENSG00000116771.5	chr1	15572352	15585110	-1	2418	27	5	9	9	51	16	22	15	16	14	31	9
RP4-680D5.2	ENSG00000237301.1	chr1	15586135	15603626	-1	2845	0	8	0	0	1	0	6	3	7	0	5	4
CHCHD2P6	ENSG00000235084.3	chr1	15604596	15605043	1	447	0	5	0	0	0	0	0	1	0	0	0	0
RNU7-179P	ENSG00000252417.1	chr1	15608077	15608145	-1	68	0	0	0	0	0	0	0	0	0	0	0	0
RP4-680D5.4	ENSG00000236500.1	chr1	15614642	15614867	-1	225	0	0	0	0	0	0	0	0	0	0	0	0
DDI2	ENSG00000197312.11	chr1	15617499	15669044	1	10282	1888	1728	1922	1712	1992	1828	2018	1858	1739	1810	1627	1830
RSC1A1	ENSG00000215695.1	chr1	15659868	15661722	1	0	0	0	0	0	0	0	0	0	0	0	0	0
RP4-680D5.9	ENSG00000271742.1	chr1	15682872	15683128	-1	256	0	0	0	0	0	0	0	0	0	0	0	0
PLEKHM2	ENSG00000116786.11	chr1	15684331	15734769	1	3979	2563	2593	2603	2652	2814	2854	2969	2438	2552	2836	2630	3219
RP11-288I21.1	ENSG00000237938.5	chr1	15720311	15736896	-1	1387	28	15	14	17	30	20	15	16	20	35	21	9
SLC25A34	ENSG00000162461.7	chr1	15736404	15741396	1	3020	93	72	56	73	55	82	63	76	103	65	75	108
RP11-169K16.4	ENSG00000224459.1	chr1	15740050	15749896	-1	467	0	0	0	0	0	0	0	0	2	0	0	1
TMEM82	ENSG00000162460.6	chr1	15742421	15747982	1	1520	0	0	0	0	0	0	0	0	0	0	0	0
FBLIM1	ENSG00000162458.12	chr1	15756606	15786594	1	4716	686	704	590	840	1003	1110	873	894	969	1803	1568	1825
RPL12P14	ENSG00000224321.1	chr1	15792795	15793285	1	490	273	272	280	253	397	313	392	295	226	232	211	196
UQCRHL	ENSG00000233954.6	chr1	15807168	15809348	-1	2180	1980	2072	2018	1966	2167	1892	2295	1925	1760	1826	1600	1682
RP11-169K16.8	ENSG00000178715.8	chr1	15828231	15828669	1	438	551	636	543	642	762	799	890	676	704	769	648	776
FLJ37453	ENSG00000179743.4	chr1	15834473	15848147	-1	2433	128	132	115	90	73	73	189	77	136	113	129	97
SPEN	ENSG00000065526.10	chr1	15847863	15940460	1	13254	4728	4540	5255	4024	4294	3962	4766	5303	5322	4997	5096	5601
RP1-134O19.3	ENSG00000270620.1	chr1	15917697	15917908	-1	211	0	0	0	0	0	0	0	1	0	0	0	0
ZBTB17	ENSG00000116809.11	chr1	15941868	15976132	-1	4240	1362	1341	1150	1164	1036	961	1330	1072	1292	1170	1062	1292
RP11-5P18.1	ENSG00000234607.2	chr1	15969631	15970194	1	563	11	11	9	22	17	5	63	10	35	36	32	53
RP11-5P18.3	ENSG00000231353.1	chr1	15988181	15988441	1	260	0	0	0	0	0	0	0	0	0	0	0	0
RP11-5P18.11	ENSG00000275503.1	chr1	15989139	15989375	-1	236	0	0	0	0	0	0	0	0	0	0	0	0
TBC1D3P6	ENSG00000224966.4	chr1	15989870	15994751	1	962	0	0	1	1	0	0	0	0	1	0	0	0
C1orf64	ENSG00000183888.4	chr1	16004235	16008807	1	2573	0	0	0	0	0	0	0	0	0	0	0	0
RP11-5P18.5	ENSG00000233078.1	chr1	16006159	16006671	-1	0	0	0	0	0	0	0	0	0	0	0	0	0
HSPB7	ENSG00000173641.17	chr1	16014027	16019594	-1	3910	7	9	9	4	8	2	45	34	19	9	40	23
CLCNKA	ENSG00000186510.11	chr1	16018874	16034050	1	3476	0	4	2	16	20	9	7	5	13	16	29	59
RP11-5P18.10	ENSG00000232456.1	chr1	16035177	16040029	-1	704	30	30	19	44	58	33	119	95	88	195	111	170
CLCNKB	ENSG00000184908.17	chr1	16043735	16057308	1	2939	4	2	4	22	24	11	13	5	10	30	105	81
FAM131C	ENSG00000185519.8	chr1	16057768	16073632	-1	1701	53	69	58	113	94	70	600	349	344	734	561	830
EPHA2	ENSG00000142627.12	chr1	16124336	16156087	-1	4159	60	58	41	152	457	410	128	99	151	575	618	651
RP11-276H7.2	ENSG00000227959.1	chr1	16155210	16157329	1	904	0	0	0	0	0	0	0	0	0	0	0	0
RP11-276H7.3	ENSG00000224621.1	chr1	16159265	16161883	1	544	0	0	0	0	0	0	0	0	0	0	0	0
ARHGEF19-AS1	ENSG00000234166.1	chr1	16197853	16198357	1	0	0	0	0	0	0	0	0	0	0	0	0	0
ARHGEF19	ENSG00000142632.16	chr1	16197853	16212609	-1	3306	55	53	25	33	53	65	85	62	39	99	92	85
ANO7P1	ENSG00000237276.8	chr1	16215908	16228027	-1	1990	1	13	2	4	4	15	13	6	12	9	0	8
RSG1	ENSG00000132881.11	chr1	16231699	16237162	-1	1545	83	83	82	49	71	70	125	84	98	102	108	95
MT1XP1	ENSG00000233929.1	chr1	16241212	16241398	-1	186	15	57	46	77	60	50	46	50	78	36	56	50
FBXO42	ENSG00000037637.10	chr1	16246838	16352454	-1	8984	1727	2040	1831	1832	1727	1458	2670	2776	2869	2585	2310	2733
SZRD1	ENSG00000055070.16	chr1	16352574	16398145	1	3917	1283	1366	1209	1209	1412	1525	1135	904	989	1158	1040	1099
RP11-430L17.1	ENSG00000226457.1	chr1	16369149	16369530	-1	381	117	112	155	104	204	176	181	134	142	175	143	140
SPATA21	ENSG00000187144.11	chr1	16387116	16437424	-1	3676	0	0	0	0	0	8	0	0	2	0	0	21
NECAP2	ENSG00000157191.19	chr1	16440671	16460077	1	5559	450	556	440	944	1086	1009	579	505	548	882	830	898
RP4-798A10.2	ENSG00000226029.1	chr1	16460947	16468481	1	2340	153	139	122	74	88	81	209	160	230	215	243	240
CROCCP3	ENSG00000080947.14	chr1	16467435	16499257	-1	5908	879	882	861	672	753	772	676	556	859	775	693	828
RNU1-1	ENSG00000206652.1	chr1	16514121	16514285	-1	164	12	5	0	0	3	0	0	4	4	1	6	7
RP4-798A10.7	ENSG00000261135.1	chr1	16514644	16515754	1	1110	46	45	47	21	25	19	87	53	50	24	20	37
RP4-798A10.4	ENSG00000224174.2	chr1	16520693	16521796	1	327	56	72	36	28	48	45	24	76	66	65	59	40
RP5-875O13.1	ENSG00000233421.4	chr1	16533885	16536172	-1	1939	295	312	285	142	158	95	453	401	372	157	178	194
RNU1-6P	ENSG00000277344.1	chr1	16534080	16534224	-1	15	0	1	2	1	0	0	0	0	0	0	0	0
FAM231B	ENSG00000268991.2	chr1	16539065	16539575	1	510	14	0	1	0	0	0	13	10	9	2	0	1
RP5-875O13.6	ENSG00000225710.1	chr1	16548650	16552531	-1	882	29	30	37	47	8	36	23	60	51	67	38	32
NBPF1	ENSG00000219481.10	chr1	16562318	16613562	-1	12212	3709	4199	3427	3335	3604	3049	4371	4454	5417	3593	3659	4355
RP5-1182A14.5	ENSG00000271732.1	chr1	16617390	16617729	1	339	2	0	5	0	0	0	0	0	0	0	0	1
CROCCP2	ENSG00000215908.9	chr1	16618968	16644683	-1	3943	374	472	441	422	452	436	423	469	569	451	430	490
MST1P2	ENSG00000186301.8	chr1	16645621	16650289	1	2291	138	69	76	72	48	56	99	98	131	106	85	104
RP1-163M9.8	ENSG00000282143.1	chr1	16656878	16667524	1	809	0	2	4	7	10	1	13	3	2	2	0	5
RNU1-3	ENSG00000207513.1	chr1	16666784	16666948	-1	156	11	5	0	0	4	0	0	3	4	1	5	7
FAM231A	ENSG00000237847.2	chr1	16673002	16673512	1	510	0	0	0	0	0	0	0	2	5	1	10	0
RP5-875O13.7	ENSG00000280114.1	chr1	16681096	16688749	-1	1167	28	15	26	40	7	30	17	30	40	31	42	49
EIF1AXP1	ENSG00000236698.1	chr1	16685620	16686055	-1	435	1052	1159	1194	1088	1166	1047	1294	1136	1211	1115	976	1088
ESPNP	ENSG00000268869.5	chr1	16687338	16720157	-1	2976	1	13	5	7	23	26	11	4	9	18	18	49
RP1-163M9.7	ENSG00000279151.1	chr1	16701545	16705594	1	388	0	0	0	0	0	0	0	0	0	0	0	1
FAM231C	ENSG00000279132.1	chr1	16733950	16734461	-1	511	0	0	0	0	0	0	0	3	5	1	10	0
RP5-1182A14.7	ENSG00000282740.1	chr1	16739937	16750589	-1	610	0	2	2	2	10	1	13	7	4	12	0	5
CROCC	ENSG00000058453.16	chr1	16740272	16972979	1	8746	1007	1086	1003	1129	1284	1268	909	953	1431	1250	1008	1152
CROCCP4	ENSG00000227684.2	chr1	16740279	16750964	1	568	13	1	8	5	13	21	3	7	16	4	2	13
RNU1-4	ENSG00000207389.1	chr1	16740515	16740679	1	156	11	5	0	0	4	0	0	5	4	1	5	7
MST1L	ENSG00000186715.10	chr1	16754909	16770237	-1	5180	160	122	110	65	97	84	238	161	208	165	205	196
RP11-108M9.1	ENSG00000223643.6	chr1	16851256	16853129	-1	837	0	0	0	0	1	0	0	0	0	0	1	0
RP11-108M9.2	ENSG00000230239.1	chr1	16855406	16859284	1	882	0	0	1	0	0	0	0	1	0	0	0	0
MIR3675	ENSG00000263811.1	chr1	16858948	16859021	-1	73	0	0	0	0	0	0	0	0	0	0	0	0
RP11-108M9.3	ENSG00000228549.3	chr1	16870944	16874092	1	2819	414	451	512	166	207	132	831	597	578	251	238	312
RNU1-5P	ENSG00000277234.1	chr1	16873707	16873851	1	0	0	0	0	0	0	0	0	0	0	0	0	0
RP11-108M9.4	ENSG00000238142.1	chr1	16888537	16889649	-1	295	91	121	83	87	88	86	143	155	149	137	122	95
RP11-108M9.5	ENSG00000235241.1	chr1	16889094	16889602	1	295	16	25	33	11	11	7	30	34	29	7	15	13
RNU1-2	ENSG00000207005.1	chr1	16895979	16896143	1	164	11	5	0	0	4	0	0	2	4	1	5	7
RP11-108M9.6	ENSG00000272426.1	chr1	16904338	16904776	-1	438	0	0	7	3	2	5	0	0	2	14	0	1
MFAP2	ENSG00000117122.13	chr1	16974501	16980835	-1	2915	168	63	100	152	277	310	619	296	301	427	340	554
RP1-37C10.3	ENSG00000226526.1	chr1	16978925	17005091	1	447	5	6	8	7	6	7	9	10	7	7	11	7
ATP13A2	ENSG00000159363.17	chr1	16985957	17011928	-1	5064	4818	4943	5766	3398	3375	3469	5708	4318	4387	4343	3647	4754
SDHB	ENSG00000117118.9	chr1	17018721	17054170	-1	2462	698	858	886	649	872	849	988	685	700	1093	828	1146
PADI2	ENSG00000117115.12	chr1	17066760	17119435	-1	5984	15	15	19	108	161	181	73	36	33	1237	690	1208
RP11-380J14.1	ENSG00000204362.6	chr1	17189782	17196387	1	3785	0	1	0	0	0	2	0	0	0	0	0	1
RP11-380J14.4	ENSG00000282843.1	chr1	17193231	17201733	-1	337	0	0	0	0	0	0	0	0	0	0	0	0
PADI1	ENSG00000142623.9	chr1	17205125	17246005	1	4903	0	0	1	0	0	0	2	0	0	5	4	16
PADI3	ENSG00000142619.4	chr1	17249097	17284233	1	3189	0	0	0	0	5	4	0	0	0	30	48	15
MIR3972	ENSG00000266634.1	chr1	17277888	17277975	1	87	0	0	0	0	0	0	0	0	0	0	0	0
PADI4	ENSG00000159339.13	chr1	17308194	17364004	1	2971	0	0	0	0	0	9	0	0	0	0	0	0
AC004824.1	ENSG00000280226.1	chr1	17329011	17331796	-1	189	0	0	1	0	0	0	0	2	1	0	0	0
PADI6	ENSG00000276747.1	chr1	17372195	17401699	1	2396	0	0	0	0	0	0	0	0	0	0	0	0
RP1-20B21.4	ENSG00000227751.1	chr1	17406759	17407382	1	0	0	0	0	0	0	0	0	0	0	0	0	0
RCC2	ENSG00000179051.13	chr1	17406759	17439724	-1	3815	2871	3067	3026	3894	5438	4853	2968	2940	3044	4263	3616	4535
ARHGEF10L	ENSG00000074964.16	chr1	17539834	17697874	1	7817	3375	3670	3553	3310	3266	3449	3325	2774	3453	4945	4352	5245
RP11-473A10.2	ENSG00000236648.1	chr1	17717686	17749978	1	610	0	0	0	0	0	0	0	0	0	0	0	0
ACTL8	ENSG00000117148.7	chr1	17755312	17827063	1	1864	1	0	0	0	0	0	2	0	0	0	0	0
RP11-174G17.2	ENSG00000261781.1	chr1	18065656	18074412	1	2471	0	0	1	0	0	0	0	0	0	0	0	2
IGSF21	ENSG00000117154.11	chr1	18107745	18378483	1	3085	176	158	135	263	292	269	434	250	232	1937	1483	2498
RP11-174G17.3	ENSG00000280222.1	chr1	18109388	18115861	1	6473	3	2	1	9	10	28	0	0	0	4	5	4
RP11-174G17	ENSG00000230035.2	chr1	18166928	18179346	-1	430	0	0	0	0	0	0	0	0	0	0	0	0
RP11-422P22.1	ENSG00000225387.1	chr1	18385828	18388514	1	491	0	0	0	0	0	0	0	0	0	0	0	0
KLHDC7A	ENSG00000179023.8	chr1	18480981	18486126	1	5145	4	4	3	7	17	12	7	18	14	25	10	2
DYNLL1P3	ENSG00000235282.3	chr1	18513117	18513383	1	266	42	50	42	55	39	39	16	34	44	33	22	54
RP1-8B22.2	ENSG00000225478.2	chr1	18595413	18595636	1	223	0	0	0	0	0	0	0	0	0	0	0	0
PAX7	ENSG00000009709.11	chr1	18631005	18748866	1	6313	1	0	6	4	14	7	1	2	0	10	12	0
TAS1R2	ENSG00000179002.5	chr1	18839598	18859682	-1	1066	0	1	0	0	0	0	0	0	0	0	0	0
RP13-279N23.2	ENSG00000255275.3	chr1	18849272	18921121	-1	465	0	0	1	1	1	1	0	0	0	0	0	0
ALDH4A1	ENSG00000159423.16	chr1	18871429	18902781	-1	2172	690	683	666	681	689	610	331	231	235	328	293	414
MIR4695	ENSG00000265606.1	chr1	18883201	18883275	-1	74	0	0	1	1	2	0	2	0	0	1	2	2
MIR1290	ENSG00000221662.1	chr1	18897070	18897148	-1	78	0	0	0	0	0	0	0	0	0	0	0	0
IFFO2	ENSG00000169991.10	chr1	18904280	18956686	-1	5277	1631	1563	1716	2598	2780	2755	660	482	384	737	645	792
RP5-1126H10.2	ENSG00000272084.1	chr1	19072109	19075511	-1	3011	108	119	87	57	62	64	101	99	102	47	165	108
UBR4	ENSG00000127481.14	chr1	19074505	19210276	-1	24284	13183	13230	14228	10863	13400	11643	16273	14334	15972	17020	17147	19532
RP1-43E13.2	ENSG00000230424.1	chr1	19210500	19240704	1	99	0	0	0	0	2	2	9	0	2	3	6	14
EMC1	ENSG00000127463.13	chr1	19215663	19251552	-1	10228	2964	3238	3453	3157	3402	3006	3293	2952	3117	3948	3738	4233
MRTO4	ENSG00000053372.4	chr1	19251538	19260128	1	2808	531	556	683	566	783	619	565	401	478	448	499	543
AKR7L	ENSG00000211454.13	chr1	19265981	19274194	-1	2768	33	36	47	22	28	38	32	44	56	43	66	34
AKR7A3	ENSG00000162482.4	chr1	19282557	19289250	-1	1710	16	34	32	26	18	35	31	29	36	20	43	47
RP4-657E11.10	ENSG00000270728.1	chr1	19297079	19297903	1	525	53	23	48	26	33	22	45	48	38	19	21	41
AKR7A2	ENSG00000053371.12	chr1	19303964	19312146	-1	1781	334	366	344	253	457	351	230	161	182	226	148	188
RNU6-1099P	ENSG00000200403.1	chr1	19305075	19305182	-1	107	0	2	1	0	0	2	0	3	1	4	4	3
PQLC2	ENSG00000040487.12	chr1	19312325	19329300	1	2686	637	592	709	549	680	645	740	751	717	647	622	662
CAPZB	ENSG00000077549.17	chr1	19338775	19485539	-1	3238	7371	7864	7544	6209	6554	5434	7194	4996	5538	4524	4140	5126
RN7SL277P	ENSG00000240490.3	chr1	19424383	19424671	1	288	0	0	0	0	0	0	0	2	0	0	0	0
RNU4-28P	ENSG00000201609.1	chr1	19510592	19510733	1	141	0	0	0	0	0	0	0	0	0	0	0	0
RP5-1056L3.1	ENSG00000235185.1	chr1	19591801	19596832	-1	207	0	0	0	0	0	0	0	0	0	0	0	0
MINOS1	ENSG00000173436.13	chr1	19596976	19629821	1	4584	522	563	490	299	298	213	582	454	457	350	317	488
MINOS1-NBL1	ENSG00000270136.5	chr1	19596978	19658056	1	212	0	0	0	0	0	0	0	0	0	0	0	0
RP5-1056L3.3	ENSG00000226396.1	chr1	19608113	19608568	1	455	1619	2022	1776	2140	2515	2332	2644	1854	1904	2268	1828	2043
NBL1	ENSG00000158747.13	chr1	19640553	19658456	1	1827	148	148	142	68	55	95	289	208	225	90	65	121
HTR6	ENSG00000158748.3	chr1	19665286	19679562	1	1984	0	1	4	0	0	0	15	10	18	7	30	40
TMCO4	ENSG00000162542.13	chr1	19682212	19799945	-1	4054	0	5	2	2	15	8	1	5	12	12	11	13
RNF186	ENSG00000178828.6	chr1	19814028	19815278	-1	1063	0	0	0	0	0	0	0	0	0	0	0	0
RP11-91K11.2	ENSG00000235434.1	chr1	19814366	19819502	1	260	0	0	0	0	0	0	0	0	0	0	0	0
OTUD3	ENSG00000169914.5	chr1	19882512	19912945	1	6767	736	821	751	802	884	699	954	929	980	1547	1295	1690
PLA2G2E	ENSG00000188784.4	chr1	19920008	19923617	-1	785	0	0	0	0	0	0	0	0	0	2	2	2
RN7SL304P	ENSG00000242688.3	chr1	19970968	19971269	1	301	1	0	0	0	0	0	0	0	0	0	0	0
PLA2G2A	ENSG00000188257.10	chr1	19975430	19980416	-1	1685	1	14	0	4	21	11	4	0	0	0	6	17
PLA2G5	ENSG00000127472.10	chr1	20028178	20091190	1	2607	0	1	3	0	0	1	0	0	0	0	0	0
PLA2G2D	ENSG00000117215.14	chr1	20111938	20119566	-1	2681	0	1	0	0	0	0	0	0	0	4	0	0
PLA2G2F	ENSG00000158786.4	chr1	20139325	20150386	1	6440	0	0	0	0	0	1	0	0	0	0	0	1
RP3-340N1.2	ENSG00000227066.1	chr1	20154337	20160566	1	2639	0	0	9	0	0	0	0	0	1	3	0	0
PLA2G2C	ENSG00000187980.6	chr1	20161252	20177424	-1	3298	1	1	0	0	0	0	0	0	2	0	0	0
UBXN10-AS1	ENSG00000225986.1	chr1	20184241	20186486	-1	510	0	0	0	0	0	0	0	0	0	0	0	0
UBXN10	ENSG00000162543.5	chr1	20186084	20196048	1	5571	57	67	74	41	62	58	99	36	59	116	66	48
RP3-340N1.6	ENSG00000228105.1	chr1	20243094	20244655	1	480	0	0	0	0	0	0	0	0	0	0	3	0
VWA5B1	ENSG00000158816.15	chr1	20290918	20354894	1	6377	0	0	7	2	0	23	4	7	4	90	48	84
RP4-745E8.2	ENSG00000226664.1	chr1	20294210	20323187	-1	229	0	0	0	0	0	0	0	0	0	0	0	0
LINC01141	ENSG00000236963.6	chr1	20360578	20431234	-1	3394	0	0	0	1	0	0	0	4	2	3	0	7
RP4-749H3.2	ENSG00000226487.1	chr1	20412303	20413253	-1	376	0	0	0	0	0	0	0	0	0	0	0	0
CAMK2N1	ENSG00000162545.5	chr1	20482390	20486220	-1	2615	4594	4755	4700	5960	5886	5533	4127	3482	3249	11244	9334	12660
MUL1	ENSG00000090432.6	chr1	20499447	20508161	-1	2438	1136	1267	1273	1122	1106	1192	1379	1208	1106	1829	1655	2152
RPS4XP4	ENSG00000215520.3	chr1	20525988	20526751	1	763	1	0	0	0	0	1	0	0	0	0	0	0
FAM43B	ENSG00000183114.7	chr1	20552438	20555010	1	2572	38	28	42	10	23	11	145	111	120	120	92	158
CDA	ENSG00000158825.5	chr1	20588947	20618908	1	963	0	0	7	0	13	5	0	0	0	9	11	0
PINK1	ENSG00000158828.6	chr1	20633454	20651511	1	2929	726	967	823	614	718	662	1381	1076	1163	1451	1145	1496
PINK1-AS	ENSG00000117242.7	chr1	20642656	20652193	-1	2109	212	159	297	227	253	142	138	133	158	190	137	203
DDOST	ENSG00000244038.9	chr1	20651766	20661544	-1	2294	3795	3557	4269	3840	4680	4296	3177	2198	2462	3637	2954	3719
KIF17	ENSG00000117245.12	chr1	20664013	20718017	-1	4470	93	59	112	58	62	107	486	345	282	192	242	300
RP5-930J4.5	ENSG00000235432.1	chr1	20692733	20694013	-1	479	0	0	1	0	0	0	0	0	0	0	0	4
SH2D5	ENSG00000189410.11	chr1	20719731	20732837	-1	4423	24	19	41	34	71	49	158	99	102	168	121	182
RP5-930J4.2	ENSG00000233069.1	chr1	20732879	20733952	1	299	0	0	0	0	0	0	0	0	0	0	0	0
HP1BP3	ENSG00000127483.17	chr1	20742660	20787323	-1	7442	5401	5152	5821	4443	5376	4671	4416	4154	4701	4457	4041	4677
EIF4G3	ENSG00000075151.20	chr1	20806291	21176888	-1	9596	8157	8874	9709	7537	8298	6674	12493	12917	13163	11728	10840	13200
RNU7-200P	ENSG00000251914.1	chr1	20841240	20841302	1	62	0	0	0	0	0	0	0	0	1	5	0	1
MIR1256	ENSG00000221808.1	chr1	20988313	20988432	-1	119	0	0	0	0	0	0	0	0	0	1	0	0
RPS15AP6	ENSG00000233072.1	chr1	21003549	21003934	-1	385	1	0	6	2	6	0	0	0	0	0	3	8
RP11-487E1.2	ENSG00000236073.2	chr1	21073638	21073753	-1	115	0	0	0	1	0	0	0	0	0	0	0	0
HSPE1P27	ENSG00000235112.1	chr1	21161474	21162081	1	296	0	0	7	0	5	5	2	0	1	0	5	3
ECE1	ENSG00000117298.14	chr1	21217246	21345504	-1	7025	1533	1729	1679	3002	3227	2630	2172	1914	2114	3283	2657	3597
RP3-329E20.2	ENSG00000236936.1	chr1	21266081	21267251	1	723	0	1	0	0	0	0	0	0	0	0	1	0
RP5-1071N3.1	ENSG00000231105.1	chr1	21293289	21299774	1	2239	2	0	0	0	1	0	4	3	0	3	3	0
PPP1R11P1	ENSG00000236216.5	chr1	21397986	21398362	1	376	146	122	202	116	109	83	181	153	132	161	120	129
RP11-293F5.8	ENSG00000228823.1	chr1	21411459	21413293	-1	649	0	0	0	1	0	2	0	1	4	0	2	0
RP11-293F5.1	ENSG00000236009.1	chr1	21415897	21417492	1	761	6	10	12	9	24	5	14	21	27	10	19	19
NBPF2P	ENSG00000227001.3	chr1	21424624	21427967	-1	661	52	47	22	64	11	38	49	79	92	86	63	66
HS6ST1P1	ENSG00000187952.9	chr1	21428302	21429536	1	1234	1191	1490	1653	1818	1578	1565	1314	1253	1295	2444	1989	2480
CROCCP5	ENSG00000186543.7	chr1	21434317	21437558	1	830	0	0	0	0	0	0	0	1	0	0	1	0
NBPF3	ENSG00000142794.18	chr1	21440127	21485005	1	6567	415	494	387	412	382	283	511	527	676	620	726	763
PFN1P10	ENSG00000176378.8	chr1	21459755	21460082	-1	82	0	0	0	0	1	0	0	0	0	0	0	0
ALPL	ENSG00000162551.13	chr1	21509371	21578412	1	3007	361	338	350	593	1174	1036	467	313	302	747	710	509
RP11-63N8.3	ENSG00000233431.1	chr1	21586471	21591187	1	821	0	0	0	0	1	0	0	2	0	1	1	0
RAP1GAP	ENSG00000076864.19	chr1	21596214	21669363	-1	5755	662	716	703	249	267	248	3535	2389	2482	3463	2899	3777
USP48	ENSG00000090686.15	chr1	21678297	21783226	-1	9497	3145	2954	3293	2891	3315	2611	2780	2535	2822	3591	3854	3984
RP11-132G19.3	ENSG00000231978.2	chr1	21768268	21768575	1	307	0	0	0	0	1	0	0	0	0	0	0	0
LDLRAD2	ENSG00000187942.11	chr1	21812264	21823963	1	2369	1	0	0	4	1	4	0	0	1	0	2	0
HSPG2	ENSG00000142798.17	chr1	21822244	21937297	-1	15563	120	77	104	285	825	917	204	103	115	602	514	323
RP11-26H16.1	ENSG00000232037.3	chr1	21908097	21908580	1	483	50	59	52	25	55	88	118	57	55	77	32	80
RP11-26H16.4	ENSG00000283234.1	chr1	21950678	21956871	-1	1162	0	0	0	0	1	0	0	0	0	0	0	0
CELA3B	ENSG00000219073.7	chr1	21977020	21998642	1	1541	0	1	1	0	5	3	0	0	0	0	0	1
RN7SL386P	ENSG00000273610.1	chr1	21987480	21987777	1	297	0	0	0	0	0	0	0	0	0	0	0	0
RNU6-1022P	ENSG00000201919.1	chr1	21987815	21987919	1	104	0	0	0	0	0	0	0	0	0	0	0	0
CELA3A	ENSG00000142789.19	chr1	22001655	22012539	1	1224	2	2	1	7	3	6	1	0	0	1	0	8
RN7SL186P	ENSG00000278124.1	chr1	22010649	22010946	1	297	0	0	0	0	0	0	0	0	0	0	0	0
RNU6-776P	ENSG00000201273.1	chr1	22010984	22011088	1	104	0	0	0	0	0	0	0	0	0	0	0	0
RP1-224A6.3	ENSG00000228397.2	chr1	22023989	22026048	-1	725	0	0	3	0	0	0	0	0	0	0	0	0
LINC00339	ENSG00000218510.6	chr1	22024530	22031126	1	2005	234	257	237	176	203	195	257	240	250	291	172	236
CDC42	ENSG00000070831.15	chr1	22052626	22092946	1	3598	6025	6235	6253	5242	5732	4756	5824	4872	4763	4313	3529	4982
CDC42-IT1	ENSG00000230068.2	chr1	22059196	22064199	1	692	28	17	0	6	8	3	14	8	13	6	10	25
RP1-224A6.8	ENSG00000271428.1	chr1	22068339	22068827	-1	488	22	7	12	8	7	8	5	11	19	15	8	27
RP1-224A6.9	ENSG00000271840.1	chr1	22100612	22101360	1	748	4	9	6	7	1	4	0	0	0	0	6	0
WNT4	ENSG00000162552.14	chr1	22117304	22143969	-1	4527	7	13	3	8	2	11	14	5	48	24	4	38
MIR4418	ENSG00000266564.1	chr1	22266238	22266300	1	62	0	0	0	0	0	0	0	0	0	0	0	0
RP11-415K20.1	ENSG00000234397.3	chr1	22322839	22323331	-1	492	8	4	4	5	13	6	5	0	1	7	3	2
RP11-415K20.2	ENSG00000279625.1	chr1	22364629	22366482	-1	1853	0	4	2	0	0	0	1	0	0	0	1	0
ZBTB40	ENSG00000184677.16	chr1	22451850	22531157	1	8992	2057	1901	1945	1888	2045	1685	1357	1358	1443	1674	1793	1759
ZBTB40-IT1	ENSG00000237200.1	chr1	22517473	22519708	1	273	0	1	5	5	9	6	0	12	9	3	4	2
EPHA8	ENSG00000070886.11	chr1	22563563	22603594	1	5358	88	143	107	111	69	58	350	134	142	350	349	339
MIR6127	ENSG00000276835.2	chr1	22633257	22633366	-1	109	0	0	0	0	0	0	0	0	0	0	0	0
C1QA	ENSG00000173372.16	chr1	22636505	22639608	1	1272	0	1	0	0	0	0	0	0	0	0	0	0
C1QC	ENSG00000159189.11	chr1	22643629	22648110	1	1335	0	0	0	0	0	0	0	0	0	0	0	0
C1QB	ENSG00000173369.15	chr1	22652761	22661538	1	1601	0	0	0	0	1	0	0	0	0	0	0	0
EPHB2	ENSG00000133216.16	chr1	22710838	22921500	1	12482	5702	5485	6371	5493	5375	4409	3527	3640	3965	3175	2790	3927
MIR4684	ENSG00000265422.1	chr1	22719516	22719598	1	82	0	0	0	0	0	0	0	0	0	0	0	0
RP11-69E9.1	ENSG00000225952.1	chr1	22835712	22836849	-1	480	0	0	0	0	0	0	0	0	0	0	0	0
MIR4253	ENSG00000264014.1	chr1	22863158	22863226	-1	34	3	3	1	2	2	3	1	1	1	3	2	2
LACTBL1	ENSG00000215906.8	chr1	22953042	22965338	-1	1641	0	0	1	0	4	2	2	0	0	5	0	0
C1orf234	ENSG00000227868.5	chr1	23010833	23015850	-1	658	1	0	7	0	0	0	0	0	0	0	1	1
KDM1A	ENSG00000004487.15	chr1	23019447	23083689	1	5435	11430	12754	12678	11224	11948	10270	8072	7020	7581	7513	6867	8403
RP1-184J9.2	ENSG00000240553.1	chr1	23020146	23088058	-1	405	2	1	2	2	2	3	2	1	1	1	1	2
MIR3115	ENSG00000263793.1	chr1	23044304	23044372	1	68	1	1	1	0	0	0	0	0	0	0	0	0
MIR4419A	ENSG00000266802.1	chr1	23057857	23057934	-1	77	0	0	0	0	0	0	0	0	0	0	0	0
LUZP1	ENSG00000169641.13	chr1	23084022	23177808	-1	9397	885	937	1070	1248	1789	1439	798	607	676	828	900	862
RP5-979D14.1	ENSG00000229010.1	chr1	23140324	23141142	1	818	0	5	3	0	9	0	0	1	0	0	0	0
RNU6-514P	ENSG00000206935.1	chr1	23162703	23162810	1	107	0	3	0	1	0	0	0	0	0	1	0	4
RNU6-135P	ENSG00000252578.1	chr1	23163952	23164053	1	101	0	0	5	0	0	0	0	0	0	0	0	0
HTR1D	ENSG00000179546.4	chr1	23191894	23194729	-1	2835	0	1	7	0	7	3	2	6	0	9	11	13
RP5-1057J7.1	ENSG00000215381.3	chr1	23244764	23245224	1	460	6	2	2	6	2	1	1	3	0	3	0	2
LINC01355	ENSG00000261326.2	chr1	23281308	23285454	-1	5444	156	255	205	154	174	152	199	218	317	342	425	360
HNRNPR	ENSG00000125944.18	chr1	23303770	23344336	-1	8676	5570	6235	6438	5592	6285	4886	5497	6057	6098	6429	5355	6739
ZNF436	ENSG00000125945.14	chr1	23359447	23369442	-1	4315	1352	1493	1558	943	985	685	1963	1878	2066	944	914	1383
ZNF436-AS1	ENSG00000249087.6	chr1	23368996	23371783	1	2485	143	120	100	86	95	78	141	115	133	199	112	150
Y_RNA	ENSG00000201405.1	chr1	23370253	23370346	1	0	0	0	0	0	0	0	0	0	0	0	0	0
RP5-1057J7.7	ENSG00000271420.1	chr1	23378379	23379029	-1	650	0	0	3	1	0	0	0	1	0	3	0	0
TCEA3	ENSG00000204219.9	chr1	23381060	23424740	-1	3515	19	16	3	22	23	31	39	9	48	43	60	20
RP4-654C18.1	ENSG00000232482.2	chr1	23410831	23412146	1	426	264	227	178	163	197	123	186	116	82	142	109	103
ASAP3	ENSG00000088280.18	chr1	23428562	23484568	-1	4988	1113	1221	1399	1906	1992	1784	1221	637	615	1358	1146	1330
E2F2	ENSG00000007968.6	chr1	23506429	23531220	-1	5457	7	17	27	92	105	134	0	8	13	7	10	15
RP1-150O5.3	ENSG00000235052.1	chr1	23549138	23550915	-1	456	3	0	0	0	5	1	0	0	0	7	0	0
ID3	ENSG00000117318.8	chr1	23557917	23559794	-1	1797	192	180	183	1012	1830	1247	85	38	55	1793	2245	2441
MDS2	ENSG00000197880.8	chr1	23581494	23640568	1	2142	0	4	0	6	0	0	0	0	11	5	1	0
RP11-223J15.2	ENSG00000229239.2	chr1	23670293	23680259	1	1186	0	0	0	0	0	0	0	0	0	0	0	0
RPL11	ENSG00000142676.12	chr1	23691778	23696425	1	1987	3413	3589	3611	4140	5349	4963	5122	3224	2977	4392	3766	3817
TCEB3	ENSG00000011007.12	chr1	23743154	23762059	1	4621	2085	2297	2241	2593	2627	2188	1962	1906	1801	2462	2471	2587
TCEB3-AS1	ENSG00000236810.5	chr1	23760381	23778287	-1	577	9	26	36	13	22	28	36	9	14	7	13	3
PITHD1	ENSG00000057757.9	chr1	23778404	23788232	1	2186	1293	1217	1407	1225	1236	1265	2297	2007	1828	1956	1661	1911
LYPLA2	ENSG00000011009.10	chr1	23790969	23795539	1	2196	2268	2652	2397	2175	2133	1929	1830	1452	1430	1254	1000	1404
GALE	ENSG00000117308.14	chr1	23795598	23800804	-1	3978	568	630	569	423	468	530	796	573	504	658	648	633
HMGCL	ENSG00000117305.14	chr1	23801884	23838620	-1	5658	310	273	303	277	274	349	407	326	363	556	471	643
FUCA1	ENSG00000179163.11	chr1	23845076	23868294	-1	2047	524	511	506	534	706	468	686	657	660	545	512	826
CNR2	ENSG00000188822.7	chr1	23870525	23913362	-1	5254	0	1	0	1	0	0	2	0	1	5	2	0
BTBD6P1	ENSG00000229106.1	chr1	23901470	23902737	-1	1267	32	72	46	32	30	20	54	89	53	51	56	50
RP11-4M23.3	ENSG00000232557.3	chr1	23907110	23907885	1	210	0	0	0	0	0	0	0	0	0	0	0	0
MIR378F	ENSG00000264926.1	chr1	23929069	23929147	1	78	0	0	0	0	0	0	0	0	0	0	0	0
RP11-4M23.4	ENSG00000230228.2	chr1	23949015	23949383	-1	368	13	4	1	4	6	6	2	4	0	4	6	1
PNRC2	ENSG00000189266.11	chr1	23959108	23963462	1	2564	2148	1994	2062	2819	3574	2685	1334	1226	1305	1278	1051	1394
SRSF10	ENSG00000188529.14	chr1	23964803	23980927	-1	10277	3965	4082	4254	4401	5033	3864	4002	3893	3954	3613	3499	3934
RP11-4M23.7	ENSG00000215905.4	chr1	24007880	24008519	-1	328	1	1	1	0	1	1	1	5	1	1	1	1
RP11-293P20.2	ENSG00000225315.2	chr1	24040834	24086799	1	316	0	3	0	3	3	0	0	0	0	0	0	0
MYOM3	ENSG00000142661.18	chr1	24056034	24112175	-1	8724	1	1	0	1	0	0	12	0	1	0	0	0
RP11-293P20.4	ENSG00000230703.1	chr1	24066773	24083565	1	69	0	0	0	0	0	0	0	0	0	0	0	0
IL22RA1	ENSG00000142677.3	chr1	24119770	24143121	-1	2798	0	0	2	3	0	0	0	1	0	2	0	0
IFNLR1	ENSG00000185436.11	chr1	24154156	24187959	-1	4923	49	21	33	41	50	34	173	111	131	190	181	181
RP11-10N16.2	ENSG00000230023.2	chr1	24200239	24211693	1	1849	0	0	0	1	0	0	0	0	0	0	0	0
RP11-10N16.3	ENSG00000232298.2	chr1	24307555	24321901	-1	856	0	0	0	0	0	0	0	0	0	0	0	0
GRHL3	ENSG00000158055.15	chr1	24319321	24364482	1	3940	0	2	1	16	66	49	22	12	8	48	33	27
STPG1	ENSG00000001460.17	chr1	24356998	24416595	-1	8400	164	182	207	175	184	151	793	879	900	396	373	548
NIPAL3	ENSG00000001461.16	chr1	24415793	24472976	1	9293	1530	1440	1645	1798	2221	1811	2551	2293	2268	2230	2178	2926
RCAN3	ENSG00000117602.11	chr1	24502350	24535861	1	6002	1411	1211	1411	1374	1365	1210	1974	1602	1789	1488	1475	1962
RP4-594I10.3	ENSG00000264443.1	chr1	24538801	24556024	-1	370	0	0	0	0	0	0	0	0	0	0	0	0
NCMAP	ENSG00000184454.6	chr1	24556110	24609328	1	4122	0	0	4	0	0	3	4	9	2	8	36	17
RP11-496D1.2	ENSG00000227312.2	chr1	24563626	24563974	1	348	0	0	0	0	0	0	0	0	0	0	0	0
Y_RNA	ENSG00000239106.1	chr1	24625410	24625513	-1	103	0	0	0	0	0	0	0	0	0	0	0	0
SRRM1	ENSG00000133226.16	chr1	24631715	24673267	1	8168	2165	2400	2399	1993	2339	1955	2307	2214	2293	2470	2194	2583
CLIC4	ENSG00000169504.14	chr1	24745356	24844267	1	4495	4064	4182	4818	4995	6805	5740	4418	4594	4410	5192	4474	5476
RNU6-1208P	ENSG00000238482.1	chr1	24777872	24777979	-1	107	0	0	0	0	0	4	0	0	0	0	0	0
RUNX3	ENSG00000020633.18	chr1	24899510	24965121	-1	4523	15	4	7	20	46	41	0	1	5	15	19	5
MIR6731	ENSG00000278034.1	chr1	24919344	24919416	-1	72	0	0	0	0	1	0	0	0	0	0	0	0
RP11-84D1.1	ENSG00000229162.1	chr1	24961344	24963097	1	820	0	0	0	0	0	0	0	0	0	0	0	0
RP11-84D1.2	ENSG00000261025.1	chr1	24968422	24970865	-1	2443	0	0	0	0	1	0	0	0	0	0	0	0
MIR4425	ENSG00000264371.1	chr1	25023502	25023586	1	84	0	0	0	0	0	0	0	0	0	0	0	0
RP4-799D16.1	ENSG00000233755.1	chr1	25043706	25113120	-1	863	0	0	0	0	0	1	1	4	0	1	0	1
RP4-781L3.1	ENSG00000233419.3	chr1	25125052	25125454	-1	402	0	0	0	0	1	0	0	0	0	0	0	0
RP4-706G24.1	ENSG00000231953.2	chr1	25208138	25209437	1	988	0	0	0	0	0	2	1	0	3	0	0	1
SYF2	ENSG00000117614.9	chr1	25222678	25232502	-1	3370	585	750	770	667	977	730	854	593	611	955	814	871
RSRP1	ENSG00000117616.17	chr1	25242236	25338213	-1	6034	2528	2843	2572	2232	2716	1969	2188	3026	3181	3064	3464	3812
RP3-465N24.6	ENSG00000272432.1	chr1	25247836	25248321	1	485	0	5	8	1	10	1	9	2	3	6	3	14
RP3-465N24.5	ENSG00000261349.1	chr1	25266101	25267136	-1	459	42	14	52	34	27	44	71	60	107	76	72	89
RHD	ENSG00000187010.19	chr1	25272392	25330445	1	3266	32	32	16	11	34	37	36	37	41	34	67	67
SDHDP6	ENSG00000224183.1	chr1	25294163	25294643	-1	480	90	110	83	56	60	146	89	79	59	110	121	123
RP11-335G20.7	ENSG00000259984.1	chr1	25336428	25337465	-1	33	3	1	1	4	3	3	5	3	11	10	3	5
TMEM50A	ENSG00000183726.10	chr1	25337916	25362361	1	3000	2948	3269	3898	3064	2899	2436	3508	3170	2990	3204	3130	3766
RHCE	ENSG00000188672.17	chr1	25362248	25430192	-1	2320	20	45	46	34	24	23	37	57	34	41	77	29
RP3-469D22.1	ENSG00000238084.4	chr1	25398720	25399198	1	478	102	120	90	62	66	153	90	89	59	120	133	137
TMEM57	ENSG00000204178.9	chr1	25430857	25500209	1	3979	4573	4966	5547	4824	5121	4084	4216	4354	4458	3980	3805	5240
LDLRAP1	ENSG00000157978.11	chr1	25543579	25568886	1	5397	5	29	21	93	243	217	41	31	38	207	168	154
RP11-70P17.1	ENSG00000225643.1	chr1	25581477	25590356	1	483	0	2	1	0	0	0	0	0	0	3	8	2
MAN1C1	ENSG00000117643.14	chr1	25617467	25786207	1	9026	247	165	210	205	324	305	339	280	293	633	480	552
RP1-187B23.1	ENSG00000233478.1	chr1	25644543	25659111	-1	2224	0	0	0	0	0	0	2	0	3	0	0	0
SEPN1	ENSG00000162430.16	chr1	25800175	25818224	1	3760	2696	2848	3013	2642	3227	3345	2381	2032	2137	2940	2354	2847
RP1-317E23.6	ENSG00000255054.3	chr1	25811469	25823744	1	0	0	0	0	0	0	0	0	0	0	0	0	0
RP1-317E23.3	ENSG00000228172.5	chr1	25816748	25819743	-1	1662	14	34	24	11	19	11	7	9	16	16	5	15
MTFR1L	ENSG00000117640.17	chr1	25818639	25832942	1	4320	1413	1808	1573	1412	1623	1391	1772	1578	1511	1394	1389	1585
RP1-317E23.7	ENSG00000272478.1	chr1	25831912	25832134	-1	0	0	0	0	0	0	0	0	0	0	0	0	0
AUNIP	ENSG00000127423.10	chr1	25831912	25859458	-1	2162	24	22	23	45	54	60	33	28	42	74	54	42
RP1-125I3.2	ENSG00000236528.1	chr1	25859612	25863420	1	263	0	0	0	0	0	0	0	0	0	0	0	0
PAQR7	ENSG00000182749.5	chr1	25861209	25871253	-1	2711	379	467	434	307	281	325	515	472	517	592	486	723
Y_RNA	ENSG00000207302.1	chr1	25877495	25877605	1	110	0	0	0	1	0	0	0	0	0	0	0	0
STMN1	ENSG00000117632.21	chr1	25884180	25906991	-1	6288	48329	50868	52432	57841	59060	48427	36605	30974	29816	30707	26246	33567
SNRPFP2	ENSG00000229786.1	chr1	25887359	25887610	1	251	2	6	8	9	4	8	6	10	14	1	2	24
RP1-125I3.4	ENSG00000223624.1	chr1	25888969	25889109	1	140	6	4	2	3	10	2	1	1	4	4	12	12
PAFAH2	ENSG00000158006.13	chr1	25959766	25998157	-1	3835	298	302	297	300	425	373	353	317	372	510	354	497
RNU6-110P	ENSG00000207237.1	chr1	25964196	25964300	1	104	0	1	1	0	0	0	0	0	0	0	0	0
SCARNA17	ENSG00000252190.1	chr1	26006005	26006130	1	125	0	0	0	0	0	0	0	0	0	0	0	0
SCARNA18	ENSG00000252691.1	chr1	26006215	26006299	1	84	0	0	0	0	0	0	0	0	0	1	0	0
EXTL1	ENSG00000158008.9	chr1	26019883	26036464	1	4537	88	121	86	138	123	69	65	58	87	62	55	78
SLC30A2	ENSG00000158014.14	chr1	26037251	26046133	-1	3498	3	0	3	1	7	14	1	0	4	14	17	12
TRIM63	ENSG00000158022.6	chr1	26051303	26068436	-1	2573	0	0	0	0	1	0	8	1	0	0	0	0
PDIK1L	ENSG00000175087.9	chr1	26111164	26125543	1	4535	556	635	684	355	353	261	683	642	731	493	404	505
FAM110D	ENSG00000197245.5	chr1	26159019	26163962	1	2858	21	23	23	12	49	17	28	19	10	48	54	37
RP11-96L14.8	ENSG00000282872.1	chr1	26164160	26168581	-1	761	1	0	1	3	0	3	12	13	6	8	1	15
RP11-96L14.7	ENSG00000236782.6	chr1	26169515	26171821	-1	1012	35	19	31	12	21	8	24	17	36	27	29	44
ZNF593	ENSG00000142684.8	chr1	26169870	26170873	1	60	8	14	12	14	16	14	20	14	5	10	8	11
CNKSR1	ENSG00000142675.17	chr1	26177402	26189886	1	4043	97	130	121	120	140	124	213	214	298	263	229	277
CATSPER4	ENSG00000188782.8	chr1	26190560	26202968	1	2030	0	0	0	0	1	0	4	2	0	2	0	6
RP11-231P20.2	ENSG00000236155.6	chr1	26209740	26229840	1	3191	34	21	15	10	48	5	21	13	1	194	174	280
RP11-231P20.6	ENSG00000278572.1	chr1	26218580	26220476	-1	899	33	29	30	50	35	37	28	26	30	24	32	16
CEP85	ENSG00000130695.13	chr1	26234152	26278806	1	5422	1303	1578	1536	1394	1428	1207	1786	1804	1878	1722	1770	1869
RP11-231P20.5	ENSG00000270733.1	chr1	26263040	26263398	-1	358	24	19	32	14	19	14	8	14	9	17	26	1
SH3BGRL3	ENSG00000142669.14	chr1	26279175	26281522	1	1591	3133	3252	3065	3909	4138	3742	2105	1226	1145	1377	1122	1520
UBXN11	ENSG00000158062.20	chr1	26281327	26318363	-1	4484	202	285	255	191	350	257	161	92	148	140	189	169
CD52	ENSG00000169442.8	chr1	26317956	26320523	1	910	4	4	4	2	9	23	3	0	1	6	0	3
AIM1L	ENSG00000176092.13	chr1	26321858	26354130	-1	5871	26	11	13	14	35	50	69	64	70	137	92	110
RP11-569G9.7	ENSG00000225854.2	chr1	26326687	26327033	1	346	0	0	0	0	0	2	0	1	1	0	0	4
ZNF683	ENSG00000176083.17	chr1	26361633	26374522	-1	2379	5	0	0	0	0	0	0	0	0	0	0	0
LIN28A	ENSG00000131914.10	chr1	26410777	26429719	1	4008	4492	4842	4528	2376	4797	4279	1251	946	1187	1523	1310	799
DHDDS	ENSG00000117682.16	chr1	26432281	26471294	1	5596	1332	1351	1249	1277	1405	1348	1188	936	1114	1456	1117	1382
RP3-476K8.4	ENSG00000223583.1	chr1	26454652	26455187	-1	535	7	15	7	8	17	13	16	3	8	13	7	14
RP3-476K8.3	ENSG00000225891.1	chr1	26462755	26467282	-1	529	0	5	2	3	1	4	5	4	0	6	0	3
HMGN2	ENSG00000198830.10	chr1	26472449	26475972	1	2509	1671	1544	1641	1404	1846	1783	1238	1070	1086	1118	978	996
DPPA2P2	ENSG00000224129.1	chr1	26519353	26520250	-1	897	13	0	1	1	1	10	3	0	3	4	0	0
RPS6KA1	ENSG00000117676.13	chr1	26529760	26574734	1	5884	496	585	533	584	785	561	582	476	544	881	798	1017
MIR1976	ENSG00000238705.1	chr1	26554541	26554593	1	52	0	0	0	0	0	0	0	0	0	0	0	0
RN7SL679P	ENSG00000243905.3	chr1	26593242	26593546	-1	304	0	0	0	0	0	0	0	0	0	0	0	0
Y_RNA	ENSG00000252802.1	chr1	26593939	26594041	-1	102	0	0	0	0	0	0	0	0	0	0	0	0
RNU7-29P	ENSG00000252429.2	chr1	26602368	26602432	-1	64	0	0	0	0	0	0	0	0	0	0	0	0
RP11-492M19.3	ENSG00000229247.2	chr1	26640376	26640614	-1	238	0	0	0	0	0	0	0	0	0	0	0	0
snoU13	ENSG00000238316.1	chr1	26642285	26642389	-1	104	0	0	0	0	0	0	0	0	0	0	0	0
RP4-785J1.1	ENSG00000235069.2	chr1	26647446	26647681	1	235	0	0	0	0	0	0	0	0	0	0	0	0
RP5-968P14.2	ENSG00000260063.1	chr1	26692131	26694131	-1	1618	0	5	4	1	0	4	0	0	1	2	8	0
ARID1A	ENSG00000117713.18	chr1	26693235	26782104	1	15540	9743	9994	10812	8990	9618	9609	9548	8237	9145	9273	8271	9974
PIGV	ENSG00000060642.10	chr1	26787471	26798398	1	3382	184	170	228	153	166	143	243	191	194	174	185	330
RN7SL165P	ENSG00000241188.3	chr1	26814821	26815112	1	291	0	0	0	0	0	0	0	0	0	0	0	0
ZDHHC18	ENSG00000204160.11	chr1	26826709	26857602	1	5436	1607	1960	1827	1787	1894	1597	1715	1599	1674	1434	1109	1337
SFN	ENSG00000175793.11	chr1	26863137	26864457	1	1320	0	17	0	1	16	16	11	11	6	21	22	25
RP1-50O24.6	ENSG00000226698.1	chr1	26876132	26878245	1	0	0	0	0	0	0	0	0	0	0	0	0	0
GPN2	ENSG00000142751.14	chr1	26876132	26890260	-1	4673	836	904	844	755	897	853	910	834	847	783	846	929
GPATCH3	ENSG00000198746.12	chr1	26890487	26900466	-1	2062	366	342	424	376	445	311	286	275	312	332	265	397
NUDC	ENSG00000090273.13	chr1	26900237	26946862	1	2693	1468	1607	1593	1416	1596	1649	1983	1591	1493	1870	1504	1856
NR0B2	ENSG00000131910.4	chr1	26911488	26913966	-1	1156	1	0	0	0	6	0	0	0	0	0	8	3
KDF1	ENSG00000175707.8	chr1	26949561	26960406	-1	1793	19	0	10	3	19	24	16	7	11	50	25	1
RPL12P13	ENSG00000172746.6	chr1	26980164	26980975	1	497	2	8	2	9	2	4	6	11	2	12	7	6
RP11-344H11.5	ENSG00000224064.1	chr1	26983627	26984024	1	397	0	0	0	0	0	0	0	0	1	0	0	0
OSTCP2	ENSG00000225294.1	chr1	26985896	26986340	-1	444	59	64	111	113	96	72	37	35	50	52	74	71
TRNP1	ENSG00000253368.3	chr1	26993706	27000898	1	1976	441	452	479	374	374	283	981	805	770	610	522	806
FAM46B	ENSG00000158246.7	chr1	27005019	27012836	-1	2368	51	28	18	52	222	228	99	14	61	163	139	77
AL137860.1	ENSG00000280403.1	chr1	27064990	27065365	-1	375	189	94	125	140	146	69	168	104	131	99	212	132
SLC9A1	ENSG00000090020.10	chr1	27098814	27166981	-1	5974	879	908	822	962	951	1159	862	658	701	1075	953	1239
RP11-40H20.5	ENSG00000229985.2	chr1	27176750	27177277	1	527	1	0	0	1	0	0	0	0	0	1	0	0
CHCHD3P3	ENSG00000214973.3	chr1	27200833	27201473	-1	640	344	347	294	274	357	260	437	375	447	395	299	358
NPM1P39	ENSG00000225159.1	chr1	27206929	27207796	1	867	714	745	981	756	1136	1005	931	787	683	885	783	763
SNRPEP7	ENSG00000225990.2	chr1	27211264	27211484	1	220	0	0	0	0	0	0	0	0	0	0	0	0
RP11-40H20.4	ENSG00000224311.1	chr1	27229105	27234352	-1	379	0	0	0	0	0	0	0	0	0	0	0	0
WDTC1	ENSG00000142784.15	chr1	27234515	27308241	1	6024	3202	3481	3389	3097	3121	2936	3376	2726	2932	2992	2523	3468
Y_RNA	ENSG00000252098.1	chr1	27255463	27255567	-1	104	0	0	0	0	0	0	0	0	0	0	0	0
RP11-4K3__A.3	ENSG00000243659.1	chr1	27311239	27311838	1	282	5	4	8	10	1	9	6	10	9	4	7	2
TMEM222	ENSG00000186501.14	chr1	27322144	27336400	1	4476	1129	1286	1479	1248	1467	1373	1293	1325	1344	1517	1283	1588
RNU6-48P	ENSG00000206888.1	chr1	27325218	27325325	1	107	0	3	8	5	7	5	0	3	4	0	5	4
ACTG1P20	ENSG00000241547.1	chr1	27325328	27325796	1	468	1842	2036	2146	1747	1777	1685	1326	761	833	940	1014	909
SYTL1	ENSG00000142765.17	chr1	27342019	27353937	1	5584	91	98	129	77	86	100	100	54	70	496	356	385
MAP3K6	ENSG00000142733.14	chr1	27355183	27366892	-1	4951	189	209	169	136	254	160	385	225	276	484	432	474
FCN3	ENSG00000142748.12	chr1	27369111	27374824	-1	2167	0	0	0	0	0	4	0	0	0	6	0	0
CD164L2	ENSG00000174950.10	chr1	27379175	27383380	-1	2041	0	0	0	1	0	0	0	2	1	5	0	6
RP1-144C9.2	ENSG00000231207.1	chr1	27389467	27390145	1	355	0	0	0	0	0	0	0	0	0	0	0	0
GPR3	ENSG00000181773.6	chr1	27392643	27395814	1	2115	84	39	68	101	102	77	122	104	86	206	168	218
WASF2	ENSG00000158195.10	chr1	27404225	27490158	-1	5676	1306	1479	1424	2250	2533	2550	1695	1459	1600	3511	3038	3721
RP4-752I6.1	ENSG00000241169.1	chr1	27457197	27459582	1	428	0	0	0	0	0	0	0	0	0	0	0	0
RP1-159A19.4	ENSG00000237429.1	chr1	27525804	27530561	1	283	0	0	0	0	2	0	1	0	0	0	0	2
AHDC1	ENSG00000126705.13	chr1	27534034	27604431	-1	7157	2986	3259	3350	3061	3061	2682	2455	1973	2195	3509	3377	4263
FGR	ENSG00000000938.12	chr1	27612063	27635277	-1	3474	0	0	0	0	0	0	0	0	0	1	0	0
RP1-159A19.3	ENSG00000235912.1	chr1	27649418	27649610	1	192	322	271	236	263	245	221	191	118	146	194	119	160
RP11-288L9.1	ENSG00000233975.1	chr1	27660327	27662722	-1	441	0	0	0	0	0	0	0	0	0	0	1	0
IFI6	ENSG00000126709.14	chr1	27666060	27672218	-1	865	8	4	3	5	2	2	105	60	59	184	156	195
RP11-288L9.4	ENSG00000225886.3	chr1	27669467	27703063	1	1651	0	0	0	0	0	0	2	0	0	0	0	21
RNU6-949P	ENSG00000206767.1	chr1	27675602	27675709	-1	107	0	0	0	0	0	0	0	0	0	0	0	0
CHMP1AP1	ENSG00000226662.2	chr1	27686809	27687471	-1	662	0	0	0	1	0	0	0	0	1	0	0	1
RNU6-424P	ENSG00000207095.1	chr1	27693730	27693835	1	105	0	0	0	0	0	0	0	0	0	0	0	3
FAM76A	ENSG00000009780.15	chr1	27725978	27763122	1	4034	333	375	352	314	386	309	259	293	327	374	367	425
RP3-426I6.2	ENSG00000231344.1	chr1	27739090	27739439	1	349	157	144	170	184	141	166	83	58	41	123	101	66
RPEP3	ENSG00000230833.1	chr1	27739953	27740629	1	676	1	7	11	7	16	0	6	6	5	0	5	3
STX12	ENSG00000117758.13	chr1	27773182	27824452	1	3846	2376	2344	2386	1905	2089	1631	2607	2510	2324	2487	2123	2770
RP3-426I6.5	ENSG00000269971.1	chr1	27773857	27774041	1	184	0	1	2	1	0	0	0	1	0	0	0	0
RP3-426I6.6	ENSG00000270031.1	chr1	27819982	27820341	1	359	3	5	0	4	6	6	5	0	9	19	18	2
RNU6-1245P	ENSG00000223062.1	chr1	27824537	27824643	1	106	0	0	0	0	0	0	0	0	0	0	0	0
PPP1R8	ENSG00000117751.17	chr1	27830777	27851676	1	2648	1016	1122	1229	1285	1398	946	1099	1033	959	934	899	989
SCARNA1	ENSG00000252947.1	chr1	27834400	27834566	1	166	0	0	4	1	6	0	0	0	7	6	4	5
AL109927.1	ENSG00000278868.1	chr1	27850573	27850744	-1	0	0	0	0	0	0	0	0	0	0	0	0	0
THEMIS2	ENSG00000130775.15	chr1	27872542	27886685	1	4621	65	69	41	76	81	95	184	93	94	115	90	120
RPA2	ENSG00000117748.9	chr1	27891523	27914746	-1	2019	494	592	587	511	560	518	533	482	450	446	397	532
SMPDL3B	ENSG00000130768.14	chr1	27934992	27959157	1	2418	5	3	13	9	69	86	13	2	28	45	19	7
RP11-460I13.2	ENSG00000227050.1	chr1	27938874	27960193	-1	205	0	0	0	0	0	0	0	0	0	0	0	0
XKR8	ENSG00000158156.7	chr1	27959461	27968096	1	2709	387	421	364	448	529	461	397	340	352	420	373	490
EYA3	ENSG00000158161.15	chr1	27970343	28088696	-1	6483	1199	1403	1508	1339	1640	1391	1217	1135	1104	1473	1348	1804
RP11-460I13.6	ENSG00000238231.2	chr1	27990157	27990524	-1	367	0	6	0	2	0	0	0	0	0	0	1	0
RN7SL559P	ENSG00000240750.3	chr1	28031883	28032180	-1	297	13	0	3	5	0	9	2	0	5	0	0	0
SPCS2P4	ENSG00000228589.3	chr1	28095741	28096422	-1	681	1323	1257	1300	1220	1283	874	1049	1186	975	1168	1078	1523
RP5-1053E7.2	ENSG00000228943.1	chr1	28109738	28110298	1	235	0	0	0	0	0	0	0	0	0	0	0	0
RP5-1053E7.3	ENSG00000214812.3	chr1	28120448	28121321	-1	557	205	179	244	242	224	195	305	332	209	421	398	419
RNU6-176P	ENSG00000253005.1	chr1	28142736	28142841	-1	105	0	0	0	0	0	0	0	0	0	0	0	0
PTAFR	ENSG00000169403.11	chr1	28147165	28193936	-1	4706	12	21	30	30	33	17	44	13	4	55	71	66
DNAJC8	ENSG00000126698.10	chr1	28199455	28233025	-1	2888	1479	1634	1531	1332	1523	1333	1893	1529	1411	1722	1457	1698
ATPIF1	ENSG00000130770.17	chr1	28236108	28246906	1	2225	1950	2438	2376	1925	2361	2138	2155	1832	1884	1795	1564	2116
RP5-1092A3.4	ENSG00000270605.1	chr1	28239508	28241453	-1	1945	75	29	39	32	54	77	86	82	99	62	75	121
RP5-1092A3.5	ENSG00000271398.1	chr1	28247143	28247568	1	425	0	0	0	0	0	0	3	0	0	0	0	0
SESN2	ENSG00000130766.4	chr1	28259526	28282491	1	3453	1402	1602	1666	1560	2328	3079	4069	4067	4098	3275	2691	3140
MED18	ENSG00000130772.13	chr1	28329001	28335964	1	2019	165	217	239	126	135	123	221	175	175	180	113	121
PHACTR4	ENSG00000204138.12	chr1	28369581	28500364	1	7322	2271	2356	2432	2180	2485	2262	1894	1965	2007	1793	1841	2385
Y_RNA	ENSG00000206779.1	chr1	28422554	28422655	-1	101	0	0	0	0	0	0	0	1	0	0	0	0
RP1-308E4.1	ENSG00000229820.2	chr1	28453540	28453934	1	394	52	39	41	6	18	24	23	27	28	39	22	29
RNU6ATAC27P	ENSG00000221216.1	chr1	28481361	28481480	1	119	0	4	4	3	2	0	0	0	0	0	1	0
RCC1	ENSG00000180198.15	chr1	28505942	28539300	1	3646	385	417	379	344	521	476	320	420	387	370	322	302
SNHG3	ENSG00000242125.3	chr1	28505979	28510892	1	3640	394	398	353	516	557	433	329	269	340	461	414	381
SNORA73A	ENSG00000274266.1	chr1	28507365	28507571	1	0	0	0	0	0	0	0	0	0	0	0	0	0
SNORA73B	ENSG00000200087.1	chr1	28508558	28508762	1	204	1	0	5	2	0	3	0	1	0	0	2	0
PRDX3P2	ENSG00000231468.2	chr1	28526317	28527227	-1	611	180	238	266	177	258	235	279	151	131	155	120	244
RP4-669K10.8	ENSG00000279443.1	chr1	28544459	28546542	1	2083	27	29	18	5	18	20	9	58	28	20	31	25
TRNAU1AP	ENSG00000180098.9	chr1	28553084	28578545	1	4303	490	614	651	593	632	537	537	715	585	607	632	677
SNHG12	ENSG00000197989.13	chr1	28578537	28582983	-1	2970	301	289	223	329	265	169	203	161	219	231	176	227
SNORD99	ENSG00000221539.1	chr1	28578748	28578822	-1	74	3	5	1	2	6	10	0	2	0	1	0	2
SNORA61	ENSG00000278274.1	chr1	28579763	28579893	-1	0	0	0	0	0	0	0	0	0	0	0	0	0
SNORA44	ENSG00000273544.1	chr1	28580380	28580512	-1	0	0	0	0	0	0	0	0	0	0	0	0	0
SNORA16A	ENSG00000280498.1	chr1	28580919	28581054	-1	0	0	0	0	0	0	0	0	0	0	0	0	0
SNORA16A	ENSG00000274582.1	chr1	28580919	28581056	-1	0	0	0	0	0	0	0	0	0	0	0	0	0
TAF12	ENSG00000120656.11	chr1	28589322	28643085	-1	2337	249	322	338	314	372	442	387	320	373	441	411	357
RAB42	ENSG00000188060.6	chr1	28592199	28595443	1	2180	9	4	5	11	11	9	11	30	29	32	21	28
RP11-442N24__B.1	ENSG00000229388.1	chr1	28643227	28648530	1	978	0	1	0	0	10	0	0	0	2	0	0	5
RNU11	ENSG00000270103.3	chr1	28648599	28648730	1	0	0	0	0	0	0	0	0	0	0	0	0	0
RNU11	ENSG00000274978.1	chr1	28648599	28648733	1	3	0	0	0	0	0	0	0	0	0	0	0	0
GMEB1	ENSG00000162419.12	chr1	28668731	28719353	1	6459	833	790	885	920	1004	686	833	759	646	997	948	923
SCARNA24	ENSG00000252777.1	chr1	28689664	28689794	1	130	4	2	0	0	0	0	0	0	0	2	2	0
YTHDF2	ENSG00000198492.15	chr1	28736620	28769775	1	3859	3567	4231	4109	3484	3998	3159	3564	3597	3872	3652	3036	3825
OPRD1	ENSG00000116329.10	chr1	28812141	28863283	1	8825	86	153	78	377	327	120	34	22	34	61	56	58
RP1-212P9.3	ENSG00000233427.1	chr1	28870482	28877336	-1	565	0	1	1	3	1	7	0	0	0	0	0	0
Y_RNA	ENSG00000199756.1	chr1	28881725	28881835	-1	110	0	0	0	0	0	0	0	0	0	0	0	0
EPB41	ENSG00000159023.19	chr1	28887090	29120046	1	10120	8944	9036	9804	17834	18525	16386	6125	6562	6592	10721	8778	11503
RP4-604A21.1	ENSG00000225616.2	chr1	28982277	28982608	-1	331	36	45	24	22	36	37	45	29	38	40	21	34
Y_RNA	ENSG00000206704.1	chr1	28985709	28985810	1	101	0	0	0	0	0	2	0	0	0	0	0	0
Metazoa_SRP	ENSG00000277958.1	chr1	29041198	29041480	1	282	4	0	9	0	0	0	0	4	4	0	0	0
TMEM200B	ENSG00000253304.1	chr1	29119427	29123935	-1	2020	48	87	58	21	57	41	58	48	58	93	65	40
RP11-242O24.3	ENSG00000225750.1	chr1	29144493	29146994	-1	279	0	0	0	0	0	0	0	0	0	0	1	0
SRSF4	ENSG00000116350.16	chr1	29147742	29181987	-1	8724	2915	3276	2998	2386	2792	2417	2143	2131	2258	1894	1724	2075
uc_338	ENSG00000277916.1	chr1	29171284	29171453	-1	0	0	0	0	0	0	0	0	0	0	0	0	0
MECR	ENSG00000116353.15	chr1	29192872	29230942	-1	3922	367	494	442	471	522	497	475	317	346	524	507	582
RP11-467D18.2	ENSG00000237934.1	chr1	29223932	29224816	1	573	0	1	1	2	2	0	0	1	3	9	1	2
PTPRU	ENSG00000060656.19	chr1	29236515	29326813	1	6682	3241	3338	3802	5551	5967	5979	3174	2027	2040	4804	4616	6263
RP3-437I16.1	ENSG00000230523.1	chr1	29329619	29350114	-1	2148	3	4	2	10	6	4	0	6	6	18	6	14
RP11-810H18.1	ENSG00000225011.4	chr1	29488192	29496893	-1	349	0	0	0	0	0	1	1	0	0	0	0	0
RP4-656G21.1	ENSG00000228176.1	chr1	29708850	29709547	-1	498	0	0	0	0	0	0	0	0	0	0	0	0
RP11-179G8.1	ENSG00000270927.1	chr1	29904864	29905357	-1	493	0	0	0	0	0	0	0	0	0	0	0	0
RP11-111I12.1	ENSG00000233399.2	chr1	30013951	30037612	-1	1519	0	0	0	0	0	0	0	0	2	0	2	0
RP5-893G23.1	ENSG00000233372.1	chr1	30140262	30141607	1	551	0	0	0	0	0	0	0	0	0	0	0	0
RP3-357I16.1	ENSG00000231251.1	chr1	30226522	30226615	1	93	0	0	1	0	0	0	0	0	0	0	0	0
RP4-591L5.1	ENSG00000236335.1	chr1	30409559	30411638	-1	507	0	0	0	0	0	0	0	0	0	0	0	0
RP4-591L5.2	ENSG00000231949.1	chr1	30415824	30421108	1	481	0	0	0	0	0	0	0	0	0	0	0	0
MATN1	ENSG00000162510.5	chr1	30711276	30723587	-1	3770	20	17	12	4	29	14	21	36	36	20	22	25
MATN1-AS1	ENSG00000186056.9	chr1	30718503	30726827	1	3188	21	7	8	0	3	2	0	0	0	10	0	16
LAPTM5	ENSG00000162511.7	chr1	30732468	30757820	-1	3274	25	8	32	39	38	45	9	17	17	151	119	235
MIR4420	ENSG00000264773.1	chr1	30739155	30739232	-1	77	0	0	0	0	0	0	0	0	0	0	0	0
RP5-1125N11.1	ENSG00000229607.1	chr1	30810377	30815553	-1	444	0	0	0	0	0	0	0	0	4	0	0	0
RP5-1125N11.2	ENSG00000223382.4	chr1	30824227	30834431	1	1646	0	3	0	0	4	0	1	2	1	2	0	18
RN7SKP91	ENSG00000222784.1	chr1	30843822	30844110	1	288	0	0	0	0	0	0	0	0	0	0	0	0
RP1-65J11.5	ENSG00000235143.1	chr1	30858157	30860254	1	1747	0	0	0	0	0	0	4	5	0	1	0	0
SDC3	ENSG00000162512.15	chr1	30869466	30908761	-1	7067	5675	6230	6345	2746	2953	2762	10572	9163	9574	8486	8195	9479
RN7SL371P	ENSG00000266210.2	chr1	30918468	30918735	-1	267	0	0	0	0	0	0	0	0	0	0	0	0
PUM1	ENSG00000134644.15	chr1	30931505	31065991	-1	6621	5026	5606	5384	4905	5657	4861	6122	5568	5669	6589	5411	6618
RP11-201O14.1	ENSG00000237329.2	chr1	31036733	31037240	1	507	0	0	0	0	1	0	0	0	0	0	1	0
RP11-201O14.2	ENSG00000232768.1	chr1	31050871	31051034	1	163	0	0	3	0	0	0	0	0	0	0	0	0
SEPW1P	ENSG00000215900.4	chr1	31094986	31095558	-1	252	433	595	509	399	431	386	492	326	364	302	279	316
RP11-490K7.1	ENSG00000225142.2	chr1	31108187	31108623	-1	436	0	0	0	0	0	0	0	0	0	0	0	0
NKAIN1	ENSG00000084628.9	chr1	31179744	31239554	-1	2987	6646	7876	7192	6809	6311	6059	5948	5550	5296	2712	2550	3552
SNRNP40	ENSG00000060688.12	chr1	31259567	31296782	-1	3881	590	637	592	551	697	589	559	392	427	446	404	505
RP11-490K7.4	ENSG00000229447.2	chr1	31263244	31263681	-1	437	16	15	22	42	21	9	8	16	27	7	14	16
ZCCHC17	ENSG00000121766.15	chr1	31296981	31364953	1	1733	1434	1672	1538	1234	1512	1169	1491	1213	1270	935	773	931
RP11-266K22.2	ENSG00000229044.1	chr1	31333066	31346799	-1	251	6	4	6	7	5	4	6	4	6	7	1	15
FABP3	ENSG00000121769.7	chr1	31365624	31376850	-1	1026	1083	935	888	1266	932	451	1175	533	547	588	550	746
SERINC2	ENSG00000168528.11	chr1	31409564	31434680	1	3549	715	717	647	2131	1998	2073	454	308	376	1660	1140	1770
RP11-439L8.2	ENSG00000215899.3	chr1	31487588	31488930	-1	1342	0	0	0	6	3	3	1	0	0	1	0	1
RNU6-40P	ENSG00000206981.1	chr1	31497576	31497683	-1	107	0	0	0	0	0	0	1	0	0	0	0	4
LINC01225	ENSG00000260386.6	chr1	31500084	31509648	1	3555	0	0	0	0	1	0	0	0	0	0	3	0
Y_RNA	ENSG00000265961.1	chr1	31503630	31503744	-1	114	0	0	0	0	0	0	0	0	0	0	0	0
RP11-73M7.1	ENSG00000229167.1	chr1	31571584	31575573	-1	591	0	0	0	0	0	0	0	0	0	3	0	0
TINAGL1	ENSG00000142910.15	chr1	31576484	31587686	1	5281	1	0	2	1	6	4	8	7	16	64	13	8
HCRTR1	ENSG00000121764.11	chr1	31617685	31632518	1	2534	3	2	2	2	0	0	33	24	27	27	5	2
PEF1	ENSG00000162517.12	chr1	31629861	31644896	-1	2023	605	625	682	616	716	622	460	503	432	552	404	567
RP11-73M7.6	ENSG00000235790.7	chr1	31644048	31659926	1	1838	0	5	2	6	0	4	0	0	0	5	3	0
RP11-73M7.9	ENSG00000264078.1	chr1	31644693	31649371	1	393	6	1	0	0	0	0	0	0	0	0	0	0
COL16A1	ENSG00000084636.17	chr1	31652246	31704319	-1	9152	134	119	112	515	546	589	32	39	52	293	126	176
ADGRB2	ENSG00000121753.12	chr1	31727116	31764893	-1	7756	518	698	492	459	588	540	1426	1202	1454	1330	1051	1594
MIR4254	ENSG00000266580.1	chr1	31758659	31758735	-1	76	0	0	0	0	0	0	0	0	0	0	0	0
RP11-84A19.3	ENSG00000254545.1	chr1	31789129	31791322	1	386	0	0	0	1	0	0	0	0	0	0	0	1
SPOCD1	ENSG00000134668.12	chr1	31790421	31816051	-1	6934	6	1	1	9	15	8	5	15	8	21	27	32
RP11-84A19.2	ENSG00000203620.2	chr1	31842018	31855568	-1	2257	12	16	18	22	25	20	17	16	12	26	21	27
RP11-84A19.4	ENSG00000269967.1	chr1	31851912	31921841	-1	587	6	2	5	0	10	2	5	8	7	3	6	10
PTP4A2	ENSG00000184007.18	chr1	31906420	31944856	-1	6267	3217	3433	3418	3797	3965	2986	4414	4407	4169	4332	4247	4746
RP4-534N18.2	ENSG00000228634.1	chr1	31933019	31933975	1	517	0	0	10	0	5	1	16	1	7	0	1	19
KHDRBS1	ENSG00000121774.17	chr1	32013828	32060850	1	3588	8572	8239	9064	7220	8135	6890	7387	6264	5768	7157	6292	7669
RP11-277A4.4	ENSG00000203325.3	chr1	32052290	32073474	-1	624	8	12	11	15	5	8	11	3	11	6	2	6
TMEM39B	ENSG00000121775.17	chr1	32072030	32102866	1	2820	436	566	506	331	290	304	327	366	385	295	254	433
MIR5585	ENSG00000266203.1	chr1	32086948	32087007	1	59	0	0	0	1	0	1	0	1	0	0	1	0
Metazoa_SRP	ENSG00000276493.1	chr1	32087522	32087813	-1	291	1	0	2	0	1	1	6	3	5	3	6	5
KPNA6	ENSG00000025800.13	chr1	32108037	32176568	1	6813	3262	3216	3197	3156	3717	2955	3657	3128	3023	4047	3712	4899
RP4-622L5.2	ENSG00000250135.1	chr1	32170732	32176568	1	0	0	0	0	0	0	0	0	0	0	0	0	0
TXLNA	ENSG00000084652.15	chr1	32179685	32198285	1	5103	2309	2494	2696	3391	3326	3771	2868	2633	2852	4749	4143	4926
CCDC28B	ENSG00000160050.14	chr1	32200385	32205387	1	2247	401	619	424	363	378	295	612	481	622	494	486	560
RP4-622L5.7	ENSG00000224066.1	chr1	32204768	32206814	-1	255	0	18	0	1	0	0	0	2	4	4	4	4
IQCC	ENSG00000160051.11	chr1	32205660	32208687	1	1947	36	115	84	35	105	57	71	120	78	102	132	103
DCDC2B	ENSG00000222046.2	chr1	32209093	32216196	1	1234	10	6	13	4	7	10	12	24	18	22	11	24
TMEM234	ENSG00000160055.19	chr1	32214471	32222359	-1	2829	104	224	192	113	125	186	129	191	266	161	125	203
EIF3I	ENSG00000084623.11	chr1	32221927	32231604	1	1618	1778	2074	1959	1786	2159	1969	1975	1706	1745	2015	1414	1685
MTMR9LP	ENSG00000220785.7	chr1	32231657	32241592	-1	2961	141	86	114	93	128	126	68	80	93	156	63	107
FAM167B	ENSG00000183615.5	chr1	32247232	32248856	1	936	23	17	12	17	15	9	14	10	7	19	18	15
LCK	ENSG00000182866.16	chr1	32251238	32286165	1	3339	4	9	3	2	89	57	6	9	15	24	5	6
Metazoa_SRP	ENSG00000277617.1	chr1	32269337	32269597	-1	260	0	0	1	0	0	0	0	0	0	0	0	0
Y_RNA	ENSG00000252450.1	chr1	32286451	32286561	-1	110	0	0	0	0	0	0	0	0	0	0	0	0
HDAC1	ENSG00000116478.11	chr1	32292085	32333635	1	3963	535	501	539	537	1046	972	749	780	767	1274	1099	1250
MARCKSL1	ENSG00000175130.6	chr1	32333831	32336379	-1	1699	17681	21176	19253	14342	14929	13610	12774	11289	11754	8247	6957	9133
RP4-811H24.9	ENSG00000233775.1	chr1	32349193	32350663	-1	687	1	14	0	0	0	0	0	1	0	7	0	6
TSSK3	ENSG00000162526.6	chr1	32351520	32364312	1	857	4	12	16	1	11	12	3	16	11	5	12	8
FAM229A	ENSG00000225828.1	chr1	32361269	32364278	-1	1511	103	176	186	189	185	187	125	167	169	135	173	190
BSDC1	ENSG00000160058.18	chr1	32365102	32394448	-1	6271	3263	3488	3600	3232	3650	3305	2689	2673	2768	2531	2419	3152
GAPDHP20	ENSG00000224333.1	chr1	32402108	32403115	-1	1007	0	2	4	0	0	0	0	0	0	3	0	0
RP11-395N6.4	ENSG00000270850.1	chr1	32421978	32422319	1	341	9	3	0	16	8	18	11	14	13	2	0	0
LRRC37A12P	ENSG00000229259.1	chr1	32423213	32426789	-1	1801	0	1	3	0	0	0	0	0	0	2	0	0
RN7SL122P	ENSG00000263529.2	chr1	32457834	32458135	1	301	0	0	0	1	0	0	0	0	0	0	0	0
RP1-27O5.3	ENSG00000254553.1	chr1	32465056	32600792	1	185	0	0	0	0	0	0	0	0	0	0	0	7
ZBTB8B	ENSG00000273274.1	chr1	32465068	32496686	1	11354	371	320	328	140	175	114	783	835	1145	365	453	610
ZBTB8A	ENSG00000160062.14	chr1	32539426	32600990	1	5293	530	587	724	453	539	303	491	483	520	576	508	551
ZBTB8OS	ENSG00000176261.15	chr1	32600171	32650903	-1	3352	385	523	482	444	552	449	355	278	319	531	470	533
Y_RNA	ENSG00000200591.1	chr1	32639950	32640052	1	102	0	0	0	0	0	0	7	0	5	0	3	0
RBBP4	ENSG00000162521.18	chr1	32651141	32680657	1	7764	5040	5180	5162	4773	5461	3946	4453	4549	4936	4272	3999	4629
SYNC	ENSG00000162520.14	chr1	32680359	32703596	-1	1781	4	30	14	6	19	0	7	6	8	17	12	14
RP11-114B7.6	ENSG00000224409.1	chr1	32717733	32725237	-1	395	0	0	0	0	1	0	0	0	0	3	0	0
KIAA1522	ENSG00000162522.10	chr1	32741884	32774970	1	5965	2248	2389	2365	1266	1429	1168	2992	2494	2732	1918	1743	2293
YARS	ENSG00000134684.10	chr1	32775236	32818153	-1	7816	5564	6317	6774	6434	8398	9569	11381	10178	9811	11916	9805	11504
S100PBP	ENSG00000116497.17	chr1	32816766	32858879	1	8798	1247	1397	1282	1118	1378	1035	1637	1792	2088	1629	1419	1998
FNDC5	ENSG00000160097.15	chr1	32862267	32872482	-1	3139	6509	7053	6830	8873	8803	7604	1542	1572	1697	3436	3070	3645
HPCA	ENSG00000121905.9	chr1	32885993	32898441	1	1744	1558	1625	1377	2753	2697	2014	1308	648	649	953	845	1173
TMEM54	ENSG00000121900.18	chr1	32894593	32901438	-1	1170	102	195	149	155	136	179	455	347	336	514	424	539
RNF19B	ENSG00000116514.16	chr1	32936444	32964685	-1	2610	904	954	1027	613	842	621	1345	1340	1201	915	886	1183
RP5-1174N9.2	ENSG00000278966.2	chr1	32973552	32974041	1	911	183	104	145	144	136	77	196	103	125	101	203	143
RP4-803A2.1	ENSG00000217644.5	chr1	32979946	32980472	1	526	0	1	0	1	0	0	0	0	3	2	0	4
RP4-803A2.2	ENSG00000239670.1	chr1	32986951	32988233	1	618	1	1	1	1	7	0	2	4	5	6	6	0
RP1-117O3.2	ENSG00000236065.2	chr1	32987074	33032469	1	1317	5	13	4	0	0	1	4	3	8	0	0	0
AK2	ENSG00000004455.16	chr1	33007939	33080996	-1	5609	955	941	837	853	1085	847	1022	938	866	1253	1013	1192
Metazoa_SRP	ENSG00000276645.1	chr1	33029231	33029576	-1	345	0	0	0	0	0	0	0	0	0	0	0	0
AZIN2	ENSG00000142920.16	chr1	33081103	33120530	1	6559	231	208	233	153	178	220	248	305	408	295	279	405
RP11-131M11.2	ENSG00000278997.1	chr1	33141870	33143230	-1	1360	36	32	32	70	77	93	27	22	22	72	33	85
TRIM62	ENSG00000116525.13	chr1	33145401	33182059	-1	3550	1142	1276	1310	1960	2342	2357	601	314	383	1021	845	1125
RP11-131M11.3	ENSG00000279179.1	chr1	33162850	33166298	1	3352	41	48	29	105	88	90	17	14	25	53	36	23
ZNF362	ENSG00000160094.14	chr1	33256544	33300719	1	3331	1036	1251	1264	1114	1187	1310	1891	1798	1973	1324	1317	1792
RP11-415J8.7	ENSG00000270115.1	chr1	33261211	33261680	1	469	16	3	7	9	7	6	7	4	4	2	7	1
A3GALT2	ENSG00000184389.9	chr1	33306765	33321098	-1	921	13	4	8	4	10	20	6	5	16	7	26	6
RP11-415J8.3	ENSG00000225313.5	chr1	33307347	33349245	1	3746	254	221	216	238	332	313	152	115	178	227	191	336
PHC2	ENSG00000134686.17	chr1	33323622	33431052	-1	4896	5513	6598	6036	6554	6688	6180	4528	4186	4331	6007	5432	6801
RN7SKP16	ENSG00000222112.1	chr1	33336565	33336864	-1	299	44	28	24	26	19	43	10	12	8	6	22	15
RP11-415J8.5	ENSG00000233246.1	chr1	33350351	33363245	1	490	1	0	0	4	0	2	6	0	1	1	2	8
TLR12P	ENSG00000234512.1	chr1	33466248	33468954	1	2706	0	0	0	0	0	0	0	0	0	0	0	0
ZSCAN20	ENSG00000121903.14	chr1	33472644	33496507	1	5308	272	256	272	149	213	178	197	170	200	160	188	248
RP4-580O19.2	ENSG00000235907.2	chr1	33512007	33512743	-1	736	152	142	193	143	197	154	194	152	124	193	144	144
CSMD2	ENSG00000121904.17	chr1	33513998	34165842	-1	18157	238	229	143	46	124	60	498	330	393	139	121	159
HSPD1P14	ENSG00000227000.2	chr1	33838522	33840140	1	1618	0	0	0	0	0	0	0	0	0	0	0	0
HMGB4	ENSG00000176256.10	chr1	33860474	33864791	1	2561	0	0	0	0	0	0	1	0	0	0	0	0
CSMD2-AS1	ENSG00000231163.5	chr1	33868952	33885458	1	2253	0	0	0	0	0	0	0	0	0	0	0	0
RNA5SP42	ENSG00000201148.1	chr1	34112948	34113063	1	115	0	0	0	0	0	0	0	0	0	0	0	0
C1orf94	ENSG00000142698.14	chr1	34166882	34219131	1	2576	0	0	0	1	4	18	0	4	1	1	14	0
RP4-657M3.2	ENSG00000270241.1	chr1	34276858	34277292	-1	434	0	0	0	0	0	0	0	0	0	0	0	0
MIR552	ENSG00000207941.1	chr1	34669598	34669694	-1	96	0	0	0	0	0	0	0	0	0	0	0	0
SMIM12	ENSG00000163866.8	chr1	34712736	34859816	-1	8091	1120	1053	993	1159	1110	935	693	637	729	948	681	914
GJB5	ENSG00000189280.3	chr1	34755046	34758512	1	1355	0	0	0	3	4	4	9	0	15	2	5	12
GJB4	ENSG00000189433.5	chr1	34759740	34763724	1	2390	0	0	0	0	0	0	2	0	2	6	6	2
RP1-34M23.5	ENSG00000255811.1	chr1	34761425	34788097	-1	110	0	0	0	0	0	0	0	1	0	0	0	1
GJB3	ENSG00000188910.7	chr1	34781188	34786369	1	2387	2	0	0	2	7	5	0	1	4	8	0	8
GJA4	ENSG00000187513.8	chr1	34792997	34795747	1	1717	0	4	0	13	20	18	8	3	13	5	13	5
RP5-997D16.2	ENSG00000230163.1	chr1	34850693	34851555	1	720	70	75	69	106	81	88	64	59	75	103	91	90
DLGAP3	ENSG00000116544.11	chr1	34865435	34929585	-1	3977	1944	2149	2009	1848	1672	1360	1738	1673	1765	1461	1291	1634
RP11-244H3.1	ENSG00000241014.1	chr1	34974355	34985313	-1	3230	29	37	32	15	35	55	52	17	27	53	43	85
RP11-244H3.4	ENSG00000271741.1	chr1	34981532	35031741	-1	32	0	0	0	0	0	0	0	0	0	0	0	1
TMEM35B	ENSG00000243749.1	chr1	34981534	34985353	-1	40	0	0	0	0	0	0	0	0	0	0	2	0
ZMYM6	ENSG00000163867.16	chr1	34986164	35031968	-1	7290	658	613	581	518	540	377	593	661	584	598	541	537
RPL12P45	ENSG00000233940.1	chr1	35053467	35059271	1	478	0	0	0	0	0	0	0	0	0	0	0	0
ZMYM1	ENSG00000197056.9	chr1	35059785	35115859	1	4828	444	487	442	472	672	340	433	410	374	484	434	538
EFCAB14P1	ENSG00000228348.1	chr1	35122021	35122484	1	463	33	41	39	35	48	25	9	15	26	30	55	72
SFPQ	ENSG00000116560.10	chr1	35176377	35193148	-1	7426	15113	16515	16933	14238	16856	14075	10218	8723	9387	10999	10264	11392
Y_RNA	ENSG00000201868.1	chr1	35195968	35196062	1	94	0	0	0	0	0	0	0	0	0	0	0	0
ZMYM4	ENSG00000146463.11	chr1	35268966	35422058	1	7403	3975	4179	4474	3478	4226	3174	4045	3682	3841	3370	3048	4164
RN7SL503P	ENSG00000240374.3	chr1	35292195	35292498	-1	303	0	0	0	0	0	0	0	0	3	0	0	0
SNORA62	ENSG00000201542.1	chr1	35310273	35310425	1	152	0	0	0	0	0	0	1	0	0	0	0	0
RPL5P4	ENSG00000229994.1	chr1	35350721	35351607	1	886	848	1066	922	900	1305	1156	1727	1286	1307	1163	951	1174
ZMYM4-AS1	ENSG00000227409.1	chr1	35358821	35366077	-1	215	2	4	2	1	6	1	1	1	4	1	1	1
Metazoa_SRP	ENSG00000278702.1	chr1	35399996	35400319	1	323	0	0	0	0	0	0	3	0	0	0	0	0
KIAA0319L	ENSG00000142687.17	chr1	35433489	35557950	-1	9283	2947	3003	3220	2427	2851	2521	2818	2269	2276	2905	2580	3122
RP4-728D4.3	ENSG00000236274.1	chr1	35509741	35511438	1	1003	0	0	0	0	0	0	0	1	0	0	0	0
NCDN	ENSG00000020129.15	chr1	35557472	35567274	1	4571	6304	6331	6837	4495	4086	3913	3231	2457	2857	2395	2204	2949
RP4-728D4.2	ENSG00000239636.1	chr1	35569812	35577729	-1	947	6	15	3	10	17	16	34	43	41	41	5	18
TFAP2E	ENSG00000116819.6	chr1	35573369	35595328	1	2106	49	37	52	37	20	61	206	213	346	159	182	172
PSMB2	ENSG00000126067.11	chr1	35599543	35641844	-1	4843	3426	3936	3682	3882	4088	3554	3243	3108	2629	2973	2775	3369
C1orf216	ENSG00000142686.7	chr1	35713874	35719472	-1	3629	2345	2819	2542	1437	1321	949	3467	3401	3311	1325	1057	1399
CLSPN	ENSG00000092853.13	chr1	35720217	35769967	-1	5131	207	255	245	375	478	409	185	140	224	162	240	147
RP11-435D7.3	ENSG00000232335.1	chr1	35739388	35743576	1	259	1	0	0	0	4	0	0	1	0	0	0	0
AGO4	ENSG00000134698.10	chr1	35808171	35854758	1	7267	1827	2019	2256	988	1085	1047	1845	1519	1793	1017	1019	1182
AGO1	ENSG00000092847.11	chr1	35869807	35930528	1	13490	5103	5103	5023	6994	8438	7222	3356	3151	3567	4376	3754	4728
RP4-789D17.4	ENSG00000271164.1	chr1	35873269	35873752	-1	483	0	0	0	0	0	0	0	0	0	0	0	0
RP4-789D17.5	ENSG00000271914.1	chr1	35929719	35930115	-1	0	0	0	0	0	0	0	0	0	0	0	0	0
AGO3	ENSG00000126070.19	chr1	35930717	36072500	1	21071	2365	2094	2090	2049	2221	2008	2418	2506	2834	3439	3272	3824
RP4-665N4.8	ENSG00000271554.1	chr1	35992108	36013630	-1	573	3	2	0	5	2	0	0	3	1	1	2	0
RP4-665N4.4	ENSG00000232862.5	chr1	36080065	36084026	-1	1674	0	1	0	0	0	0	2	5	3	0	6	0
TEKT2	ENSG00000092850.11	chr1	36084074	36088275	1	1978	53	56	46	12	25	34	89	74	80	61	65	95
ADPRHL2	ENSG00000116863.10	chr1	36088874	36093932	1	1668	565	577	551	491	547	538	686	572	530	510	515	813
COL8A2	ENSG00000171812.11	chr1	36095235	36125220	-1	4670	3	1	1	1	5	9	12	2	12	1	40	6
TRAPPC3	ENSG00000054116.11	chr1	36136569	36156053	-1	3438	885	1038	959	844	806	623	1466	1249	1365	1377	1175	1580
MAP7D1	ENSG00000116871.15	chr1	36155578	36180849	1	5182	8619	10145	8792	4369	4267	3547	11974	11395	12231	5318	5160	6580
RN7SL131P	ENSG00000264592.2	chr1	36191914	36192170	1	256	0	0	0	0	0	0	0	0	3	0	0	1
THRAP3	ENSG00000054118.13	chr1	36224415	36305357	1	4736	4106	4187	4388	4091	4380	3691	4038	3390	3428	3753	3478	4133
UBE2V2P4	ENSG00000231849.1	chr1	36241897	36242156	-1	259	0	0	0	0	0	0	0	0	1	0	0	0
SH3D21	ENSG00000214193.9	chr1	36306386	36324886	1	3788	152	173	150	101	141	110	279	221	178	176	168	174
EVA1B	ENSG00000142694.6	chr1	36322030	36324154	-1	648	12	31	13	22	25	31	13	24	16	30	8	13
RP11-268J15.5	ENSG00000116883.8	chr1	36323733	36329221	1	1538	73	104	93	59	47	46	122	107	165	91	108	126
STK40	ENSG00000196182.10	chr1	36339623	36385896	-1	5590	1826	2120	1844	1980	1948	2288	2742	2482	2458	2767	2327	2831
LSM10	ENSG00000181817.5	chr1	36391237	36397892	-1	1496	536	674	597	563	621	602	707	719	712	744	644	701
RNU4-27P	ENSG00000222821.1	chr1	36402720	36402859	-1	139	0	0	0	0	0	0	0	0	0	0	0	0
OSCP1	ENSG00000116885.18	chr1	36415826	36450451	-1	2788	165	215	249	72	122	104	220	256	223	211	200	189
SNORA63	ENSG00000201448.1	chr1	36418449	36418578	-1	129	0	1	0	1	0	0	0	0	0	0	0	0
MRPS15	ENSG00000116898.11	chr1	36455717	36464345	-1	2916	1123	1266	1109	1137	1179	1056	1330	864	797	983	760	1079
CSF3R	ENSG00000119535.17	chr1	36466042	36483278	-1	8429	0	0	0	0	0	2	0	0	1	4	0	0
FTLP18	ENSG00000230214.1	chr1	36630334	36630857	1	523	0	0	0	0	0	0	0	0	0	0	0	0
RP4-614N24.1	ENSG00000234481.1	chr1	36773139	36775768	1	463	0	0	0	0	0	0	3	0	6	0	0	0
GRIK3	ENSG00000163873.9	chr1	36795526	37034129	-1	10111	1980	2373	2295	1732	1880	1479	1997	1783	1753	1924	1829	2455
MIR4255	ENSG00000264698.1	chr1	37161562	37161634	1	72	0	0	0	0	0	0	0	0	0	0	0	0
RNU6-636P	ENSG00000207328.1	chr1	37203609	37203716	1	107	0	0	0	0	0	0	0	0	0	0	0	0
RP5-1180C18.1	ENSG00000223944.1	chr1	37262738	37325100	-1	596	0	0	0	0	0	0	0	0	0	0	0	0
RNA5SP43	ENSG00000252368.1	chr1	37264676	37264786	-1	110	0	0	0	0	0	0	0	0	0	0	0	0
RPS29P6	ENSG00000230451.2	chr1	37330851	37330996	1	145	0	0	0	0	0	0	0	0	0	0	0	0
LINC01137	ENSG00000233621.1	chr1	37454878	37474411	-1	1395	0	1	1	4	11	12	20	1	7	24	17	20
ZC3H12A	ENSG00000163874.9	chr1	37474551	37484379	1	3117	10	8	5	27	41	37	10	11	12	14	21	17
MEAF6	ENSG00000163875.15	chr1	37492574	37514774	-1	3487	1791	2114	1807	1261	1232	1188	2985	2812	2838	1948	1981	2304
MIR5581	ENSG00000263675.1	chr1	37500934	37500994	-1	60	1	0	5	8	0	1	0	1	0	0	2	0
SNIP1	ENSG00000163877.9	chr1	37534448	37554248	-1	4888	513	658	662	499	454	457	467	482	452	600	507	684
FTH1P1	ENSG00000232273.1	chr1	37544762	37545294	1	532	1	0	1	1	7	0	1	0	1	5	3	1
RP3-423B22.5	ENSG00000237749.4	chr1	37556246	37556499	1	253	759	643	599	572	939	900	1221	647	677	1002	907	1055
DNALI1	ENSG00000163879.10	chr1	37556918	37566857	1	4414	579	571	462	380	416	432	667	666	720	509	474	448
GNL2	ENSG00000134697.12	chr1	37566815	37595935	-1	5703	1798	1910	1832	1827	2031	1825	1876	1162	1171	1883	1368	1619
RSPO1	ENSG00000169218.13	chr1	37611349	37634923	-1	3089	5	3	6	6	3	2	0	4	1	0	0	3
C1orf109	ENSG00000116922.14	chr1	37681569	37692223	-1	4434	391	532	491	606	639	603	546	623	620	584	503	621
CDCA8	ENSG00000134690.10	chr1	37692417	37709719	1	2469	140	72	75	135	385	382	90	46	83	74	67	33
EPHA10	ENSG00000183317.16	chr1	37713879	37765133	-1	8152	648	530	560	272	296	145	725	738	890	709	469	781
Y_RNA	ENSG00000200421.1	chr1	37737954	37738054	-1	100	2	0	0	0	0	0	0	0	0	0	0	0
ACTN4P2	ENSG00000214141.4	chr1	37776669	37779418	1	1892	0	0	0	0	0	0	2	11	1	0	0	1
RP11-109P14.2	ENSG00000227416.2	chr1	37782456	37782885	-1	429	11	6	8	8	18	0	10	9	22	14	4	10
MANEAL	ENSG00000185090.14	chr1	37793801	37801133	1	2318	2426	2343	2863	1970	1849	1708	2286	2051	2176	1932	1721	2307
RP11-109P14.9	ENSG00000233728.1	chr1	37799719	37800879	-1	0	0	0	0	0	0	0	0	0	0	0	0	0
YRDC	ENSG00000196449.3	chr1	37802943	37808185	-1	1317	697	861	655	776	870	579	711	817	797	785	620	827
C1orf122	ENSG00000197982.13	chr1	37806978	37809454	1	1722	756	804	853	731	720	704	647	567	640	695	610	676
MTF1	ENSG00000188786.9	chr1	37809566	37859620	-1	8024	718	589	548	478	431	535	801	652	778	699	703	765
RP11-109P14.8	ENSG00000235673.1	chr1	37840985	37841676	1	691	0	0	0	0	0	0	0	0	1	0	0	0
RP11-109P14.10	ENSG00000230955.1	chr1	37860696	37861580	1	0	0	0	0	0	0	0	0	0	0	0	0	0
INPP5B	ENSG00000204084.12	chr1	37860696	37947057	-1	8449	399	433	534	390	659	623	611	565	605	699	532	654
SNORA63	ENSG00000252448.1	chr1	37884236	37884317	1	81	0	0	0	0	0	1	0	0	0	0	0	1
RNU6-584P	ENSG00000222282.1	chr1	37885022	37885117	1	95	0	0	0	0	0	0	0	0	0	0	0	0
Metazoa_SRP	ENSG00000277168.1	chr1	37953507	37953780	1	273	0	0	0	0	0	0	0	0	0	0	0	0
SF3A3	ENSG00000183431.11	chr1	37956974	37990921	-1	4740	1191	1362	1435	1181	1511	1313	1312	1129	1285	1175	1268	1625
RNU6-510P	ENSG00000212541.1	chr1	37991461	37991569	1	108	0	1	0	1	1	1	3	2	2	0	0	4
FHL3	ENSG00000183386.9	chr1	37996769	38005606	-1	2004	331	470	372	238	298	344	336	205	363	219	215	237
UTP11	ENSG00000183520.11	chr1	38009257	38024824	1	3385	929	921	871	870	1081	922	1110	772	775	1262	930	1031
POU3F1	ENSG00000185668.7	chr1	38044610	38046794	-1	2184	371	396	511	184	223	225	417	271	242	352	331	475
RP5-884C9.2	ENSG00000224592.5	chr1	38047313	38119025	1	684	15	17	10	7	3	7	23	28	18	21	33	27
RP5-884C9.3	ENSG00000223589.2	chr1	38080571	38080911	-1	340	0	0	0	0	0	0	1	1	0	0	0	0
MIR3659	ENSG00000265596.1	chr1	38089230	38089329	1	99	0	0	0	0	0	0	0	0	0	0	0	0
LINC01343	ENSG00000237290.1	chr1	38209033	38214767	-1	2283	1	5	0	6	5	0	18	9	5	16	5	23
RP11-329N22.2	ENSG00000275350.1	chr1	38383837	38384422	-1	585	0	0	0	0	0	0	0	0	0	0	0	0
RNU6-753P	ENSG00000200796.1	chr1	38396658	38396765	1	107	0	0	0	0	0	0	0	0	0	0	0	0
RP11-329N22.1	ENSG00000238063.2	chr1	38474874	38496034	1	1497	0	0	0	0	1	0	0	0	0	0	0	0
RP11-334L9.1	ENSG00000215895.4	chr1	38708930	38710890	1	1960	1309	1407	1528	2582	2352	1536	793	619	691	1997	1950	1917
RRAGC	ENSG00000116954.7	chr1	38838197	38859823	-1	3984	516	408	449	369	421	351	892	993	910	823	732	954
RP5-864K19.7	ENSG00000273637.1	chr1	38839332	38874494	-1	0	0	0	0	0	0	0	0	0	0	0	0	0
RP5-864K19.4	ENSG00000228436.2	chr1	38859999	38919396	1	388	10	13	9	5	7	2	52	40	52	30	35	23
MYCBP	ENSG00000214114.8	chr1	38862963	38874105	-1	1924	188	146	165	147	232	190	110	94	118	126	112	155
RP5-864K19.6	ENSG00000274944.4	chr1	38864500	38881617	-1	76	0	0	0	0	0	0	1	1	2	0	5	0
GJA9	ENSG00000131233.9	chr1	38874450	38881587	-1	125	1	0	1	0	0	0	5	5	5	5	3	7
RHBDL2	ENSG00000158315.10	chr1	38885806	38941799	-1	2631	15	15	10	8	9	1	56	63	72	65	59	82
RNU6-605P	ENSG00000199963.1	chr1	38926869	38926977	1	108	0	0	0	0	0	0	0	4	0	0	5	6
Y_RNA	ENSG00000207466.1	chr1	38950824	38950925	-1	101	0	0	0	0	0	0	0	1	0	0	0	0
EIF1P2	ENSG00000235549.1	chr1	38958274	38958925	-1	350	0	0	0	0	0	0	0	0	1	0	0	0
AKIRIN1	ENSG00000174574.15	chr1	38991222	39006059	1	2741	4179	4521	4650	4155	5026	4082	5025	4875	4861	5214	4485	5524
NDUFS5	ENSG00000168653.10	chr1	39026317	39034636	1	548	2142	2124	2238	1982	2084	1814	1404	1052	1066	1277	919	1201
MACF1	ENSG00000127603.23	chr1	39081315	39487177	1	43012	29674	27331	33105	29390	32778	26511	24359	25012	27748	22691	24989	26153
RNU6-608P	ENSG00000206654.1	chr1	39120939	39121043	-1	104	0	0	5	0	0	0	0	0	0	1	0	0
RNA5SP44	ENSG00000222378.1	chr1	39154163	39154296	-1	133	0	0	0	0	0	0	0	5	0	0	0	0
RP11-416A14.1	ENSG00000270040.1	chr1	39206511	39206957	1	446	0	3	0	0	0	0	0	0	0	4	2	0
RP11-420K8.1	ENSG00000226438.1	chr1	39249837	39257649	-1	468	1	0	0	2	1	1	1	1	1	1	1	1
HSPE1P8	ENSG00000217897.2	chr1	39304293	39304898	-1	288	3	6	2	1	3	2	2	0	0	10	0	2
BMP8A	ENSG00000183682.7	chr1	39491645	39525935	1	1575	9	31	41	32	18	49	135	94	85	103	111	98
OXCT2P1	ENSG00000237624.1	chr1	39514955	39516490	1	1535	6	8	6	19	42	10	57	11	38	29	31	39
RP11-69E11.4	ENSG00000182109.7	chr1	39522279	39546187	-1	2695	53	41	32	51	40	38	100	104	92	137	101	161
PPIEL	ENSG00000243970.1	chr1	39531837	39558707	-1	566	3	5	3	8	4	1	14	9	18	1	5	38
PABPC4	ENSG00000090621.13	chr1	39560815	39576790	-1	6590	2672	2899	3041	2312	3226	2585	3627	3517	3389	3149	2350	3270
RP11-69E11.8	ENSG00000228060.1	chr1	39565159	39573203	1	359	1	1	5	1	7	0	1	1	0	2	0	1
SNORA55	ENSG00000201457.1	chr1	39567373	39567508	-1	135	1	8	0	1	2	0	1	0	0	1	2	1
HEYL	ENSG00000163909.7	chr1	39624152	39639945	-1	3661	310	252	253	172	575	588	63	35	39	103	108	119
RP1-144F13.3	ENSG00000225903.1	chr1	39633415	39633903	1	304	0	0	0	0	0	0	0	0	0	0	0	0
NT5C1A	ENSG00000116981.3	chr1	39659120	39672038	-1	1107	3	1	0	0	0	0	0	2	5	1	1	1
HPCAL4	ENSG00000116983.12	chr1	39678647	39691689	-1	4962	12	25	39	3	4	3	310	183	146	86	37	57
PPIE	ENSG00000084072.16	chr1	39692181	39763914	1	7991	571	521	487	498	570	605	663	547	622	849	676	781
RP1-144F13.4	ENSG00000225333.6	chr1	39718027	39718595	1	568	105	86	64	82	104	71	98	49	60	70	51	100
RNU7-121P	ENSG00000252413.1	chr1	39723565	39723627	-1	62	0	0	0	0	0	0	0	0	0	0	0	0
BMP8B	ENSG00000116985.11	chr1	39757181	39788861	-1	4742	87	69	110	53	70	63	246	232	195	201	231	325
OXCT2	ENSG00000198754.5	chr1	39769522	39771348	-1	1826	11	5	9	16	32	9	65	13	30	31	37	36
RP1-118J21.25	ENSG00000261798.1	chr1	39788975	39790171	1	1196	0	0	0	1	0	0	0	0	0	0	0	0
RP1-118J21.24	ENSG00000229213.1	chr1	39795842	39795996	-1	154	0	0	0	0	0	0	0	0	0	0	0	1
TRIT1	ENSG00000043514.15	chr1	39841021	39883511	-1	2663	640	813	823	560	683	619	899	768	835	699	670	783
Y_RNA	ENSG00000202222.1	chr1	39881565	39881678	-1	113	0	0	0	0	2	0	0	0	0	0	0	0
MYCL	ENSG00000116990.10	chr1	39895425	39902256	-1	4837	398	342	493	824	1171	1293	465	479	482	478	362	480
RP1-118J21.5	ENSG00000236546.1	chr1	39897744	39899098	1	559	1	0	2	7	5	3	0	0	1	0	2	0
Y_RNA	ENSG00000207356.1	chr1	39944889	39944998	-1	109	0	0	0	0	0	0	0	0	0	0	0	0
MFSD2A	ENSG00000168389.17	chr1	39955111	39969968	1	4007	135	200	149	131	224	154	266	255	207	200	191	143
RP3-342P20.2	ENSG00000228477.1	chr1	39962679	39963404	1	725	445	594	463	546	609	621	577	382	419	450	335	366
CAP1	ENSG00000131236.16	chr1	40040232	40072649	1	3814	4797	5063	5341	5355	5997	4975	4522	3698	3576	5044	4270	4841
PPT1	ENSG00000131238.16	chr1	40072704	40097703	-1	3306	1410	1377	1660	1174	1611	1274	1392	1317	1302	1743	1670	1801
RP11-115D7.3	ENSG00000226745.2	chr1	40132763	40133448	1	685	570	793	711	829	809	763	886	784	766	724	676	627
RLF	ENSG00000117000.8	chr1	40161372	40240921	1	6246	1133	1192	1238	1064	1068	920	1668	1290	1389	1419	1438	1579
RNU6-1237P	ENSG00000207508.1	chr1	40177842	40177949	1	107	0	0	0	0	0	0	0	1	0	0	0	2
TMCO2	ENSG00000188800.5	chr1	40245946	40251691	1	889	6	0	0	0	0	0	1	2	0	1	0	0
RP1-39G22.7	ENSG00000259943.1	chr1	40256426	40257967	-1	1541	204	223	288	165	174	132	310	183	199	194	201	282
ZMPSTE24	ENSG00000084073.8	chr1	40258106	40294184	1	3500	1679	1772	1878	2107	2312	1880	1164	1652	1372	1960	1805	2589
RP1-39G22.4	ENSG00000231296.1	chr1	40262671	40262984	-1	241	9	10	8	21	16	20	9	8	15	7	11	11
COL9A2	ENSG00000049089.13	chr1	40300486	40317816	-1	4151	18	9	25	14	108	59	176	45	80	143	137	150
RP1-228H13.1	ENSG00000227311.3	chr1	40333077	40333557	-1	480	3	15	7	5	12	17	8	6	10	4	3	20
SMAP2	ENSG00000084070.11	chr1	40344849	40423326	1	3631	2444	2363	2428	1681	1599	1568	2976	2536	2465	2383	2021	2669
RP1-228H13.2	ENSG00000213172.3	chr1	40364765	40365183	1	418	0	0	0	1	0	0	0	0	0	0	0	0
ZFP69B	ENSG00000187801.14	chr1	40450101	40463718	1	2386	420	344	312	327	362	384	510	428	429	268	272	292
RP1-228H13.5	ENSG00000260920.2	chr1	40464318	40466767	1	2449	321	287	335	300	414	364	477	536	485	371	318	315
RP11-656D10.7	ENSG00000279667.1	chr1	40473054	40474059	1	1005	16	10	20	12	11	1	37	38	38	19	14	21
ZFP69	ENSG00000187815.9	chr1	40477214	40496343	1	3248	287	383	390	222	233	187	344	343	437	325	226	323
RP11-656D10.3	ENSG00000238287.1	chr1	40493156	40508661	-1	605	39	19	24	4	8	24	22	28	20	7	27	7
EXO5	ENSG00000164002.11	chr1	40508740	40516556	1	2348	236	236	232	219	217	182	276	351	324	198	235	240
RP11-656D10.5	ENSG00000227278.1	chr1	40514460	40515057	-1	54	5	2	2	0	1	0	1	1	5	1	0	0
RP11-656D10.6	ENSG00000238186.1	chr1	40515753	40517174	-1	180	7	4	4	2	16	5	5	6	1	15	2	10
ZNF684	ENSG00000117010.15	chr1	40531560	40548169	1	3039	67	105	70	54	48	73	53	102	101	76	46	119
RP1-63P18.2	ENSG00000236505.1	chr1	40563533	40563659	1	126	0	0	0	1	0	0	4	0	0	0	0	0
GTF2F2P2	ENSG00000233910.1	chr1	40593632	40594353	-1	721	0	0	0	1	0	0	0	0	2	0	0	0
RIMS3	ENSG00000117016.9	chr1	40620678	40665657	-1	7235	17088	18153	18586	14389	14807	14352	29219	28124	30016	23277	21130	26160
RP4-739H11.3	ENSG00000237899.1	chr1	40669088	40687588	-1	471	1	0	0	0	0	1	0	1	3	0	1	0
NFYC-AS1	ENSG00000272145.1	chr1	40690379	40692066	-1	1408	76	59	48	50	23	32	53	32	63	38	31	42
NFYC	ENSG00000066136.20	chr1	40691647	40771603	1	5711	805	863	819	703	758	724	1072	935	1042	809	840	1082
MIR30E	ENSG00000198974.3	chr1	40754354	40754446	1	92	0	0	0	0	0	0	0	0	0	0	0	0
MIR30C1	ENSG00000207962.1	chr1	40757283	40757372	1	89	0	0	0	0	0	0	0	0	0	0	0	0
KCNQ4	ENSG00000117013.14	chr1	40784011	40840452	1	4183	74	117	53	31	59	20	70	58	48	115	58	152
RN7SL326P	ENSG00000264582.2	chr1	40804845	40805141	1	296	0	0	0	0	0	0	0	0	0	0	0	0
CITED4	ENSG00000179862.6	chr1	40861050	40862366	-1	1316	16	40	34	60	71	42	176	85	99	79	50	64
RP5-1066H13.4	ENSG00000229528.1	chr1	40863913	40876670	1	471	0	0	0	0	0	0	0	0	0	0	0	0
RP11-348A7.1	ENSG00000228940.1	chr1	40938103	40939763	-1	921	97	150	100	123	125	119	132	122	104	122	97	126
UBE2V1P8	ENSG00000233118.2	chr1	40942250	40942515	-1	265	0	0	0	0	0	0	0	0	0	0	0	0
CTPS1	ENSG00000171793.13	chr1	40979334	41012565	1	5462	3401	3477	3746	4351	5025	3758	2076	1591	1767	1905	1702	1948
SLFNL1-AS1	ENSG00000281207.1	chr1	41014589	41043890	1	3373	64	29	46	47	89	85	26	53	50	84	83	51
SLFNL1	ENSG00000171790.15	chr1	41015596	41021743	-1	3012	71	25	35	77	68	40	61	104	106	76	62	90
SCMH1	ENSG00000010803.16	chr1	41027199	41242154	-1	4318	997	1344	1258	827	927	943	1629	1520	1752	1194	963	1141
RPL23AP17	ENSG00000215893.3	chr1	41098637	41099136	1	499	0	0	1	0	0	0	0	1	0	0	1	1
RP11-399E6.1	ENSG00000235358.1	chr1	41242372	41284861	1	1459	1	0	0	0	0	0	0	0	0	0	0	0
RP11-399E6.2	ENSG00000213987.4	chr1	41264549	41264862	-1	304	0	0	0	0	0	0	0	0	0	0	0	0
FOXO6	ENSG00000204060.6	chr1	41361921	41383590	1	2398	79	93	148	470	512	392	272	166	176	610	663	862
RP11-399E6.4	ENSG00000229901.1	chr1	41375003	41375669	-1	394	0	0	0	0	1	9	6	0	1	11	4	1
RNA5SP45	ENSG00000252563.1	chr1	41466936	41467028	-1	92	0	0	0	0	0	0	0	0	0	0	0	0
EDN2	ENSG00000127129.9	chr1	41478774	41484673	-1	1639	0	0	0	5	0	0	0	0	0	4	8	0
HIVEP3	ENSG00000127124.14	chr1	41506364	42035925	-1	14218	1457	1450	1348	1371	1271	1041	1832	1455	1444	1321	1198	1498
RP11-486B10.3	ENSG00000230881.1	chr1	41535442	41535868	1	265	0	0	0	1	0	0	4	0	0	0	0	0
RP11-486B10.4	ENSG00000230638.4	chr1	41542068	41544310	1	2242	9	12	7	7	7	2	6	9	2	4	19	9
HNRNPFP1	ENSG00000227538.1	chr1	42040596	42041729	1	1133	1	0	0	0	0	0	0	0	0	0	0	0
RP11-319C21.1	ENSG00000228776.2	chr1	42140634	42141391	1	454	0	0	0	0	0	0	0	0	0	0	0	0
GUCA2B	ENSG00000044012.3	chr1	42153420	42155824	1	597	0	0	0	0	0	1	0	0	2	0	0	0
GUCA2A	ENSG00000197273.3	chr1	42162690	42164718	-1	569	0	0	0	0	0	0	0	0	0	0	0	0
FOXJ3	ENSG00000198815.8	chr1	42176538	42335877	-1	6893	1979	1957	2090	1994	2031	1685	2422	2230	2365	2686	2244	3165
RP11-223A3.1	ENSG00000227527.2	chr1	42335385	42338376	-1	661	7	0	0	4	2	3	3	3	5	3	0	0
RIMKLA	ENSG00000177181.14	chr1	42380794	42422578	1	8981	1051	1209	1064	655	572	439	1776	1623	1802	1027	884	958
RP11-157D18.2	ENSG00000235002.1	chr1	42412397	42412794	-1	397	0	10	1	0	0	0	0	0	1	1	0	0
ZMYND12	ENSG00000066185.12	chr1	42430328	42456267	-1	2044	17	18	28	10	43	14	22	8	6	25	9	22
PPCS	ENSG00000127125.8	chr1	42456116	42473385	1	2175	482	546	560	360	367	378	714	606	591	649	486	644
CCDC30	ENSG00000186409.14	chr1	42463329	42654664	1	13240	148	155	136	125	105	126	429	451	459	256	332	388
RP11-163G10.2	ENSG00000230116.1	chr1	42491738	42492493	1	755	0	0	0	0	0	0	0	0	0	0	0	0
TMSB4XP1	ENSG00000236876.3	chr1	42500204	42500339	-1	135	2641	3004	2671	2802	2611	2347	1817	1144	1235	1660	1223	1496
RNU6-536P	ENSG00000200254.1	chr1	42569032	42569139	1	107	2	0	0	0	0	0	0	0	0	0	0	0
RP11-163G10.4	ENSG00000236180.2	chr1	42570969	42571390	1	421	0	2	0	0	0	2	2	0	4	0	0	0
PPIH	ENSG00000171960.10	chr1	42658424	42676758	1	1444	99	174	194	120	154	144	77	127	98	121	74	78
RP5-994D16.3	ENSG00000234917.2	chr1	42678734	42681659	1	601	24	23	13	8	4	6	9	12	24	12	23	32
YBX1	ENSG00000065978.18	chr1	42682426	42702349	1	1930	14807	16353	15343	13673	14616	12043	16046	13449	13095	9756	8353	9804
CLDN19	ENSG00000164007.10	chr1	42733092	42740254	-1	3602	12	3	8	16	55	41	14	19	13	3	10	19
P3H1	ENSG00000117385.15	chr1	42746334	42767084	-1	6766	952	1134	1183	1901	2102	1795	648	785	781	1580	1492	1762
C1orf50	ENSG00000164008.14	chr1	42767268	42775747	1	757	77	120	110	77	49	97	69	68	101	58	71	54
RP5-994D16.12	ENSG00000283580.1	chr1	42767291	42794493	1	121	1	3	2	0	3	5	3	0	1	0	0	1
RP5-994D16.9	ENSG00000228452.1	chr1	42775812	42776790	-1	484	117	99	72	104	74	59	97	99	82	72	81	79
RP5-994D16.11	ENSG00000274386.5	chr1	42785006	42816619	1	3865	50	66	41	48	34	50	44	82	76	70	84	95
SVBP	ENSG00000177868.11	chr1	42807051	42817252	-1	1099	947	1138	1023	890	953	688	864	823	872	636	527	597
ERMAP	ENSG00000164010.13	chr1	42817123	42844989	1	4090	133	147	150	72	99	87	68	72	74	86	58	83
RP11-342M1.3	ENSG00000228192.7	chr1	42834680	42846422	-1	1139	1	3	8	2	8	1	9	0	0	1	8	4
ZNF691	ENSG00000164011.17	chr1	42846572	42852477	1	2036	250	258	221	173	211	186	180	189	222	260	173	234
RP11-342M1.7	ENSG00000233708.1	chr1	42886596	42888767	-1	1962	11	3	2	3	20	39	24	3	11	45	31	33
RP11-342M1.6	ENSG00000237090.1	chr1	42891093	42892430	-1	1326	70	72	78	71	93	59	93	70	65	89	50	80
ATP6V1E1P1	ENSG00000225099.1	chr1	42903231	42903912	1	681	595	622	799	609	775	692	810	729	694	943	910	1118
SLC2A1	ENSG00000117394.19	chr1	42925374	42959173	-1	4802	1073	972	1165	1124	2754	2417	1654	1086	1513	1640	1326	953
SLC2A1-AS1	ENSG00000227533.5	chr1	42959048	42983358	1	3239	4	23	26	29	45	11	38	28	64	59	51	38
RNU6-880P	ENSG00000207256.1	chr1	42991437	42991544	1	107	0	0	0	0	0	0	0	0	0	0	0	0
U6	ENSG00000283136.1	chr1	43023548	43023637	-1	89	0	0	0	0	0	0	0	0	0	0	0	0
RP3-393B19.1	ENSG00000277513.1	chr1	43104085	43104497	1	412	0	0	0	0	0	0	0	0	0	0	0	0
FAM183A	ENSG00000186973.10	chr1	43145152	43156396	1	843	0	1	0	1	0	1	4	0	2	6	3	1
EBNA1BP2	ENSG00000117395.11	chr1	43164174	43270936	-1	2893	1076	1481	1186	1072	1341	1082	1032	926	911	1040	903	945
CFAP57	ENSG00000243710.7	chr1	43172148	43254358	1	5096	256	245	348	212	329	261	93	64	77	76	54	68
RNA5SP46	ENSG00000199240.1	chr1	43196416	43196536	1	120	0	0	0	0	0	0	0	0	0	0	0	0
TMEM125	ENSG00000179178.10	chr1	43269993	43274002	1	2127	7	1	0	9	6	12	19	6	7	27	7	13
C1orf210	ENSG00000253313.5	chr1	43281882	43285617	-1	1516	4	5	1	10	11	21	5	14	4	24	11	2
TIE1	ENSG00000066056.13	chr1	43300992	43323108	1	6694	52	49	109	146	250	330	7	7	6	23	71	120
MPL	ENSG00000117400.15	chr1	43337806	43352772	1	2128	3	0	10	0	0	0	3	3	5	3	0	0
RP1-92O14.3	ENSG00000234694.1	chr1	43354683	43358658	-1	661	0	0	0	0	0	0	0	2	1	0	0	12
CDC20	ENSG00000117399.13	chr1	43358954	43363203	1	2038	53	22	50	129	296	374	62	17	39	102	97	41
ELOVL1	ENSG00000066322.13	chr1	43363396	43368074	-1	2507	431	488	413	908	944	944	332	258	251	532	581	555
MED8	ENSG00000159479.16	chr1	43383916	43389808	-1	2565	954	1116	1054	1042	996	992	1314	1116	1230	1015	858	965
RP1-92O14.6	ENSG00000229431.1	chr1	43385112	43389155	1	592	11	17	23	17	23	21	27	27	31	22	25	6
SZT2	ENSG00000198198.14	chr1	43389881	43452650	1	15501	1651	1530	1494	1344	1594	1744	1696	1472	1652	1953	1874	2171
SZT2-AS1	ENSG00000229372.1	chr1	43447775	43448644	-1	127	0	0	0	0	0	0	1	0	0	3	0	0
MIR6735	ENSG00000274975.1	chr1	43448538	43448611	1	0	0	0	0	0	0	0	0	0	0	0	0	0
HYI	ENSG00000178922.16	chr1	43451002	43453989	-1	1276	150	142	111	130	120	117	142	154	168	195	141	143
HYI-AS1	ENSG00000229348.1	chr1	43453926	43456995	1	482	0	4	1	5	3	3	0	12	5	8	11	12
PTPRF	ENSG00000142949.16	chr1	43525186	43623666	1	10712	9461	9970	10237	5200	5892	5383	10400	9514	10931	7749	6987	8615
KDM4A	ENSG00000066135.12	chr1	43650157	43705515	1	4708	3669	3952	4181	3173	3520	3383	4238	4263	4379	3257	2952	3117
KDM4A-AS1	ENSG00000236200.5	chr1	43699764	43708138	-1	1467	18	25	28	13	46	27	50	33	32	23	40	30
ST3GAL3	ENSG00000126091.19	chr1	43705823	43931165	1	4443	624	608	667	368	403	363	880	758	721	632	515	655
RP11-184I16.4	ENSG00000229444.1	chr1	43709391	43727343	-1	469	0	0	0	4	0	0	0	0	2	0	0	0
U6	ENSG00000283414.1	chr1	43716466	43716556	1	90	0	1	0	0	0	0	0	0	0	0	0	0
RP11-184I16.3	ENSG00000233674.2	chr1	43743470	43743741	1	271	5	0	0	0	0	0	0	0	0	0	5	1
MIR6079	ENSG00000283477.1	chr1	43838621	43838683	1	62	1	0	1	0	0	0	0	1	1	1	0	0
SHMT1P1	ENSG00000224751.2	chr1	43850299	43851611	-1	1312	6	27	24	21	27	26	29	24	27	9	32	33
ARTN	ENSG00000117407.16	chr1	43933319	43937241	1	2658	19	13	21	14	20	21	19	14	49	30	39	34
RP11-7O11.3	ENSG00000237950.1	chr1	43944369	43946551	-1	557	37	15	29	21	19	12	40	53	21	39	23	17
IPO13	ENSG00000117408.10	chr1	43946938	43968022	1	5083	1701	1862	1905	1739	1816	1819	2121	1829	1892	1836	1387	1969
DPH2	ENSG00000132768.13	chr1	43969999	43973369	1	2930	613	786	574	685	756	739	472	407	430	561	528	462
ATP6V0B	ENSG00000117410.13	chr1	43974486	43978295	1	3535	5015	5381	5735	4159	3973	3630	5121	4445	4532	4682	4124	5109
B4GALT2	ENSG00000117411.16	chr1	43978942	43991170	1	3772	1587	1883	1846	950	1257	1118	1955	1744	1803	1036	897	997
CCDC24	ENSG00000159214.12	chr1	43991358	43996528	1	3150	233	256	206	124	102	108	320	195	242	171	177	311
SLC6A9	ENSG00000196517.11	chr1	43991499	44031467	-1	4755	315	403	325	285	480	666	923	1087	1379	594	633	616
RP5-1198O20.4	ENSG00000230615.6	chr1	44030442	44115913	1	6613	10	8	29	9	17	13	33	11	36	18	39	27
RP5-1198O20.5	ENSG00000227163.2	chr1	44087957	44088477	-1	520	1	0	0	0	0	0	0	0	0	0	0	0
KRT8P47	ENSG00000271647.1	chr1	44103305	44104703	-1	12	0	0	0	0	0	0	0	0	0	0	0	0
RN7SL479P	ENSG00000239560.3	chr1	44117097	44117397	-1	300	0	0	0	0	0	0	0	1	0	0	0	0
KLF17	ENSG00000171872.4	chr1	44118849	44135140	1	3131	0	1	0	0	2	0	1	0	1	0	3	8
RP11-570P14.1	ENSG00000233514.1	chr1	44122152	44122512	-1	360	477	554	485	438	593	522	465	421	413	438	384	412
KLF18	ENSG00000283039.1	chr1	44137820	44141631	-1	3159	22	13	13	35	52	23	0	2	0	6	17	1
RP4-675G8.3	ENSG00000226804.4	chr1	44150593	44151753	-1	1160	0	0	1	0	0	0	0	0	0	1	0	0
Y_RNA	ENSG00000200171.1	chr1	44153384	44153480	-1	96	0	0	0	0	0	0	0	0	0	0	0	0
OOSP1P1	ENSG00000238037.1	chr1	44155027	44155301	-1	274	0	0	0	0	0	0	0	0	0	0	0	0
RP5-891H21.1	ENSG00000227994.1	chr1	44172505	44172719	-1	214	0	0	0	0	0	0	0	0	0	0	0	0
RP5-891H21.5	ENSG00000271329.1	chr1	44187942	44189049	-1	796	0	0	8	2	0	0	2	0	1	0	0	0
DMAP1	ENSG00000178028.13	chr1	44213454	44220681	1	5599	1753	1816	1944	1799	1769	1711	1941	1545	1854	1998	1771	2067
ERI3	ENSG00000117419.14	chr1	44221069	44355260	-1	2642	942	1230	1150	779	1046	896	1722	1632	1405	1401	1275	1677
ERI3-IT1	ENSG00000233602.1	chr1	44243407	44244273	-1	619	1	8	5	1	7	11	14	19	23	13	18	28
RNU6-369P	ENSG00000199385.1	chr1	44390721	44390823	1	102	0	0	0	0	0	0	0	0	0	0	0	0
RNF220	ENSG00000187147.17	chr1	44405193	44651724	1	9082	2838	3204	3127	3070	3271	3071	3771	3627	3662	3405	3782	4173
MIR5584	ENSG00000263381.1	chr1	44545492	44545552	1	60	0	0	0	0	0	1	0	0	0	2	1	0
TMEM53	ENSG00000126106.13	chr1	44635237	44674555	-1	3030	253	202	241	194	204	132	298	224	293	228	246	306
C1orf228	ENSG00000198520.10	chr1	44674691	44725591	1	3166	81	91	69	54	29	48	81	73	159	69	79	67
RNU5F-1	ENSG00000199377.1	chr1	44721785	44721902	-1	117	0	1	0	0	4	0	7	2	3	2	0	0
RNU5D-1	ENSG00000200169.1	chr1	44731054	44731170	-1	116	0	0	0	0	0	0	0	0	0	0	1	0
KIF2C	ENSG00000142945.12	chr1	44739817	44767767	1	3471	42	54	69	173	370	453	64	43	50	116	98	43
RP11-269F19.2	ENSG00000225721.5	chr1	44759036	44775810	-1	370	0	0	2	0	3	0	0	0	0	0	0	0
RPS8	ENSG00000142937.11	chr1	44775250	44778779	1	2468	4268	5114	4472	4414	5368	5331	7012	5078	4846	4912	3960	4868
SNORD55	ENSG00000264294.1	chr1	44775863	44775943	1	0	0	0	0	0	0	0	0	0	0	0	0	0
SNORD46	ENSG00000200913.1	chr1	44776489	44776593	1	104	3	0	5	10	2	0	0	0	2	0	1	0
SNORD38A	ENSG00000202031.1	chr1	44777842	44777912	1	60	6	0	2	3	4	7	0	1	4	5	4	1
SNORD38B	ENSG00000207421.1	chr1	44778389	44778456	1	0	0	0	0	0	0	0	0	0	0	0	0	0
SNORD38B	ENSG00000281859.1	chr1	44778389	44778458	1	0	0	0	0	0	0	0	0	0	0	0	0	0
RPS15AP11	ENSG00000234093.3	chr1	44780330	44780715	-1	385	405	606	469	552	720	684	788	573	491	635	600	557
BEST4	ENSG00000142959.4	chr1	44783584	44787705	-1	2047	15	14	5	3	2	1	5	7	5	19	0	11
PLK3	ENSG00000173846.12	chr1	44800224	44805990	1	3401	1036	890	889	1658	1635	1686	770	429	481	755	618	871
TCTEX1D4	ENSG00000188396.3	chr1	44805912	44806675	-1	685	10	0	5	33	6	19	5	0	0	4	5	3
BTBD19	ENSG00000222009.8	chr1	44808481	44815585	1	3520	37	30	31	241	184	161	18	17	22	28	41	41
PTCH2	ENSG00000117425.13	chr1	44819843	44843063	-1	5034	553	517	480	734	868	781	197	218	316	179	176	249
RNU5E-6P	ENSG00000202444.1	chr1	44819882	44819997	-1	0	0	0	0	0	0	0	0	0	0	0	0	0
RP5-882O7.1	ENSG00000226499.1	chr1	44843920	44844082	-1	162	14	38	11	20	28	24	12	15	20	7	11	14
EIF2B3	ENSG00000070785.16	chr1	44850521	44986722	-1	3064	1331	1466	1491	1416	1491	1119	1085	1022	884	1121	958	1027
RNA5SP47	ENSG00000253039.1	chr1	44932322	44932431	1	109	0	0	0	0	0	0	0	1	0	0	0	0
CCNB1IP1P1	ENSG00000229815.1	chr1	44958556	44959395	1	492	21	29	21	54	45	49	17	28	23	29	46	31
RP5-882O7.4	ENSG00000232369.1	chr1	44988233	44988725	-1	471	0	1	1	3	0	3	0	0	6	0	0	11
MRPS17P1	ENSG00000268949.1	chr1	44988704	44991834	-1	3109	7	4	2	7	0	2	10	6	14	5	2	8
HECTD3	ENSG00000126107.14	chr1	45002539	45011329	-1	5077	2488	2648	2559	2564	2755	2747	1391	1233	1532	1081	1270	1522
UROD	ENSG00000126088.13	chr1	45012146	45015575	1	2908	1294	1433	1386	1587	1926	1623	842	636	613	856	628	780
ZSWIM5	ENSG00000162415.6	chr1	45016398	45306209	-1	5915	2834	2831	3284	2746	2710	2468	2086	1810	1965	1765	1644	2177
OSTCP5	ENSG00000234315.1	chr1	45069976	45070429	-1	453	159	166	223	230	227	156	113	75	104	144	131	144
LINC01144	ENSG00000281912.1	chr1	45303909	45305619	1	1579	29	8	13	28	12	13	5	17	18	25	41	26
HPDL	ENSG00000186603.5	chr1	45326904	45328533	1	1629	36	97	56	60	77	105	69	85	91	111	77	58
MUTYH	ENSG00000132781.17	chr1	45329162	45340397	-1	3357	214	270	353	278	405	372	285	220	319	328	254	419
TOE1	ENSG00000132773.11	chr1	45339669	45343975	1	2097	204	233	238	271	338	200	166	187	231	254	205	264
TESK2	ENSG00000070759.16	chr1	45343882	45491166	-1	3229	105	95	78	172	209	166	82	64	107	124	149	96
RP11-291L19.1	ENSG00000236872.1	chr1	45415019	45415344	1	325	0	0	3	1	0	3	0	2	1	0	0	0
CCDC163P	ENSG00000280670.2	chr1	45493865	45500079	-1	2730	294	287	229	415	459	384	179	163	142	229	138	207
MMACHC	ENSG00000132763.14	chr1	45500052	45511065	1	4890	197	209	208	130	212	156	208	89	104	177	203	159
PRDX1	ENSG00000117450.13	chr1	45511035	45523047	-1	1143	4874	4625	5427	8880	9136	7073	2640	2057	1739	3223	3040	4021
HMGB1P48	ENSG00000234379.1	chr1	45530926	45532139	1	598	0	0	0	0	1	0	1	0	0	0	0	0
AKR1A1	ENSG00000117448.13	chr1	45550542	45570049	1	3121	1906	2091	2107	1930	1940	2145	1886	1345	1423	1783	1481	1892
AL355480.3	ENSG00000281133.1	chr1	45580891	45580996	-1	96	0	1	1	2	1	1	0	0	0	0	0	0
AL355480.1	ENSG00000280836.1	chr1	45581218	45581321	-1	99	1	6	0	3	1	0	0	1	1	3	6	0
NASP	ENSG00000132780.16	chr1	45583845	45618904	1	8304	3406	3395	3358	2963	4099	4071	2509	2597	3021	3100	2808	3497
AL355480.2	ENSG00000281112.1	chr1	45592721	45592814	-1	84	0	0	0	4	0	0	0	0	0	7	0	1
AL355480.4	ENSG00000281825.1	chr1	45605656	45605730	-1	69	0	4	8	1	0	0	0	2	2	0	0	3
CCDC17	ENSG00000159588.14	chr1	45620043	45624057	-1	3323	32	30	35	33	54	16	15	16	27	17	20	9
GPBP1L1	ENSG00000159592.10	chr1	45627303	45688113	-1	7302	1879	1982	2027	2054	2489	1981	1676	1513	1520	2245	2253	2652
RPS15AP10	ENSG00000225447.1	chr1	45645815	45646197	-1	382	3	7	22	6	42	7	13	6	18	18	13	24
RP11-767N6.2	ENSG00000234329.1	chr1	45651038	45651826	-1	788	32	7	14	19	7	14	11	14	20	5	15	21
TMEM69	ENSG00000159596.6	chr1	45687213	45694443	1	2188	366	485	490	414	481	426	452	370	272	523	392	494
IPP	ENSG00000197429.10	chr1	45694323	45750650	-1	3568	471	455	556	366	587	369	279	312	293	345	300	368
RP11-767N6.7	ENSG00000230896.1	chr1	45694683	45697075	-1	581	56	64	57	49	73	35	30	44	42	32	28	60
RP11-630I5.1	ENSG00000236111.5	chr1	45781276	45781957	1	681	10	13	6	13	5	8	4	5	11	4	10	7
MAST2	ENSG00000086015.20	chr1	45786986	46036121	1	7877	4096	4375	4164	4155	4266	4243	4707	5098	5768	5071	4526	5528
TMA16P2	ENSG00000232467.2	chr1	45846993	45847594	-1	601	63	36	33	63	80	74	49	34	31	46	39	40
PIK3R3	ENSG00000117461.14	chr1	46040139	46133036	-1	6118	5462	6519	6557	4430	4044	2830	3332	2952	3290	1369	1055	1462
PIK3R3	ENSG00000278139.1	chr1	46043660	46176488	-1	10	0	0	0	0	0	0	0	0	0	0	0	0
RP4-533D7.4	ENSG00000226957.1	chr1	46046817	46048368	1	649	2	12	12	6	0	1	0	7	10	3	0	0
RP4-533D7.3	ENSG00000233114.2	chr1	46104949	46105175	1	226	7	5	1	2	3	1	0	0	0	2	2	0
RP4-533D7.5	ENSG00000227857.2	chr1	46134530	46139081	1	339	0	4	0	0	0	0	0	0	1	0	0	1
TSPAN1	ENSG00000117472.9	chr1	46175072	46185958	1	2366	32	44	33	13	40	18	26	15	27	35	17	15
RP11-322N21.2	ENSG00000250719.1	chr1	46175485	46176478	-1	144	0	0	0	0	0	0	0	0	0	0	0	0
POMGNT1	ENSG00000085998.13	chr1	46188681	46220305	-1	5597	2022	2550	2534	1510	1904	1583	1962	1439	1748	2080	1649	1927
LURAP1	ENSG00000171357.5	chr1	46203333	46221261	1	1253	8	2	19	3	17	7	46	33	29	66	61	41
RAD54L	ENSG00000085999.11	chr1	46247687	46278473	1	2406	11	22	18	47	184	114	10	14	29	19	59	11
LRRC41	ENSG00000132128.16	chr1	46261195	46303608	-1	7800	2968	3349	3020	2737	3003	2614	2872	2586	2565	3184	2836	3214
UQCRH	ENSG00000173660.11	chr1	46303630	46316776	1	1408	1359	1505	1452	1286	1534	1142	1497	1273	1182	1088	1064	1054
NSUN4	ENSG00000117481.10	chr1	46340176	46365152	1	8468	772	717	676	660	757	766	738	776	745	732	596	843
RP4-603I14.3	ENSG00000225779.1	chr1	46370585	46370955	1	370	1	0	3	5	1	2	1	2	1	0	0	0
FAAH	ENSG00000117480.15	chr1	46394264	46413848	1	2776	100	106	131	27	19	37	403	320	395	127	78	126
FAAHP1	ENSG00000232022.7	chr1	46432128	46482493	1	2476	4	2	1	0	0	6	22	13	8	8	12	0
LINC01398	ENSG00000224863.2	chr1	46446672	46451281	-1	1398	0	0	0	0	2	0	0	1	1	1	0	0
DMBX1	ENSG00000197587.10	chr1	46506995	46514226	1	2896	3	0	0	0	0	6	0	1	1	0	8	0
RP11-49P4.7	ENSG00000282881.1	chr1	46532165	46533614	-1	1449	0	1	0	0	0	0	0	4	0	0	0	0
MKNK1-AS1	ENSG00000269956.1	chr1	46538695	46570255	1	2250	19	37	27	28	34	17	38	45	62	35	54	85
KNCN	ENSG00000162456.9	chr1	46545643	46551527	-1	2810	0	0	0	12	0	0	0	3	1	2	9	3
MKNK1	ENSG00000079277.19	chr1	46557407	46616843	-1	7742	1224	1382	1134	900	951	885	1405	1116	1368	1675	1562	2064
MOB3C	ENSG00000142961.14	chr1	46607714	46616891	-1	5783	80	102	76	56	60	40	101	190	169	147	114	181
ATPAF1	ENSG00000123472.12	chr1	46632736	46673867	-1	5636	2699	2940	3046	2020	2000	1744	3451	2959	3189	2872	2431	2673
NENFP1	ENSG00000233647.2	chr1	46665909	46666375	-1	466	0	0	0	0	3	0	0	0	0	0	0	0
TEX38	ENSG00000186118.8	chr1	46668854	46673476	1	1449	0	0	0	0	1	0	3	0	1	0	9	1
EFCAB14-AS1	ENSG00000228237.5	chr1	46674035	46692098	1	520	0	0	4	1	9	1	1	7	4	0	0	1
EFCAB14	ENSG00000159658.10	chr1	46675158	46719064	-1	6221	789	912	1004	1038	1190	1089	901	694	803	1218	1123	1144
RP11-8J9.5	ENSG00000236476.2	chr1	46742328	46743133	1	805	17	7	14	10	32	22	1	4	9	10	14	0
CYP4B1	ENSG00000142973.12	chr1	46757837	46819413	1	3460	0	1	0	0	4	1	0	0	0	0	0	0
CYP4Z2P	ENSG00000154198.14	chr1	46843094	46900437	-1	1598	0	2	4	0	0	0	0	0	0	3	0	0
RP11-346M5.1	ENSG00000238145.2	chr1	46891638	46892830	1	1192	1	0	0	0	1	1	9	1	0	1	1	1
CYP4A11	ENSG00000187048.12	chr1	46929176	46941484	-1	3890	6	18	7	1	0	3	5	3	3	5	1	0
CYP4A26P	ENSG00000259832.1	chr1	46967678	46967874	-1	196	0	0	0	0	0	0	0	0	0	0	0	0
CYP4A43P	ENSG00000261196.1	chr1	46994381	46994502	-1	121	0	0	0	0	0	0	0	0	0	0	0	0
CYP4A27P	ENSG00000261593.1	chr1	47000897	47001087	-1	190	0	0	0	0	0	0	0	0	0	0	0	0
CYP4A44P	ENSG00000261290.1	chr1	47002994	47003148	-1	154	0	0	0	0	0	0	0	0	0	0	0	0
CYP4X1	ENSG00000186377.7	chr1	47023567	47050751	1	2548	127	72	135	14	27	9	264	220	365	138	133	124
CYP4Z1	ENSG00000186160.4	chr1	47067487	47118319	1	1996	2	0	0	0	0	0	1	5	11	9	9	0
RP11-184J23.2	ENSG00000225154.2	chr1	47074777	47075979	-1	1202	0	1	4	1	0	2	4	1	1	0	0	1
CYP4A22-AS1	ENSG00000225506.2	chr1	47096652	47179271	-1	899	2	0	3	5	6	3	12	15	6	7	1	12
CYP4A22	ENSG00000162365.11	chr1	47137434	47149735	1	3859	3	7	8	1	1	0	4	2	9	0	1	0
MTND1P34	ENSG00000225514.1	chr1	47164509	47165920	-1	671	0	0	0	0	0	0	0	0	0	0	0	0
LINC00853	ENSG00000224805.2	chr1	47179249	47180339	1	639	2	0	0	5	1	0	3	0	4	0	3	0
PDZK1IP1	ENSG00000162366.7	chr1	47183592	47191044	-1	1438	1	0	0	0	0	0	0	0	0	0	0	0
TAL1	ENSG00000162367.11	chr1	47216289	47232220	-1	4855	33	61	43	17	17	15	9	9	4	2	0	11
RP1-18D14.7	ENSG00000226252.1	chr1	47225796	47230750	1	3191	0	0	0	0	2	0	0	2	0	4	0	0
STIL	ENSG00000123473.15	chr1	47250138	47314147	-1	7291	80	118	111	134	404	279	112	50	113	186	133	93
CMPK1	ENSG00000162368.13	chr1	47333796	47378839	1	3844	2187	2217	2193	1802	1887	1125	2398	2505	2487	1742	1856	1854
LINC01389	ENSG00000225762.1	chr1	47380927	47408477	-1	483	6	3	4	2	0	13	10	7	5	9	14	10
FOXE3	ENSG00000186790.5	chr1	47416071	47418052	1	1981	1	7	6	0	1	0	0	0	0	1	0	3
FOXD2-AS1	ENSG00000237424.1	chr1	47432132	47434641	-1	2509	16	5	5	24	24	18	4	1	0	14	34	23
FOXD2	ENSG00000186564.5	chr1	47436016	47440691	1	4675	0	15	2	20	12	0	1	2	1	18	31	31
RP4-666O22.3	ENSG00000271355.1	chr1	47483697	47484162	-1	465	0	0	0	0	0	0	0	0	0	0	0	0
RPL21P24	ENSG00000229554.2	chr1	47497893	47498341	-1	448	0	0	0	0	0	0	0	0	0	0	0	0
ATP6V0E1P4	ENSG00000227883.1	chr1	47550195	47550753	1	242	0	0	0	0	0	0	0	0	0	0	0	0
RP11-543D5.1	ENSG00000227947.1	chr1	47688462	47703383	1	815	0	0	0	0	0	0	0	0	0	0	0	0
TRABD2B	ENSG00000269113.3	chr1	47760527	47996895	-1	6627	0	14	6	88	94	70	11	6	1	79	55	59
RP11-543D5.2	ENSG00000223814.1	chr1	47761131	47765547	-1	0	0	0	0	0	0	0	0	0	0	0	0	0
RP11-330M19.1	ENSG00000225028.1	chr1	47818065	47820237	1	1807	0	0	4	0	1	1	0	0	2	2	0	0
RP4-683M8.2	ENSG00000226133.6	chr1	48050658	48091736	1	1477	0	1	0	0	0	0	1	0	0	1	0	12
RP11-193P11.3	ENSG00000231413.1	chr1	48078786	48082196	-1	292	0	0	0	0	0	0	0	0	0	0	0	0
CYP46A4P	ENSG00000237180.1	chr1	48089367	48089634	1	267	6	0	2	7	0	3	37	21	17	4	2	0
SKINT1L	ENSG00000242267.6	chr1	48096091	48182428	-1	2010	4	1	4	1	0	1	9	15	18	34	16	21
AL356289.1	ENSG00000279096.1	chr1	48102067	48104707	1	2640	2	1	3	0	0	0	1	0	0	0	0	3
RP5-1024N4.2	ENSG00000223720.2	chr1	48172971	48206857	1	651	0	2	0	0	0	0	3	0	0	0	0	0
SLC5A9	ENSG00000117834.12	chr1	48222684	48248644	1	3925	37	37	25	30	38	43	38	51	73	102	89	98
RP5-1024N4.4	ENSG00000272491.1	chr1	48227887	48229561	-1	1064	12	8	19	4	17	17	27	29	32	17	17	24
RP5-1024N4.5	ENSG00000279214.1	chr1	48262229	48263179	-1	950	8	3	0	1	1	1	3	6	1	10	21	6
SPATA6	ENSG00000132122.11	chr1	48295371	48472208	-1	5848	394	407	437	426	377	332	412	428	547	681	601	870
PPP1R8P1	ENSG00000224986.2	chr1	48325079	48326123	-1	1044	246	231	231	180	225	239	251	245	210	149	161	235
RNU6-723P	ENSG00000206700.1	chr1	48344208	48344315	1	107	0	0	0	0	0	0	0	0	0	0	0	0
RP11-329A14.1	ENSG00000235105.1	chr1	48435966	48437223	1	1166	583	570	571	558	642	457	783	856	749	1063	797	1094
RNU4-61P	ENSG00000223175.1	chr1	48447935	48448042	1	107	0	0	0	0	0	0	0	0	0	0	0	0
RP11-329A14.2	ENSG00000232514.1	chr1	48497262	48497736	-1	474	0	0	0	0	2	0	0	0	0	0	0	0
AGBL4	ENSG00000186094.16	chr1	48532854	50023913	-1	7462	87	107	99	43	73	84	463	239	308	190	178	131
BEND5	ENSG00000162373.12	chr1	48727522	48776969	-1	2138	595	606	541	346	346	322	744	636	686	354	246	443
RP11-141A19.1	ENSG00000229846.1	chr1	49048315	49187585	1	713	0	0	0	0	6	0	0	0	2	0	0	0
RP11-141A19.2	ENSG00000230114.1	chr1	49257410	49269285	1	566	0	0	0	0	0	1	0	1	0	0	0	0
AGBL4-IT1	ENSG00000225623.1	chr1	49374200	49472085	-1	514	0	0	0	0	0	0	0	0	0	0	0	0
RP5-926E3.1	ENSG00000237478.2	chr1	49691261	49691523	-1	262	0	0	0	0	0	0	0	0	0	0	4	0
ZNF859P	ENSG00000215887.5	chr1	49841820	49846400	1	1966	31	8	25	35	19	5	16	3	8	13	12	28
RP11-93G23.2	ENSG00000279324.1	chr1	49994317	49996218	1	1901	0	0	0	1	0	0	0	0	0	0	0	0
MTND2P29	ENSG00000233595.2	chr1	50017091	50017503	1	412	0	0	0	0	0	0	1	0	0	1	0	0
ELAVL4	ENSG00000162374.16	chr1	50048013	50203786	1	6963	15216	15801	15399	14107	13623	10928	12301	10935	10771	9462	8347	10472
RP11-492I2.1	ENSG00000230828.1	chr1	50114936	50115282	1	346	0	0	0	5	2	1	0	2	2	5	0	5
RP11-567C20.2	ENSG00000237337.1	chr1	50174305	50175868	-1	858	8	1	2	7	3	4	2	12	11	7	0	11
RP11-567C20.3	ENSG00000233407.1	chr1	50206083	50223127	-1	250	0	0	0	0	0	0	0	0	8	0	0	0
RP11-183G22.1	ENSG00000234080.3	chr1	50326130	50327007	1	877	13	27	23	21	24	26	22	21	21	8	7	19
HMGB1P45	ENSG00000229316.1	chr1	50398824	50399773	-1	653	0	0	0	0	0	0	0	0	0	1	0	0
FCF1P6	ENSG00000225671.2	chr1	50405429	50406024	-1	595	121	84	98	116	181	184	115	110	91	113	139	168
DMRTA2	ENSG00000142700.11	chr1	50417549	50423500	-1	3225	12	12	20	6	8	1	21	21	11	19	13	11
FAF1	ENSG00000185104.19	chr1	50437027	50960263	-1	7545	2049	2130	2250	1780	1584	1664	2801	1676	1675	2710	2218	2818
RP5-850O15.3	ENSG00000225767.1	chr1	50461468	50471150	1	503	2	3	3	0	1	0	0	4	3	5	7	6
RNU6-1026P	ENSG00000207194.1	chr1	50582403	50582511	1	108	0	0	0	0	0	0	0	0	0	0	0	0
PHBP12	ENSG00000230585.2	chr1	50780339	50781150	1	811	12	9	3	0	13	2	8	10	0	27	17	12
MRPS6P2	ENSG00000237130.1	chr1	50846467	50846837	1	370	57	44	47	61	28	46	27	35	66	47	50	37
CDKN2C	ENSG00000123080.10	chr1	50960744	50974633	1	3318	7	1	20	7	4	8	22	12	13	41	89	39
MIR4421	ENSG00000265538.1	chr1	51059836	51059905	1	69	0	0	0	0	0	0	0	0	0	0	0	0
MIR6500	ENSG00000275816.1	chr1	51060017	51060103	1	86	0	0	0	0	0	0	0	0	0	0	0	0
C1orf185	ENSG00000204006.8	chr1	51102233	51148086	1	1105	0	0	0	0	0	0	1	0	0	0	0	0
Y_RNA	ENSG00000200262.1	chr1	51107221	51107331	1	110	0	0	0	0	0	0	0	0	0	0	0	0
CFL1P2	ENSG00000213478.2	chr1	51157787	51158471	-1	684	1428	1568	1369	1288	1393	1448	1299	920	954	946	756	1072
LINC01562	ENSG00000203356.2	chr1	51195094	51235096	-1	2366	1	6	1	3	6	2	0	0	6	5	0	0
RNF11	ENSG00000123091.4	chr1	51236270	51273455	1	3122	2839	3113	2839	2947	3105	2302	3972	3943	3902	3186	2754	3486
RP11-296A18.5	ENSG00000233406.5	chr1	51250602	51251472	-1	870	867	1139	964	1025	1253	1384	1493	957	988	1003	828	1098
RP11-296A18.6	ENSG00000236434.2	chr1	51264915	51266074	-1	435	0	0	0	1	0	0	0	0	2	6	3	1
TTC39A	ENSG00000085831.15	chr1	51287257	51345116	-1	9109	324	393	307	877	957	794	668	516	600	1605	1240	1600
TTC39A-AS1	ENSG00000261664.5	chr1	51329653	51335324	1	969	0	0	1	0	3	0	0	0	1	0	0	16
EPS15	ENSG00000085832.16	chr1	51354262	51519328	-1	7440	4782	4819	5578	5656	6651	6106	8923	8622	8612	9059	7466	9230
RP11-275F13.3	ENSG00000232027.2	chr1	51372269	51373224	1	955	26	40	38	34	29	40	37	21	12	59	29	24
RNU6-877P	ENSG00000206595.1	chr1	51382307	51382414	1	107	0	0	0	0	0	0	0	0	0	0	0	7
RP11-253A20.1	ENSG00000238140.1	chr1	51461720	51463416	1	678	0	0	0	2	0	0	0	2	0	0	7	0
RP11-191G24.1	ENSG00000227070.1	chr1	51518308	51561629	1	476	2	0	0	5	0	0	0	0	0	0	0	4
RNU6-1281P	ENSG00000252032.1	chr1	51538624	51538729	-1	105	0	0	0	0	0	0	0	0	0	0	0	0
CALR4P	ENSG00000227742.1	chr1	51561865	51594897	-1	946	0	0	0	0	2	0	0	0	0	0	0	0
OSBPL9	ENSG00000117859.18	chr1	51577178	51798427	1	9050	1950	1989	2170	2045	2337	1698	2622	2102	2215	2531	2408	2483
GAPDHP51	ENSG00000236973.2	chr1	51707137	51708137	-1	1000	0	0	0	0	0	0	0	0	0	0	0	0
SLC25A6P3	ENSG00000232846.1	chr1	51709061	51709940	1	879	0	0	0	0	0	0	0	0	0	0	0	0
SNORA26	ENSG00000212624.1	chr1	51724774	51724896	-1	122	0	1	0	0	0	1	0	0	0	0	0	6
NRDC	ENSG00000078618.20	chr1	51789190	51878937	-1	6090	6762	6799	7185	6028	7084	5619	5948	5741	5595	6407	5758	6780
RP4-657D16.3	ENSG00000266993.3	chr1	51793933	51798366	1	868	31	17	52	20	34	21	23	30	46	15	21	43
RP4-657D16.6	ENSG00000272175.1	chr1	51801027	51801307	1	213	0	0	0	3	1	0	0	7	3	0	1	0
TSEN15P2	ENSG00000230604.2	chr1	51859777	51860135	1	358	1	1	0	1	0	0	1	1	0	0	1	0
RAB3B	ENSG00000169213.6	chr1	51907955	51990764	-1	12844	4964	4540	5024	2220	3200	2322	13121	10981	11746	7107	5588	6935
RNA5SP48	ENSG00000200839.1	chr1	51973409	51973535	1	126	0	0	0	0	0	0	0	0	0	0	0	0
RP11-91A18.1	ENSG00000229032.1	chr1	51980472	51980814	1	342	0	0	0	0	0	0	1	0	0	0	0	3
RN7SL290P	ENSG00000264613.2	chr1	51995739	51996039	1	300	0	0	0	0	0	0	0	0	0	0	0	0
TXNDC12	ENSG00000117862.11	chr1	52020130	52056171	-1	3256	957	937	1197	878	1280	1026	1339	1414	1417	1809	1737	1900
KTI12	ENSG00000198841.3	chr1	52032102	52033816	-1	1288	183	265	195	163	188	241	238	213	203	205	228	202
RP11-91A18.4	ENSG00000223390.1	chr1	52033390	52044279	1	327	0	0	0	0	0	3	2	1	1	6	0	0
TXNDC12-AS1	ENSG00000228369.2	chr1	52050917	52052683	1	391	0	0	6	3	2	0	0	0	1	3	0	0
BTF3L4	ENSG00000134717.17	chr1	52056124	52090716	1	5975	3378	3432	3722	3035	3343	2584	4178	4338	4231	3603	3271	3700
ZFYVE9	ENSG00000157077.14	chr1	52142093	52346686	1	5665	1774	1961	1863	1263	1542	1223	2627	2831	2740	2078	1873	2399
RN7SL788P	ENSG00000241745.3	chr1	52150103	52150419	1	316	0	0	0	0	0	0	0	0	0	0	0	3
RP4-800M22.1	ENSG00000228407.2	chr1	52160260	52160600	-1	340	72	86	150	115	113	98	77	63	74	61	55	52
RP4-800M22.2	ENSG00000223429.1	chr1	52162185	52163026	-1	841	225	188	175	226	237	285	164	139	176	288	217	281
PDCL3P6	ENSG00000224255.2	chr1	52179847	52180553	1	706	12	5	17	11	17	1	10	12	7	2	1	15
RP4-800M22.4	ENSG00000236004.2	chr1	52189915	52190309	-1	394	0	0	0	0	0	0	0	0	0	0	0	0
DNAJC19P7	ENSG00000237663.2	chr1	52252061	52252773	-1	344	0	0	0	0	0	0	0	0	0	0	0	6
ANAPC10P1	ENSG00000213735.2	chr1	52253620	52254176	1	556	34	32	35	27	52	16	51	36	43	47	46	53
CC2D1B	ENSG00000154222.14	chr1	52345722	52366193	-1	7190	1304	1072	1000	1096	1152	1225	1035	892	1007	1318	1398	1704
RP11-155O18.6	ENSG00000272100.1	chr1	52353486	52353877	1	230	7	3	2	12	1	1	0	2	3	10	2	5
PLA2G12AP1	ENSG00000224680.4	chr1	52368676	52369244	1	568	62	60	77	45	42	45	99	55	91	126	58	112
ORC1	ENSG00000085840.12	chr1	52372828	52404459	-1	3157	49	58	62	174	219	139	95	83	128	67	96	68
PRPF38A	ENSG00000134748.12	chr1	52404563	52420839	1	5658	1170	1203	1162	949	1011	924	1106	1019	1113	976	959	1145
ZCCHC11	ENSG00000134744.13	chr1	52408281	52553487	-1	16199	2545	2888	2856	2033	2392	1859	2461	2768	3064	2847	2854	3335
RP11-25O10.2	ENSG00000272371.1	chr1	52554817	52555273	1	456	0	2	0	0	1	0	0	0	0	0	0	0
EEF1GP7	ENSG00000236290.1	chr1	52573113	52573816	1	703	6	0	0	0	0	0	0	0	0	0	4	0
GPX7	ENSG00000116157.5	chr1	52602371	52609051	1	1691	38	51	55	100	28	60	33	16	36	96	46	97
FAM159A	ENSG00000182183.14	chr1	52633343	52669683	1	2508	3	8	8	0	0	0	34	18	44	4	8	13
COA7	ENSG00000162377.5	chr1	52684450	52698366	-1	4165	1321	1284	1383	1000	1004	895	2019	1822	1857	1566	1235	1651
NDUFS5P3	ENSG00000233664.1	chr1	52709121	52709442	1	321	0	0	0	4	3	0	0	0	0	0	0	0
RN7SL62P	ENSG00000239640.3	chr1	52714398	52714695	1	297	0	0	0	0	0	0	0	0	0	0	0	0
ZYG11B	ENSG00000162378.12	chr1	52726466	52827342	1	8198	3421	3377	3565	2852	3170	2476	3381	3239	3284	3083	2771	3311
RNU2-30P	ENSG00000252018.1	chr1	52754321	52754462	1	141	0	0	0	0	0	1	0	0	0	0	2	0
RPS13P2	ENSG00000228929.1	chr1	52772193	52772648	-1	455	2643	3139	2761	2781	3789	3017	4142	3027	2772	2594	2384	2506
RNU6-969P	ENSG00000206627.1	chr1	52805107	52805212	-1	105	0	2	1	1	0	2	0	0	3	0	0	0
ZYG11A	ENSG00000203995.9	chr1	52842510	52894991	1	4628	16	15	27	8	42	54	65	17	34	63	78	47
RP4-631H13.2	ENSG00000242391.2	chr1	52881215	52881730	-1	314	0	0	0	0	0	0	7	0	0	0	0	0
ECHDC2	ENSG00000121310.16	chr1	52895909	52927212	-1	11572	170	189	197	163	323	293	167	122	147	454	454	372
RP4-631H13.6	ENSG00000230953.2	chr1	52920421	52920596	1	175	71	60	45	56	46	78	44	22	41	38	27	67
RP4-631H13.4	ENSG00000231866.2	chr1	52925248	52925423	-1	175	0	0	0	0	0	1	0	0	0	0	0	0
SCP2	ENSG00000116171.16	chr1	52927228	53051703	1	6585	1166	1085	1086	1188	1217	821	1466	1160	1017	1343	1012	1418
MIR1273F	ENSG00000264834.1	chr1	52928673	52928772	1	99	0	2	0	0	0	0	4	1	2	0	3	2
MIR5095	ENSG00000266188.1	chr1	52934929	52935017	1	88	0	0	0	0	0	0	0	0	0	0	0	0
MIR1273G	ENSG00000265815.1	chr1	52940313	52940413	1	100	0	0	0	0	0	0	0	0	0	0	0	0
RP4-631H13.5	ENSG00000237279.2	chr1	52943535	52943930	-1	395	0	0	0	0	0	0	0	0	0	0	0	0
RP11-334A14.2	ENSG00000236360.2	chr1	52993200	52993702	-1	57	36	18	24	28	41	27	39	40	28	28	33	36
TUBBP10	ENSG00000226147.1	chr1	52994725	52996026	1	26	0	0	0	0	0	0	0	0	0	0	0	0
AL445183.1	ENSG00000279054.1	chr1	53053623	53054949	-1	48	0	0	0	0	0	0	0	0	0	0	0	0
PODN	ENSG00000174348.13	chr1	53062051	53085502	1	4153	14	7	6	44	61	46	10	13	3	3	5	15
RP11-334A14.5	ENSG00000232993.1	chr1	53069937	53085502	-1	0	0	0	0	0	0	0	0	0	0	0	0	0
HIGD1AP11	ENSG00000227644.2	chr1	53073109	53073389	-1	0	0	0	0	0	0	0	0	0	0	0	0	0
SLC1A7	ENSG00000162383.11	chr1	53087178	53142632	-1	5191	2	0	0	6	19	7	0	2	3	29	39	15
RP11-334A14.8	ENSG00000235563.1	chr1	53114575	53118609	1	1655	0	0	1	0	0	0	0	0	0	0	1	5
RP5-1024G6.9	ENSG00000277397.1	chr1	53180920	53186900	1	718	0	0	3	0	0	0	0	0	0	0	0	0
CPT2	ENSG00000157184.6	chr1	53196428	53214197	1	9202	440	427	419	402	431	541	340	375	278	467	464	503
RP5-1024G6.2	ENSG00000236723.2	chr1	53209782	53213775	-1	76	8	13	5	1	2	3	2	5	2	3	9	0
C1orf123	ENSG00000162384.13	chr1	53214098	53220617	-1	4388	700	857	785	665	801	638	554	603	544	781	739	753
RP5-1024G6.7	ENSG00000259818.1	chr1	53220662	53224253	1	3591	0	0	0	0	1	5	4	2	7	0	1	0
MAGOH	ENSG00000162385.10	chr1	53226891	53238610	-1	1462	94	133	116	128	170	125	105	82	83	146	77	172
RP5-1024G6.5	ENSG00000226754.1	chr1	53238609	53242783	1	834	2	4	3	4	1	1	5	1	1	1	0	8
LRP8	ENSG00000157193.15	chr1	53242363	53328070	-1	9196	3624	3697	3871	2668	2837	1879	3154	2654	2710	1365	1234	1641
RP4-784A16.1	ENSG00000234578.1	chr1	53267934	53268601	1	3	0	0	0	0	0	0	0	0	0	0	0	0
RP4-784A16.2	ENSG00000228838.1	chr1	53288023	53289706	1	426	3	0	9	3	10	10	1	3	5	0	1	0
RP4-784A16.3	ENSG00000225030.1	chr1	53291790	53292138	-1	237	0	0	0	0	3	0	0	0	0	0	0	0
RP4-784A16.4	ENSG00000232762.1	chr1	53304535	53307462	1	752	3	0	0	8	0	0	0	0	0	1	0	0
RP4-784A16.5	ENSG00000225675.2	chr1	53328232	53336509	1	567	8	5	14	5	6	1	30	20	17	1	1	7
RP11-117D22.1	ENSG00000226938.1	chr1	53348487	53349233	-1	383	0	0	0	0	0	0	0	0	0	0	0	0
RP11-117D22.2	ENSG00000230138.1	chr1	53366667	53368245	-1	850	0	0	0	0	0	0	1	0	0	0	0	0
SLC25A3P1	ENSG00000236253.7	chr1	53413148	53440020	-1	3164	1	0	0	0	0	0	0	0	0	4	0	0
DMRTB1	ENSG00000143006.7	chr1	53459398	53467488	1	2440	0	0	0	0	0	0	0	0	0	0	1	0
GLIS1	ENSG00000174332.5	chr1	53506236	53738106	-1	3113	9	19	2	6	13	11	61	30	8	19	28	20
RNU7-95P	ENSG00000239007.1	chr1	53688748	53688812	-1	64	0	0	0	0	0	0	0	0	0	0	0	0
NDC1	ENSG00000058804.11	chr1	53765459	53838860	-1	5135	847	669	941	787	909	786	982	738	836	810	808	998
SNORA58	ENSG00000201003.1	chr1	53771017	53771153	-1	136	0	0	0	0	5	0	0	0	0	0	0	0
RP4-654H19.2	ENSG00000229687.2	chr1	53841546	53841832	1	286	0	0	0	0	0	0	0	0	0	0	0	0
YIPF1	ENSG00000058799.13	chr1	53851718	53889834	-1	2075	1247	1507	1516	1205	1617	1082	1542	1522	1369	2080	1734	2351
DIO1	ENSG00000211452.10	chr1	53891238	53911086	1	2282	1	1	7	2	0	10	2	6	10	9	14	9
HSPB11	ENSG00000081870.11	chr1	53916573	53945929	-1	3236	417	441	518	308	482	399	588	539	585	533	565	705
LRRC42	ENSG00000116212.14	chr1	53946076	53968168	1	2411	786	810	722	1081	1098	1016	900	792	855	1231	956	1133
HNRNPA3P12	ENSG00000219102.3	chr1	53974968	53976031	-1	1063	135	169	137	101	195	92	76	88	86	118	170	70
LDLRAD1	ENSG00000203985.10	chr1	54007298	54018186	-1	2375	0	0	0	0	0	4	0	0	1	0	0	0
TMEM59	ENSG00000116209.11	chr1	54026680	54053504	-1	9149	5689	6239	6884	7426	7320	5686	5059	5064	4845	7122	6135	8080
RP4-758J24.6	ENSG00000280378.1	chr1	54033125	54034880	-1	1755	19	20	10	29	60	36	25	9	18	23	36	32
TCEANC2	ENSG00000116205.11	chr1	54053586	54112519	1	11965	972	1000	939	1023	1246	924	1011	914	1009	972	948	1264
RP4-758J24.4	ENSG00000225183.1	chr1	54089855	54090093	1	238	84	99	82	92	81	82	86	94	45	125	104	120
AL353898.1	ENSG00000279049.1	chr1	54099967	54100224	-1	0	0	0	0	0	0	0	0	0	0	0	0	0
RP11-446E24.4	ENSG00000256407.2	chr1	54132685	54200073	-1	1393	0	0	0	0	0	0	1	1	2	12	11	0
CDCP2	ENSG00000157211.11	chr1	54132967	54153770	-1	678	3	0	0	0	0	0	0	0	0	0	5	0
RP11-446E24.3	ENSG00000280425.2	chr1	54137745	54142980	1	3521	1	0	1	0	0	1	2	7	4	4	13	9
CYB5RL	ENSG00000215883.10	chr1	54169650	54200036	-1	8125	288	256	207	256	365	252	360	242	248	430	291	422
MRPL37	ENSG00000116221.15	chr1	54184040	54225464	1	2376	1053	1210	1170	1222	1334	1335	1257	1101	1058	1365	1041	1211
SSBP3	ENSG00000157216.15	chr1	54225431	54413479	-1	5119	6013	6874	6570	7550	7539	7154	4645	4146	4272	5998	5155	6581
SSBP3-AS1	ENSG00000198711.5	chr1	54236439	54239063	1	2549	267	247	201	369	487	336	194	148	150	340	297	302
RP5-997D24.3	ENSG00000225632.1	chr1	54285404	54287371	1	1111	7	0	0	0	11	1	2	0	0	3	0	0
RP4-705F19.1	ENSG00000232245.1	chr1	54416255	54420860	1	289	0	0	0	0	0	0	0	0	0	0	0	0
RP5-866L20.1	ENSG00000235741.1	chr1	54516411	54517259	-1	683	0	0	0	0	0	0	0	0	0	0	0	0
RP5-866L20.2	ENSG00000237173.1	chr1	54524823	54524931	1	108	18	19	27	11	10	17	10	11	9	24	1	3
HNRNPA1P63	ENSG00000227453.1	chr1	54536795	54537758	1	963	6	1	0	1	1	0	0	0	0	1	0	0
ACOT11	ENSG00000162390.17	chr1	54542256	54639192	1	9008	17	32	29	32	19	23	2	18	9	72	90	123
FAM151A	ENSG00000162391.11	chr1	54609181	54623556	-1	1245	0	0	0	7	3	5	0	0	1	9	4	0
RP11-240D10.4	ENSG00000230728.1	chr1	54621476	54628438	-1	623	0	0	0	0	0	0	0	0	0	0	0	3
MROH7	ENSG00000184313.19	chr1	54641753	54710266	1	4009	2	0	1	0	0	2	0	7	4	14	12	17
MROH7-TTC4	ENSG00000271723.5	chr1	54641785	54742308	1	163	3	4	0	2	3	1	2	4	2	2	4	2
TTC4	ENSG00000243725.6	chr1	54715821	54742657	1	1679	17	12	19	20	23	11	32	37	28	27	49	60
PARS2	ENSG00000162396.5	chr1	54756897	54764514	-1	2347	220	198	192	129	252	151	236	200	234	314	286	301
TTC22	ENSG00000006555.10	chr1	54779711	54801267	-1	6055	4	3	4	17	0	2	10	11	6	12	11	30
RP11-67L3.2	ENSG00000237453.1	chr1	54792884	54794905	1	343	0	0	0	0	0	0	0	0	0	0	0	0
LEXM	ENSG00000162398.11	chr1	54806062	54842252	1	1777	4	1	0	0	0	4	0	0	6	0	0	0
DHCR24	ENSG00000116133.11	chr1	54849632	54887176	-1	4003	13448	14297	15751	12509	12806	8305	16766	15553	16181	6185	6232	9255
RP11-67L3.5	ENSG00000242396.1	chr1	54886874	54888001	1	39	9	3	9	3	5	2	4	4	6	3	2	2
RP11-67L3.4	ENSG00000233203.6	chr1	54887562	54888850	1	476	0	0	0	0	0	0	0	0	0	0	0	0
TMEM61	ENSG00000143001.4	chr1	54980791	54992293	1	669	0	0	0	0	0	1	4	0	0	3	5	6
RP11-12C17.2	ENSG00000233271.1	chr1	54980949	54992274	-1	0	0	0	0	0	0	0	0	0	0	0	0	0
BSND	ENSG00000162399.6	chr1	54998932	55010883	1	3472	0	0	0	0	12	0	4	0	0	0	6	0
PCSK9	ENSG00000169174.10	chr1	55039547	55064852	1	4981	195	85	37	81	498	363	156	67	182	242	279	100
USP24	ENSG00000162402.13	chr1	55066358	55215113	-1	11772	4710	4734	4722	3419	3782	2684	6883	7467	7593	5729	5304	6545
RP11-101C11.1	ENSG00000231090.1	chr1	55217860	55234177	1	638	0	0	0	0	0	0	0	0	0	0	0	0
GYG1P3	ENSG00000231095.1	chr1	55222378	55223372	1	994	68	71	82	109	92	100	89	46	35	82	45	36
MIR4422	ENSG00000265822.1	chr1	55225640	55225723	1	83	0	0	0	0	0	0	0	0	0	0	0	0
GOT2P1	ENSG00000231900.3	chr1	55367465	55368774	1	1309	35	27	33	10	17	16	31	15	32	26	22	50
RP4-633H17.2	ENSG00000232198.2	chr1	55372709	55373316	-1	607	0	0	0	0	0	0	0	0	0	0	0	0
RN7SKP291	ENSG00000199831.1	chr1	55376525	55376852	-1	327	0	0	0	0	0	0	0	0	0	0	0	0
RNU6-830P	ENSG00000252162.1	chr1	55398513	55398620	1	107	0	0	0	0	0	0	0	0	0	0	0	0
Y_RNA	ENSG00000272051.1	chr1	55484870	55484972	-1	102	0	0	0	0	0	0	0	0	0	0	0	0
RP11-90C4.1	ENSG00000234810.2	chr1	55581036	55868248	1	4913	0	4	0	3	0	3	0	0	0	1	0	8
RP11-90C4.2	ENSG00000230250.2	chr1	55915606	55944974	-1	644	0	0	0	0	0	0	0	0	0	0	0	0
PIGQP1	ENSG00000227104.3	chr1	55938713	55939280	-1	430	1	0	0	0	0	0	0	0	0	0	0	0
RP11-90C4.3	ENSG00000233079.1	chr1	55945086	55950119	1	453	0	0	0	0	0	0	0	0	0	0	0	0
RP1-158P9.1	ENSG00000235612.1	chr1	56145720	56155224	1	731	0	0	0	0	0	0	0	0	0	0	2	0
RPSAP20	ENSG00000229871.1	chr1	56207566	56208456	-1	890	0	0	0	0	0	0	0	0	0	0	0	0
RP11-504A18.1	ENSG00000260971.3	chr1	56248293	56258571	-1	1351	0	0	0	1	0	4	0	0	0	0	0	0
RP4-710M16.2	ENSG00000223956.2	chr1	56414962	56415966	1	545	0	0	0	0	3	3	0	0	0	0	0	0
PLPP3	ENSG00000162407.8	chr1	56494746	56645301	-1	5286	55	79	66	362	415	354	21	12	25	53	61	44
RPL21P23	ENSG00000236776.1	chr1	56538451	56538911	1	460	0	0	0	0	0	0	0	1	0	0	0	0
RPL23AP85	ENSG00000224980.1	chr1	56585611	56586242	-1	433	0	0	0	0	0	0	0	0	0	0	0	0
RP11-377K22.2	ENSG00000225475.1	chr1	56619408	56619549	-1	141	11	12	5	4	17	17	13	6	9	6	8	9
PRKAA2	ENSG00000162409.10	chr1	56645321	56715335	1	9354	528	382	450	287	372	276	1150	982	1081	1039	874	912
C1orf168	ENSG00000187889.12	chr1	56718803	56819696	-1	4633	0	0	6	10	43	15	12	8	3	127	50	51
RP11-378I13.1	ENSG00000229913.1	chr1	56823678	56826920	-1	1824	0	0	0	0	0	0	0	0	0	0	0	0
C8A	ENSG00000157131.10	chr1	56854805	56918221	1	2356	1	0	0	0	0	0	0	0	0	4	0	0
C8B	ENSG00000021852.12	chr1	56929209	56966140	-1	2621	0	4	0	0	1	0	0	0	0	0	0	0
RP5-1103B4.3	ENSG00000236341.1	chr1	56963885	56996757	1	379	0	0	0	0	0	0	0	0	0	0	0	0
DAB1	ENSG00000173406.15	chr1	56994777	58546734	-1	7168	578	582	606	621	711	573	758	851	1015	483	529	586
RP6-102O10.1	ENSG00000227935.1	chr1	57386575	57387450	1	708	0	0	0	0	0	0	0	3	3	3	2	7
RPS20P5	ENSG00000236888.1	chr1	57605846	57606206	-1	360	0	0	0	0	4	0	0	0	0	0	0	1
DAB1-AS1	ENSG00000226759.7	chr1	57860531	57880905	1	4336	0	0	0	0	0	0	0	0	0	2	0	0
HNRNPA1P6	ENSG00000229887.4	chr1	58047888	58049291	-1	1447	113	120	107	132	136	119	73	66	33	37	43	11
RPS26P15	ENSG00000223416.3	chr1	58056132	58056480	-1	348	459	446	508	561	654	523	386	270	233	326	339	386
RP11-393I23.4	ENSG00000235038.1	chr1	58060138	58080274	1	620	0	0	0	0	0	0	0	0	0	0	4	0
RP11-393I23.3	ENSG00000230546.1	chr1	58084418	58084559	1	141	0	0	0	0	0	0	0	0	0	0	0	0
RP11-414C16.1	ENSG00000233216.1	chr1	58228681	58229003	-1	322	11	40	27	47	32	59	16	19	20	36	14	18
OMA1	ENSG00000162600.11	chr1	58415383	58546802	-1	3461	64	87	83	102	79	104	140	146	115	248	246	167
RP4-592A1.4	ENSG00000270209.1	chr1	58552912	58553333	-1	421	0	0	0	0	0	0	0	0	1	0	0	0
RN7SL713P	ENSG00000264128.2	chr1	58565630	58565932	-1	302	0	0	0	0	0	0	0	0	0	0	0	0
TACSTD2	ENSG00000184292.6	chr1	58575422	58577773	-1	2351	1	1	0	0	0	12	0	2	7	7	2	4
RP4-592A1.2	ENSG00000185839.3	chr1	58630840	58631530	-1	690	283	382	306	350	375	413	332	277	295	463	438	433
MYSM1	ENSG00000162601.9	chr1	58654738	58700092	-1	8938	2481	2455	2440	2221	3089	2182	2473	2358	2592	2838	2590	2716
RP11-63G10.4	ENSG00000283445.1	chr1	58715608	58771295	1	4739	13	15	2	8	12	11	8	16	16	22	7	31
JUN	ENSG00000177606.6	chr1	58780787	58784327	-1	3540	3071	3789	3192	1746	1789	1662	3922	3458	3584	2917	2671	3183
LINC01135	ENSG00000234807.5	chr1	58785159	58899594	1	996	0	0	5	0	0	0	4	0	0	0	0	0
RP11-63G10.3	ENSG00000272226.1	chr1	58812807	58813342	-1	535	0	4	0	0	0	0	0	0	0	0	0	0
RP11-63G10.2	ENSG00000231740.1	chr1	58838447	58851254	-1	395	0	0	0	0	0	0	0	0	0	0	0	3
RP4-794H19.1	ENSG00000232453.6	chr1	58882867	58903747	-1	1746	1	1	0	0	0	0	0	0	0	1	0	0
LINC01358	ENSG00000237352.3	chr1	58933642	59240555	1	6223	0	1	1	0	1	1	0	0	1	0	0	1
PHBP3	ENSG00000228121.1	chr1	58999675	59000494	1	819	237	206	237	190	333	248	250	147	173	239	209	239
RP11-145M4.1	ENSG00000241042.1	chr1	59054396	59056049	-1	134	0	0	0	0	0	0	0	0	0	0	0	0
RP11-145M4.2	ENSG00000235215.2	chr1	59055998	59078116	-1	280	0	0	0	0	3	0	0	0	0	0	0	2
HSD52	ENSG00000224609.6	chr1	59131935	59208121	-1	2134	0	0	1	0	0	0	0	0	0	0	0	0
RP11-467C18.1	ENSG00000270457.1	chr1	59289302	59289640	-1	338	6	5	12	0	0	2	7	6	3	0	0	0
FGGY	ENSG00000172456.17	chr1	59296637	59810647	1	12068	144	185	145	100	217	133	146	124	75	93	104	110
MIR4711	ENSG00000266150.1	chr1	59733226	59733296	-1	70	1	0	0	0	0	0	0	0	0	0	0	0
RP4-782L23.2	ENSG00000226883.1	chr1	59754746	59789182	-1	661	2	0	0	0	0	0	0	0	0	0	0	0
HOOK1	ENSG00000134709.10	chr1	59814785	59876378	1	6758	165	221	254	193	297	225	491	371	426	469	410	510
CYP2J2	ENSG00000134716.9	chr1	59893307	59926790	-1	2990	11	0	3	0	1	0	6	7	6	21	14	70
RN7SL475P	ENSG00000265535.2	chr1	59974756	59975054	-1	298	0	1	0	0	0	0	2	0	0	0	0	0
C1orf87	ENSG00000162598.13	chr1	59987268	60073770	-1	4422	0	6	1	0	0	0	9	1	5	11	23	26
PGBD4P8	ENSG00000229332.2	chr1	60097414	60097976	1	562	0	0	0	0	0	0	0	0	0	0	0	0
RP11-575B7.3	ENSG00000238242.1	chr1	60114874	60149679	1	683	0	0	0	0	0	0	1	0	0	0	0	0
RP11-776H12.1	ENSG00000226476.3	chr1	60515715	60640491	-1	10622	39	20	20	37	44	35	8	11	23	38	53	37
RP11-436K8.1	ENSG00000231252.2	chr1	60659630	60867998	-1	4285	6	3	0	23	63	24	10	6	14	8	2	0
NFIA	ENSG00000162599.15	chr1	60865258	61462793	1	10872	103	87	82	131	108	139	138	130	146	147	278	196
NFIA-AS2	ENSG00000237928.5	chr1	60940238	60970776	-1	1843	0	0	13	0	4	0	6	0	1	1	4	15
RP4-802A10.1	ENSG00000270742.1	chr1	61124732	61125202	1	470	0	1	0	0	0	2	0	0	0	0	0	0
NFIA-AS1	ENSG00000237853.6	chr1	61248944	61253510	-1	842	0	0	0	4	0	0	0	0	0	0	0	0
RP11-430G17.1	ENSG00000223920.2	chr1	61654193	61654908	1	715	0	0	1	1	0	3	0	0	0	2	0	3
TM2D1	ENSG00000162604.12	chr1	61681045	61725423	-1	5516	455	523	472	452	428	369	586	655	662	730	712	846
RP11-430G17.3	ENSG00000271200.1	chr1	61741997	61742424	-1	427	0	1	0	0	2	0	5	0	3	2	1	6
PATJ	ENSG00000132849.19	chr1	61742476	62178675	1	11867	282	228	342	257	434	396	446	533	535	749	637	710
RNU6-414P	ENSG00000200575.1	chr1	61816418	61816522	1	104	0	0	0	0	0	0	0	0	0	0	0	0
RNU6-1177P	ENSG00000212360.1	chr1	61852498	61852602	1	104	0	0	0	0	0	0	0	0	0	0	0	0
LAMTOR5P1	ENSG00000236646.1	chr1	62038841	62039111	1	270	278	230	185	203	230	214	230	228	157	351	260	289
RN7SL180P	ENSG00000242860.3	chr1	62072447	62072741	1	294	0	0	0	0	0	0	0	0	0	0	0	0
MIR3116-1	ENSG00000263908.1	chr1	62078785	62078859	1	6	0	0	0	0	0	0	0	0	0	0	0	0
MIR3116-2	ENSG00000283690.1	chr1	62078788	62078856	-1	0	0	0	0	0	0	0	0	0	0	0	0	0
PIGPP2	ENSG00000234204.1	chr1	62189130	62189953	1	458	1	0	0	0	0	0	0	0	0	0	0	0
RPS15AP7	ENSG00000234088.1	chr1	62190521	62190926	1	405	0	0	0	0	0	0	0	0	0	0	0	0
L1TD1	ENSG00000240563.1	chr1	62194830	62212328	1	3739	167	191	177	355	1770	1212	247	152	198	529	436	253
RP5-1155K23.4	ENSG00000237227.1	chr1	62208135	62208442	-1	307	0	0	6	0	5	2	0	0	0	0	2	0
Y_RNA	ENSG00000200174.1	chr1	62211556	62211666	1	0	0	0	0	0	0	0	0	0	0	0	0	0
KANK4	ENSG00000132854.18	chr1	62236978	62319414	-1	5980	0	0	12	3	7	5	13	2	0	7	2	0
RNU6-371P	ENSG00000201153.1	chr1	62298148	62298256	-1	108	0	0	0	0	0	0	0	0	0	0	0	0
USP1	ENSG00000162607.12	chr1	62436296	62451804	1	4263	733	829	709	831	974	779	838	1013	960	875	927	1030
DOCK7	ENSG00000116641.17	chr1	62454297	62688368	-1	24853	4590	5034	5543	3698	4224	3338	4861	3685	4082	5070	4167	5472
RP11-293K19.1	ENSG00000270549.1	chr1	62530635	62530873	1	238	0	0	0	0	0	1	0	0	0	2	0	0
ANGPTL3	ENSG00000132855.4	chr1	62597486	62606159	1	3231	2	1	1	5	3	12	3	1	4	4	4	2
RP5-849H19.3	ENSG00000278967.1	chr1	62607765	62609584	1	1819	3	1	2	5	2	0	0	3	0	0	0	0
RP5-849H19.2	ENSG00000213703.2	chr1	62641121	62641667	-1	546	0	0	0	1	0	0	0	0	0	0	1	0
RP11-230B22.1	ENSG00000235545.1	chr1	62688481	62710694	1	1228	7	12	22	7	19	1	9	0	9	12	9	21
ATG4C	ENSG00000125703.14	chr1	62784134	62865513	1	3110	102	177	132	135	196	186	188	141	150	194	173	215
RP4-771M4.3	ENSG00000234318.1	chr1	62896008	62901639	1	447	5	1	1	0	0	0	0	0	0	8	0	3
RP4-771M4.2	ENSG00000237163.1	chr1	62905179	62905482	1	303	0	0	0	0	0	0	0	6	0	0	0	0
RP11-5P4.1	ENSG00000229537.5	chr1	63000496	63012471	-1	676	0	0	0	0	0	0	0	0	0	0	0	0
RP11-5P4.2	ENSG00000227485.1	chr1	63024206	63025658	1	359	0	0	0	0	0	0	0	0	1	0	0	0
RP11-5P4.3	ENSG00000229225.1	chr1	63078080	63079031	-1	157	0	0	0	0	0	0	0	0	0	0	0	0
RP11-335E6.2	ENSG00000203605.3	chr1	63139249	63163153	1	706	0	0	0	0	0	0	0	0	0	1	0	3
LINC00466	ENSG00000224209.7	chr1	63159086	63317274	-1	4272	0	0	0	0	0	0	0	0	0	2	0	0
RNA5SP49	ENSG00000252259.1	chr1	63186335	63186450	-1	115	0	0	0	0	0	0	0	0	0	0	0	0
RP11-335E6.3	ENSG00000228734.2	chr1	63249919	63251771	1	859	0	6	1	0	0	0	0	0	2	0	0	0
RPSAP65	ENSG00000223683.1	chr1	63262112	63262707	1	494	0	0	0	0	0	0	0	0	0	0	0	0
FOXD3-AS1	ENSG00000230798.5	chr1	63320883	63324441	-1	1029	7	11	8	10	7	28	15	9	5	38	11	23
FOXD3	ENSG00000187140.5	chr1	63323040	63325126	1	1907	3	2	1	4	15	27	4	0	4	15	14	21
MIR6068	ENSG00000275836.1	chr1	63326924	63326984	-1	60	0	0	0	0	0	0	0	0	0	0	0	0
Y_RNA	ENSG00000252784.1	chr1	63338262	63338372	1	110	0	0	0	0	0	0	0	0	0	0	0	0
RP4-792G4.3	ENSG00000236674.1	chr1	63359822	63361179	-1	1357	361	347	299	250	377	272	251	191	247	414	302	344
ALG6	ENSG00000088035.15	chr1	63367589	63438562	1	4950	356	318	380	345	353	338	426	376	421	358	422	450
ITGB3BP	ENSG00000142856.16	chr1	63440769	63593721	-1	5131	208	298	262	227	378	218	329	223	249	382	285	289
EFCAB7	ENSG00000203965.12	chr1	63523371	63572693	1	5231	340	317	337	256	326	184	552	556	380	244	309	367
RN7SL488P	ENSG00000264271.2	chr1	63529612	63529898	-1	286	0	0	0	0	0	0	0	1	2	1	1	1
RNU7-123P	ENSG00000251720.1	chr1	63536710	63536770	-1	60	0	0	2	3	0	0	2	0	0	0	0	0
DLEU2L	ENSG00000116652.6	chr1	63547081	63550636	1	2652	20	56	52	21	36	33	40	60	45	33	42	62
DLEU2_6	ENSG00000276884.1	chr1	63548976	63549112	-1	0	0	0	0	0	0	0	0	0	0	0	0	0
DLEU2_5	ENSG00000278287.1	chr1	63549132	63549216	-1	0	0	0	0	0	0	0	0	0	0	0	0	0
DLEU2_4	ENSG00000277565.1	chr1	63549226	63549284	-1	0	0	0	0	0	0	0	0	0	0	0	0	0
DLEU2_3	ENSG00000275823.1	chr1	63549293	63549366	-1	0	0	0	0	0	0	0	0	0	0	0	0	0
DLEU2_2	ENSG00000277689.1	chr1	63549373	63549463	-1	0	0	0	0	0	0	0	0	0	0	0	0	0
DLEU2_1	ENSG00000274199.1	chr1	63549488	63549608	-1	0	0	0	0	0	0	0	0	0	0	0	0	0
PGM1	ENSG00000079739.15	chr1	63593275	63660245	1	3893	161	245	131	221	277	294	387	269	320	913	774	841
RN7SL130P	ENSG00000244256.3	chr1	63655742	63656047	1	305	0	0	0	0	0	2	0	0	1	0	0	5
ROR1	ENSG00000185483.11	chr1	63774021	64181498	1	6715	89	116	134	202	392	243	146	97	101	235	305	287
RP4-597J3.1	ENSG00000177452.7	chr1	63788720	63789304	-1	584	1	0	2	0	1	0	0	2	7	1	3	2
CFL1P3	ENSG00000228056.3	chr1	63843195	63843685	-1	490	342	336	344	297	314	368	370	227	237	264	175	303
RNU6-809P	ENSG00000207190.1	chr1	64028893	64029000	-1	107	0	0	0	0	0	0	0	0	0	0	0	0
Y_RNA	ENSG00000200508.1	chr1	64066639	64066741	-1	102	0	0	0	0	0	0	0	0	0	0	0	0
ROR1-AS1	ENSG00000223949.6	chr1	64094441	64171297	-1	3544	0	1	5	1	0	0	4	1	8	1	0	0
UBE2U	ENSG00000177414.13	chr1	64203626	64267368	1	1838	0	0	0	0	0	0	0	0	0	0	0	0
RNU7-62P	ENSG00000238653.1	chr1	64384397	64384459	-1	62	0	0	0	0	0	0	0	0	0	0	0	0
CACHD1	ENSG00000158966.13	chr1	64470791	64693058	1	6345	456	388	382	613	784	614	427	435	422	534	429	512
MIR4794	ENSG00000264470.1	chr1	64579846	64579923	1	77	0	0	0	0	0	0	0	0	0	0	0	0
RAVER2	ENSG00000162437.14	chr1	64745094	64833232	1	6066	218	195	296	246	368	307	173	242	262	290	305	279
JAK1	ENSG00000162434.11	chr1	64833228	64966504	-1	6313	1829	1800	1881	1414	1541	1803	2517	1845	1884	3772	3068	3856
RP11-182I10.1	ENSG00000234784.2	chr1	64918442	64918683	1	241	0	0	0	1	0	0	0	0	0	0	0	1
RP11-182I10.2	ENSG00000233877.2	chr1	64941978	64942365	1	387	0	0	0	0	0	0	0	0	0	0	0	0
LINC01359	ENSG00000226891.7	chr1	64972224	65002437	-1	6617	3	14	4	1	8	3	0	1	1	7	1	7
SLC2A3P2	ENSG00000185031.6	chr1	64984607	64986087	-1	1480	400	408	505	516	644	423	315	278	300	355	345	326
RP4-535B20.4	ENSG00000272506.1	chr1	65003469	65004087	-1	618	0	0	9	1	0	0	0	0	0	1	0	0
RNU6-1176P	ENSG00000212257.1	chr1	65022967	65023074	-1	107	3	0	0	0	0	0	0	0	0	0	0	0
MIR3671	ENSG00000265996.1	chr1	65057754	65057842	-1	88	0	0	0	0	1	3	0	1	1	0	2	0
MIR101-1	ENSG00000199135.1	chr1	65058433	65058508	-1	75	0	0	0	0	0	0	0	0	0	0	0	0
RP4-535B20.1	ENSG00000231485.1	chr1	65066626	65067737	-1	310	0	1	1	0	0	0	0	0	0	0	0	0
RP4-535B20.2	ENSG00000235804.2	chr1	65077412	65078131	-1	427	0	1	0	0	1	1	0	0	0	1	1	0
MRPS21P1	ENSG00000234496.2	chr1	65092391	65092614	-1	223	10	9	20	16	14	18	20	3	12	13	10	21
AK4	ENSG00000162433.14	chr1	65147548	65232145	1	7578	351	226	206	245	982	963	944	522	525	847	666	774
RP4-700A9.1	ENSG00000231622.1	chr1	65154479	65154650	1	171	0	0	0	0	0	0	0	0	0	0	0	0
DNAJC6	ENSG00000116675.15	chr1	65248218	65415869	1	6900	4448	5216	5412	3464	3222	2782	7075	6042	5702	3970	3662	4498
RP5-1044H5.1	ENSG00000229294.1	chr1	65279455	65306521	-1	512	6	2	2	4	0	2	3	2	5	2	15	0
COX6CP13	ENSG00000234144.1	chr1	65298754	65298980	-1	226	15	2	2	5	0	0	4	5	7	3	7	11
RNU2-15P	ENSG00000222624.1	chr1	65415815	65416006	1	137	0	0	0	0	0	0	0	0	0	0	0	0
LEPROT	ENSG00000213625.8	chr1	65420586	65436007	1	5072	1230	1212	1446	1889	2152	1406	652	680	794	1296	1240	1386
LEPR	ENSG00000116678.18	chr1	65420651	65641559	1	11205	300	307	381	652	594	489	174	117	143	342	244	271
RP4-630A11.3	ENSG00000237852.1	chr1	65486405	65494188	1	423	0	0	0	0	3	0	0	0	0	0	1	0
RP11-430H12.2	ENSG00000224570.1	chr1	65576128	65578380	-1	1797	31	42	66	28	19	27	65	55	46	62	36	45
RN7SL854P	ENSG00000239319.3	chr1	65761057	65761352	-1	295	0	0	0	0	0	0	0	0	0	0	0	0
PDE4B	ENSG00000184588.17	chr1	65792513	66374579	1	8644	1543	1851	1826	435	523	388	3399	3578	3374	691	673	666
RP11-397C12.1	ENSG00000227466.1	chr1	66042499	66050718	-1	456	0	0	0	0	0	0	0	0	0	0	0	3
RNU4-88P	ENSG00000223152.1	chr1	66094460	66094546	-1	86	0	0	0	0	0	0	0	0	0	0	0	0
SGIP1	ENSG00000118473.21	chr1	66533382	66748299	1	10453	3672	3701	3772	1793	1885	1259	3847	3364	3763	2751	2391	2846
MIR3117	ENSG00000264720.3	chr1	66628439	66628517	1	78	0	0	0	0	0	0	1	2	0	0	2	0
RP4-598P13.1	ENSG00000248458.2	chr1	66665863	66677027	-1	1132	29	10	28	17	6	10	6	5	10	18	31	9
TCTEX1D1	ENSG00000152760.9	chr1	66752458	66778787	1	3100	7	9	16	7	3	3	36	34	40	33	7	51
INSL5	ENSG00000172410.4	chr1	66797740	66801256	-1	715	0	4	0	0	0	0	9	0	0	0	3	0
WDR78	ENSG00000152763.16	chr1	66812884	66924887	-1	6516	43	56	40	22	31	39	143	162	104	69	59	84
RP11-342H21.2	ENSG00000231080.1	chr1	66826941	66828558	1	673	0	0	0	0	0	0	0	0	6	0	0	0
MIER1	ENSG00000198160.14	chr1	66924894	66988619	1	8273	787	855	811	648	865	461	980	858	800	1086	1134	1265
SLC35D1	ENSG00000116704.7	chr1	66999331	67054099	-1	6162	518	499	427	311	268	262	546	484	601	445	452	549
C1orf141	ENSG00000203963.11	chr1	67092164	67231853	-1	5022	0	0	0	0	0	1	6	1	0	1	0	1
SNORA31	ENSG00000252433.1	chr1	67102644	67102779	-1	135	0	0	0	0	0	0	0	0	0	0	0	0
RP4-547N15.3	ENSG00000275678.1	chr1	67121604	67123956	-1	2352	0	0	1	3	2	3	0	0	2	1	3	1
IL23R	ENSG00000162594.15	chr1	67138906	67259979	1	3267	1	2	2	3	0	2	17	0	1	0	0	0
RNU6-586P	ENSG00000253074.1	chr1	67196139	67196243	1	104	0	0	0	0	0	0	0	0	0	0	0	0
RNU4ATAC4P	ENSG00000252116.1	chr1	67267600	67267726	-1	126	0	0	0	0	0	0	0	0	0	0	0	0
RP11-131O15.2	ENSG00000228523.1	chr1	67278051	67278779	1	728	0	3	3	1	10	12	2	9	4	7	3	9
IL12RB2	ENSG00000081985.10	chr1	67307363	67396900	1	4233	2	9	14	10	7	4	0	5	3	20	16	15
SERBP1	ENSG00000142864.14	chr1	67407809	67430415	-1	7676	5514	6016	6103	5569	6553	5007	5725	5526	5368	4915	4121	4895
RNU6-387P	ENSG00000223263.1	chr1	67417213	67417318	1	105	2	0	0	3	0	2	1	1	1	0	0	3
RP11-393N21.2	ENSG00000235200.2	chr1	67522346	67532612	1	805	0	0	0	0	0	0	0	0	0	0	0	0
RNU6-1031P	ENSG00000207504.1	chr1	67541126	67541233	1	107	0	0	0	0	0	0	0	0	0	0	0	0
RP11-393N21.1	ENSG00000238139.2	chr1	67561072	67561446	1	374	0	0	0	0	0	0	0	0	0	0	0	0
RN7SL392P	ENSG00000242482.3	chr1	67656830	67657129	-1	299	0	0	0	0	0	0	0	0	0	0	0	0
HNRNPCP9	ENSG00000232048.2	chr1	67660154	67661013	-1	859	0	0	0	0	0	0	0	0	0	0	0	0
GADD45A	ENSG00000116717.11	chr1	67685060	67688338	1	2069	776	769	640	1651	1688	1957	740	614	560	1192	1078	1213
GNG12	ENSG00000172380.5	chr1	67701465	67833467	-1	4724	157	125	154	88	232	138	91	56	76	351	273	331
RNU7-80P	ENSG00000238778.1	chr1	67772592	67772653	-1	61	0	0	0	0	0	0	0	0	0	0	0	0
GNG12-AS1	ENSG00000232284.7	chr1	67832302	68202987	1	3354	0	1	2	0	0	1	0	0	0	4	0	10
RP4-609E1.2	ENSG00000235055.3	chr1	68043329	68044233	1	904	5	4	13	5	2	4	14	8	16	2	9	17
DIRAS3	ENSG00000162595.5	chr1	68045961	68051631	-1	1973	0	0	1	0	0	0	0	0	0	5	0	0
ARL5AP3	ENSG00000228431.1	chr1	68049359	68049745	-1	386	0	0	0	0	0	0	0	0	0	0	0	0
WLS	ENSG00000116729.13	chr1	68098472	68233120	-1	4358	5	15	41	163	293	262	149	58	59	232	170	94
CTBP2P8	ENSG00000234383.1	chr1	68161760	68163090	-1	1330	294	407	314	403	481	394	475	385	349	404	421	524
MIR1262	ENSG00000221203.1	chr1	68183517	68183610	-1	93	0	0	0	0	0	0	0	0	0	0	0	0
RPS7P4	ENSG00000229133.1	chr1	68242473	68243055	-1	582	127	141	108	126	186	170	168	135	93	161	133	159
COX6B1P7	ENSG00000225242.2	chr1	68282387	68282622	1	235	0	0	0	0	0	0	0	0	0	0	0	0
TCEB1P18	ENSG00000237622.1	chr1	68375326	68375663	-1	337	0	0	0	0	0	0	0	0	0	1	0	0
RP5-1033K19.2	ENSG00000229440.1	chr1	68381440	68381657	-1	217	0	0	1	3	0	0	0	0	0	4	0	0
RPE65	ENSG00000116745.6	chr1	68428821	68449959	-1	2610	0	0	0	0	0	0	0	0	0	0	0	0
DEPDC1	ENSG00000024526.16	chr1	68474151	68497221	-1	5568	31	20	30	69	233	157	23	12	24	61	38	14
RP4-694A7.2	ENSG00000233589.1	chr1	68479128	68483539	1	624	0	0	0	0	13	0	0	0	0	0	0	0
DEPDC1-AS1	ENSG00000234264.1	chr1	68496675	68538627	1	1247	0	0	0	1	1	3	0	0	0	0	0	0
TXNP2	ENSG00000225167.1	chr1	68514374	68514669	-1	295	0	0	0	0	0	0	0	1	0	0	0	0
RP11-424D14.1	ENSG00000223883.1	chr1	69055897	69185003	1	627	0	0	0	0	0	0	1	0	0	0	0	0
RP11-74K19.1	ENSG00000235446.1	chr1	69243371	69249423	-1	434	0	0	0	0	0	0	0	0	0	0	0	0
RP3-380B4.1	ENSG00000229639.1	chr1	69433254	69435409	1	458	0	0	0	0	0	0	0	0	0	0	0	0
LRRC7	ENSG00000033122.18	chr1	69568397	70151945	1	14527	440	401	428	145	97	92	666	671	752	161	173	188
SGO1P1	ENSG00000270615.1	chr1	69606854	69608301	-1	1447	0	0	0	0	0	0	0	0	0	0	0	0
RN7SL538P	ENSG00000240692.3	chr1	69879591	69879895	1	304	0	0	0	0	0	0	0	0	0	0	0	0
PIN1P1	ENSG00000229359.2	chr1	69919321	69919657	1	996	214	248	265	169	210	253	167	168	136	159	142	185
RP11-181B18.1	ENSG00000237919.5	chr1	70013981	70031222	-1	823	0	6	2	0	0	1	1	0	7	0	0	0
LRRC40	ENSG00000066557.5	chr1	70144804	70205620	-1	2884	3013	3022	3991	2204	2790	2058	2940	2510	2295	2434	1851	2679
RN7SL242P	ENSG00000244389.3	chr1	70180143	70180440	-1	297	0	0	0	2	0	0	0	0	0	0	0	0
SRSF11	ENSG00000116754.13	chr1	70205681	70252001	1	8473	7367	7696	7572	7299	7941	5887	5928	5756	5750	7189	6747	8114
RP4-677H15.4	ENSG00000228988.1	chr1	70218588	70221023	-1	457	0	1	0	3	0	0	0	0	0	0	0	2
ANKRD13C	ENSG00000118454.12	chr1	70260587	70354734	-1	4595	1493	1585	1675	1157	1153	960	1698	1580	1628	1410	1291	1754
HHLA3	ENSG00000197568.13	chr1	70354804	70385339	1	1222	37	51	42	38	85	44	131	113	93	106	40	116
RP11-180O5.2	ENSG00000226088.1	chr1	70359561	70360437	-1	575	7	12	7	2	1	0	12	18	10	20	10	5
AL158839.1	ENSG00000279230.1	chr1	70363779	70366135	-1	57	0	0	0	0	0	1	0	0	0	1	0	0
CTH	ENSG00000116761.11	chr1	70411217	70439851	1	2414	246	330	290	351	389	761	572	729	709	691	684	711
Metazoa_SRP	ENSG00000278636.1	chr1	70430895	70431178	1	283	0	0	0	0	0	0	0	0	1	0	0	0
RP11-42O15.3	ENSG00000271992.1	chr1	70445070	70445536	1	466	16	7	5	8	13	23	27	32	52	31	20	46
RP11-42O15.2	ENSG00000233020.1	chr1	70530525	70531492	1	967	44	75	96	79	92	78	87	59	101	71	71	111
CASP3P1	ENSG00000237033.2	chr1	70660656	70661265	-1	609	378	446	422	234	334	181	181	176	148	191	148	199
RP5-952N6.1	ENSG00000229051.1	chr1	70706452	70786468	1	2086	0	0	0	0	2	0	0	0	0	0	0	0
RP11-99H8.1	ENSG00000226208.1	chr1	70715932	70720289	-1	432	0	0	0	0	0	0	0	0	0	0	0	0
PTGER3	ENSG00000050628.20	chr1	70852352	71047808	-1	9653	652	518	553	386	402	237	306	207	253	296	331	539
RP3-333A15.1	ENSG00000235782.1	chr1	70947378	70951493	1	749	0	1	0	0	4	2	0	0	0	5	1	0
RP3-333A15.2	ENSG00000269933.1	chr1	71005853	71006502	-1	649	1	6	3	7	0	2	1	3	0	0	0	0
ZRANB2-AS1	ENSG00000235079.1	chr1	71048854	71067184	1	548	2	0	7	5	18	0	0	0	4	0	7	4
ZRANB2	ENSG00000132485.13	chr1	71063290	71081297	-1	4574	3533	3432	3705	3057	3769	2523	2803	2743	3047	3170	3589	4032
MIR186	ENSG00000207721.1	chr1	71067630	71067716	-1	86	54	35	9	39	36	34	48	10	6	31	62	32
ZRANB2-AS2	ENSG00000229956.10	chr1	71081323	71489976	1	6810	8	30	35	30	21	11	24	15	12	13	20	16
RP11-115M14.1	ENSG00000226324.1	chr1	71367053	71367303	-1	250	0	0	0	0	0	0	0	0	0	6	0	0
NEGR1	ENSG00000172260.14	chr1	71395939	72282734	-1	12775	1134	990	1065	113	147	64	3216	2912	2730	1557	1782	2462
RP11-82L20.1	ENSG00000231985.1	chr1	71570955	71573558	1	170	0	0	0	1	0	0	6	0	2	0	0	0
RP11-175G14.2	ENSG00000271618.1	chr1	71738172	71738354	1	182	0	0	0	0	0	0	0	0	0	0	0	0
NEGR1-IT1	ENSG00000228853.1	chr1	71794231	71837012	-1	534	0	0	0	0	0	0	0	1	0	0	0	0
GDI2P2	ENSG00000233994.2	chr1	72274551	72275159	1	608	1824	1831	1967	1683	1886	1727	1926	1697	1563	1584	1435	1938
RPL31P12	ENSG00000227207.2	chr1	72301471	72301829	1	358	35	84	59	30	52	30	66	53	49	56	41	27
RNU6-1246P	ENSG00000212366.1	chr1	72717662	72717769	-1	107	0	0	0	0	0	0	0	0	0	0	0	0
RP4-660H19.1	ENSG00000225087.1	chr1	72748920	72899140	-1	499	4	3	12	15	1	16	2	2	3	5	25	15
RP11-262K1.1	ENSG00000227016.3	chr1	72765030	72791282	1	1382	0	0	0	0	0	0	2	0	0	0	3	5
RP11-25L19.1	ENSG00000280317.1	chr1	72979013	72979314	-1	301	0	0	0	0	0	0	0	0	0	0	0	0
KRT8P21	ENSG00000229636.2	chr1	73104791	73106282	1	1491	0	0	0	0	0	0	0	0	0	1	0	0
RN7SKP19	ENSG00000251825.1	chr1	73191603	73191855	-1	252	0	0	0	0	1	0	0	0	0	0	0	0
LINC01360	ENSG00000233973.6	chr1	73306169	73355253	1	4634	0	0	0	0	1	0	0	0	0	6	0	0
RP4-788P17.1	ENSG00000223479.3	chr1	73635215	73715214	1	819	4	1	0	1	0	4	2	0	5	4	5	8
RNA5SP50	ENSG00000200601.1	chr1	73749516	73749623	-1	107	0	0	0	0	0	0	0	0	0	0	0	0
RNU4ATAC8P	ENSG00000252005.2	chr1	73883713	73883822	1	109	0	0	0	0	0	0	0	0	0	0	0	0
LRRIQ3	ENSG00000162620.15	chr1	74026014	74198187	-1	8759	5	10	18	4	6	4	12	12	7	8	10	0
FPGT	ENSG00000254685.6	chr1	74198211	74234086	1	3793	170	205	240	281	247	197	202	222	190	268	161	317
FPGT-TNNI3K	ENSG00000259030.6	chr1	74198234	74543982	1	6219	14	15	16	19	24	12	28	14	18	21	10	10
TNNI3K	ENSG00000116783.14	chr1	74235400	74544428	1	1965	0	1	3	5	2	5	24	13	2	6	0	12
RP11-439H8.4	ENSG00000237324.3	chr1	74341578	74378802	-1	1313	0	1	0	0	1	0	5	2	4	0	0	0
RP4-650F12.2	ENSG00000233894.1	chr1	74468194	74469543	1	905	2	0	0	0	0	4	0	0	0	2	0	0
LRRC53	ENSG00000162621.6	chr1	74469877	74512614	-1	3859	7	0	6	29	67	26	2	0	0	6	0	3
ERICH3	ENSG00000178965.13	chr1	74568110	74673738	-1	8368	57	39	46	119	128	113	9	34	26	16	40	35
ERICH3-AS1	ENSG00000234497.5	chr1	74577429	74626098	1	4960	3	0	0	3	3	10	0	4	3	5	0	1
RP11-17E13.2	ENSG00000272864.1	chr1	74698768	74699333	-1	565	3	2	7	2	7	0	2	12	4	1	20	0
CRYZ	ENSG00000116791.13	chr1	74705481	74733408	-1	3828	386	296	341	448	591	357	393	350	315	515	503	674
TYW3	ENSG00000162623.15	chr1	74733151	74766678	1	4359	181	252	273	298	345	260	169	282	231	310	290	233
RP11-93N20.1	ENSG00000229943.1	chr1	74963313	74965118	1	339	0	0	0	0	0	0	0	0	0	0	0	0
RP11-510C10.4	ENSG00000261213.1	chr1	75122517	75123927	-1	1410	0	0	0	0	0	0	0	0	0	0	0	0
RP11-510C10.2	ENSG00000224127.1	chr1	75127829	75133058	-1	670	0	0	0	0	0	0	0	0	0	0	0	0
LHX8	ENSG00000162624.14	chr1	75128433	75161533	1	3470	5	0	1	0	8	1	2	0	0	0	0	0
RP11-510C10.3	ENSG00000224149.1	chr1	75129973	75132576	-1	1696	0	0	0	4	0	0	0	0	0	0	0	0
RNU6-622P	ENSG00000206999.1	chr1	75183044	75183147	1	103	0	0	0	0	0	0	0	0	0	0	0	0
SLC44A5	ENSG00000137968.16	chr1	75202130	75611116	-1	6299	1222	1333	1320	963	1013	700	521	986	1034	1005	959	1067
RP11-87O11.1	ENSG00000224493.1	chr1	75521561	75522231	1	670	0	0	0	0	0	0	0	0	0	0	0	0
RNU6-503P	ENSG00000252338.1	chr1	75538014	75538119	-1	105	0	0	0	0	0	0	0	0	0	0	0	0
RP4-595K12.1	ENSG00000213579.3	chr1	75582098	75582555	1	457	9	2	5	4	5	2	11	6	4	5	7	2
RP4-595K12.2	ENSG00000230863.2	chr1	75641345	75642087	-1	742	306	290	322	269	320	194	225	223	208	193	128	179
RP4-682C21.5	ENSG00000178193.5	chr1	75710002	75724011	-1	806	0	0	0	0	0	0	0	0	0	0	0	0
ACADM	ENSG00000117054.13	chr1	75724346	75787575	1	4626	1857	1961	2023	2040	2106	1474	1432	1367	1420	1794	1450	1638
RP4-682C21.2	ENSG00000181227.3	chr1	75743422	75744776	-1	1354	1016	1167	1148	1031	1210	1164	1377	1092	1280	1334	1340	1468
RABGGTB	ENSG00000137955.15	chr1	75786196	75795079	1	5521	1465	1484	1447	1366	1756	1125	1656	1438	1463	1535	1292	1336
SNORD45C	ENSG00000206620.1	chr1	75787071	75787150	1	0	0	0	0	0	0	0	0	0	0	0	0	0
SNORD45A	ENSG00000207241.1	chr1	75787888	75787972	1	0	0	0	0	0	0	0	0	0	0	0	0	0
SNORD45B	ENSG00000201487.1	chr1	75789476	75789548	1	0	0	0	0	0	0	0	0	0	0	0	0	0
MSH4	ENSG00000057468.6	chr1	75796881	75913238	1	3266	30	38	24	27	29	22	126	131	155	120	125	160
ASB17	ENSG00000154007.6	chr1	75918872	75932431	-1	1107	0	0	0	0	0	0	3	0	1	0	3	0
RP11-550H2.1	ENSG00000225605.2	chr1	75932478	76019356	1	1121	0	0	0	0	0	0	1	0	0	1	0	8
RP11-550H2.2	ENSG00000230027.1	chr1	76041690	76066228	1	399	0	0	0	0	0	0	0	0	0	2	0	0
ST6GALNAC3	ENSG00000184005.10	chr1	76074718	76634601	1	7237	310	254	233	233	310	150	390	376	364	390	378	360
RP11-335E14.1	ENSG00000223905.1	chr1	76353582	76354246	-1	664	0	0	0	0	0	0	0	0	0	0	0	0
RP5-1102E8.3	ENSG00000272855.1	chr1	76636876	76637339	1	463	3	0	2	0	0	0	4	0	6	3	0	0
TPI1P1	ENSG00000226415.1	chr1	76699788	76700538	1	750	4170	4466	4189	3955	4307	3661	3263	1959	1969	2662	1913	2191
RNU6-161P	ENSG00000199921.1	chr1	76753134	76753240	1	106	0	0	0	0	0	0	0	0	0	0	0	0
RP11-415A20.1	ENSG00000237552.1	chr1	76758123	76779267	-1	448	0	0	0	0	0	0	0	0	0	0	0	0
ST6GALNAC5	ENSG00000117069.14	chr1	76867440	77065711	1	4263	2153	2305	2589	2789	2708	2338	968	584	553	1893	1471	2115
MIR7156	ENSG00000276081.1	chr1	77060142	77060202	1	60	0	3	4	0	2	0	0	0	0	0	0	1
RP4-564M11.2	ENSG00000230498.1	chr1	77067919	77078482	1	497	11	17	23	16	17	10	8	3	26	37	36	34
PIGK	ENSG00000142892.14	chr1	77088989	77219430	-1	5513	649	871	937	719	975	698	936	877	997	1321	1263	1338
RP4-706A16.3	ENSG00000226084.5	chr1	77129113	77129668	1	555	3743	4072	4127	4345	5318	4743	6973	5244	4842	5083	4976	5370
RP11-363H12.1	ENSG00000228187.1	chr1	77194824	77195395	1	571	239	299	304	185	187	181	249	239	165	232	227	186
AK5	ENSG00000154027.18	chr1	77282050	77559969	1	6919	16	81	39	37	29	20	227	195	174	80	43	54
RP11-375A5.1	ENSG00000233099.1	chr1	77346045	77349585	-1	377	0	0	0	0	0	0	0	0	0	0	0	0
RNU7-8P	ENSG00000251767.1	chr1	77420324	77420386	1	62	0	0	0	0	0	0	0	0	0	0	0	0
ZZZ3	ENSG00000036549.12	chr1	77562415	77683419	-1	9008	1364	1275	1393	1350	1593	1173	1596	1411	1449	1706	1611	1574
RNA5SP20	ENSG00000251785.1	chr1	77614868	77614952	1	84	0	0	0	0	0	0	0	0	0	0	0	0
RN7SL370P	ENSG00000243437.3	chr1	77645323	77645618	1	295	0	0	0	0	0	0	0	0	0	0	0	0
USP33	ENSG00000077254.14	chr1	77695986	77759846	-1	6918	4750	4941	5489	3772	4259	3035	3935	3259	3456	3015	2868	3286
ACTG1P21	ENSG00000232672.1	chr1	77773864	77774864	-1	1000	2	0	0	0	2	0	0	0	0	0	1	0
FAM73A	ENSG00000180488.14	chr1	77779623	77879539	1	9502	660	558	705	713	738	614	883	777	909	1089	987	1297
RNA5SP21	ENSG00000222849.1	chr1	77779903	77779999	1	4	0	0	0	0	0	0	0	0	0	0	0	0
RP11-181C21.4	ENSG00000219201.4	chr1	77810860	77811781	-1	921	838	816	880	984	1036	881	743	675	625	980	743	927
NSRP1P1	ENSG00000235613.2	chr1	77847109	77848802	1	1693	71	64	89	70	109	33	78	70	40	84	76	78
HSPE1P25	ENSG00000232015.2	chr1	77853354	77853893	1	251	0	0	0	1	0	1	0	0	0	0	0	0
NEXN-AS1	ENSG00000235927.4	chr1	77881347	77889539	-1	2045	8	11	0	12	9	12	14	9	6	9	4	10
NEXN	ENSG00000162614.18	chr1	77888512	77943895	1	4189	17	44	27	34	53	59	26	59	24	9	38	26
FUBP1	ENSG00000162613.16	chr1	77944054	77979110	-1	5666	6537	6403	7265	5200	6538	5352	5177	5278	5983	5573	5603	6016
DNAJB4	ENSG00000162616.8	chr1	77979174	78017964	1	3705	616	680	646	503	587	391	722	766	687	803	676	811
GIPC2	ENSG00000137960.5	chr1	77979541	78138449	1	3895	5	4	9	5	26	27	1	9	5	9	1	0
RP11-386I14.4	ENSG00000273338.1	chr1	78004345	78004554	-1	209	2	18	22	0	0	7	3	20	12	7	3	16
RP11-386I14.2	ENSG00000213561.4	chr1	78043382	78044148	-1	766	43	39	40	18	36	24	37	16	19	26	37	33
RNU6-1102P	ENSG00000251958.1	chr1	78088987	78089083	-1	96	0	0	0	0	0	0	0	0	0	0	0	0
RP11-386I14.3	ENSG00000213560.4	chr1	78091498	78092054	1	556	219	325	331	267	429	373	301	268	233	225	222	274
RNA5SP22	ENSG00000202263.1	chr1	78094806	78094915	-1	109	0	0	0	0	0	0	0	0	0	0	0	0
RNFT1P2	ENSG00000233333.2	chr1	78170480	78171237	-1	757	0	0	0	0	0	0	0	0	0	0	0	0
MGC27382	ENSG00000237413.5	chr1	78229598	78369464	1	2481	0	0	0	0	0	0	0	1	0	0	0	0
PTGFR	ENSG00000122420.9	chr1	78303883	78539749	1	4714	32	10	33	10	2	11	189	155	236	180	187	212
RP11-472F19.1	ENSG00000227556.1	chr1	78317156	78317263	-1	107	0	0	1	0	0	2	0	0	0	0	0	0
RNA5SP23	ENSG00000212308.1	chr1	78375163	78375268	-1	105	0	0	0	0	0	0	0	0	0	0	0	0
IFI44L	ENSG00000137959.15	chr1	78619921	78646145	1	10240	0	5	0	3	2	0	1	3	1	5	3	0
IFI44	ENSG00000137965.10	chr1	78649795	78664078	1	2038	0	0	0	0	0	0	0	0	2	0	0	0
RP4-641G12.3	ENSG00000238015.2	chr1	78666271	78666695	1	424	0	0	0	0	0	0	0	0	0	0	2	0
RP4-641G12.4	ENSG00000235400.1	chr1	78749072	78750659	1	1587	398	450	500	424	404	434	638	512	484	661	520	713
ADGRL4	ENSG00000162618.12	chr1	78889763	79006718	-1	3527	5	2	0	1	5	11	5	3	6	0	10	5
PSAT1P3	ENSG00000230787.1	chr1	79054944	79056055	-1	1111	350	359	399	549	969	1274	1020	880	917	953	793	942
RP4-726F1.2	ENSG00000282898.1	chr1	79323768	79324852	-1	215	0	0	0	0	0	0	0	0	0	0	0	0
RP4-726F1.1	ENSG00000235011.2	chr1	79323768	79324863	1	11	0	0	0	0	0	0	0	0	0	0	0	0
ADH5P2	ENSG00000232676.1	chr1	79521079	79522203	1	1124	117	108	138	171	206	175	124	111	93	110	77	86
RP11-339A11.1	ENSG00000235756.2	chr1	80092102	80093237	-1	1135	1	0	0	0	0	0	0	0	0	0	0	0
RP11-339A11.2	ENSG00000260322.1	chr1	80114942	80116918	1	1976	0	0	0	0	0	0	0	0	0	0	0	0
RP11-339A11.3	ENSG00000277670.1	chr1	80124003	80124361	1	263	0	0	0	0	0	0	0	0	0	0	0	0
HMGB1P18	ENSG00000236407.1	chr1	80283351	80283970	1	619	0	0	0	0	0	0	0	0	0	0	0	0
RP11-339D23.1	ENSG00000225598.1	chr1	80373363	80374621	-1	580	0	0	0	0	0	0	0	0	0	0	0	0
HNRNPA1P64	ENSG00000213559.4	chr1	80451082	80452004	-1	922	19	2	5	10	22	4	6	1	1	6	0	4
RP11-115A15.4	ENSG00000227062.2	chr1	80464300	80464718	-1	418	0	0	0	0	0	0	0	0	0	0	0	0
RP11-115A15.2	ENSG00000234108.1	chr1	80495902	80496233	1	331	0	0	0	0	0	0	0	0	1	0	0	0
RP5-933B4.1	ENSG00000224326.1	chr1	80534977	80584363	-1	349	0	0	0	0	0	0	0	0	0	0	0	0
RP5-887A10.1	ENSG00000234184.5	chr1	80535754	80646788	1	709	0	0	0	0	0	0	0	1	0	1	0	0
MTND2P30	ENSG00000227937.1	chr1	81080789	81081171	1	382	0	0	0	0	0	0	0	0	0	0	0	0
RPL7P10	ENSG00000229752.1	chr1	81098266	81099005	-1	739	1	2	0	1	3	1	8	1	0	2	3	1
RP3-445O10.1	ENSG00000235089.1	chr1	81208567	81209210	1	643	0	0	0	0	0	1	0	0	1	0	0	0
RN7SKP247	ENSG00000223026.1	chr1	81251788	81252096	1	308	0	0	0	0	0	0	0	0	0	0	0	0
ADGRL2	ENSG00000117114.19	chr1	81306159	81992436	1	7754	2784	3074	3098	2563	3301	2573	2901	3248	3579	4190	4881	5664
HNRNPA3P14	ENSG00000224494.1	chr1	81426455	81427605	1	1150	3	0	0	1	10	1	0	1	3	3	0	0
RP5-837I24.1	ENSG00000227288.3	chr1	81501793	81503468	1	1675	1669	1758	1805	1489	1622	1768	1555	1629	1667	1431	1314	1716
RP5-837I24.6	ENSG00000227960.1	chr1	81505098	81506296	1	343	24	20	15	26	17	31	14	17	14	33	16	15
[truncated: 56,039 more rows]
