# Supplementary material for: Combined Experimental and System-Level Analyses Reveal the Complex Regulatory Network of miR-124 during Human Neurogenesis
Source: Cell Syst. 2018 Oct 24;7(4):438–452.e8. doi: 10.1016/j.cels.2018.08.011 (PMC6205824; doi:10.1016/j.cels.2018.08.011)
Supplement: Table S14. Raw Counts from RNA-Seq Data for WT, ΔmiR-124 (miR124KO), and ZNF787 Overexpression (ZNF787OE) at 4 dpi, n = 3, Related to Figure 6 [file mmc11.xlsx]

## Sheet: Table S14
Supplemental Table S14. Raw counts from RNA-Seq data for WT, ∆miR-124 (miR124KO) and ZNF787 overexpression (ZNF787OE) at 4 dpi, n = 3. Related to Figure 6.
Ensembl.ID	Length	WT.d4.1	WT.d4.2	WT.d4.3	miR124KO.d4.1	miR124KO.d4.2	miR124KO.d4.3	ZNF787OE.d4.1	ZNF787OE.d4.2	ZNF787OE.d4.3
ENSG00000223972	1735	0	1	0	0	0	0	0	0	0
ENSG00000227232	1351	41	34	52	38	42	30	44	13	9
ENSG00000278267	68	4	3	0	8	11	7	0	4	7
ENSG00000243485	1021	0	0	0	0	0	0	0	0	0
ENSG00000237613	1219	0	0	0	0	0	0	0	0	0
ENSG00000268020	840	0	0	0	0	0	0	0	0	0
ENSG00000240361	940	0	0	0	0	0	0	0	0	0
ENSG00000186092	918	0	0	0	0	0	0	0	0	0
ENSG00000238009	3726	2	1	0	0	1	0	0	0	0
ENSG00000239945	1319	0	0	0	0	0	0	0	0	0
ENSG00000233750	3812	0	0	0	0	0	0	0	0	0
ENSG00000268903	755	0	6	2	7	5	9	42	51	41
ENSG00000269981	284	2	6	2	10	0	1	61	62	49
ENSG00000239906	323	0	0	1	0	0	0	7	3	4
ENSG00000241860	6195	0	1	0	0	0	0	4	0	4
ENSG00000222623	104	0	0	0	0	0	0	0	0	0
ENSG00000241599	457	0	0	0	0	0	0	0	0	0
ENSG00000279928	718	0	0	0	0	0	0	0	0	0
ENSG00000279457	1982	147	127	143	120	133	119	134	79	94
ENSG00000273874	68	0	0	0	1	0	0	0	0	1
ENSG00000228463	4039	9	10	6	0	8	6	5	4	0
ENSG00000241670	457	0	0	0	0	0	0	0	0	0
ENSG00000236679	385	0	1	0	0	1	0	0	1	0
ENSG00000236743	676	0	0	0	0	0	0	0	0	0
ENSG00000236601	1095	0	0	0	0	0	0	0	0	0
ENSG00000237094	4792	1	4	6	5	3	4	7	1	6
ENSG00000269732	363	0	0	0	0	0	0	0	0	0
ENSG00000278566	939	0	0	0	0	0	0	0	0	0
ENSG00000224813	183	0	0	0	0	0	0	0	0	0
ENSG00000233653	2477	0	0	0	0	0	0	0	0	0
ENSG00000250575	1239	1	1	1	1	0	0	9	0	1
ENSG00000278757	104	0	0	0	0	0	0	0	0	0
ENSG00000230021	4479	0	1	0	0	0	0	0	0	1
ENSG00000235146	635	0	0	0	0	0	0	0	0	0
ENSG00000225972	372	22	14	32	20	8	14	11	13	9
ENSG00000225630	1044	2617	2655	3366	3546	3017	2878	3652	3576	4008
ENSG00000237973	1543	7232	8386	8948	8320	6937	6753	5779	4764	5329
ENSG00000278791	89	1	11	6	24	16	21	23	17	21
ENSG00000229344	682	3662	4129	4096	4228	3292	3361	3092	2550	2879
ENSG00000240409	207	133	98	90	117	102	72	72	79	60
ENSG00000248527	681	18856	21660	24044	24775	22350	20727	21725	20182	22830
ENSG00000198744	547	2165	2372	2543	2654	2220	2151	2205	2070	2114
ENSG00000268663	424	0	0	0	0	0	0	0	0	0
ENSG00000273547	939	0	0	0	0	0	0	0	0	0
ENSG00000283574	183	0	0	0	0	0	0	0	0	0
ENSG00000229376	2455	0	0	0	0	0	0	0	0	0
ENSG00000228327	6432	41	45	77	17	52	46	42	95	50
ENSG00000223181	104	0	0	0	0	0	0	0	0	0
ENSG00000229905	456	0	0	0	0	0	0	0	0	0
ENSG00000237491	5517	30	29	31	23	6	30	28	11	6
ENSG00000230092	872	1	1	9	4	2	0	5	3	7
ENSG00000177757	1947	0	0	3	8	0	0	7	0	0
ENSG00000228794	9470	1882	2398	2385	1554	1483	1297	1983	1929	1987
ENSG00000225880	1317	23	22	28	19	23	32	11	12	12
ENSG00000230368	1971	0	0	1	0	0	0	0	0	1
ENSG00000234711	1058	2	3	1	0	1	0	0	0	2
ENSG00000283040	837	0	0	0	0	0	1	0	0	0
ENSG00000272438	351	24	35	59	46	31	57	9	24	19
ENSG00000230699	3043	54	156	153	124	126	96	128	143	148
ENSG00000241180	443	0	5	0	0	1	8	1	2	5
ENSG00000223764	4152	64	121	105	65	56	86	52	63	65
ENSG00000187634	4166	295	235	250	254	304	267	253	265	352
ENSG00000188976	5539	1999	2454	2056	2370	2026	1857	3794	3705	3760
ENSG00000187961	3395	712	664	612	647	627	604	448	368	565
ENSG00000187583	2833	3	6	0	0	0	0	4	0	3
ENSG00000187642	3424	0	10	2	0	7	4	16	4	2
ENSG00000272512	2086	37	120	129	204	174	100	33	27	41
ENSG00000188290	1118	1260	1193	1060	2144	1614	2207	942	718	902
ENSG00000187608	942	72	32	86	147	99	79	37	12	12
ENSG00000231702	154	6	6	17	18	9	9	9	10	22
ENSG00000224969	471	0	0	0	0	2	0	0	0	0
ENSG00000188157	10758	9319	11505	10429	14259	14024	12282	12010	10950	12300
ENSG00000242590	402	0	0	0	0	0	0	0	0	0
ENSG00000217801	2171	110	129	132	125	106	138	18	25	26
ENSG00000273443	829	0	0	3	0	0	0	0	0	0
ENSG00000237330	1902	0	0	0	0	1	0	31	12	2
ENSG00000131591	6322	388	455	446	438	429	352	291	293	310
ENSG00000223823	1620	0	0	0	0	0	0	0	0	0
ENSG00000207730	95	15	3	21	0	0	0	1	8	7
ENSG00000207607	90	0	5	0	0	0	0	0	0	2
ENSG00000198976	83	1	0	1	0	0	0	0	0	0
ENSG00000272141	987	13	11	19	0	3	0	1	4	6
ENSG00000205231	3532	22226	29574	31079	0	1	0	17399	20953	19533
ENSG00000162571	3943	16	15	2	4	0	17	288	272	276
ENSG00000186891	1370	24	13	16	125	79	74	47	86	101
ENSG00000186827	1721	1	0	11	17	5	4	23	17	21
ENSG00000078808	4709	1766	2206	1906	3810	3145	2843	3532	3278	3388
ENSG00000176022	2777	745	1014	903	1598	1337	1216	1433	1145	1218
ENSG00000184163	1794	9	18	3	18	23	10	52	47	52
ENSG00000260179	1558	5	7	11	8	13	8	0	1	6
ENSG00000160087	4712	1327	1420	1496	2437	2144	1945	2284	2075	2031
ENSG00000230415	513	6	20	15	32	17	8	2	22	20
ENSG00000162572	4025	152	123	182	301	199	229	94	104	128
ENSG00000131584	8809	12896	15401	14918	16693	15457	14847	5439	5088	6321
ENSG00000278073	61	0	0	0	0	0	0	0	0	0
ENSG00000169972	2489	497	506	481	860	747	731	518	521	523
ENSG00000127054	8220	1467	1755	1561	1883	1805	1700	1936	1804	1994
ENSG00000240731	386	12	51	35	30	30	9	20	52	41
ENSG00000224051	2556	498	520	478	448	423	392	374	291	381
ENSG00000169962	3433	27	80	86	51	17	29	5	9	25
ENSG00000107404	3814	1611	2033	1687	2414	2027	2005	1675	1464	1475
ENSG00000162576	3622	30	36	41	103	83	52	201	173	240
ENSG00000175756	1669	1758	2085	1465	2323	1763	1989	1980	1683	1808
ENSG00000223663	367	0	0	0	3	1	0	0	0	0
ENSG00000221978	6850	6518	8673	8383	7831	7411	6776	4810	4585	4726
ENSG00000224870	2525	556	692	528	557	428	462	435	382	439
ENSG00000242485	2788	884	1371	1136	1639	1248	1372	1674	1428	1513
ENSG00000264293	293	0	0	0	0	0	0	0	0	0
ENSG00000272455	1523	54	68	76	91	58	75	47	55	40
ENSG00000235098	2644	170	234	185	1240	837	1040	138	74	110
ENSG00000225905	543	0	0	0	6	2	6	0	0	0
ENSG00000205116	492	7	4	14	29	37	8	18	34	19
ENSG00000225285	851	13	6	10	11	6	11	4	9	3
ENSG00000179403	5065	1031	1168	917	3411	2985	2968	1081	983	1106
ENSG00000215915	3976	203	151	245	404	379	347	98	114	112
ENSG00000160072	7682	734	870	684	1198	1015	985	1098	974	1064
ENSG00000197785	3069	525	656	574	845	745	660	883	887	970
ENSG00000205090	1380	142	170	150	116	104	56	12	21	32
ENSG00000160075	6925	2185	2965	2532	3220	2721	2532	2211	1997	2372
ENSG00000215014	2101	45	38	25	32	18	45	10	8	17
ENSG00000279244	276	1	0	0	0	0	0	0	0	0
ENSG00000274481	400	0	0	0	0	0	0	0	0	0
ENSG00000228594	2085	192	276	239	246	237	242	76	59	46
ENSG00000272106	2038	179	277	248	152	160	161	60	64	89
ENSG00000197530	8767	890	1152	1078	1019	800	741	816	684	757
ENSG00000189409	2273	96	153	191	248	241	230	123	108	123
ENSG00000248333	3488	811	1055	888	1016	878	807	1073	926	952
ENSG00000272004	400	13	1	3	2	3	1	12	3	8
ENSG00000189339	8395	5936	7182	6720	6447	5958	5343	2287	2134	2309
ENSG00000269737	1819	0	15	0	0	2	0	3	0	1
ENSG00000215914	1017	64	87	53	115	109	121	64	54	98
ENSG00000008128	4701	78	51	50	80	98	75	48	42	76
ENSG00000268575	5079	82	132	121	135	122	123	69	44	48
ENSG00000227775	2759	9	2	1	1	6	2	6	4	1
ENSG00000215790	3264	469	478	583	481	432	346	137	166	179
ENSG00000008130	5570	712	1037	928	918	795	714	1131	1066	1180
ENSG00000078369	6417	19097	24888	23232	21386	18002	17290	13159	12398	13210
ENSG00000231050	906	11	9	31	8	2	8	2	5	6
ENSG00000169885	2321	13	65	57	41	43	66	23	28	40
ENSG00000178821	1594	27	40	28	83	47	44	108	91	74
ENSG00000142609	10422	0	1	0	1	2	6	9	1	6
ENSG00000233542	1954	0	0	0	0	1	0	16	6	7
ENSG00000187730	1928	95	86	68	84	62	80	129	140	146
ENSG00000226969	538	0	0	0	0	0	0	1	0	0
ENSG00000067606	7636	1981	2475	2245	4870	3825	3397	562	646	589
ENSG00000271806	4196	0	0	7	1	0	0	0	1	0
ENSG00000182873	1734	35	70	79	45	45	51	37	34	25
ENSG00000162585	10916	1082	1176	1086	884	793	831	1261	1319	1334
ENSG00000234396	326	0	0	0	0	0	0	0	0	0
ENSG00000157933	6080	4906	5924	6129	8078	7807	6741	4443	4310	4582
ENSG00000116151	11337	125	188	210	191	145	156	134	154	165
ENSG00000272161	493	0	1	0	3	0	0	0	0	0
ENSG00000269896	2407	88	156	149	147	126	118	68	57	35
ENSG00000272420	568	1	9	9	6	5	9	0	1	0
ENSG00000157916	5691	2252	2709	2303	2797	2368	2251	2865	2622	2475
ENSG00000157911	3789	455	589	491	285	326	327	440	367	447
ENSG00000149527	10781	1436	1618	1653	5807	4598	4581	1149	1142	1245
ENSG00000224387	455	0	2	0	0	0	0	0	0	0
ENSG00000229393	514	0	3	2	0	0	0	0	0	0
ENSG00000157881	5107	757	963	791	793	693	725	889	681	770
ENSG00000197921	1306	84	83	69	310	191	271	102	77	73
ENSG00000272449	996	45	28	6	57	63	69	23	16	16
ENSG00000238164	6137	0	1	0	0	0	0	0	5	3
ENSG00000157873	6219	0	0	2	3	4	4	21	12	17
ENSG00000225931	1297	0	0	0	0	0	0	0	0	0
ENSG00000228037	626	0	0	0	0	0	0	0	0	0
ENSG00000157870	3371	886	1046	846	624	538	579	637	569	565
ENSG00000142606	3844	0	3	0	0	0	0	11	11	5
ENSG00000237058	373	0	0	0	0	0	0	0	1	0
ENSG00000215912	8814	26	29	40	9	5	0	10	9	2
ENSG00000283259	1565	0	0	0	0	0	0	0	0	0
ENSG00000233234	607	0	0	0	0	0	0	0	0	0
ENSG00000231630	429	0	0	0	0	0	0	0	0	0
ENSG00000169717	1421	1	0	0	0	0	0	3	9	1
ENSG00000177133	5600	0	0	7	0	0	0	4	7	9
ENSG00000142611	9767	2	4	5	3	6	0	23	27	24
ENSG00000283572	61	0	0	0	0	0	0	0	0	0
ENSG00000226286	469	0	0	0	0	0	0	0	0	0
ENSG00000279839	2677	0	0	0	0	0	0	0	2	0
ENSG00000272235	3461	0	0	0	0	0	0	0	0	0
ENSG00000130762	5563	7	31	15	8	11	5	107	118	90
ENSG00000272088	382	0	0	0	0	0	0	0	0	0
ENSG00000162591	7039	1312	1371	1480	2663	2415	2212	781	715	995
ENSG00000207776	96	0	0	0	0	0	0	0	0	0
ENSG00000238260	622	0	2	8	0	0	5	0	5	0
ENSG00000158109	2414	1674	2330	2003	1516	1325	1339	1611	1457	1450
ENSG00000116213	7604	895	1214	932	1246	1033	945	876	879	1006
ENSG00000078900	6763	1171	1273	1311	1970	1883	1588	543	514	576
ENSG00000227589	754	0	7	7	7	7	13	3	5	3
ENSG00000235131	351	0	0	0	0	0	0	0	0	0
ENSG00000227372	7209	1413	1805	1787	2331	2090	1835	1635	1411	1483
ENSG00000276189	161	0	0	0	0	0	0	0	0	0
ENSG00000162592	4285	0	0	0	2	0	0	7	0	5
ENSG00000235169	954	4	16	14	1	17	1	36	28	36
ENSG00000130764	4516	2499	3695	3296	3538	2979	2673	2761	2596	2715
ENSG00000266075	297	0	3	0	0	0	0	0	0	1
ENSG00000272153	531	8	0	8	3	0	0	0	2	0
ENSG00000116198	7876	1979	2437	2546	3595	3439	2966	2090	2133	2141
ENSG00000169598	3870	286	308	378	423	353	297	259	247	295
ENSG00000198912	4388	284	473	380	348	293	301	419	258	293
ENSG00000236423	4064	15	20	18	21	5	6	7	21	19
ENSG00000233304	3894	0	0	0	0	0	0	0	0	0
ENSG00000226374	1852	0	0	0	0	0	0	0	1	0
ENSG00000229280	372	0	1	0	1	0	0	0	0	1
ENSG00000235054	2104	0	0	0	0	0	0	0	0	0
ENSG00000227169	356	0	0	0	0	0	0	0	0	0
ENSG00000232596	1994	0	0	1	0	0	0	0	0	0
ENSG00000196581	12405	395	489	512	5	0	4	124	104	82
ENSG00000231510	449	0	0	0	0	0	0	0	0	0
ENSG00000260972	1697	0	0	0	0	0	0	0	0	0
ENSG00000283356	135	0	0	0	0	0	0	0	0	0
ENSG00000236948	1095	0	0	0	0	0	0	0	0	1
ENSG00000264341	73	0	0	0	0	0	0	0	0	0
ENSG00000264101	70	0	0	0	0	0	0	0	0	0
ENSG00000131697	13167	536	694	704	586	641	492	606	564	508
ENSG00000069424	9534	183	314	264	262	241	250	225	234	165
ENSG00000116254	9890	1	36	40	30	45	31	49	26	37
ENSG00000116251	4900	1548	2304	2093	2243	1864	1832	1875	1543	1772
ENSG00000226944	378	0	0	2	0	0	2	5	0	0
ENSG00000158286	6585	28	43	33	11	12	15	27	19	37
ENSG00000116237	4910	2083	2844	2567	2635	2261	2203	2670	2494	2644
ENSG00000225077	1685	0	0	6	0	0	0	17	7	20
ENSG00000173673	697	0	0	4	0	2	5	0	0	0
ENSG00000158292	4082	4085	5117	4422	6141	5396	4657	2074	2031	2100
ENSG00000097021	4124	2418	3525	2784	3292	2559	2448	2276	2244	2291
ENSG00000271746	837	4	0	5	10	0	0	0	2	0
ENSG00000069812	5407	1939	2418	2059	3229	2952	2563	315	294	218
ENSG00000187017	6943	530	670	624	1049	931	885	242	259	285
ENSG00000265392	63	0	0	0	0	0	0	0	0	0
ENSG00000231868	351	0	0	0	0	0	0	0	0	0
ENSG00000215788	3918	220	383	411	428	423	407	420	479	487
ENSG00000171680	6920	1108	1365	1349	1641	1538	1257	1754	1778	1918
ENSG00000162408	7293	819	1194	1179	956	890	962	1481	1478	1473
ENSG00000253022	111	0	0	0	0	0	0	0	0	0
ENSG00000229519	401	0	1	0	0	0	0	0	0	0
ENSG00000173662	2892	0	0	0	0	0	0	0	1	0
ENSG00000204859	4503	405	598	672	446	419	409	669	678	609
ENSG00000162413	6901	627	668	466	720	637	664	936	806	853
ENSG00000116273	3681	574	678	684	544	480	459	1153	1028	1092
ENSG00000041988	4072	409	597	489	514	472	433	423	352	458
ENSG00000007923	5083	2688	2965	2893	3368	2938	2802	2870	2791	2950
ENSG00000228750	2188	0	0	0	0	0	0	0	0	0
ENSG00000237436	415	13	14	11	1	5	6	0	5	5
ENSG00000171735	10033	1135	1590	1571	987	931	778	950	846	840
ENSG00000227950	286	0	1	2	0	2	0	0	0	1
ENSG00000237365	349	0	0	0	0	0	0	0	0	0
ENSG00000207056	165	0	0	0	0	0	0	0	0	0
ENSG00000237402	365	0	3	3	6	3	0	0	8	2
ENSG00000237728	744	0	0	0	0	0	0	0	0	0
ENSG00000225126	361	0	0	0	0	0	0	0	0	0
ENSG00000270171	1721	15	56	21	10	20	6	0	7	12
ENSG00000270035	570	30	38	38	9	16	8	4	5	11
ENSG00000269978	267	8	33	15	15	5	11	3	12	8
ENSG00000049245	2760	523	598	530	1149	929	869	630	526	646
ENSG00000269925	393	14	19	24	13	36	11	23	29	19
ENSG00000049246	8099	68	83	129	204	200	231	86	119	108
ENSG00000236266	830	0	0	0	1	0	0	0	0	0
ENSG00000049247	1791	0	0	0	0	0	0	0	0	0
ENSG00000049249	6331	4	5	5	0	3	5	0	0	1
ENSG00000270330	355	0	0	2	1	0	0	1	0	2
ENSG00000116288	2397	2050	2927	2496	3119	2403	2443	4680	4121	4211
ENSG00000200344	103	0	0	0	0	0	0	0	0	0
ENSG00000116285	4186	524	583	578	517	425	419	387	416	466
ENSG00000238290	2044	2	0	0	0	2	0	5	2	1
ENSG00000232848	800	9	9	12	12	7	8	11	10	8
ENSG00000229305	1075	0	0	0	0	0	0	0	0	0
ENSG00000227634	950	0	0	0	0	0	0	0	1	0
ENSG00000200975	164	0	0	0	0	0	0	0	0	0
ENSG00000233645	477	0	0	0	0	0	0	0	0	0
ENSG00000251977	107	0	0	0	0	0	0	0	0	0
ENSG00000162426	2888	116	198	169	127	114	136	59	42	58
ENSG00000252254	113	0	0	0	0	0	0	0	0	0
ENSG00000142599	11503	5674	6789	7231	7058	7057	5771	4332	4754	4920
ENSG00000232912	702	0	0	0	0	0	0	0	0	0
ENSG00000221083	125	0	0	0	0	0	0	0	0	1
ENSG00000270282	369	1	0	0	0	0	0	0	0	0
ENSG00000234619	658	3	1	2	2	1	2	10	4	3
ENSG00000224315	703	2	0	1	7	2	0	6	6	5
ENSG00000222511	103	1	0	1	0	4	2	0	2	5
ENSG00000226545	415	1	0	0	1	0	0	0	0	0
ENSG00000228423	353	4	0	4	2	3	0	4	16	7
ENSG00000229716	369	0	0	2	1	0	0	0	1	0
ENSG00000074800	3958	8523	11272	9693	13847	9333	9376	19400	17092	18381
ENSG00000274258	89	0	0	0	0	0	0	0	0	0
ENSG00000236269	744	0	0	0	4	1	0	5	9	8
ENSG00000230679	456	7	3	4	2	6	2	6	3	0
ENSG00000201725	107	0	0	0	0	0	0	0	0	0
ENSG00000238249	743	5	11	4	11	7	2	14	15	14
ENSG00000232208	352	0	0	0	0	1	0	0	0	0
ENSG00000232663	163	0	0	0	1	1	0	0	0	1
ENSG00000131686	2662	0	0	0	0	0	0	0	0	4
ENSG00000265141	299	0	1	0	0	0	0	0	0	0
ENSG00000197241	1539	0	0	0	0	0	0	0	0	0
ENSG00000142583	6693	0	11	6	42	24	26	3	2	0
ENSG00000252404	184	0	0	0	0	0	0	0	0	0
ENSG00000180758	5372	32	50	48	70	42	37	122	149	108
ENSG00000228526	4571	373	547	472	479	457	483	687	654	618
ENSG00000234546	1662	23	6	18	28	33	19	56	47	42
ENSG00000281937	1764	0	0	0	0	0	0	0	1	0
ENSG00000049239	9321	277	471	444	616	657	493	302	424	443
ENSG00000171621	3403	3110	3659	3494	4127	3279	3358	1305	1087	1201
ENSG00000252956	110	0	0	0	0	0	0	0	0	0
ENSG00000235263	708	0	0	0	0	0	0	0	0	0
ENSG00000171612	3854	205	267	166	226	179	175	311	337	299
ENSG00000231181	559	7	5	6	18	9	8	8	9	6
ENSG00000188807	6966	1360	1770	1388	2632	2187	1949	2661	2451	2607
ENSG00000171608	6332	1191	1723	1476	809	740	736	275	276	345
ENSG00000179840	1823	0	0	0	0	0	1	0	0	0
ENSG00000233268	421	0	0	0	0	0	0	0	0	0
ENSG00000231789	939	28	32	44	20	24	14	77	47	47
ENSG00000171603	5559	5957	7325	6668	6221	5768	5507	7752	6950	7780
ENSG00000271264	246	18	22	43	19	21	14	22	10	3
ENSG00000280113	649	0	0	0	0	0	0	0	3	0
ENSG00000178585	3339	1218	1802	1374	1168	999	1040	426	437	470
ENSG00000223989	424	0	0	0	0	0	0	0	0	0
ENSG00000162441	2794	609	914	697	731	618	625	840	746	841
ENSG00000228150	440	0	3	4	0	4	6	0	1	0
ENSG00000173614	4610	172	243	219	305	225	251	237	219	231
ENSG00000202415	319	0	0	0	1	1	1	2	1	10
ENSG00000283611	412	0	0	0	0	0	0	0	0	0
ENSG00000265521	78	0	0	0	0	0	0	0	0	0
ENSG00000241326	436	0	0	0	0	0	0	0	0	0
ENSG00000162444	861	0	1	0	5	0	0	2	5	4
ENSG00000130939	9128	3087	4109	3707	3802	3409	3036	3298	2923	3228
ENSG00000224340	337	0	0	0	0	0	0	0	0	0
ENSG00000233623	680	0	0	0	0	1	0	0	0	0
ENSG00000201746	107	0	0	2	4	1	2	11	0	3
ENSG00000054523	17720	12353	16443	16817	10168	10412	8824	5447	5779	5705
ENSG00000264881	86	0	0	0	0	0	0	0	0	0
ENSG00000199562	107	7	2	5	2	0	4	5	1	2
ENSG00000264501	293	0	0	0	0	0	0	0	0	0
ENSG00000142657	2966	7330	9035	8481	7604	6177	5748	5437	5035	5164
ENSG00000271989	797	0	0	0	0	0	0	4	0	0
ENSG00000251503	2244	0	0	0	0	0	0	0	0	0
ENSG00000175279	1739	17	22	16	20	14	23	45	33	67
ENSG00000241563	1130	7	0	8	3	3	10	4	2	5
ENSG00000160049	6622	1411	2112	1955	1886	1476	1579	2223	2137	2287
ENSG00000203469	467	0	0	0	0	0	0	0	0	0
ENSG00000142655	2995	511	714	731	576	453	500	572	525	554
ENSG00000243267	280	1	4	0	0	0	0	0	0	0
ENSG00000130940	11336	214	447	251	252	392	285	484	449	463
ENSG00000272078	7923	0	19	0	9	6	5	1	2	4
ENSG00000225158	238	0	0	0	0	0	0	0	0	0
ENSG00000175262	3573	0	0	0	0	0	0	3	10	1
ENSG00000215785	494	0	0	0	0	1	0	0	0	0
ENSG00000120948	6071	1951	2541	2610	2840	2328	2503	2880	2492	2774
ENSG00000277726	2205	0	0	0	0	0	0	0	0	0
ENSG00000009724	4251	20	0	1	2	12	7	7	3	10
ENSG00000271895	870	49	53	52	21	54	26	21	46	15
ENSG00000116649	1898	1358	1687	1555	2272	2098	1959	2115	2191	2208
ENSG00000171824	6003	2457	3303	3121	2973	2459	2545	2500	2350	2643
ENSG00000226849	2682	9	12	0	17	6	12	9	4	4
ENSG00000230337	536	10	1	24	1	10	10	1	5	5
ENSG00000198793	12119	4441	5447	5445	5292	4798	4379	4591	4833	5042
ENSG00000225602	763	0	0	0	0	0	0	0	0	0
ENSG00000253086	103	0	0	0	0	0	0	0	0	0
ENSG00000171819	2238	0	0	1	0	1	0	0	0	0
ENSG00000207451	107	0	0	0	0	0	0	0	0	0
ENSG00000238173	150	1	0	0	2	0	0	0	0	0
ENSG00000120942	5082	696	1079	916	633	520	544	748	675	852
ENSG00000238199	437	0	10	9	9	3	3	9	8	4
ENSG00000224338	565	0	0	0	0	0	0	0	0	0
ENSG00000204624	6142	6412	7325	7311	9743	9021	8468	1787	1852	1885
ENSG00000235643	1285	0	0	0	0	0	0	7	3	4
ENSG00000116661	2333	252	305	288	273	252	300	335	261	267
ENSG00000132879	3527	555	732	593	505	368	369	515	500	508
ENSG00000116663	1811	14	23	3	10	9	1	11	13	11
ENSG00000116670	3324	1176	1429	1322	2062	1603	1586	730	713	751
ENSG00000162490	7346	5538	7433	7210	4088	3963	3635	1344	1291	1382
ENSG00000177674	2435	36	30	23	43	25	55	153	144	180
ENSG00000215910	6499	0	1	7	0	1	0	0	0	0
ENSG00000177553	1868	0	0	0	0	0	0	0	0	0
ENSG00000177000	10214	2918	3406	3414	3360	2917	2623	1821	1795	1885
ENSG00000011021	6938	2800	3663	3677	3098	2990	2453	2033	2084	2198
ENSG00000242349	1427	29	24	16	32	54	24	14	21	18
ENSG00000276470	173	0	0	0	0	0	0	0	0	0
ENSG00000278852	149	0	0	0	0	0	0	0	0	0
ENSG00000175206	1120	0	0	3	48	34	21	0	0	0
ENSG00000275915	108	0	0	0	0	0	0	0	0	0
ENSG00000120937	694	0	0	3	1	0	0	0	0	0
ENSG00000224904	2637	63	44	53	25	29	49	55	40	58
ENSG00000199347	120	0	0	0	0	0	0	0	0	0
ENSG00000201801	120	0	0	0	0	0	0	0	0	0
ENSG00000116685	3281	1134	1292	1165	1869	1605	1479	1135	1128	1186
ENSG00000083444	5320	2146	2555	2526	5570	4645	3937	3005	2775	2727
ENSG00000116688	4973	3221	4209	3859	3510	2848	2806	3407	3079	3244
ENSG00000270914	93	0	5	0	8	0	0	1	9	0
ENSG00000116691	2821	857	1191	954	804	695	685	730	548	591
ENSG00000202461	113	0	0	0	0	0	0	0	0	0
ENSG00000276869	65	0	0	0	0	0	0	0	0	0
ENSG00000243539	275	0	0	0	0	0	0	0	0	0
ENSG00000120949	3738	0	0	0	0	0	5	0	1	0
ENSG00000201135	104	0	0	0	0	0	0	0	0	0
ENSG00000227875	255	0	2	2	0	1	2	2	1	1
ENSG00000028137	3826	84	130	69	464	348	341	83	91	98
ENSG00000263676	61	0	0	0	0	0	0	0	0	0
ENSG00000225196	316	0	0	1	0	0	0	0	0	0
ENSG00000252969	124	0	0	0	0	0	0	0	0	0
ENSG00000048707	20023	956	1431	1541	1360	1400	1175	767	1036	1025
ENSG00000239149	152	2	0	9	0	3	0	0	1	4
ENSG00000229484	438	0	0	0	0	0	0	0	0	0
ENSG00000162496	3036	2	3	20	0	5	2	0	2	0
ENSG00000221340	101	0	0	0	0	0	0	0	0	0
ENSG00000276830	67	0	0	0	0	0	0	0	0	0
ENSG00000272482	345	0	0	0	0	0	0	0	0	0
ENSG00000204518	1575	0	0	0	0	0	0	0	0	0
ENSG00000226166	112	0	0	0	0	0	0	0	1	0
ENSG00000188984	4049	0	5	0	0	3	0	0	0	0
ENSG00000157330	4118	0	4	0	0	0	0	0	0	0
ENSG00000116726	1786	35	2	11	2	0	4	2	0	0
ENSG00000116721	2439	1	22	10	0	0	0	0	1	0
ENSG00000228338	378	0	0	0	0	0	0	0	0	0
ENSG00000239810	1845	0	7	0	0	1	0	0	0	0
ENSG00000231103	1417	0	0	0	0	0	0	0	0	0
ENSG00000179172	1108	18	29	21	37	17	28	30	29	23
ENSG00000120952	1642	4	0	12	0	0	0	0	6	0
ENSG00000243073	1828	0	0	0	0	0	0	0	0	0
ENSG00000187545	1525	0	0	0	0	1	0	0	0	0
ENSG00000204510	1660	0	0	1	0	0	0	0	0	0
ENSG00000207434	107	0	0	0	0	0	0	0	0	0
ENSG00000234064	1139	0	0	0	0	0	0	0	0	0
ENSG00000232423	1784	0	0	0	0	0	0	0	0	0
ENSG00000274178	1450	0	0	2	0	2	0	0	0	0
ENSG00000274764	1863	0	7	0	0	0	0	0	0	0
ENSG00000229571	2013	0	0	0	0	0	0	0	0	0
ENSG00000277058	1148	4	1	0	5	7	0	3	7	7
ENSG00000277862	1447	0	0	0	0	0	0	0	0	0
ENSG00000236179	891	0	0	0	0	0	0	0	0	0
ENSG00000275774	1148	57	71	74	74	62	76	71	67	48
ENSG00000229978	1452	0	0	0	0	0	0	0	0	0
ENSG00000233336	384	0	0	0	0	0	0	0	0	0
ENSG00000280267	1863	0	0	0	0	0	0	0	0	0
ENSG00000179412	882	0	2	2	10	3	7	6	0	3
ENSG00000204505	1863	0	0	0	0	0	0	0	0	0
ENSG00000279169	1035	4	1	1	0	0	0	1	0	0
ENSG00000279804	2104	0	0	0	0	0	0	0	0	0
ENSG00000250894	1371	0	0	0	0	0	0	0	0	0
ENSG00000270601	1720	0	0	0	0	0	0	0	0	0
ENSG00000231219	1068	0	0	0	0	0	0	0	0	0
ENSG00000207511	107	0	0	0	0	0	0	0	0	0
ENSG00000182330	1937	0	12	0	1	0	2	0	0	0
ENSG00000204501	1960	0	0	0	0	0	0	0	0	0
ENSG00000237700	1425	0	0	0	0	0	0	0	0	0
ENSG00000228229	384	0	0	0	0	0	0	0	0	0
ENSG00000204481	2301	4	0	1	0	0	0	5	0	0
ENSG00000204480	1233	0	0	0	0	0	0	0	0	0
ENSG00000204479	1578	0	0	0	0	0	0	0	0	0
ENSG00000204478	1597	0	0	0	0	0	0	0	0	0
ENSG00000162494	2209	1	0	1	0	1	0	0	1	0
ENSG00000259961	477	0	0	0	0	0	0	0	0	0
ENSG00000215909	371	0	1	0	2	0	0	0	2	10
ENSG00000162493	3707	24	9	38	168	150	96	39	74	66
ENSG00000222952	101	0	0	0	0	0	0	0	0	0
ENSG00000237445	379	0	0	0	0	0	0	0	0	0
ENSG00000253085	130	0	0	0	0	0	0	0	0	0
ENSG00000116731	10923	2922	3510	3448	3223	2854	2677	2177	2397	2349
ENSG00000189337	13841	476	443	567	813	726	605	868	818	891
ENSG00000252151	103	0	0	0	0	0	0	0	0	0
ENSG00000231606	282	0	0	0	0	0	0	0	0	0
ENSG00000234593	764	0	0	0	0	0	0	0	0	0
ENSG00000235829	326	3	2	0	3	2	3	3	6	2
ENSG00000175147	7100	25	12	30	9	4	2	86	75	69
ENSG00000171729	2240	105	158	118	126	104	126	497	397	517
ENSG00000204464	559	0	0	0	0	0	0	0	1	0
ENSG00000215720	710	0	1	0	0	0	0	3	0	0
ENSG00000278480	966	0	0	0	0	0	0	0	1	1
ENSG00000142621	12805	0	13	6	1	0	0	0	11	0
ENSG00000233485	3105	0	0	1	0	1	0	0	1	0
ENSG00000236045	727	0	0	0	0	0	0	0	0	0
ENSG00000228140	5178	0	1	0	0	0	0	0	0	0
ENSG00000142634	2531	30	43	27	44	58	27	223	165	143
ENSG00000162438	3486	1	0	1	2	1	2	0	0	0
ENSG00000142615	1519	0	0	0	0	0	0	0	0	0
ENSG00000215704	1457	0	0	0	0	0	0	0	0	0
ENSG00000132906	5269	394	541	435	425	370	408	470	428	490
ENSG00000116138	8563	937	1420	1445	1251	1109	1040	1008	1014	1120
ENSG00000251866	140	0	0	0	0	0	0	0	0	0
ENSG00000272510	346	0	0	0	1	0	0	0	0	1
ENSG00000116771	2500	1	4	11	3	2	2	41	52	63
ENSG00000237301	2845	0	0	0	0	0	5	3	2	0
ENSG00000235084	447	0	1	0	2	0	1	6	1	6
ENSG00000252417	68	0	0	0	0	0	0	0	0	0
ENSG00000236500	225	1	0	0	0	0	0	0	0	0
ENSG00000197312	12136	1042	1421	1388	1515	1515	1343	2838	2744	2778
ENSG00000215695	1854	0	0	0	0	0	0	0	0	0
ENSG00000271742	256	0	0	0	0	0	0	0	0	0
ENSG00000116786	4122	2917	3292	3217	2819	2658	2436	3503	3308	3668
ENSG00000237938	1533	0	0	0	0	0	0	0	0	0
ENSG00000162461	3195	60	57	99	69	68	59	118	142	173
ENSG00000224459	639	0	0	0	0	0	0	0	3	0
ENSG00000162460	1520	0	0	0	0	1	1	6	3	4
ENSG00000162458	4716	344	478	359	413	354	356	1149	1105	1170
ENSG00000224321	490	2	0	1	2	0	0	1	2	0
ENSG00000233954	2180	1305	1628	1298	1823	1354	1301	1744	1624	1632
ENSG00000178715	438	278	302	280	346	264	265	334	239	269
ENSG00000179743	2473	121	167	88	114	70	99	53	79	100
ENSG00000065526	13294	2482	3023	3673	3158	3487	2601	3217	3764	3638
ENSG00000270620	211	0	0	0	0	0	0	0	0	0
ENSG00000116809	4240	1483	1814	1459	1376	1199	1211	1020	885	980
ENSG00000234607	563	0	0	0	2	2	0	0	0	2
ENSG00000231353	260	0	0	0	0	0	0	0	0	0
ENSG00000275503	236	0	0	0	0	0	0	0	0	0
ENSG00000224966	962	0	0	0	0	0	0	0	0	0
ENSG00000183888	3039	0	0	0	0	0	0	0	0	0
ENSG00000233078	466	0	0	0	0	0	0	0	0	0
ENSG00000173641	3910	3	5	0	4	2	1	266	292	297
ENSG00000186510	3476	8	0	3	1	5	7	394	412	444
ENSG00000232456	704	0	3	1	0	1	0	0	0	1
ENSG00000184908	2939	1	0	3	1	3	2	89	64	59
ENSG00000185519	1701	5	13	5	8	2	2	0	3	2
ENSG00000142627	4159	79	86	79	85	110	94	799	775	976
ENSG00000227959	904	0	0	0	0	0	0	0	0	0
ENSG00000224621	544	0	0	0	0	0	0	0	0	1
ENSG00000234166	439	0	0	0	0	0	0	0	0	0
ENSG00000142632	3745	30	63	38	49	33	31	53	55	60
ENSG00000237276	1990	0	3	4	1	0	5	8	4	9
ENSG00000132881	1545	19	37	43	28	40	12	50	53	47
ENSG00000233929	186	23	18	35	17	22	7	36	29	9
ENSG00000037637	8984	1429	1943	1875	1217	1203	1237	990	852	975
ENSG00000055070	4747	2075	2569	2444	3154	2564	2575	2676	2501	2813
ENSG00000226457	381	47	93	75	98	85	81	96	106	141
ENSG00000187144	4506	0	0	0	0	0	0	0	0	0
ENSG00000157191	5559	668	815	798	1402	1307	1180	944	851	868
ENSG00000226029	3245	17	25	15	28	38	20	26	18	23
ENSG00000080947	6813	828	874	1026	492	614	554	401	402	388
ENSG00000206652	164	0	0	1	0	0	0	0	0	0
ENSG00000261135	1110	0	3	10	0	0	1	5	10	5
ENSG00000224174	327	1	0	1	5	0	1	5	4	2
ENSG00000233421	2068	28	26	37	7	9	7	27	39	13
ENSG00000277344	144	0	0	0	0	0	0	0	0	0
ENSG00000268991	510	0	0	0	0	0	0	0	0	0
ENSG00000225710	882	0	0	0	0	0	2	0	3	0
ENSG00000219481	12212	658	753	802	719	569	503	579	597	627
ENSG00000271732	339	0	0	0	0	0	0	0	0	0
ENSG00000215908	3943	525	524	480	510	425	390	560	505	591
ENSG00000186301	2291	25	35	6	4	4	18	23	13	22
ENSG00000282143	817	0	0	0	0	0	0	3	0	0
ENSG00000207513	164	0	0	0	0	0	0	0	0	0
ENSG00000237847	510	0	0	0	0	0	0	0	0	0
ENSG00000280114	1351	0	1	5	2	1	2	5	13	2
ENSG00000236698	435	647	981	759	972	741	808	732	604	641
ENSG00000268869	3178	24	68	40	33	36	42	54	58	56
ENSG00000279151	406	0	1	0	0	0	0	0	0	0
ENSG00000279132	511	0	0	0	0	0	0	0	0	0
ENSG00000282740	819	0	0	0	1	0	0	0	0	0
ENSG00000058453	8871	1380	1813	1563	1232	1344	1264	1022	958	1106
ENSG00000227684	762	1	0	0	1	1	0	0	0	0
ENSG00000207389	164	0	0	0	0	0	0	0	0	0
ENSG00000186715	5180	16	11	9	3	9	5	13	17	12
ENSG00000223643	837	0	0	0	0	0	0	0	0	0
ENSG00000230239	882	0	2	0	0	1	1	3	0	3
ENSG00000263811	73	0	0	0	0	0	0	0	0	0
ENSG00000228549	2963	29	43	66	14	4	0	60	58	49
ENSG00000277234	144	0	0	0	0	0	0	0	0	0
ENSG00000238142	508	58	68	54	65	25	47	48	71	51
ENSG00000235241	508	0	0	0	0	0	0	2	0	0
ENSG00000207005	164	0	0	0	0	0	0	0	0	0
ENSG00000272426	438	0	2	1	9	3	0	0	0	4
ENSG00000117122	2915	9	13	26	10	15	18	130	129	155
ENSG00000226526	636	0	0	0	0	0	0	0	0	0
ENSG00000159363	5253	1386	2014	1690	1152	1007	957	983	848	977
ENSG00000117118	2462	821	1062	880	989	777	769	1276	1019	1171
ENSG00000117115	5984	38	87	49	401	466	322	20	9	5
ENSG00000204362	4676	0	0	0	0	0	0	0	0	0
ENSG00000282843	1228	0	0	0	0	0	0	0	0	0
ENSG00000142623	4903	0	0	4	1	0	0	1	0	5
ENSG00000142619	3189	6	0	3	4	0	0	2	3	1
ENSG00000266634	87	0	0	0	0	0	0	0	0	0
ENSG00000159339	2971	0	0	0	0	0	0	0	0	1
ENSG00000280226	189	0	0	2	0	0	0	0	0	0
ENSG00000276747	2396	0	0	0	0	0	0	0	0	0
ENSG00000179051	4126	4452	5603	4866	6333	5740	5612	4347	4140	4406
ENSG00000227751	311	0	0	0	0	0	0	0	0	0
ENSG00000074964	7817	3593	4681	4548	2798	2834	2642	2387	2243	2233
ENSG00000236648	610	0	0	0	0	0	0	0	0	0
ENSG00000117148	1864	11	10	6	3	6	0	250	234	196
ENSG00000261781	2471	0	0	0	0	0	0	0	0	0
ENSG00000117154	3085	37	23	22	69	84	104	7	0	0
ENSG00000280222	6473	0	0	0	0	1	0	0	0	0
ENSG00000230035	430	0	0	0	0	0	0	0	0	0
ENSG00000225387	491	0	0	0	0	0	0	0	7	0
ENSG00000179023	5145	6	6	3	4	0	1	7	5	10
ENSG00000235282	266	127	150	119	131	104	134	113	83	96
ENSG00000225478	223	0	0	0	0	0	0	0	0	0
ENSG00000009709	6313	1	0	3	0	1	0	0	3	4
ENSG00000179002	2542	0	0	0	0	0	0	0	0	0
ENSG00000255275	4369	0	0	0	0	0	0	0	6	0
ENSG00000159423	3689	501	520	598	820	617	600	927	737	867
ENSG00000265606	74	0	0	0	0	0	0	0	0	0
ENSG00000221662	78	0	0	0	0	0	0	0	0	0
ENSG00000169991	6188	4476	5353	5097	6186	5377	5133	3510	3586	3540
ENSG00000272084	3402	35	24	31	66	26	25	20	47	28
ENSG00000127481	24675	5812	7413	8022	6113	6220	4924	8416	9211	8663
ENSG00000230424	507	8	0	6	14	1	6	9	6	7
ENSG00000127463	10650	2634	3408	3396	3280	2936	2590	3582	3468	3616
ENSG00000053372	2822	649	948	821	894	774	739	1440	1272	1484
ENSG00000211454	2768	27	19	27	31	7	16	11	6	17
ENSG00000162482	1710	32	48	41	60	31	34	13	25	31
ENSG00000270728	525	0	0	0	0	0	0	0	0	0
ENSG00000053371	1781	755	1031	858	989	633	703	818	806	795
ENSG00000200403	107	3	11	2	2	7	4	1	0	7
ENSG00000040487	2686	724	812	908	872	773	768	752	739	753
ENSG00000077549	3238	4639	6264	5384	4653	4148	3610	5582	5128	5416
ENSG00000240490	288	0	0	0	0	0	0	4	0	0
ENSG00000201609	141	0	0	0	0	0	0	0	0	0
ENSG00000235185	207	0	0	0	0	0	0	0	0	0
ENSG00000173436	5227	142	278	310	215	226	186	312	327	343
ENSG00000270136	2493	0	0	0	0	0	0	0	0	0
ENSG00000226396	455	1537	1890	1535	2106	1587	1551	1435	1298	1432
ENSG00000158747	3465	77	52	46	78	45	75	154	94	66
ENSG00000158748	1984	0	0	0	0	0	1	0	0	0
ENSG00000162542	4054	0	0	0	8	2	7	17	12	5
ENSG00000178828	1250	0	0	0	0	0	0	0	1	0
ENSG00000235434	447	0	0	0	0	0	0	0	0	0
ENSG00000169914	6767	408	603	587	513	548	497	676	740	591
ENSG00000188784	785	0	0	0	0	0	0	0	0	0
ENSG00000242688	301	0	0	0	0	0	0	0	0	0
ENSG00000188257	1685	2	6	1	0	2	2	0	0	0
ENSG00000127472	2607	0	3	1	1	1	0	0	0	0
ENSG00000117215	2681	0	0	0	0	0	0	0	0	0
ENSG00000158786	6440	0	0	0	0	0	0	7	0	3
ENSG00000227066	2639	0	0	0	1	0	0	0	0	0
ENSG00000187980	3298	0	0	0	0	0	0	0	0	0
ENSG00000225986	510	0	0	1	0	0	0	0	0	0
ENSG00000162543	5571	4	9	36	4	6	15	38	30	54
ENSG00000228105	480	1	0	0	0	0	0	0	0	0
ENSG00000158816	6377	11	8	8	10	7	5	1	3	0
ENSG00000226664	229	0	0	0	0	0	0	0	0	0
ENSG00000236963	3394	0	1	0	0	0	0	2	0	0
ENSG00000226487	376	0	0	0	0	0	0	0	0	0
ENSG00000162545	2615	2851	3491	3036	2719	2336	2245	1386	1319	1487
ENSG00000090432	2438	1208	1513	1196	1337	1004	1132	842	847	913
ENSG00000215520	763	2	1	2	2	2	0	5	0	0
ENSG00000183114	2572	10	13	6	2	0	1	10	0	3
ENSG00000158825	963	0	0	0	0	0	0	2	0	0
ENSG00000158828	4836	921	1287	1100	902	839	803	948	744	914
ENSG00000117242	4443	263	412	296	361	295	293	590	481	519
ENSG00000244038	2721	2746	3496	3023	3893	3175	3240	6716	5921	6250
ENSG00000117245	4470	8	24	20	28	16	11	139	106	146
ENSG00000235432	479	0	0	0	0	0	0	1	0	0
ENSG00000189410	4423	2	1	6	9	12	20	12	25	12
ENSG00000233069	299	0	0	0	0	0	0	0	0	0
ENSG00000127483	7442	3885	5621	5487	5504	5189	4606	4263	4044	3999
ENSG00000075151	9596	3667	4990	4648	3539	3092	2951	3833	4215	4288
ENSG00000251914	62	0	0	0	0	0	0	0	0	0
ENSG00000221808	119	0	0	0	0	0	0	0	0	0
ENSG00000233072	385	0	1	0	1	1	0	1	0	0
ENSG00000236073	115	0	0	0	0	0	0	0	0	0
ENSG00000235112	296	0	0	0	0	0	0	0	0	0
ENSG00000117298	7265	1243	1814	1598	1857	1916	1807	3355	3108	3038
ENSG00000236936	723	0	0	0	0	0	0	0	0	0
ENSG00000231105	2479	0	0	9	5	0	0	2	4	13
ENSG00000236216	376	29	56	27	28	18	16	7	13	26
ENSG00000228823	649	0	0	0	0	1	0	0	0	0
ENSG00000236009	761	0	0	0	0	0	0	0	0	0
ENSG00000227001	661	3	0	0	2	0	0	4	9	1
ENSG00000187952	1234	429	356	379	517	458	417	236	219	206
ENSG00000186543	830	0	0	1	0	0	0	0	0	0
ENSG00000142794	6812	56	63	68	103	104	89	92	125	104
ENSG00000176378	327	0	0	1	0	0	0	1	0	1
ENSG00000162551	3007	78	76	87	196	126	151	107	96	142
ENSG00000233431	821	0	0	0	0	0	0	0	0	0
ENSG00000076864	5755	88	103	125	210	158	196	100	182	152
ENSG00000090686	9497	1537	2167	2257	2120	2014	1866	1973	1885	2054
ENSG00000231978	307	0	0	0	0	0	0	0	0	0
ENSG00000187942	4490	0	0	0	0	1	0	15	2	0
ENSG00000142798	17684	82	72	94	177	114	113	1613	1817	1659
ENSG00000232037	483	1	4	3	11	2	2	1	1	1
ENSG00000283234	1162	0	0	0	1	0	0	0	0	0
ENSG00000219073	1541	0	0	0	0	0	0	0	2	3
ENSG00000273610	297	0	0	0	0	0	0	0	0	0
ENSG00000201919	104	0	0	0	0	0	0	0	0	0
ENSG00000142789	1224	0	0	0	0	0	0	11	4	1
ENSG00000278124	297	0	0	0	0	0	0	0	0	0
ENSG00000201273	104	0	0	0	0	0	0	0	0	0
ENSG00000228397	1126	0	0	0	0	0	0	0	0	0
ENSG00000218510	2406	208	243	208	185	155	165	131	166	179
ENSG00000070831	3598	4547	6362	5698	5220	4375	4231	3703	3601	3547
ENSG00000230068	692	0	3	3	6	3	1	0	0	5
ENSG00000271428	488	0	0	0	0	0	1	1	0	0
ENSG00000271840	748	5	0	2	0	0	5	2	1	0
ENSG00000162552	4527	0	4	0	1	3	3	74	74	85
ENSG00000266564	62	0	0	0	0	0	0	0	0	0
ENSG00000234397	492	3	11	8	14	8	5	9	4	8
ENSG00000279625	1853	0	0	0	0	0	0	0	0	0
ENSG00000184677	8992	2264	2526	2791	2439	2261	1952	3286	3151	3267
ENSG00000237200	273	0	5	9	3	3	3	4	2	28
ENSG00000070886	5358	5	1	0	12	2	0	11	1	0
ENSG00000276835	109	0	0	0	0	0	0	0	0	0
ENSG00000173372	1272	0	0	0	0	0	0	0	0	0
ENSG00000159189	1335	0	0	0	0	0	0	0	0	0
ENSG00000173369	1601	0	0	0	0	1	0	1	0	0
ENSG00000133216	12516	5925	5635	6213	8906	7611	6633	4158	4028	4044
ENSG00000265422	82	0	0	3	0	0	0	0	0	0
ENSG00000225952	480	0	0	0	0	0	0	0	0	0
ENSG00000264014	68	0	0	0	0	0	0	0	0	0
ENSG00000215906	1641	0	0	0	0	0	0	0	0	0
ENSG00000227868	658	0	0	0	0	0	2	0	0	0
ENSG00000004487	5435	9610	12838	11360	12412	10357	9986	5937	5659	5737
ENSG00000240553	666	0	0	0	0	0	0	0	0	0
ENSG00000263793	68	0	0	0	0	0	0	0	0	0
ENSG00000266802	77	0	0	0	0	0	0	0	0	0
ENSG00000169641	9658	2187	2923	2871	2170	1845	1761	1487	1563	1449
ENSG00000229010	818	0	0	0	0	0	0	0	0	0
ENSG00000206935	107	0	0	0	0	0	0	0	0	0
ENSG00000252578	101	0	0	0	0	0	0	0	0	0
ENSG00000179546	2835	8	0	0	5	1	1	0	1	8
ENSG00000215381	460	1	1	1	2	2	2	7	3	3
ENSG00000261326	5444	79	103	100	75	139	117	90	111	89
ENSG00000125944	8676	5673	7862	7508	8013	6839	6841	5830	5562	5926
ENSG00000125945	4392	589	745	691	480	397	427	189	220	282
ENSG00000249087	2655	56	98	56	59	25	34	11	30	25
ENSG00000201405	93	0	0	0	0	0	0	0	0	0
ENSG00000271420	650	3	0	0	0	0	0	0	0	0
ENSG00000204219	3515	0	5	0	4	0	5	16	19	18
ENSG00000232482	426	41	30	42	35	12	34	69	46	47
ENSG00000088280	4988	514	644	515	578	490	413	723	614	683
ENSG00000007968	5457	77	76	114	348	201	275	379	396	339
ENSG00000235052	456	0	0	0	0	2	0	0	0	0
ENSG00000117318	1797	197	210	169	367	286	411	127	98	130
ENSG00000197880	2142	0	0	0	7	0	0	0	0	11
ENSG00000229239	1186	0	0	1	0	0	0	0	0	0
ENSG00000142676	1987	6764	8921	8172	10395	7559	8088	8796	8136	8612
ENSG00000011007	5391	1669	2448	2433	2051	1851	1758	2587	2475	2680
ENSG00000236810	1347	56	97	104	70	62	62	56	48	40
ENSG00000057757	2186	761	1179	982	906	881	884	926	819	862
ENSG00000011009	2196	3035	3965	3147	2867	2481	2396	2862	2807	2900
ENSG00000117308	3978	330	533	394	415	302	322	492	462	426
ENSG00000117305	5658	291	357	346	262	271	238	1056	1072	891
ENSG00000179163	2047	256	298	218	253	212	156	305	252	291
ENSG00000188822	5254	1	0	0	0	0	0	0	0	0
ENSG00000229106	1267	4	11	13	13	14	0	7	14	9
ENSG00000232557	210	0	0	0	0	0	0	0	0	0
ENSG00000264926	78	0	0	0	0	0	0	0	0	0
ENSG00000230228	368	6	13	5	12	7	3	15	2	2
ENSG00000189266	2564	2019	2564	2386	3245	2526	2984	2356	1991	2109
ENSG00000188529	10277	3712	4671	4675	5618	5098	4960	5458	4932	5165
ENSG00000215905	328	0	0	0	0	0	0	1	0	0
ENSG00000225315	454	0	0	0	0	0	0	0	0	0
ENSG00000142661	9254	0	0	0	0	1	0	0	6	6
ENSG00000230703	461	0	0	0	0	0	0	0	0	0
ENSG00000142677	2798	0	0	4	5	0	0	5	3	18
ENSG00000185436	4923	9	4	7	3	0	5	12	8	15
ENSG00000230023	1849	0	0	0	0	0	0	0	0	0
ENSG00000232298	856	0	0	0	0	0	0	2	0	0
ENSG00000158055	3940	8	0	9	15	24	8	10	16	15
ENSG00000001460	8511	108	119	120	114	78	28	222	202	188
ENSG00000001461	9404	772	917	899	1526	1193	1053	2597	2543	2510
ENSG00000117602	7077	878	1076	1122	1305	1073	1137	675	548	604
ENSG00000264443	1445	0	0	0	0	0	0	0	0	0
ENSG00000184454	4122	0	0	0	0	0	0	0	0	0
ENSG00000227312	348	0	0	0	0	0	0	0	0	0
ENSG00000239106	103	0	0	0	0	0	0	0	0	0
ENSG00000133226	8168	1617	1980	1897	1962	1776	1552	2346	2059	2422
ENSG00000169504	4495	3940	5429	5372	5476	4460	4425	4476	4300	4549
ENSG00000238482	107	0	0	0	0	0	0	0	0	0
ENSG00000020633	4523	8	9	2	3	13	9	3	12	9
ENSG00000278034	72	0	0	0	0	0	0	0	0	0
ENSG00000229162	820	0	0	0	0	1	0	0	0	0
ENSG00000261025	2443	0	0	0	0	1	0	0	0	0
ENSG00000264371	84	0	0	0	0	0	0	0	0	0
ENSG00000233755	863	0	0	0	0	0	0	0	0	0
ENSG00000233419	402	0	0	0	0	0	0	0	0	0
ENSG00000231953	988	0	0	0	0	0	0	0	0	0
ENSG00000117614	3370	851	1070	975	1297	797	976	740	738	734
ENSG00000117616	6804	1906	2253	2036	1466	1503	1418	1984	1855	2034
ENSG00000272432	485	13	0	2	3	2	7	2	0	4
ENSG00000261349	459	0	0	2	5	11	0	0	4	6
ENSG00000187010	3313	0	0	0	2	0	0	5	0	0
ENSG00000224183	480	0	7	6	11	1	3	13	6	3
ENSG00000259984	459	0	4	9	5	0	0	4	0	7
ENSG00000183726	3410	1978	2608	2444	2420	1999	1899	2572	2349	2595
ENSG00000188672	2433	0	17	4	14	12	15	21	6	4
ENSG00000238084	478	26	17	14	30	13	16	20	20	40
ENSG00000204178	3979	3967	5029	4975	4539	4156	3819	2155	1902	2267
ENSG00000157978	5397	81	123	164	304	266	278	893	939	977
ENSG00000225643	483	0	0	1	5	5	0	0	1	0
ENSG00000117643	9026	162	191	189	146	82	128	163	153	152
ENSG00000233478	2224	0	0	0	1	1	0	0	0	0
ENSG00000162430	4424	2205	2706	2685	2466	2303	2097	2803	2602	2825
ENSG00000255054	792	0	0	0	0	0	0	0	0	0
ENSG00000228172	2793	4	7	11	6	8	11	21	22	21
ENSG00000117640	5817	1644	2056	1780	1716	1506	1562	2099	1887	1946
ENSG00000272478	222	0	0	0	0	0	0	0	0	0
ENSG00000127423	2408	9	14	26	40	18	41	67	97	119
ENSG00000236528	849	0	0	0	0	0	0	0	0	0
ENSG00000182749	3297	164	345	252	98	154	73	206	203	204
ENSG00000207302	110	0	0	0	0	0	0	0	0	0
ENSG00000117632	6288	34773	49260	44219	53790	43044	43311	21414	19595	21268
ENSG00000229786	251	0	0	0	0	0	1	0	0	0
ENSG00000223624	140	0	0	0	0	2	0	0	1	0
ENSG00000158006	3835	366	439	435	496	431	431	485	495	577
ENSG00000207237	104	0	0	0	0	0	0	0	0	0
ENSG00000252190	125	0	0	0	0	0	0	0	0	0
ENSG00000252691	84	0	0	0	0	0	0	0	0	0
ENSG00000158008	4537	101	70	109	163	166	128	48	37	42
ENSG00000158014	3498	0	1	0	0	0	0	8	3	5
ENSG00000158022	2573	0	0	0	0	0	0	0	0	1
ENSG00000175087	4535	308	377	344	252	227	188	217	189	208
ENSG00000197245	2858	6	22	14	14	17	7	0	0	0
ENSG00000282872	761	2	2	0	3	5	0	0	0	0
ENSG00000236782	1721	88	58	106	159	101	117	159	107	121
ENSG00000142684	769	332	424	418	508	451	446	727	593	718
ENSG00000142675	4043	52	64	64	27	42	59	231	267	271
ENSG00000188782	2030	4	0	0	0	0	0	0	0	2
ENSG00000236155	3191	0	2	6	0	4	0	5	1	5
ENSG00000278572	899	4	3	4	7	3	1	9	3	4
ENSG00000130695	5422	780	1110	875	1228	950	981	1421	1333	1431
ENSG00000270733	358	0	0	0	0	0	0	0	0	0
ENSG00000142669	1786	4825	6316	5433	8188	6802	6389	3919	3423	3910
ENSG00000158062	4704	287	358	302	461	322	392	366	381	409
ENSG00000169442	935	15	6	6	20	20	18	126	139	120
ENSG00000176092	5871	9	8	35	5	19	17	10	22	29
ENSG00000225854	346	2	1	0	0	0	0	0	1	0
ENSG00000176083	2379	0	0	0	0	0	0	0	0	0
ENSG00000131914	4008	1902	2530	2527	1939	1409	1425	1424	1254	1481
ENSG00000117682	5596	969	1343	1258	1469	1327	1203	910	879	999
ENSG00000223583	535	7	4	4	3	2	4	5	0	5
ENSG00000225891	529	3	2	0	0	0	0	3	0	5
ENSG00000198830	2509	575	695	676	955	729	753	1684	1534	1806
ENSG00000224129	897	0	3	1	0	0	0	4	0	0
ENSG00000117676	5884	110	95	164	187	121	120	922	878	935
ENSG00000238705	52	0	0	0	0	0	0	0	0	0
ENSG00000243905	304	2	0	3	1	0	0	1	0	0
ENSG00000252802	102	0	0	0	0	0	0	0	0	0
ENSG00000252429	64	0	0	0	0	0	0	0	0	0
ENSG00000229247	238	0	0	0	0	0	0	0	0	0
ENSG00000238316	104	0	0	0	0	0	0	0	0	0
ENSG00000235069	235	0	0	0	0	0	0	1	0	0
ENSG00000260063	2000	10	15	9	9	4	11	10	6	23
ENSG00000117713	15922	9065	11497	11658	9942	9363	7962	7582	8551	8792
ENSG00000060642	3382	116	144	178	115	112	96	82	76	106
ENSG00000241188	291	0	0	0	0	0	0	0	0	0
ENSG00000204160	5436	1420	1706	1406	1950	1749	1487	1771	1591	1539
ENSG00000175793	1320	8	6	1	8	2	3	7	19	10
ENSG00000226698	306	0	0	0	0	0	0	0	0	0
ENSG00000142751	4979	884	1304	1077	1173	1002	1000	916	803	962
ENSG00000198746	2225	446	475	379	494	417	361	424	467	519
ENSG00000090273	2856	1374	1649	1491	1825	1379	1313	2449	2264	2650
ENSG00000131910	1156	0	0	0	0	0	0	0	0	0
ENSG00000175707	1793	0	1	1	0	1	0	8	4	0
ENSG00000172746	497	1	0	2	4	3	4	0	3	6
ENSG00000224064	397	0	0	0	0	0	1	0	0	0
ENSG00000225294	444	10	39	1	25	14	21	19	31	40
ENSG00000253368	1976	235	230	196	284	260	223	298	257	298
ENSG00000158246	2368	9	33	26	76	69	54	43	48	63
ENSG00000280403	375	0	0	0	0	0	0	0	0	0
ENSG00000090020	5974	532	673	689	1032	900	790	1417	1258	1312
ENSG00000229985	527	3	4	1	5	0	1	2	2	1
ENSG00000214973	640	88	153	185	142	118	127	246	159	181
ENSG00000225159	867	305	358	318	403	359	335	594	513	548
ENSG00000225990	220	0	0	0	1	1	0	0	0	0
ENSG00000224311	379	0	0	0	0	0	0	0	0	0
ENSG00000142784	6024	1632	1989	1924	2209	1778	1687	1636	1605	1570
ENSG00000252098	104	0	0	0	0	0	0	0	0	0
ENSG00000243659	282	1	11	0	9	2	10	0	0	10
ENSG00000186501	4476	1104	1419	1431	1258	1038	991	753	800	791
ENSG00000206888	107	3	1	0	0	5	0	0	0	3
ENSG00000241547	468	319	463	396	457	324	282	163	145	125
ENSG00000142765	5584	111	99	148	89	114	99	84	66	43
ENSG00000142733	4951	82	70	92	98	75	87	116	161	198
ENSG00000142748	2167	0	0	0	1	0	0	0	0	0
ENSG00000174950	2041	1	0	0	0	0	0	1	8	0
ENSG00000231207	355	0	1	0	0	0	0	0	0	0
ENSG00000181773	2115	10	11	12	37	31	47	92	85	89
ENSG00000158195	5676	1541	1773	1845	2476	2198	2149	2135	2018	2265
ENSG00000241169	428	0	0	0	0	0	0	0	0	0
ENSG00000237429	283	0	0	13	1	0	0	13	5	1
ENSG00000126705	7157	3892	4176	4335	5450	5266	4817	3174	3120	3353
ENSG00000000938	3474	0	0	0	3	3	0	0	0	1
ENSG00000235912	192	360	407	315	511	324	302	533	460	395
ENSG00000233975	441	0	0	0	0	0	0	0	2	0
ENSG00000126709	865	19	2	12	16	13	20	148	119	125
ENSG00000225886	1651	0	0	0	0	0	0	0	1	0
ENSG00000206767	107	0	0	0	0	0	0	0	0	0
ENSG00000226662	662	1	1	1	0	1	0	1	0	0
ENSG00000207095	105	0	0	0	0	0	0	0	0	0
ENSG00000009780	4034	191	214	258	333	266	319	195	178	131
ENSG00000231344	349	46	64	40	54	27	58	44	52	70
ENSG00000230833	676	0	0	0	0	1	0	5	0	5
ENSG00000117758	3846	1648	2143	2095	1678	1492	1361	1367	1259	1267
ENSG00000269971	184	0	0	0	3	4	0	0	0	3
ENSG00000270031	359	13	0	2	0	1	2	0	1	0
ENSG00000223062	106	0	1	0	0	0	0	0	0	0
ENSG00000117751	2819	1552	1917	1809	2116	1881	1771	1934	1802	1968
ENSG00000252947	166	7	0	0	1	5	0	20	0	0
ENSG00000278868	171	0	0	0	0	0	0	0	0	0
ENSG00000130775	4621	39	57	44	57	44	9	182	185	140
ENSG00000117748	2019	559	833	561	912	610	664	806	711	801
ENSG00000130768	2670	3	0	1	4	8	0	19	19	15
ENSG00000227050	491	0	0	0	0	0	0	0	0	0
ENSG00000158156	2743	609	895	669	608	592	537	486	421	436
ENSG00000158161	6483	958	1349	1093	1449	1485	1428	1631	1588	1568
ENSG00000238231	367	0	0	3	0	0	0	2	7	3
ENSG00000240750	297	21	9	0	0	9	3	1	2	4
ENSG00000228589	681	297	415	383	381	285	332	361	320	310
ENSG00000228943	235	0	0	0	0	0	0	0	0	0
ENSG00000214812	557	55	30	48	21	38	39	16	35	29
ENSG00000253005	105	0	0	0	0	0	0	0	0	0
ENSG00000169403	4706	15	29	37	22	24	26	28	1	21
ENSG00000126698	2888	1681	2420	1977	2312	1828	1725	2647	2282	2634
ENSG00000130770	2225	1445	2142	1776	1689	1455	1388	1362	1200	1338
ENSG00000270605	1945	60	33	64	60	59	63	99	89	75
ENSG00000271398	425	0	0	0	0	0	0	0	0	0
ENSG00000130766	3453	3257	4796	3989	1605	1595	1523	1709	1565	1736
ENSG00000130772	2019	225	322	278	158	114	121	259	243	248
ENSG00000204138	7322	2091	2897	2920	2498	2242	2070	1732	1522	1661
ENSG00000206779	101	0	0	1	0	0	0	0	0	0
ENSG00000229820	394	0	2	0	0	2	0	3	1	0
ENSG00000221216	119	9	0	4	2	2	0	0	1	0
ENSG00000180198	3888	480	626	529	769	578	518	653	716	728
ENSG00000242125	4088	332	379	322	306	283	286	628	625	598
ENSG00000274266	206	0	0	0	0	0	0	0	0	0
ENSG00000200087	204	4	3	0	1	4	0	24	11	15
ENSG00000231468	611	9	19	9	22	26	10	17	26	27
ENSG00000279443	2083	1	7	22	33	5	10	10	10	2
ENSG00000180098	4311	583	729	736	642	555	465	368	330	353
ENSG00000197989	3377	151	221	122	149	112	139	123	113	96
ENSG00000221539	74	6	6	3	5	3	3	0	3	3
ENSG00000278274	130	0	0	0	0	0	0	0	0	0
ENSG00000273544	132	0	0	0	0	0	0	0	0	0
ENSG00000274582	137	0	0	0	0	0	0	0	0	0
ENSG00000280498	135	0	0	0	0	0	0	0	0	0
ENSG00000120656	2337	330	366	394	416	310	355	594	580	666
ENSG00000188060	2180	3	27	10	7	4	4	4	0	4
ENSG00000229388	978	0	0	1	4	0	0	0	0	0
ENSG00000270103	131	0	0	0	0	0	0	0	0	0
ENSG00000274978	134	0	0	0	0	0	0	0	0	0
ENSG00000162419	6459	692	852	905	868	740	773	555	517	486
ENSG00000252777	130	0	1	0	0	0	0	0	0	0
ENSG00000198492	3859	3015	4004	3660	3415	2939	2966	2906	2703	2997
ENSG00000116329	9345	81	79	85	215	175	143	64	70	48
ENSG00000233427	1085	0	0	0	0	0	0	0	0	0
ENSG00000199756	110	0	0	0	0	0	0	0	0	0
ENSG00000159023	10739	8396	11070	10582	18112	15953	14474	4783	4696	4982
ENSG00000225616	331	5	10	13	10	16	16	11	12	10
ENSG00000206704	101	0	0	0	0	0	0	0	0	0
ENSG00000277958	282	0	0	0	0	0	0	0	0	0
ENSG00000253304	2639	989	1156	1138	3	3	1	1151	948	983
ENSG00000225750	279	0	0	3	0	0	0	0	0	0
ENSG00000116350	8893	1283	1833	1636	2960	2555	2478	1818	1826	1797
ENSG00000277916	169	0	0	0	0	0	0	0	0	0
ENSG00000116353	3922	281	409	400	400	458	348	480	448	498
ENSG00000237934	573	0	0	0	0	0	0	0	0	0
ENSG00000060656	6682	1968	2167	2316	4895	4151	3822	1668	1482	1664
ENSG00000230523	2148	0	0	0	0	0	0	0	0	0
ENSG00000225011	349	1	0	0	0	0	0	0	1	0
ENSG00000228176	498	0	0	0	0	0	0	0	0	0
ENSG00000270927	493	0	0	0	0	0	0	0	0	0
ENSG00000233399	1519	0	0	0	0	0	0	0	0	0
ENSG00000233372	551	0	0	0	0	0	0	0	0	0
ENSG00000231251	93	0	0	0	0	0	0	0	0	0
ENSG00000236335	507	0	0	0	0	0	0	0	0	0
ENSG00000231949	481	0	0	0	0	0	0	0	0	0
ENSG00000162510	4606	9	5	12	8	9	23	4	3	0
ENSG00000186056	4024	22	2	11	0	16	7	8	7	13
ENSG00000162511	3274	8	31	16	102	37	44	28	47	41
ENSG00000264773	77	0	0	0	0	0	0	0	0	0
ENSG00000229607	444	0	0	0	0	0	0	0	0	0
ENSG00000223382	1646	0	0	0	0	0	0	0	1	0
ENSG00000222784	288	0	0	0	0	0	0	0	0	0
ENSG00000235143	1747	0	0	0	0	1	0	0	0	0
ENSG00000162512	7067	2374	2842	2459	1280	1235	1144	676	676	541
ENSG00000266210	267	0	0	0	0	0	0	0	0	0
ENSG00000134644	6621	4396	5938	5271	5433	4921	4463	4382	4427	4616
ENSG00000237329	507	0	0	0	0	0	0	0	0	0
ENSG00000232768	163	0	0	0	0	0	0	0	0	0
ENSG00000215900	252	33	32	29	41	37	20	11	28	24
ENSG00000225142	436	0	0	1	0	0	0	2	0	0
ENSG00000084628	2987	6950	9202	7865	7355	6375	5822	1924	1903	1874
ENSG00000060688	3881	858	1193	1036	1305	1024	1014	1291	1241	1401
ENSG00000229447	437	1	5	14	24	41	16	14	23	8
ENSG00000121766	1921	1183	1629	1286	1404	1047	1073	1061	1065	1053
ENSG00000229044	439	0	0	0	0	1	0	0	0	0
ENSG00000121769	1026	1033	1109	1048	959	835	750	335	316	309
ENSG00000168528	3549	858	1034	1162	1895	1728	1529	252	334	308
ENSG00000215899	1342	12	11	17	11	7	9	9	7	15
ENSG00000206981	107	0	0	0	0	4	0	0	0	0
ENSG00000260386	3555	0	0	0	0	0	0	0	0	0
ENSG00000265961	114	0	0	0	0	0	0	0	0	0
ENSG00000229167	591	0	0	0	0	0	0	0	0	0
ENSG00000142910	5281	0	0	0	1	0	1	20	12	19
ENSG00000121764	2558	0	0	0	0	0	0	0	0	0
ENSG00000162517	2227	1193	1697	1437	1648	1297	1269	1286	1041	1216
ENSG00000235790	2216	0	0	1	3	0	0	0	2	0
ENSG00000264078	480	0	0	0	0	0	0	0	0	0
ENSG00000084636	9269	1319	1149	1203	4536	3698	3677	6359	6212	6521
ENSG00000121753	7756	532	663	559	789	817	716	706	794	825
ENSG00000266580	76	0	0	0	0	0	0	0	0	0
ENSG00000254545	537	0	0	0	0	0	0	0	0	0
ENSG00000134668	7085	1	4	4	1	5	1	15	43	17
ENSG00000203620	2257	0	0	0	0	0	0	0	0	0
ENSG00000269967	587	0	7	0	0	0	0	0	3	0
ENSG00000184007	6267	1725	2721	2424	2874	2342	2359	2910	2662	3044
ENSG00000228634	517	0	0	0	0	0	0	0	0	0
ENSG00000121774	3588	8837	11728	11466	12669	10805	10550	7360	6935	7402
ENSG00000203325	624	0	0	0	0	0	0	0	1	0
ENSG00000121775	2820	513	562	482	435	391	375	300	288	225
ENSG00000266203	59	0	0	0	0	0	0	2	0	0
ENSG00000276493	291	0	0	0	0	0	0	0	0	0
ENSG00000025800	7480	1991	2469	2538	2815	2772	2469	3505	3155	3361
ENSG00000250135	667	0	0	0	0	0	0	0	0	0
ENSG00000084652	5103	2540	3254	3187	3168	2868	2846	3011	3096	2876
ENSG00000160050	2818	429	506	388	498	374	321	217	206	261
ENSG00000224066	1357	0	14	21	1	1	2	3	10	19
ENSG00000160051	2478	92	61	95	49	36	41	63	53	45
ENSG00000222046	1869	0	0	1	0	0	0	0	0	0
ENSG00000160055	3571	176	205	230	121	115	91	145	115	187
ENSG00000084623	1725	1773	2201	1954	2173	1808	1832	3503	3352	3407
ENSG00000220785	2961	249	298	381	212	208	165	353	374	459
ENSG00000183615	936	42	59	44	49	22	17	38	22	45
ENSG00000182866	3339	4	0	0	0	3	1	2	0	0
ENSG00000277617	260	0	0	0	0	0	0	0	0	0
ENSG00000252450	110	0	0	0	0	0	0	0	0	0
ENSG00000116478	3963	416	566	480	779	595	609	4125	3733	3861
ENSG00000175130	1699	21913	30512	26165	26366	22754	22252	14328	13111	14248
ENSG00000233775	687	9	8	4	7	4	14	1	1	2
ENSG00000162526	2191	4	0	2	0	14	2	5	8	2
ENSG00000225828	2845	376	515	438	475	395	366	188	222	156
ENSG00000160058	6271	4131	5657	4607	4487	3915	3726	2547	2244	2290
ENSG00000224333	1007	0	1	0	1	0	0	0	0	0
ENSG00000270850	341	0	0	0	3	0	2	0	2	0
ENSG00000229259	1801	0	0	0	0	0	0	0	0	0
ENSG00000263529	301	0	0	0	0	0	0	0	0	0
ENSG00000254553	3447	0	0	0	0	0	0	0	0	0
ENSG00000273274	12834	23	50	51	32	18	11	39	24	44
ENSG00000160062	7075	338	637	571	389	429	353	181	165	189
ENSG00000176261	3531	331	454	389	408	339	402	433	422	384
ENSG00000200591	102	0	0	0	0	0	0	0	0	0
ENSG00000162521	9470	4325	5692	6014	6015	4985	5182	4060	3318	4237
ENSG00000162520	3487	31	37	3	38	33	26	38	26	33
ENSG00000224409	395	0	0	0	0	0	0	0	0	0
ENSG00000162522	5965	807	1038	995	379	347	332	787	830	823
ENSG00000134684	8212	3579	5558	4693	3973	3340	3137	4232	4160	4441
ENSG00000116497	9194	727	980	865	691	628	614	891	857	901
ENSG00000160097	3139	6992	8848	7981	9537	8596	8121	4036	3695	4286
ENSG00000121905	1991	1157	1596	1287	2409	1952	1941	1816	1883	1892
ENSG00000121900	1417	43	51	66	60	32	35	267	241	235
ENSG00000116514	2610	527	812	708	526	420	419	589	476	483
ENSG00000278966	911	0	0	0	0	0	0	0	0	0
ENSG00000217644	526	0	0	0	1	1	0	2	0	0
ENSG00000239670	863	0	0	0	0	0	2	0	0	0
ENSG00000236065	1680	0	0	0	0	0	0	0	0	0
ENSG00000004455	5727	617	822	878	998	783	813	1525	1369	1206
ENSG00000276645	345	0	0	0	0	0	0	0	0	0
ENSG00000142920	6559	64	97	81	77	35	40	100	81	99
ENSG00000278997	1360	80	73	79	102	157	97	87	54	42
ENSG00000116525	3646	3490	4564	4397	4457	4237	3857	2521	2353	2627
ENSG00000279179	3448	0	0	0	1	3	1	0	0	0
ENSG00000160094	3331	1576	1748	1806	1685	1459	1412	580	679	716
ENSG00000270115	469	0	25	12	8	8	8	11	0	4
ENSG00000184389	1023	0	6	6	3	11	7	8	7	8
ENSG00000225313	4015	0	4	1	3	4	3	0	0	0
ENSG00000134686	5063	8643	10631	9861	12389	10780	10008	6647	6307	6799
ENSG00000222112	299	24	25	39	29	58	41	15	25	34
ENSG00000233246	490	0	0	1	0	0	2	0	0	3
ENSG00000234512	2706	0	0	0	0	0	0	0	0	0
ENSG00000121903	5308	220	288	346	338	273	323	247	202	225
ENSG00000235907	736	2	2	0	0	0	0	2	3	4
ENSG00000121904	18157	30	16	27	11	9	21	30	29	27
ENSG00000227000	1618	0	0	0	0	0	0	0	0	0
ENSG00000176256	2561	0	0	0	0	0	0	0	0	0
ENSG00000231163	2253	0	0	0	0	1	0	0	0	0
ENSG00000201148	115	0	0	0	0	0	0	0	0	0
ENSG00000142698	2576	0	0	0	0	1	0	0	0	1
ENSG00000270241	434	0	0	0	0	0	0	0	0	0
ENSG00000207941	96	0	0	0	0	0	0	0	0	0
ENSG00000163866	8091	777	1173	1013	1056	1034	868	711	634	739
ENSG00000189280	1355	0	0	0	0	0	0	0	0	4
ENSG00000189433	2840	0	0	0	0	0	0	1	0	0
ENSG00000255811	560	0	0	0	0	0	0	0	0	0
ENSG00000188910	2387	0	0	0	0	0	0	0	0	0
ENSG00000187513	1717	0	0	0	0	0	0	0	3	2
ENSG00000230163	720	0	0	0	0	0	0	0	0	0
ENSG00000116544	3977	721	945	909	1347	1033	909	419	432	401
ENSG00000241014	3346	30	35	46	58	19	21	65	38	32
ENSG00000271741	3099	0	0	0	0	0	0	0	0	0
ENSG00000243749	922	0	0	0	0	0	0	0	0	0
ENSG00000163867	9591	343	410	475	425	385	425	426	343	280
ENSG00000233940	478	0	0	0	0	0	0	0	0	0
ENSG00000197056	4828	208	327	364	319	325	369	542	450	498
ENSG00000228348	463	9	13	16	14	15	12	12	15	26
ENSG00000116560	7426	13969	18047	17913	20603	18461	17649	17431	16201	17927
ENSG00000201868	94	0	0	0	0	0	2	0	0	0
ENSG00000146463	7647	2319	3395	3443	2646	2467	2425	2560	2536	2680
ENSG00000240374	303	0	1	0	0	0	0	1	0	0
ENSG00000201542	152	0	0	0	0	0	0	0	2	0
ENSG00000229994	886	90	110	121	189	95	100	128	95	126
ENSG00000227409	459	0	0	0	0	0	0	0	0	0
ENSG00000278702	323	0	0	0	0	0	0	0	0	0
ENSG00000142687	9629	2071	2875	2874	2540	2376	2147	2056	1906	1990
ENSG00000236274	1003	0	0	0	0	0	0	0	1	0
ENSG00000020129	4917	3006	4467	3509	2911	2517	2701	1715	1457	1509
ENSG00000239636	1030	14	5	11	0	0	6	0	0	0
ENSG00000116819	2189	12	24	11	6	24	4	5	3	7
ENSG00000126067	4843	3216	3734	3574	4187	3338	3400	3905	3864	4175
ENSG00000142686	3629	499	703	580	308	217	266	170	150	150
ENSG00000092853	5411	216	278	265	546	407	380	891	793	861
ENSG00000232335	539	0	0	0	0	0	0	0	0	0
ENSG00000134698	7267	796	1440	1504	795	696	705	549	588	612
ENSG00000092847	13886	4849	5956	6657	8354	8134	6846	7674	7865	8096
ENSG00000271164	483	0	0	1	0	0	0	0	0	0
ENSG00000271914	396	0	0	9	0	0	4	0	3	0
ENSG00000126070	21157	814	1023	1240	1004	1290	1084	1529	1555	1580
ENSG00000271554	659	0	0	0	0	0	0	0	0	0
ENSG00000232862	1674	0	0	0	0	1	0	1	0	0
ENSG00000092850	1978	1	1	0	0	8	2	6	2	0
ENSG00000116863	1668	511	610	594	446	285	329	482	482	407
ENSG00000171812	4670	0	0	0	0	0	0	2	4	0
ENSG00000054116	3527	610	704	671	609	542	504	1024	889	787
ENSG00000116871	5271	2417	3009	2700	1686	1380	1282	2166	2027	2115
ENSG00000264592	256	0	0	0	0	0	0	0	0	0
ENSG00000054118	4736	4176	5533	5177	4806	3960	3916	4626	4164	4855
ENSG00000231849	259	0	0	0	0	0	0	0	0	1
ENSG00000214193	4474	113	118	104	97	66	117	177	227	194
ENSG00000142694	1211	26	11	16	41	27	28	376	302	328
ENSG00000116883	1838	50	25	50	42	41	53	69	96	79
ENSG00000196182	5590	1887	2564	2414	1595	1457	1343	2457	2225	2331
ENSG00000181817	1496	446	610	540	544	442	495	483	410	454
ENSG00000222821	139	0	0	0	0	0	0	0	0	0
ENSG00000116885	2788	126	121	114	109	98	113	193	150	167
ENSG00000201448	129	0	0	0	0	0	0	0	0	3
ENSG00000116898	2916	974	1236	1060	1361	1096	1066	1429	1355	1435
ENSG00000119535	8429	1	0	0	0	0	0	0	3	0
ENSG00000230214	523	0	0	0	0	0	0	0	0	0
ENSG00000234481	463	0	0	0	0	0	0	0	0	0
ENSG00000163873	10111	367	720	473	137	147	145	16	23	35
ENSG00000264698	72	0	0	0	0	0	0	0	0	0
ENSG00000207328	107	0	0	0	0	0	0	0	0	0
ENSG00000223944	596	0	0	0	0	0	0	0	0	0
ENSG00000252368	110	0	0	0	0	0	0	0	0	0
ENSG00000230451	145	0	0	0	0	0	0	0	0	0
ENSG00000233621	1395	12	8	3	1	9	6	4	6	1
ENSG00000163874	3117	25	15	26	33	30	25	59	40	24
ENSG00000163875	3487	1241	1868	1497	1141	1035	1058	1366	1135	1238
ENSG00000263675	60	0	0	0	0	0	0	0	7	0
ENSG00000163877	4888	487	572	533	502	399	447	434	401	484
ENSG00000232273	532	2	0	0	0	0	0	2	0	1
ENSG00000237749	253	60	45	43	59	52	42	65	48	57
ENSG00000163879	4456	348	425	291	234	151	192	260	240	252
ENSG00000134697	5745	1248	1565	1588	1860	1388	1445	2720	2510	2761
ENSG00000169218	3089	0	3	0	6	4	8	0	0	0
ENSG00000116922	4434	536	707	665	862	722	806	816	664	704
ENSG00000134690	2469	323	408	360	881	571	554	1078	1078	1295
ENSG00000183317	8152	52	39	44	23	13	7	7	12	8
ENSG00000200421	100	0	0	0	0	0	0	0	0	0
ENSG00000214141	1892	1	0	0	0	1	0	0	0	0
ENSG00000227416	429	0	1	1	0	0	12	0	0	2
ENSG00000185090	3018	2892	3887	3292	1980	1620	1573	579	654	697
ENSG00000233728	700	0	0	0	2	6	0	0	0	0
ENSG00000196449	1826	344	544	434	613	473	537	810	647	723
ENSG00000197982	2231	969	1152	899	881	732	680	839	774	851
ENSG00000188786	8024	409	379	377	302	291	330	511	482	408
ENSG00000235673	691	0	0	0	0	0	1	0	0	0
ENSG00000204084	8930	503	708	592	522	539	317	688	539	722
ENSG00000230955	481	0	12	0	2	3	0	0	1	0
ENSG00000252448	81	0	0	0	0	0	0	0	0	0
ENSG00000222282	95	0	0	0	0	0	0	0	0	0
ENSG00000277168	273	0	2	0	0	0	1	0	0	0
ENSG00000183431	4740	2164	2859	2512	3001	2322	2281	3541	3316	3726
ENSG00000212541	108	0	0	0	0	0	0	0	0	5
ENSG00000183386	2004	266	312	351	162	125	159	328	267	256
ENSG00000183520	3385	759	999	846	979	714	830	889	814	1015
ENSG00000185668	2184	915	922	957	327	266	351	294	284	212
ENSG00000224592	684	4	38	21	1	10	14	30	20	22
ENSG00000223589	340	0	0	0	0	0	1	0	0	1
ENSG00000265596	99	0	0	0	0	0	0	0	0	0
ENSG00000237290	2283	0	0	0	0	0	1	0	0	1
ENSG00000275350	585	0	0	0	4	0	0	0	0	0
ENSG00000200796	107	0	0	0	0	0	0	0	0	0
ENSG00000238063	1497	0	0	0	0	0	0	0	0	0
ENSG00000215895	1960	64	95	62	166	113	83	168	170	178
ENSG00000116954	5167	291	446	408	331	250	348	432	455	472
ENSG00000273637	2171	0	0	0	0	0	0	0	0	0
ENSG00000228436	976	19	31	17	5	30	7	13	17	19
ENSG00000214114	3039	111	189	173	214	154	166	364	332	356
ENSG00000274944	3251	0	0	0	0	0	0	0	0	0
ENSG00000131233	2057	0	0	0	0	0	0	0	0	0
ENSG00000158315	2795	1	0	0	0	0	3	0	0	0
ENSG00000199963	108	0	0	0	0	0	0	0	0	0
ENSG00000207466	101	0	0	0	0	0	0	0	0	0
ENSG00000235549	350	1	0	1	0	0	0	0	0	0
ENSG00000174574	2741	2967	3873	3656	3574	2896	3018	3787	3484	3838
ENSG00000168653	548	2654	3379	2831	3940	2923	2802	2774	2582	2730
ENSG00000127603	43102	17972	23304	25745	21175	21927	17064	14089	15503	14837
ENSG00000206654	104	0	0	0	0	0	0	0	0	0
ENSG00000222378	133	0	0	0	0	0	0	0	0	0
ENSG00000270040	446	0	0	0	0	2	0	0	3	0
ENSG00000226438	558	0	0	0	0	0	0	0	0	0
ENSG00000217897	288	3	1	3	4	3	2	3	4	11
ENSG00000183682	1692	3	0	0	5	3	0	11	11	2
ENSG00000237624	1535	0	1	0	0	0	5	1	1	0
ENSG00000182109	3059	27	21	5	4	7	1	17	24	13
ENSG00000243970	813	0	1	0	0	0	0	6	13	1
ENSG00000090621	6782	2827	3271	3207	3177	2821	2284	6640	6036	6454
ENSG00000228060	551	0	0	0	0	0	0	0	0	0
ENSG00000201457	135	0	0	1	0	8	0	0	0	3
ENSG00000163909	3661	277	323	429	483	582	473	5637	5305	5139
ENSG00000225903	304	0	0	0	0	0	0	0	2	0
ENSG00000116981	1107	0	0	0	0	0	0	0	0	0
ENSG00000116983	4962	14	15	0	0	0	1	8	5	21
ENSG00000084072	8071	405	740	595	439	447	471	736	666	679
ENSG00000225333	568	5	9	3	16	15	21	18	10	11
ENSG00000252413	62	0	0	0	0	0	0	0	0	0
ENSG00000116985	4822	4	15	15	2	5	3	4	19	23
ENSG00000198754	1826	0	0	0	0	0	0	1	5	4
ENSG00000261798	1196	0	0	0	0	0	0	0	0	0
ENSG00000229213	154	0	0	0	0	0	0	0	0	0
ENSG00000043514	2663	793	904	820	894	777	853	747	667	781
ENSG00000202222	113	4	0	0	0	2	0	0	0	0
ENSG00000116990	5063	3016	4042	3818	7306	6159	6117	3015	2850	3117
ENSG00000236546	785	0	4	7	4	3	2	4	14	8
ENSG00000207356	109	0	0	0	0	0	0	0	0	0
ENSG00000168389	4007	141	115	159	464	422	294	1206	1015	1170
ENSG00000228477	725	53	68	71	88	59	71	80	76	76
ENSG00000131236	3814	4967	6876	6339	6462	5580	5224	6710	5875	6695
ENSG00000131238	3306	846	1136	1061	1207	1103	964	1825	1685	1681
ENSG00000226745	685	85	96	50	62	69	68	96	78	89
ENSG00000117000	6246	949	1120	1218	936	890	856	1172	1110	1166
ENSG00000207508	107	0	0	0	0	0	0	2	3	0
ENSG00000188800	889	0	0	0	0	0	0	0	1	0
ENSG00000259943	1541	174	358	286	156	139	154	103	72	102
ENSG00000084073	3572	1500	1894	1964	2273	1924	2172	2074	1814	2090
ENSG00000231296	313	0	0	0	0	0	1	0	0	0
ENSG00000049089	4151	17	17	27	39	34	19	58	52	63
ENSG00000227311	480	0	1	4	4	2	4	1	6	3
ENSG00000084070	3631	886	1098	1011	747	706	578	828	754	744
ENSG00000213172	418	0	1	0	1	1	0	1	1	0
ENSG00000187801	2386	158	251	306	228	264	248	136	142	180
ENSG00000260920	2449	141	253	193	215	201	176	132	102	170
ENSG00000279667	1005	5	18	4	1	4	5	0	0	0
ENSG00000187815	3248	129	247	192	85	117	83	73	63	86
ENSG00000238287	605	4	8	16	1	10	29	29	22	7
ENSG00000164002	3092	242	381	355	295	219	220	339	276	275
ENSG00000227278	432	0	0	0	0	0	0	0	0	0
ENSG00000238186	546	0	0	0	0	0	0	0	0	0
ENSG00000117010	3039	113	134	55	102	57	69	77	72	94
ENSG00000236505	126	0	0	1	0	0	0	0	1	0
ENSG00000233910	721	0	0	0	0	0	0	1	0	0
ENSG00000117016	7235	2854	4962	3939	1486	1188	951	816	770	884
ENSG00000237899	471	0	5	5	0	0	1	0	2	3
ENSG00000272145	1687	78	60	46	45	49	34	20	49	41
ENSG00000066136	5990	1171	1591	1463	1342	1110	1127	1373	1361	1335
ENSG00000198974	92	0	0	0	0	0	0	0	0	0
ENSG00000207962	89	0	0	0	0	0	0	0	0	0
ENSG00000117013	4183	16	24	33	15	20	7	68	41	23
ENSG00000264582	296	0	0	0	0	0	0	0	0	0
ENSG00000179862	1316	50	98	25	47	49	35	42	32	37
ENSG00000229528	471	0	0	0	0	0	0	0	0	0
ENSG00000228940	921	1	2	2	4	1	1	1	0	0
ENSG00000233118	265	0	0	0	0	0	0	0	0	0
ENSG00000171793	5462	2938	3586	3620	6193	5417	4681	3791	3736	3808
ENSG00000281207	4800	52	44	44	129	90	80	37	38	47
ENSG00000171790	4310	2	4	9	7	15	3	12	5	1
ENSG00000010803	4447	328	485	396	323	307	241	807	780	732
ENSG00000215893	499	1	0	0	0	0	0	0	1	0
ENSG00000235358	1468	0	0	0	0	0	0	0	0	4
ENSG00000213987	313	0	0	0	0	0	0	0	0	0
ENSG00000204060	2398	215	301	224	674	618	587	967	856	910
ENSG00000229901	394	0	0	0	0	0	0	0	0	0
ENSG00000252563	92	0	0	0	0	0	0	0	0	0
ENSG00000127129	1639	0	0	0	0	0	0	0	0	6
ENSG00000127124	14218	493	805	691	445	707	529	1117	1203	1229
ENSG00000230881	265	0	0	0	0	0	0	0	0	0
ENSG00000230638	2242	0	0	0	0	0	0	0	1	1
ENSG00000227538	1133	0	0	0	1	0	1	0	0	0
ENSG00000228776	454	0	0	0	1	0	0	0	0	0
ENSG00000044012	597	0	0	0	0	0	0	0	0	0
ENSG00000197273	569	0	0	0	0	0	0	0	0	0
ENSG00000198815	6893	933	1416	1441	1114	1084	1011	1379	1314	1353
ENSG00000227527	661	0	0	0	0	0	0	0	0	0
ENSG00000177181	8981	215	223	259	134	126	110	90	65	88
ENSG00000235002	397	0	0	0	0	0	0	0	0	0
ENSG00000066185	2195	0	0	1	0	3	15	15	5	10
ENSG00000127125	2590	358	595	489	424	395	385	688	575	611
ENSG00000186409	13504	51	64	53	20	41	27	82	70	48
ENSG00000230116	755	0	1	0	0	0	0	0	0	0
ENSG00000236876	135	116	153	130	134	96	109	70	41	61
ENSG00000200254	107	0	0	0	0	0	0	0	0	0
ENSG00000236180	421	0	0	0	0	0	0	0	0	0
ENSG00000171960	1444	260	362	277	334	247	274	368	303	281
ENSG00000234917	601	6	2	2	3	0	2	6	2	1
ENSG00000065978	1930	6306	8224	7449	8326	6769	6348	10271	9618	9972
ENSG00000164007	3602	35	15	15	0	8	0	26	56	23
ENSG00000117385	6766	1363	1539	1550	2235	1848	1922	3206	3058	3143
ENSG00000164008	1522	81	61	103	77	54	56	62	67	38
ENSG00000283580	1348	0	0	0	1	0	0	3	0	0
ENSG00000228452	484	0	0	0	0	0	0	0	0	0
ENSG00000274386	4373	9	10	10	18	27	48	18	37	20
ENSG00000177868	1208	1088	1415	1254	1127	751	757	557	494	598
ENSG00000164010	4631	74	144	154	86	105	57	147	144	138
ENSG00000228192	1617	0	3	4	2	0	12	57	67	56
ENSG00000164011	2036	215	241	276	207	252	165	251	347	371
ENSG00000233708	1962	0	0	0	0	0	0	0	0	1
ENSG00000237090	1326	19	24	31	15	15	25	17	8	25
ENSG00000225099	681	206	253	263	306	299	267	250	253	241
ENSG00000117394	4927	966	1458	1047	1314	1075	1018	2736	2581	2879
ENSG00000227533	3364	10	36	37	26	11	4	20	37	12
ENSG00000207256	107	0	0	3	0	1	0	0	0	0
ENSG00000283136	89	0	0	0	0	0	0	0	0	0
ENSG00000277513	412	0	0	0	0	0	0	0	0	0
ENSG00000186973	843	4	2	0	0	5	8	2	6	3
ENSG00000117395	3561	741	1011	858	873	697	738	1958	1632	1733
ENSG00000243710	5764	258	304	279	207	221	192	292	239	252
ENSG00000199240	120	0	0	0	0	0	0	0	0	0
ENSG00000179178	2127	0	2	7	0	2	1	10	6	17
ENSG00000253313	1516	0	0	0	0	0	7	3	14	3
ENSG00000066056	6694	231	229	240	353	299	228	136	86	88
ENSG00000117400	2128	6	4	0	8	4	4	0	2	10
ENSG00000234694	661	7	4	11	5	7	3	3	0	1
ENSG00000117399	2038	575	497	547	861	674	711	2251	2093	2221
ENSG00000066322	2507	459	498	499	1062	1015	899	453	473	511
ENSG00000159479	2704	1005	1485	1179	913	797	884	954	810	930
ENSG00000229431	731	0	0	0	0	0	0	0	0	0
ENSG00000198198	17401	1527	1740	1820	1604	1598	1348	1199	1221	1292
ENSG00000229372	699	0	2	0	0	0	1	0	0	0
ENSG00000274975	73	0	0	0	0	0	0	0	0	0
ENSG00000178922	2740	260	225	256	172	131	162	147	137	211
ENSG00000229348	545	19	10	6	3	7	9	11	10	6
ENSG00000142949	10712	2539	3507	3182	2002	2073	1578	2421	2460	2352
ENSG00000066135	5172	4271	6063	5517	4365	4051	3719	4095	3978	3990
ENSG00000236200	1931	0	0	1	8	1	10	8	27	9
ENSG00000126091	4443	227	302	325	288	188	197	177	177	228
ENSG00000229444	469	0	0	0	0	0	0	0	0	0
ENSG00000283414	90	0	0	0	0	0	0	0	0	0
ENSG00000233674	271	0	1	0	0	0	0	0	1	0
ENSG00000283477	62	0	0	0	0	0	0	0	0	0
ENSG00000224751	1312	4	7	2	1	0	1	9	9	21
ENSG00000117407	2658	5	9	2	2	1	5	5	2	2
ENSG00000237950	557	18	9	7	5	6	10	7	22	7
ENSG00000117408	5083	1863	2702	2250	1984	1831	1592	1788	1745	1888
ENSG00000132768	2930	653	883	967	961	849	753	1661	1372	1541
ENSG00000117410	3535	3008	3767	2871	3514	2648	2663	3084	2829	2958
ENSG00000117411	3772	893	1168	959	553	451	475	398	360	347
ENSG00000159214	3554	38	110	81	21	21	17	198	132	145
ENSG00000196517	5159	319	403	305	141	106	86	181	178	192
ENSG00000230615	7999	5	17	11	1	7	2	4	2	11
ENSG00000227163	520	0	0	0	0	0	0	0	0	0
ENSG00000271647	1398	0	1	1	0	1	0	2	0	2
ENSG00000239560	300	0	0	0	0	0	0	0	0	0
ENSG00000171872	3131	0	0	0	5	0	0	0	1	0
ENSG00000233514	360	250	269	234	421	245	269	341	354	449
ENSG00000283039	3159	18	5	9	8	1	0	0	0	0
ENSG00000226804	1160	0	0	0	0	0	0	0	0	0
ENSG00000200171	96	0	0	0	0	0	0	0	0	0
ENSG00000238037	274	0	0	0	0	0	0	0	0	0
ENSG00000227994	214	0	0	0	0	0	0	0	0	0
ENSG00000271329	796	0	0	0	0	0	0	0	2	0
ENSG00000178028	5599	1601	1777	1785	1480	1339	1301	1756	1601	1671
ENSG00000117419	2642	561	702	534	542	447	503	838	855	813
ENSG00000233602	619	8	12	18	1	7	4	2	13	3
ENSG00000199385	102	0	0	0	0	0	0	0	0	0
ENSG00000187147	9687	1787	2085	1816	2198	1654	1667	1857	1846	2025
ENSG00000263381	60	0	0	0	0	0	0	0	0	0
ENSG00000126106	3635	171	158	168	113	94	142	190	166	208
ENSG00000198520	3166	39	32	14	6	0	19	16	37	35
ENSG00000199377	117	0	0	0	0	0	0	0	0	0
ENSG00000200169	116	0	0	0	0	0	0	0	0	0
ENSG00000142945	3646	402	388	403	897	588	591	1233	1122	1272
ENSG00000225721	765	0	0	0	1	0	0	0	0	0
ENSG00000142937	2847	7041	8838	7866	9495	7185	7221	6197	5243	6066
ENSG00000264294	80	0	0	0	0	0	0	0	0	0
ENSG00000200913	104	0	6	7	1	1	2	0	9	6
ENSG00000202031	70	10	0	3	0	0	0	0	2	0
ENSG00000281859	69	0	0	0	0	0	0	0	0	0
ENSG00000207421	67	0	0	0	0	0	0	0	0	0
ENSG00000234093	385	318	383	294	367	277	345	300	281	347
ENSG00000142959	2047	17	42	25	10	21	30	0	2	4
ENSG00000173846	3479	1758	1927	1986	3425	2987	2880	2055	1508	1725
ENSG00000188396	763	0	0	0	0	0	0	0	0	0
ENSG00000222009	3520	152	132	197	265	309	271	239	217	241
ENSG00000117425	5149	390	398	521	1057	1027	790	243	272	245
ENSG00000202444	115	0	0	0	0	0	0	0	0	0
ENSG00000226499	162	6	5	8	15	17	4	8	6	10
ENSG00000070785	3411	1050	1186	1122	1591	1261	1218	1530	1330	1543
ENSG00000253039	109	0	0	0	0	0	0	0	0	0
ENSG00000229815	839	11	8	4	13	6	13	7	15	10
ENSG00000232369	492	2	1	4	1	0	3	1	3	0
ENSG00000268949	3130	0	0	0	0	0	0	0	0	0
ENSG00000126107	5077	3873	4879	4559	4558	3903	3593	2232	1844	2024
ENSG00000126088	2908	1867	2143	1829	2317	1878	1781	1565	1349	1372
ENSG00000162415	6046	968	1115	1031	1092	956	673	356	320	318
ENSG00000234315	453	42	80	41	39	52	38	96	64	75
ENSG00000281912	1710	27	28	24	7	10	5	10	11	15
ENSG00000186603	1629	41	56	50	37	67	31	9	3	9
ENSG00000132781	3909	286	369	343	252	281	299	322	297	266
ENSG00000132773	2742	217	219	273	236	238	246	431	385	438
ENSG00000070759	3322	93	114	49	170	100	63	108	111	144
ENSG00000236872	325	0	0	2	1	1	1	4	2	0
ENSG00000280670	2757	89	94	138	200	116	135	23	23	21
ENSG00000132763	5296	71	205	180	177	127	92	194	133	132
ENSG00000117450	1522	16890	22078	19325	26087	19922	20601	21035	18690	19371
ENSG00000234379	598	0	1	2	0	0	1	0	0	0
ENSG00000117448	3121	2137	2316	2192	2519	1946	2024	1448	1354	1361
ENSG00000281133	96	0	0	0	0	1	0	0	0	0
ENSG00000280836	99	7	6	0	4	12	0	4	5	0
ENSG00000132780	8304	3052	3780	3635	4750	4157	3992	5780	5511	5621
ENSG00000281112	84	0	0	0	0	0	0	0	0	0
ENSG00000281825	69	0	0	0	0	0	0	0	0	0
ENSG00000159588	3323	37	16	21	22	44	36	33	54	49
ENSG00000159592	7433	1925	3014	2548	2812	2458	2413	2721	2534	2915
ENSG00000225447	382	0	4	13	7	41	11	16	23	5
ENSG00000234329	788	18	11	29	24	38	25	23	31	21
ENSG00000159596	2439	565	641	552	495	432	472	576	630	606
ENSG00000197429	3705	261	371	384	417	371	324	294	293	291
ENSG00000230896	598	18	38	31	53	60	31	15	39	32
ENSG00000236111	681	15	8	2	22	6	9	6	4	14
ENSG00000086015	7877	3309	4266	4398	3474	3249	2878	1393	1416	1470
ENSG00000232467	601	16	42	38	71	64	60	58	73	82
ENSG00000117461	7410	4891	6505	6092	5176	4311	4339	2193	2099	2157
ENSG00000278139	1553	0	0	0	0	0	0	0	0	0
ENSG00000226957	649	0	0	0	0	0	0	0	0	0
ENSG00000233114	226	14	18	7	7	15	12	19	7	18
ENSG00000227857	339	0	0	0	7	2	6	7	4	0
ENSG00000117472	2366	10	32	14	16	22	4	15	9	5
ENSG00000250719	395	0	0	0	0	0	0	0	0	0
ENSG00000085998	6198	1218	1577	1288	1047	911	1022	2348	2409	2573
ENSG00000171357	1854	7	3	1	0	1	1	9	6	5
ENSG00000085999	3212	106	65	85	173	182	111	360	326	320
ENSG00000132128	8606	3299	3929	3600	3868	3167	2914	3872	3766	3626
ENSG00000173660	1408	1325	1777	1362	1806	1330	1359	1876	1633	1762
ENSG00000117481	8468	607	717	734	610	584	505	678	630	671
ENSG00000225779	370	0	0	0	0	0	5	0	3	0
ENSG00000117480	2776	39	43	30	21	22	15	44	44	43
ENSG00000232022	2476	0	0	0	0	0	0	2	0	4
ENSG00000224863	1398	0	0	0	0	0	0	0	0	0
ENSG00000197587	2896	5	0	6	4	0	3	14	3	6
ENSG00000282881	1449	0	3	0	1	0	1	1	1	1
ENSG00000269956	2445	0	0	0	0	0	0	0	0	0
ENSG00000162456	2810	4	0	0	0	0	0	0	0	0
ENSG00000079277	8070	634	815	781	596	613	507	913	803	777
ENSG00000142961	5916	20	27	40	9	11	2	24	25	20
ENSG00000123472	5677	1305	1795	1634	1397	1239	1262	1986	2159	2124
ENSG00000233647	466	0	0	0	0	0	0	0	1	0
ENSG00000186118	1490	0	0	0	0	0	0	0	1	0
ENSG00000228237	584	0	0	0	0	0	0	0	0	0
ENSG00000159658	6285	556	843	902	992	963	892	1090	1077	1214
ENSG00000236476	805	1	2	0	0	2	0	0	0	1
ENSG00000142973	3460	0	0	2	0	0	0	0	0	0
ENSG00000154198	1598	0	0	0	0	0	0	0	0	0
ENSG00000238145	1192	5	5	3	2	6	2	2	0	1
ENSG00000187048	3890	7	0	3	0	0	0	2	0	0
ENSG00000259832	196	0	0	0	0	0	0	0	0	0
ENSG00000261196	121	0	0	0	0	0	0	0	0	0
ENSG00000261593	190	0	0	0	0	0	0	0	0	0
ENSG00000261290	154	0	0	0	0	0	0	0	0	0
ENSG00000186377	2548	6	23	0	0	0	0	5	11	4
ENSG00000186160	1996	0	0	0	0	0	0	0	1	0
ENSG00000225154	1202	8	12	13	10	5	1	1	2	3
ENSG00000225506	921	12	5	6	7	10	2	10	8	9
ENSG00000162365	3859	0	0	1	0	0	0	0	2	0
ENSG00000225514	671	0	0	0	0	0	0	0	0	0
ENSG00000224805	661	0	3	0	0	0	6	6	4	7
ENSG00000162366	1438	0	0	0	4	0	0	20	18	5
ENSG00000162367	5700	49	47	64	128	166	140	47	52	62
ENSG00000226252	4036	0	0	0	0	0	0	0	0	1
ENSG00000123473	7291	99	130	149	282	228	216	569	610	697
ENSG00000162368	3844	1439	2293	2304	1945	1520	1704	1890	1709	1748
ENSG00000225762	483	0	0	0	0	0	0	0	0	0
ENSG00000186790	1981	0	0	5	3	0	1	0	1	2
ENSG00000237424	2509	10	9	15	7	3	3	13	1	6
ENSG00000186564	4675	11	10	2	0	1	0	1	0	1
ENSG00000271355	465	0	0	0	0	0	0	0	0	0
ENSG00000229554	448	0	0	0	0	0	0	0	0	0
ENSG00000227883	242	0	0	0	1	1	0	0	0	0
ENSG00000227947	815	0	0	0	0	0	0	0	0	1
ENSG00000269113	7034	38	77	51	1	26	5	14	12	19
ENSG00000223814	407	0	0	0	0	0	0	0	0	0
ENSG00000225028	1807	0	0	0	0	0	0	0	0	0
ENSG00000226133	1477	0	0	0	0	0	0	0	0	0
ENSG00000231413	292	0	0	0	0	0	0	0	0	0
ENSG00000237180	267	0	0	0	0	0	1	3	0	1
ENSG00000242267	2010	0	0	0	3	0	0	0	0	0
ENSG00000279096	2640	0	0	0	1	0	0	2	0	0
ENSG00000223720	651	0	0	0	0	0	0	0	0	0
ENSG00000117834	4535	0	0	0	0	0	0	0	0	0
ENSG00000272491	1674	2	0	10	0	1	0	0	5	0
ENSG00000279214	950	0	3	0	0	0	0	3	0	0
ENSG00000132122	5939	82	112	93	97	49	40	128	188	171
ENSG00000224986	1044	22	8	13	15	8	13	16	12	13
ENSG00000206700	107	0	0	0	0	0	0	0	0	0
ENSG00000235105	1257	215	243	239	257	218	195	191	144	143
ENSG00000223175	107	0	0	0	0	0	0	0	0	0
ENSG00000232514	474	0	0	0	4	0	0	0	0	0
ENSG00000186094	7462	53	89	76	112	103	63	29	43	42
ENSG00000162373	2138	548	723	615	404	378	346	169	194	230
ENSG00000229846	713	0	0	0	0	0	0	0	0	0
ENSG00000230114	566	0	0	0	0	0	0	0	0	0
ENSG00000225623	514	0	7	0	0	0	0	0	0	0
ENSG00000237478	262	0	0	0	0	0	0	0	0	0
ENSG00000215887	1966	2	1	5	5	6	15	1	0	0
ENSG00000279324	1901	0	0	0	0	0	0	0	0	0
ENSG00000233595	412	1	0	0	0	0	0	0	0	0
ENSG00000162374	6963	9552	12991	12001	10733	9072	9148	3173	2941	3174
ENSG00000230828	346	0	15	0	0	5	0	0	4	1
ENSG00000237337	858	0	0	1	0	0	0	0	0	0
ENSG00000233407	250	0	0	0	0	0	0	0	0	0
ENSG00000234080	877	13	10	18	23	8	9	4	13	3
ENSG00000229316	653	1	0	0	0	0	1	1	1	0
ENSG00000225671	595	36	51	46	36	42	30	58	34	54
ENSG00000142700	3225	16	30	37	15	13	18	17	3	1
ENSG00000185104	7545	1026	1478	1094	1288	996	895	1120	1041	1051
ENSG00000225767	503	0	0	0	0	0	0	0	0	0
ENSG00000207194	108	0	0	0	0	0	0	0	0	0
ENSG00000230585	811	0	0	0	1	0	0	0	0	0
ENSG00000237130	370	0	0	1	0	0	0	1	0	0
ENSG00000123080	3318	101	113	86	120	85	112	78	73	71
ENSG00000265538	69	0	0	0	0	0	0	0	0	0
ENSG00000275816	86	0	0	0	0	0	0	0	0	0
ENSG00000204006	1105	0	0	0	0	0	0	6	0	0
ENSG00000200262	110	0	0	0	0	0	0	0	0	0
ENSG00000213478	684	284	373	299	310	271	244	177	149	147
ENSG00000203356	2366	0	1	6	0	2	1	3	4	3
ENSG00000123091	3122	2163	2943	2864	2510	1991	1996	2115	1900	1953
ENSG00000233406	870	33	44	27	37	25	25	34	22	17
ENSG00000236434	435	0	0	0	0	0	0	0	0	0
ENSG00000085831	9362	633	786	664	770	747	623	209	204	230
ENSG00000261664	1222	0	0	0	0	0	3	0	0	0
ENSG00000085832	7440	3986	5658	5369	4919	4651	4629	2339	2223	2347
ENSG00000232027	955	24	14	14	32	10	21	16	13	18
ENSG00000206595	107	0	0	0	0	1	0	0	0	0
ENSG00000238140	678	0	0	0	0	0	0	0	0	0
ENSG00000227070	476	0	0	0	0	0	0	0	0	0
ENSG00000252032	105	0	0	0	0	0	0	0	0	0
ENSG00000227742	946	0	0	0	0	0	0	0	0	0
ENSG00000117859	9523	1635	2589	2283	2226	1827	1858	2276	2092	2235
ENSG00000236973	1000	1	0	0	1	0	1	1	1	0
ENSG00000232846	879	0	0	0	0	1	0	0	1	0
ENSG00000212624	122	0	0	0	1	0	0	0	0	0
ENSG00000078618	6798	3301	4564	4314	4503	3892	3848	5174	4765	4867
ENSG00000266993	1819	6	3	16	13	18	8	5	1	9
ENSG00000272175	280	0	0	0	3	5	0	0	0	0
ENSG00000230604	358	0	0	0	0	0	0	0	0	0
ENSG00000169213	12844	743	942	1118	170	172	199	784	928	902
ENSG00000200839	126	0	0	0	0	0	0	0	0	0
ENSG00000229032	342	0	0	0	0	0	0	0	0	0
ENSG00000264613	300	0	0	0	0	0	0	0	0	0
ENSG00000117862	3630	673	931	899	913	764	753	890	773	828
ENSG00000198841	1714	195	212	191	207	150	190	299	231	283
ENSG00000223390	762	0	0	1	5	0	0	0	0	0
ENSG00000228369	391	0	0	0	0	0	1	0	0	0
ENSG00000134717	6022	1899	2800	2697	2066	1901	1920	1533	1518	1628
ENSG00000157077	5809	1016	1246	1185	1010	849	763	1167	1186	1162
ENSG00000241745	316	0	0	0	0	0	0	0	0	0
ENSG00000228407	340	33	73	62	54	58	59	37	55	20
ENSG00000223429	841	0	0	1	0	0	3	0	0	1
ENSG00000224255	706	6	2	2	1	3	3	6	7	0
ENSG00000236004	394	0	0	0	0	0	0	0	0	0
ENSG00000237663	344	0	0	1	0	0	3	0	0	1
ENSG00000213735	556	7	11	23	29	5	26	7	7	35
ENSG00000154222	7495	992	1309	1280	1294	1059	1100	589	640	628
ENSG00000272100	391	0	3	0	0	0	0	2	0	0
ENSG00000224680	568	37	17	29	32	20	17	23	33	22
ENSG00000085840	3157	51	91	73	235	164	168	408	334	336
ENSG00000134748	5658	1167	1523	1652	1641	1360	1264	1972	1625	1905
ENSG00000134744	16199	1359	1677	1871	1525	1445	1315	1911	1835	1834
ENSG00000272371	456	2	5	5	3	0	0	0	0	4
ENSG00000236290	703	0	8	3	6	3	1	0	0	1
ENSG00000116157	1691	79	88	70	74	33	48	125	144	112
ENSG00000182183	2508	0	0	0	0	0	3	0	0	0
ENSG00000162377	4165	665	1130	888	894	792	772	1111	1173	1133
ENSG00000233664	321	5	3	2	9	4	1	1	2	2
ENSG00000239640	297	0	0	0	0	0	0	0	0	0
ENSG00000162378	8198	2029	3197	3320	2578	2508	2479	2408	2276	2417
ENSG00000252018	141	0	2	0	0	0	0	3	0	0
ENSG00000228929	455	2082	2596	2036	2536	1764	2005	2199	2062	2057
ENSG00000206627	105	0	0	0	0	0	0	0	0	0
ENSG00000203995	4694	11	45	47	27	23	26	78	60	34
ENSG00000242391	380	0	0	0	0	0	0	0	0	0
ENSG00000121310	11572	301	345	386	407	387	360	512	481	486
ENSG00000230953	175	24	20	22	11	25	14	41	33	16
ENSG00000231866	175	0	0	0	0	0	0	0	0	0
ENSG00000116171	8305	940	1149	1222	2048	1559	1731	1475	1258	1317
ENSG00000264834	99	0	3	0	0	0	0	0	0	0
ENSG00000266188	88	0	0	0	0	0	0	0	0	0
ENSG00000265815	100	0	0	0	0	0	0	0	0	0
ENSG00000237279	395	0	0	1	0	0	3	1	0	0
ENSG00000236360	502	50	67	84	55	50	51	131	106	118
ENSG00000226147	1301	0	2	1	1	1	0	0	0	0
ENSG00000279054	48	0	0	0	0	0	0	0	0	0
ENSG00000174348	4900	87	74	106	585	477	358	181	135	153
ENSG00000232993	467	0	0	0	0	0	0	0	0	0
ENSG00000227644	280	0	0	0	0	0	0	0	1	0
ENSG00000162383	5407	2	0	0	8	0	6	12	13	5
ENSG00000235563	1871	0	0	0	0	4	0	0	1	0
ENSG00000277397	718	0	0	0	0	0	0	0	4	0
ENSG00000157184	10452	782	1086	992	896	735	736	1196	1013	1175
ENSG00000236723	1227	11	34	27	25	18	16	20	9	8
ENSG00000162384	4487	739	970	779	964	697	731	900	858	839
ENSG00000259818	3591	0	0	0	0	0	0	0	0	0
ENSG00000162385	1463	343	504	399	525	323	401	518	523	539
ENSG00000226754	1181	5	2	6	0	20	8	3	1	2
ENSG00000157193	10258	2004	2357	2872	2318	2150	1815	854	785	809
ENSG00000234578	470	0	0	0	0	0	0	0	0	0
ENSG00000228838	675	0	3	0	0	0	0	0	0	0
ENSG00000225030	237	3	0	0	6	0	5	0	0	0
ENSG00000232762	752	0	0	0	0	0	0	0	0	0
ENSG00000225675	567	0	3	2	4	6	1	4	15	0
ENSG00000226938	383	0	0	0	0	0	0	0	0	0
ENSG00000230138	850	0	0	0	0	0	0	0	0	0
ENSG00000236253	3164	0	5	0	0	0	0	0	0	0
ENSG00000143006	2440	0	0	0	0	0	0	0	0	0
ENSG00000174332	3113	4	12	17	32	21	9	37	48	42
ENSG00000239007	64	0	0	0	0	0	0	0	1	0
ENSG00000058804	5135	454	631	612	845	617	673	1356	1179	1329
ENSG00000201003	136	0	0	2	0	0	0	0	0	0
ENSG00000229687	286	1	1	0	0	1	2	1	1	2
ENSG00000058799	2075	802	1165	973	1180	890	938	1019	751	841
ENSG00000211452	2282	0	0	0	0	0	0	0	0	0
ENSG00000081870	3236	129	141	126	113	144	139	301	237	285
ENSG00000116212	2411	588	729	668	856	681	589	874	788	843
ENSG00000219102	1063	16	25	39	39	23	21	43	26	33
ENSG00000203985	2375	0	0	0	0	0	0	0	0	0
ENSG00000116209	9149	3800	5402	4363	5724	4694	5030	4005	3260	3513
ENSG00000280378	1755	15	22	5	20	34	11	16	19	12
ENSG00000116205	12220	624	1051	842	1033	821	916	703	648	642
ENSG00000225183	238	0	1	3	5	0	0	12	3	0
ENSG00000279049	255	0	0	0	0	0	0	0	0	0
ENSG00000256407	3952	0	0	0	0	0	0	0	0	0
ENSG00000157211	3229	0	0	0	0	0	0	0	0	0
ENSG00000280425	4969	0	0	0	0	0	0	0	0	0
ENSG00000215883	8926	106	172	145	133	124	64	220	188	171
ENSG00000116221	2549	1017	1314	1133	1340	1039	912	1758	1599	1915
ENSG00000157216	5227	9558	11898	11661	12788	11042	10637	6001	5728	6498
ENSG00000198711	2624	0	0	0	3	1	0	0	0	3
ENSG00000225632	1111	0	0	0	0	0	0	0	0	0
ENSG00000232245	289	0	1	3	1	0	0	0	0	1
ENSG00000235741	683	0	0	0	0	0	0	0	0	0
ENSG00000237173	108	0	1	0	1	0	0	1	0	0
ENSG00000227453	963	3	0	3	8	5	1	1	3	5
ENSG00000162390	9768	3	10	17	21	19	20	56	59	46
ENSG00000162391	2005	6	3	16	4	5	7	37	21	13
ENSG00000230728	623	0	0	0	0	0	0	0	0	0
ENSG00000184313	9088	0	2	6	1	0	0	0	0	7
ENSG00000271723	7090	0	0	0	0	0	0	0	0	0
ENSG00000243725	3527	13	31	37	11	7	44	11	33	11
ENSG00000162396	2347	163	203	192	240	172	178	263	249	251
ENSG00000006555	6055	4	1	0	0	1	1	0	0	3
ENSG00000237453	343	0	0	0	0	0	0	0	0	0
ENSG00000162398	1777	0	0	0	0	0	0	0	0	0
ENSG00000116133	4250	23451	28271	26512	34141	28529	25558	20357	20340	22228
ENSG00000242396	575	10	5	13	20	12	15	9	10	11
ENSG00000233203	765	0	0	0	0	3	0	0	0	1
ENSG00000143001	1097	0	0	0	0	0	0	15	9	17
ENSG00000233271	428	0	0	0	0	0	0	0	0	0
ENSG00000162399	3472	1	0	0	0	1	0	0	0	0
ENSG00000169174	4981	124	223	135	491	450	449	42	42	57
ENSG00000162402	11772	1906	2755	2858	2171	2053	1840	2020	2171	2210
ENSG00000231090	638	0	0	0	0	0	0	0	0	0
ENSG00000231095	994	19	31	7	34	39	16	50	21	44
ENSG00000265822	83	0	0	0	0	8	0	0	0	0
ENSG00000231900	1309	0	0	0	0	0	0	0	0	0
ENSG00000232198	607	0	0	0	0	0	0	0	0	0
ENSG00000199831	327	0	0	0	0	0	0	0	0	0
ENSG00000252162	107	0	0	0	0	0	0	0	0	0
ENSG00000272051	102	0	0	0	0	0	0	0	0	0
ENSG00000234810	4913	0	0	0	1	2	0	2	0	0
ENSG00000230250	644	0	0	0	0	0	0	0	0	0
ENSG00000227104	430	0	0	0	0	0	0	0	0	0
ENSG00000233079	453	0	0	0	0	0	0	0	0	0
ENSG00000235612	731	0	0	0	0	0	0	0	0	0
ENSG00000229871	890	0	0	0	2	3	0	0	0	0
ENSG00000260971	1351	2	12	9	8	8	6	8	8	10
ENSG00000223956	545	0	0	0	0	0	0	0	0	0
ENSG00000162407	5286	834	950	916	1525	1372	1294	785	909	917
ENSG00000236776	460	0	0	0	0	0	0	0	0	0
ENSG00000224980	433	0	0	0	0	0	0	0	0	0
ENSG00000225475	141	11	13	7	15	17	13	6	6	4
ENSG00000162409	9354	62	80	132	80	63	47	752	793	863
ENSG00000187889	4633	0	4	15	0	0	2	0	0	0
ENSG00000229913	1824	0	0	0	0	0	0	0	0	0
ENSG00000157131	2356	0	0	0	0	0	0	0	0	0
ENSG00000021852	2729	0	0	0	0	0	0	0	0	0
ENSG00000236341	610	0	0	0	0	0	0	0	0	0
ENSG00000173406	7548	64	119	71	267	198	182	287	253	302
ENSG00000227935	708	0	0	0	0	0	0	0	0	0
ENSG00000236888	360	0	0	0	0	1	0	0	0	0
ENSG00000226759	4336	0	0	0	0	0	0	0	0	0
ENSG00000229887	1447	23	26	19	13	18	19	28	16	27
ENSG00000223416	348	0	0	0	4	2	0	0	0	5
ENSG00000235038	620	0	0	0	0	0	0	0	0	0
ENSG00000230546	141	0	0	0	0	0	0	0	0	0
ENSG00000233216	322	0	1	0	0	0	0	0	1	0
ENSG00000162600	3718	50	65	84	79	100	83	140	144	145
ENSG00000270209	421	0	0	0	0	0	0	0	0	0
ENSG00000264128	302	0	0	0	0	0	0	0	0	0
ENSG00000184292	2351	0	0	0	0	0	0	0	0	0
ENSG00000185839	690	121	223	204	229	141	166	345	333	285
ENSG00000162601	8938	1384	2172	2508	2218	2155	2038	2503	2683	2555
ENSG00000283445	4739	0	0	0	0	0	0	0	0	0
ENSG00000177606	3540	4620	5788	4908	3440	3039	2772	988	907	1063
ENSG00000234807	996	0	4	0	1	0	0	0	3	4
ENSG00000272226	535	0	0	0	0	0	0	0	2	0
ENSG00000231740	395	0	0	0	0	0	0	0	0	0
ENSG00000232453	1746	0	0	0	0	0	0	29	24	29
ENSG00000237352	6730	0	0	0	0	0	0	0	0	1
ENSG00000228121	819	30	54	36	60	47	21	76	54	62
ENSG00000241042	171	0	0	0	0	0	0	0	2	0
ENSG00000235215	317	0	0	0	0	0	0	0	1	0
ENSG00000224609	2641	0	0	0	6	0	0	0	1	0
ENSG00000270457	338	0	0	0	0	0	0	0	0	3
ENSG00000172456	12174	85	129	83	83	94	71	143	137	170
ENSG00000266150	70	0	0	0	0	0	0	0	0	0
ENSG00000226883	767	0	0	0	0	0	0	0	0	0
ENSG00000134709	6758	74	91	89	61	46	46	511	467	500
ENSG00000134716	2990	0	0	0	2	0	0	28	11	27
ENSG00000265535	298	0	0	0	0	0	0	0	0	0
ENSG00000162598	4422	0	0	0	0	0	1	10	0	0
ENSG00000229332	562	0	0	0	0	0	0	0	0	0
ENSG00000238242	683	0	0	0	0	0	0	0	0	0
ENSG00000226476	10622	36	74	45	198	187	152	24	45	62
ENSG00000231252	4285	9	31	26	146	174	139	7	0	2
ENSG00000162599	10872	361	515	525	964	725	827	458	443	576
ENSG00000237928	1843	2	0	1	0	0	0	0	0	0
ENSG00000270742	470	0	0	4	6	0	0	0	0	0
ENSG00000237853	842	0	0	0	0	0	0	0	0	0
ENSG00000223920	715	0	0	0	0	0	0	0	0	0
ENSG00000162604	5516	201	303	288	272	188	232	348	322	353
ENSG00000271200	427	0	0	2	0	0	0	0	0	0
ENSG00000132849	11867	15	102	98	47	45	27	59	74	70
ENSG00000200575	104	0	0	0	0	0	0	0	0	0
ENSG00000212360	104	0	0	0	0	0	0	0	0	0
ENSG00000236646	270	4	14	7	11	8	3	12	5	5
ENSG00000242860	294	0	0	0	0	0	0	0	0	0
ENSG00000263908	74	0	0	0	0	0	0	0	0	0
ENSG00000283690	68	0	0	0	0	0	0	0	0	0
ENSG00000234204	458	0	0	0	0	0	0	0	0	0
ENSG00000234088	405	0	0	0	0	0	0	0	0	0
ENSG00000240563	3849	33	29	24	119	76	52	60	52	31
ENSG00000237227	307	0	0	0	0	0	0	0	0	0
ENSG00000200174	110	0	0	0	0	0	0	0	0	0
ENSG00000132854	5980	0	0	4	3	0	0	0	0	0
ENSG00000201153	108	0	0	0	0	0	0	0	0	0
ENSG00000162607	4263	724	1031	941	1203	883	961	1497	1414	1582
ENSG00000116641	24872	2649	3779	3689	3072	2925	2698	1967	1992	2216
ENSG00000270549	238	0	0	0	0	1	0	0	0	0
ENSG00000132855	3250	0	0	0	0	0	0	0	0	0
ENSG00000278967	1819	0	0	0	0	0	0	0	0	0
ENSG00000213703	546	0	2	1	0	0	0	0	0	1
ENSG00000235545	1228	3	39	33	11	24	22	7	8	8
ENSG00000125703	3110	121	162	155	231	207	132	516	394	443
ENSG00000234318	447	4	0	0	0	0	0	0	0	0
ENSG00000237163	303	0	2	0	0	0	0	0	0	0
ENSG00000229537	676	0	0	0	0	0	0	0	0	0
ENSG00000227485	359	0	0	0	0	0	0	0	0	0
ENSG00000229225	157	0	0	0	0	0	0	0	0	0
ENSG00000203605	823	0	0	0	0	0	0	0	0	0
ENSG00000224209	4490	0	0	1	1	0	0	0	3	0
ENSG00000252259	115	0	0	0	0	0	0	0	0	0
ENSG00000228734	859	0	0	0	0	0	0	0	1	0
ENSG00000223683	595	0	0	0	0	0	0	0	0	0
ENSG00000230798	1208	12	27	25	13	39	17	29	13	28
ENSG00000187140	2086	40	13	24	8	16	18	8	13	5
ENSG00000275836	60	0	0	0	0	0	0	0	0	0
ENSG00000252784	110	0	0	0	0	0	0	0	0	0
ENSG00000236674	1357	25	8	3	3	4	9	7	5	13
ENSG00000088035	4950	141	237	263	324	248	289	315	360	376
ENSG00000142856	5459	191	211	197	266	215	246	586	447	602
ENSG00000203965	5704	120	165	172	113	107	111	210	246	208
ENSG00000264271	286	0	0	0	0	0	0	0	0	0
ENSG00000251720	60	0	0	0	0	0	0	0	0	0
ENSG00000116652	3555	40	45	44	71	47	38	52	50	46
ENSG00000276884	136	0	0	0	0	0	0	0	0	0
ENSG00000278287	84	0	0	0	0	0	0	0	0	0
ENSG00000277565	58	0	0	0	0	0	0	0	0	0
ENSG00000275823	73	0	0	0	0	0	0	0	0	0
ENSG00000277689	90	0	0	0	0	0	0	0	0	0
ENSG00000274199	120	0	0	0	0	0	0	0	0	0
ENSG00000079739	4090	132	154	175	244	207	201	319	320	294
ENSG00000244256	305	0	0	0	0	0	0	0	0	0
ENSG00000185483	6715	171	304	232	342	323	284	987	1010	1070
ENSG00000177452	584	3	1	1	0	0	4	0	0	1
ENSG00000228056	490	21	33	18	23	18	19	17	10	7
ENSG00000207190	107	0	0	0	0	0	0	0	0	0
ENSG00000200508	102	0	0	0	0	0	0	0	0	0
ENSG00000223949	3544	0	0	0	0	0	0	4	1	3
ENSG00000177414	1838	0	0	0	0	0	0	5	2	4
ENSG00000238653	62	0	0	0	0	0	0	0	0	0
ENSG00000158966	6345	482	746	640	642	580	619	525	512	532
ENSG00000264470	77	0	0	0	0	0	0	0	0	0
ENSG00000162437	6070	214	253	318	317	184	262	1291	1102	1366
ENSG00000162434	6317	848	1080	1002	943	936	797	1436	1358	1356
ENSG00000234784	241	0	0	0	0	0	0	0	1	0
ENSG00000233877	387	0	0	0	0	0	0	0	0	0
ENSG00000226891	6617	2	5	1	6	0	0	1	0	2
ENSG00000185031	1480	119	111	96	101	93	110	134	122	89
ENSG00000272506	618	0	0	5	0	0	0	0	0	0
ENSG00000212257	107	0	0	0	0	0	0	0	0	3
ENSG00000265996	88	9	7	6	7	7	12	0	2	7
ENSG00000199135	75	0	1	0	0	0	0	0	0	0
ENSG00000231485	310	0	0	0	0	0	0	0	0	0
ENSG00000235804	427	1	2	1	2	1	0	0	2	1
ENSG00000234496	223	1	3	0	0	0	1	1	0	0
ENSG00000162433	7578	13	18	6	22	12	14	93	120	146
ENSG00000231622	171	0	0	0	0	0	0	0	0	0
ENSG00000116675	6954	1476	2426	2206	1877	1884	1541	1085	919	995
ENSG00000229294	512	0	0	11	5	8	10	0	0	6
ENSG00000234144	226	6	0	5	1	2	7	0	0	0
ENSG00000222624	191	0	0	0	0	0	0	0	0	0
ENSG00000213625	5237	1297	2203	2040	2783	2434	2370	1253	1145	1306
ENSG00000116678	11370	239	253	218	209	248	217	276	245	248
ENSG00000237852	423	1	0	1	0	0	0	0	0	0
ENSG00000224570	1797	0	0	1	2	1	0	0	0	1
ENSG00000239319	295	0	0	0	0	0	0	0	0	0
ENSG00000184588	8644	121	208	191	38	87	57	0	27	26
ENSG00000227466	456	0	0	0	0	0	0	0	0	0
ENSG00000223152	86	0	0	0	0	0	0	0	0	0
ENSG00000118473	10477	411	512	633	189	202	184	19	30	34
ENSG00000264720	78	0	0	0	0	0	0	0	0	0
ENSG00000248458	1156	0	0	0	0	0	0	0	0	0
ENSG00000152760	3100	24	6	6	3	0	2	28	30	25
ENSG00000172410	715	0	0	0	0	0	0	0	0	0
ENSG00000152763	6704	6	33	18	0	6	2	42	31	45
ENSG00000231080	861	0	0	0	0	0	0	0	0	0
ENSG00000198160	8273	409	559	538	496	513	557	987	930	943
ENSG00000116704	6162	231	433	327	286	311	278	1145	1033	978
ENSG00000203963	5022	1	0	0	0	0	0	3	2	1
ENSG00000252433	135	0	0	0	0	0	0	0	0	0
ENSG00000275678	2352	0	0	0	0	0	0	0	0	0
ENSG00000162594	3267	0	1	0	0	0	0	467	428	392
ENSG00000253074	104	0	0	0	0	0	0	0	0	0
ENSG00000252116	126	0	0	0	0	0	0	0	0	0
ENSG00000228523	728	3	8	1	3	4	3	8	14	2
ENSG00000081985	4233	0	0	0	0	0	0	50	44	38
ENSG00000142864	7676	4946	6338	6114	7091	5931	6061	9480	8440	9421
ENSG00000223263	105	0	0	0	0	0	0	0	0	0
ENSG00000235200	805	0	0	0	0	0	0	0	0	0
ENSG00000207504	107	0	0	0	0	0	0	0	0	0
ENSG00000238139	374	0	0	1	0	0	0	0	0	0
ENSG00000242482	299	0	0	0	0	0	0	0	0	0
ENSG00000232048	859	1	1	1	1	0	0	1	0	0
ENSG00000116717	2069	5031	6096	5613	6536	5725	5615	1572	1472	1853
ENSG00000172380	4724	55	67	91	18	24	41	797	884	905
ENSG00000238778	61	0	0	0	0	0	0	0	0	0
ENSG00000232284	3465	0	3	0	0	0	0	7	0	7
ENSG00000235055	904	0	0	0	0	0	0	0	0	0
ENSG00000162595	1973	0	4	0	0	2	0	0	0	3
ENSG00000228431	386	0	0	0	0	0	0	0	0	0
ENSG00000116729	4469	6	24	22	21	17	17	75	43	68
ENSG00000234383	1330	75	70	88	101	61	76	62	68	53
ENSG00000221203	93	0	0	0	0	0	0	0	0	0
ENSG00000229133	582	38	31	33	68	41	29	52	27	52
ENSG00000225242	235	0	0	0	0	0	0	0	0	0
ENSG00000237622	337	3	1	8	0	1	0	0	2	1
ENSG00000229440	217	0	0	0	0	0	0	0	0	0
ENSG00000116745	2610	0	0	0	1	0	0	0	0	0
ENSG00000024526	5904	130	133	181	455	369	412	549	558	640
ENSG00000233589	960	0	0	0	0	0	0	0	0	0
ENSG00000234264	1247	0	2	0	32	1	8	11	6	4
ENSG00000225167	295	0	0	0	0	0	0	0	0	0
ENSG00000223883	627	0	0	0	0	0	4	0	1	2
ENSG00000235446	434	0	0	0	0	0	0	0	0	0
ENSG00000229639	458	0	0	0	0	0	0	0	1	0
ENSG00000033122	14652	137	252	157	67	47	40	26	67	31
ENSG00000270615	1447	0	0	0	0	0	0	0	0	0
ENSG00000240692	304	0	0	0	0	0	0	0	0	0
ENSG00000229359	996	10	7	3	7	7	10	1	4	4
ENSG00000237919	948	0	0	0	0	0	0	0	0	0
ENSG00000066557	2884	1410	2437	2224	1962	1640	1774	1516	1395	1791
ENSG00000244389	297	0	0	2	0	1	6	3	0	0
ENSG00000116754	8473	5733	8444	8147	7456	7386	7227	7768	7363	7591
ENSG00000228988	457	0	0	0	0	0	0	0	0	0
ENSG00000118454	4595	721	1292	1132	1039	840	991	1509	1366	1350
ENSG00000197568	1222	38	80	67	68	43	46	102	114	97
ENSG00000226088	575	0	0	0	0	0	0	0	0	0
ENSG00000279230	57	0	0	0	0	0	0	0	0	0
ENSG00000116761	2414	207	258	229	174	209	172	200	169	148
ENSG00000278636	283	0	0	0	0	0	0	0	0	0
ENSG00000271992	466	12	28	10	12	13	3	6	11	0
ENSG00000233020	967	24	6	12	36	48	29	40	32	38
ENSG00000237033	609	9	23	25	8	7	12	5	3	5
ENSG00000229051	2086	0	0	1	0	0	0	0	0	0
ENSG00000226208	432	0	0	0	0	0	0	0	0	0
ENSG00000050628	9653	16	17	2	6	0	0	3	3	4
ENSG00000235782	749	0	0	0	0	0	0	0	0	0
ENSG00000269933	649	0	0	0	0	0	0	0	0	0
ENSG00000235079	967	1	0	0	0	0	0	0	1	0
ENSG00000132485	4993	2667	3515	3451	3487	2852	3022	3795	3303	3763
ENSG00000207721	86	20	30	40	43	17	27	18	64	30
ENSG00000229956	7441	0	11	2	9	9	5	9	3	16
ENSG00000226324	250	0	0	0	0	0	0	0	0	0
ENSG00000172260	13406	13	23	4	2	8	14	51	50	46
ENSG00000231985	170	0	0	0	0	0	0	0	0	0
ENSG00000271618	182	0	0	0	0	0	0	0	0	0
ENSG00000228853	534	0	0	0	0	0	0	0	0	0
ENSG00000233994	608	388	548	563	551	482	468	457	422	463
ENSG00000227207	358	4	1	2	5	2	0	5	2	2
ENSG00000212366	107	0	0	0	3	3	0	0	3	0
ENSG00000225087	499	7	22	13	22	16	15	7	21	4
ENSG00000227016	1382	0	0	0	0	0	0	0	0	0
ENSG00000280317	301	0	0	0	0	0	0	0	0	0
ENSG00000229636	1491	0	0	1	0	0	0	0	0	0
ENSG00000251825	252	0	0	0	0	0	0	0	0	0
ENSG00000233973	4634	0	0	0	0	1	0	0	0	0
ENSG00000223479	819	38	86	62	88	53	90	222	292	283
ENSG00000200601	107	0	0	0	0	0	0	0	0	0
ENSG00000252005	109	0	0	0	0	0	0	0	0	0
ENSG00000162620	8759	9	3	2	11	3	22	11	6	6
ENSG00000254685	4180	144	251	204	280	197	231	235	185	206
ENSG00000259030	9358	6	17	27	12	11	21	7	12	17
ENSG00000116783	4719	0	3	1	0	0	0	3	0	0
ENSG00000237324	1408	0	0	0	0	0	0	1	0	0
ENSG00000233894	905	0	0	0	0	0	0	0	0	1
ENSG00000162621	3859	25	13	46	142	63	88	14	46	16
ENSG00000178965	8779	101	150	140	320	277	189	70	89	80
ENSG00000234497	5371	0	0	7	3	12	7	0	0	3
ENSG00000272864	565	1	0	4	7	0	3	0	13	0
ENSG00000116791	4085	293	371	361	608	461	411	594	600	503
ENSG00000162623	4616	343	376	426	580	548	522	638	491	610
ENSG00000229943	339	0	0	0	0	0	0	0	0	0
ENSG00000261213	1410	0	0	1	0	0	0	0	0	1
ENSG00000224127	670	0	0	0	0	0	0	0	0	0
ENSG00000162624	3977	0	0	0	0	0	0	1	0	2
ENSG00000224149	2203	0	0	0	0	0	0	0	0	0
ENSG00000206999	103	0	0	0	0	0	0	0	0	0
ENSG00000137968	6299	904	1097	1454	1002	1040	1229	784	663	812
ENSG00000224493	670	0	0	0	0	0	0	0	0	0
ENSG00000252338	105	0	0	0	0	0	0	0	0	0
ENSG00000213579	457	2	2	1	1	0	0	1	2	0
ENSG00000230863	742	78	69	105	102	97	79	71	64	37
ENSG00000178193	806	0	0	0	0	0	0	0	0	0
ENSG00000117054	4783	1960	2704	2493	2646	2215	2412	1687	1550	1620
ENSG00000181227	1354	271	352	340	322	317	237	464	391	412
ENSG00000137955	5913	853	1209	1236	1332	1157	1129	1677	1342	1500
ENSG00000206620	79	0	0	0	0	0	0	0	0	0
ENSG00000207241	84	0	0	0	0	0	0	0	0	0
ENSG00000201487	72	0	0	0	0	0	0	0	0	0
ENSG00000057468	3266	11	5	11	6	21	5	16	3	14
ENSG00000154007	1107	0	0	0	0	0	0	0	0	0
ENSG00000225605	1121	0	0	0	0	0	0	0	0	0
ENSG00000230027	399	0	0	0	0	0	0	0	0	0
ENSG00000184005	7237	82	167	90	122	101	84	159	123	142
ENSG00000223905	664	0	0	1	0	0	0	0	0	0
ENSG00000272855	463	0	0	0	0	0	0	0	0	0
ENSG00000226415	750	2337	2516	2235	3121	2141	2054	3574	2816	2614
ENSG00000199921	106	0	0	0	0	0	0	0	0	0
ENSG00000237552	448	0	0	0	0	1	0	0	2	0
ENSG00000117069	4263	1215	1610	1559	1530	1205	1273	131	110	135
ENSG00000276081	60	0	0	0	0	0	0	0	0	0
ENSG00000230498	497	21	29	31	4	11	35	5	0	1
ENSG00000142892	5513	383	584	507	734	563	543	738	766	839
ENSG00000226084	555	261	329	285	316	212	201	288	183	235
ENSG00000228187	571	27	66	39	13	23	18	39	31	33
ENSG00000154027	6919	9	35	31	55	72	39	2	13	1
ENSG00000233099	377	0	0	0	0	3	0	0	0	0
ENSG00000251767	62	0	0	0	0	0	0	0	0	0
ENSG00000036549	9008	866	1405	1297	1486	1246	1201	1622	1534	1600
ENSG00000251785	84	0	0	0	0	0	0	0	0	0
ENSG00000243437	295	0	0	0	0	0	0	0	0	0
ENSG00000077254	6918	2491	3162	3218	2693	2361	2456	3429	3080	3392
ENSG00000232672	1000	4	1	3	4	6	1	2	0	2
ENSG00000180488	9594	284	395	469	434	427	362	354	326	340
ENSG00000222849	96	0	0	0	0	0	0	0	0	0
ENSG00000219201	921	430	448	502	434	421	392	478	460	433
ENSG00000235613	1693	12	51	12	37	22	34	23	46	34
ENSG00000232015	251	0	0	0	0	0	0	0	0	0
ENSG00000235927	2292	0	0	0	0	0	0	7	4	9
ENSG00000162614	4436	25	51	25	25	20	25	136	141	170
ENSG00000162613	5666	6022	7814	7553	7043	5912	5993	5017	4738	5116
ENSG00000162616	3783	234	409	405	396	327	349	755	644	709
ENSG00000137960	3973	17	11	12	1	0	0	33	35	18
ENSG00000273338	209	0	0	0	0	0	0	0	0	0
ENSG00000213561	766	0	4	0	0	1	1	4	0	4
ENSG00000251958	96	0	0	0	0	0	0	0	0	0
ENSG00000213560	556	68	45	88	78	83	88	85	108	82
ENSG00000202263	109	0	0	0	0	0	0	0	0	0
ENSG00000233333	757	0	0	0	0	0	0	0	0	0
ENSG00000237413	2481	0	0	0	0	0	0	0	0	0
ENSG00000122420	4714	0	0	2	0	0	0	0	0	0
ENSG00000227556	107	0	0	0	0	0	0	0	0	1
ENSG00000212308	105	0	0	0	0	0	0	0	0	0
ENSG00000137959	10240	2	0	0	1	0	1	0	9	0
ENSG00000137965	2038	0	0	0	0	0	0	0	0	0
ENSG00000238015	424	0	1	1	0	1	1	0	0	0
ENSG00000235400	1587	129	152	148	160	127	119	166	147	183
ENSG00000162618	3527	0	0	0	0	0	0	7	0	4
ENSG00000230787	1111	145	231	177	179	113	110	210	139	192
ENSG00000235011	355	0	0	0	0	0	0	0	0	0
ENSG00000282898	559	0	0	0	0	0	0	0	0	0
ENSG00000232676	1124	45	70	76	119	91	77	48	44	16
ENSG00000235756	1135	0	1	2	0	0	0	2	6	0
ENSG00000260322	1976	0	0	0	0	0	0	0	0	0
ENSG00000277670	263	0	0	0	0	0	0	0	0	0
ENSG00000236407	619	0	0	0	0	0	0	0	0	0
ENSG00000225598	580	0	0	1	0	0	0	0	0	0
ENSG00000213559	922	1	3	8	8	0	6	3	7	6
ENSG00000227062	418	0	0	0	0	0	0	0	0	0
ENSG00000234108	331	1	0	0	0	1	0	0	1	0
ENSG00000224326	349	0	0	0	0	0	0	0	0	0
ENSG00000234184	709	0	0	1	0	0	0	0	0	1
ENSG00000227937	382	0	0	0	0	0	0	0	0	0
ENSG00000229752	739	0	1	1	1	2	2	4	1	1
ENSG00000235089	643	4	12	8	8	3	4	7	5	8
ENSG00000223026	308	0	0	0	0	0	0	0	0	0
ENSG00000117114	7754	3728	4552	4920	3807	3539	3329	5613	5362	5774
ENSG00000224494	1150	1	2	2	0	4	1	4	1	2
ENSG00000227288	1675	549	719	607	582	519	430	437	411	439
ENSG00000227960	343	0	1	0	0	0	0	0	1	0
[truncated: 56,145 more rows]
