# Supplementary material for: Combined Experimental and System-Level Analyses Reveal the Complex Regulatory Network of miR-124 during Human Neurogenesis
Source: Cell Syst. 2018 Oct 24;7(4):438–452.e8. doi: 10.1016/j.cels.2018.08.011 (PMC6205824; doi:10.1016/j.cels.2018.08.011)
Supplement: Table S15. Network Analysis Using Time Course Data from WT and ΔmiR-124 (KO), 0 dpi to 4 dpi, n = 7, Related to Figure 6 [file mmc12.xlsx]

## Sheet: Table S15
Supplemental Table S15. Network analysis using time course data from WT and ∆miR-124 (KO), 0 dpi to 4 dpi, n = 7. Related to Figure 6.
Gene.ID	degreeWT.d0	degreeWT.d1	degreeWT.d2	degreeWT.d3	degreeWT.d4	degreeKO.d0	degreeKO.d1	degreeKO.d2	degreeKO.d3	degreeKO.d4	degreeDiff.d0	degreeDiff.d1	degreeDiff.d2	degreeDiff.d3	degreeDiff.d4
ACTL6A	1	0	0	0	0	1	0	0	0	0	0	0	0	0	0
ADAR	1	0	0	0	0	1	0	0	0	0	0	0	0	0	0
ATN1	1	0	0	0	0	1	0	0	0	0	0	0	0	0	0
BRPF1	1	0	0	0	0	1	0	0	0	0	0	0	0	0	0
CBX2	1	1	0	0	0	1	0	0	0	0	0	1	0	0	0
CCT4	1	0	0	0	0	1	0	0	0	0	0	0	0	0	0
CHAF1A	1	0	0	0	0	1	0	0	0	0	0	0	0	0	0
CHD4	1	0	0	0	0	1	0	0	0	0	0	0	0	0	0
CNOT7	1	0	0	0	0	1	0	0	0	0	0	0	0	0	0
CNOT8	1	0	0	0	0	1	0	0	0	0	0	0	0	0	0
COIL	1	0	0	0	1	1	0	0	0	0	0	0	0	0	1
COPS2	2	0	0	0	0	2	0	0	0	0	0	0	0	0	0
DEK	2	0	0	0	1	2	0	0	0	0	0	0	0	0	1
DNMT1	2	0	0	0	0	2	0	0	1	0	0	0	0	1	0
DNMT3B	1	0	0	1	0	1	0	0	0	0	0	0	0	1	0
EHMT1	2	1	0	1	0	2	0	0	0	0	0	1	0	1	0
EID1	1	0	0	0	1	1	0	0	0	0	0	0	0	0	1
ERBB2	1	1	0	0	0	1	0	0	0	0	0	1	0	0	0
ESF1	1	0	0	0	0	1	0	0	0	0	0	0	0	0	0
FBXL19	2	2	0	0	0	2	0	0	0	0	0	2	0	0	0
FLNA	1	0	0	0	0	1	0	0	0	0	0	0	0	0	0
FOXM1	1	0	0	0	0	1	0	0	0	0	0	0	0	0	0
FUBP1	1	0	0	0	0	1	0	0	0	0	0	0	0	0	0
GLI1	1	0	0	0	0	1	0	0	0	0	0	0	0	0	0
GLI2	1	0	0	0	0	1	0	0	1	0	0	0	0	1	0
GTF3C1	1	0	0	0	0	1	0	0	0	0	0	0	0	0	0
HCFC1	1	0	0	0	0	1	0	0	1	0	0	0	0	1	0
HDAC2	2	0	0	1	0	2	0	0	1	0	0	0	0	1	0
HEYL	1	0	0	0	0	1	0	0	0	0	0	0	0	0	0
HMGB1	2	0	0	0	1	2	0	0	0	0	0	0	0	0	1
HMGN1	1	0	0	0	0	1	0	0	1	0	0	0	0	1	0
HNRNPA3	1	0	0	0	0	1	0	0	0	0	0	0	0	0	0
HNRNPUL1	1	0	0	0	0	1	0	0	0	0	0	0	0	0	0
ILF3	2	0	0	1	0	2	0	0	1	0	0	0	0	2	0
INF2	1	0	0	0	0	1	0	0	0	0	0	0	0	0	0
IRAK1	1	0	0	0	0	1	0	0	0	0	0	0	0	0	0
KDM2B	1	0	0	0	0	1	0	0	0	0	0	0	0	0	0
KEAP1	1	0	0	0	0	1	0	0	2	0	0	0	0	2	0
KHSRP	2	2	0	0	0	2	0	0	0	0	0	2	0	0	0
LARP7	1	0	0	1	0	1	0	0	1	0	0	0	0	1	0
LSR	1	1	0	0	0	1	0	0	0	0	0	1	0	0	0
MED16	1	0	0	0	0	1	0	0	0	0	0	0	0	0	0
MLLT1	2	2	0	0	0	2	0	0	0	0	0	2	0	0	0
MMP14	1	0	0	0	0	1	0	0	0	0	0	0	0	0	0
MORF4L1	2	0	0	0	0	2	0	0	1	0	0	0	0	1	0
MORF4L2	2	0	0	1	0	2	0	0	1	0	0	0	0	1	0
MTA2	1	0	0	1	0	1	0	0	0	0	0	0	0	1	0
MYBBP1A	1	0	0	0	0	1	0	0	0	0	0	0	0	0	0
MYCBP	1	0	0	0	0	1	0	0	0	0	0	0	0	0	0
MYNN	1	0	0	0	0	1	0	0	0	0	0	0	0	0	0
NACC1	1	1	0	1	0	1	0	0	0	0	0	1	0	1	0
NCS1	1	1	0	0	0	1	0	1	0	1	0	1	1	0	1
NFYB	1	0	0	0	0	1	0	0	0	0	0	0	0	0	0
NPM1	1	0	0	0	0	1	0	0	0	0	0	0	0	0	0
PAPOLA	2	0	0	0	0	2	0	0	0	0	0	0	0	0	0
PAWR	1	0	0	0	0	1	0	0	0	0	0	0	0	0	0
PHRF1	1	0	0	0	0	1	0	0	0	0	0	0	0	0	0
PLAGL2	1	0	0	0	0	1	0	0	0	0	0	0	0	0	0
PLRG1	1	0	0	0	0	1	0	0	0	0	0	0	0	0	0
PLXNA1	1	0	0	0	0	1	0	0	1	0	0	0	0	1	0
POLR1A	1	0	0	0	0	1	0	0	0	0	0	0	0	0	0
POM121	1	0	0	0	0	1	0	0	0	0	0	0	0	0	0
PPRC1	1	0	0	0	0	1	0	0	0	0	0	0	0	0	0
PRKAR1A	1	0	0	0	0	1	0	0	0	0	0	0	0	0	0
PSIP1	2	0	0	1	0	2	0	0	0	0	0	0	0	1	0
PTBP1	30	8	1	5	0	30	0	0	1	0	0	8	1	5	0
RAD21	1	0	0	0	0	1	0	0	0	0	0	0	0	0	0
RBM15B	1	0	0	1	0	1	0	0	0	0	0	0	0	1	0
RBM26	1	0	0	0	0	1	0	0	0	0	0	0	0	0	0
RBM27	1	0	0	0	0	1	0	0	0	0	0	0	0	0	0
RBM7	1	0	0	0	0	1	0	0	0	0	0	0	0	0	0
RBPJ	2	0	0	0	0	2	0	0	0	0	0	0	0	0	0
REPIN1	1	2	0	0	0	1	0	1	2	0	0	2	1	2	0
RERE	1	0	0	0	0	1	0	0	0	0	0	0	0	0	0
REST	1	0	0	0	0	1	0	0	0	0	0	0	0	0	0
RNF10	1	0	0	0	0	1	0	0	0	0	0	0	0	0	0
RNPS1	1	0	0	0	0	1	0	0	0	0	0	0	0	0	0
SALL4	1	0	0	0	0	1	0	0	0	0	0	0	0	0	0
SETD1A	1	0	0	0	0	1	0	0	0	0	0	0	0	0	0
SNAPC4	1	0	0	0	0	1	0	0	1	0	0	0	0	1	0
SP3	2	0	0	0	0	2	0	0	0	0	0	0	0	0	0
SRSF3	26	0	0	0	6	26	12	0	48	0	0	12	0	48	6
SRSF5	1	0	0	0	0	1	0	0	1	0	0	0	0	1	0
SSB	1	0	0	1	0	1	0	0	1	0	0	0	0	1	0
SUB1	2	0	0	1	0	2	0	0	0	0	0	0	0	1	0
SUMO1	38	0	0	9	2	38	1	0	66	0	0	1	0	69	2
SUPT5H	1	0	0	0	0	1	0	0	0	0	0	0	0	0	0
SUPT6H	1	0	0	0	0	1	0	0	0	0	0	0	0	0	0
TARDBP	1	0	0	0	0	1	0	0	0	0	0	0	0	0	0
TCEA1	1	0	0	0	0	1	0	0	0	0	0	0	0	0	0
TCF3	19	16	0	6	0	19	0	22	0	8	0	16	22	6	8
TCOF1	1	0	0	0	0	1	0	0	0	0	0	0	0	0	0
TICRR	1	0	0	0	0	1	0	0	2	0	0	0	0	2	0
TOP2B	1	0	0	0	0	1	0	0	0	0	0	0	0	0	0
TRMT1	1	0	0	0	0	1	0	0	0	0	0	0	0	0	0
UBE2N	1	0	0	0	0	1	0	0	0	0	0	0	0	0	0
URI1	2	0	0	0	0	2	0	0	0	0	0	0	0	0	0
ZBTB45	1	0	0	0	0	1	0	0	2	0	0	0	0	2	0
ZC3H15	1	0	0	0	0	1	0	0	0	0	0	0	0	0	0
ZC3H18	1	0	0	0	0	1	0	0	0	0	0	0	0	0	0
ZFAND6	2	0	0	0	0	2	0	0	0	0	0	0	0	0	0
ZNF138	17	0	0	0	0	17	0	0	45	0	0	0	0	45	0
ZNF254	1	0	0	0	0	1	0	0	0	0	0	0	0	0	0
ZNF260	1	0	0	1	0	1	0	0	0	0	0	0	0	1	0
ZNF512B	1	0	0	0	0	1	0	0	0	0	0	0	0	0	0
ZNF592	1	0	0	0	0	1	0	0	0	0	0	0	0	0	0
ZNF598	1	1	0	0	0	1	0	0	1	0	0	1	0	1	0
ZNF608	1	0	0	0	0	1	0	0	0	0	0	0	0	0	0
ZNF639	2	0	0	0	0	2	0	0	0	0	0	0	0	0	0
ZNF766	1	0	0	0	0	1	0	0	0	0	0	0	0	0	0
ZNFX1	1	0	0	0	0	1	0	0	0	0	0	0	0	0	0
ZSCAN10	1	1	0	0	0	1	0	0	0	0	0	1	0	0	0
ZYX	1	1	1	0	0	1	0	0	0	0	0	1	1	0	0
AKAP8L	0	0	0	1	0	0	1	0	0	0	0	1	0	1	0
ARID3B	0	1	0	0	0	0	1	0	0	0	0	1	0	0	0
ATOH8	0	14	0	19	1	0	62	13	0	5	0	64	13	19	6
BCLAF1	0	0	0	0	0	0	3	0	0	0	0	3	0	0	0
BMP7	0	0	0	0	0	0	1	0	0	0	0	1	0	0	0
CCNT2	0	0	0	0	0	0	2	0	0	0	0	2	0	0	0
DEAF1	0	0	0	0	0	0	1	0	0	0	0	1	0	0	0
GLIS2	0	0	0	0	0	0	20	15	0	14	0	20	15	0	14
HES6	0	1	0	1	0	0	2	1	2	1	0	2	1	3	1
KLHL25	0	1	0	0	0	0	4	0	0	0	0	4	0	0	0
LANCL2	0	0	0	0	0	0	1	0	0	0	0	1	0	0	0
MAFK	0	0	0	0	0	0	2	0	0	3	0	2	0	0	3
MIER3	0	0	0	0	0	0	1	0	0	0	0	1	0	0	0
MMS19	0	0	0	0	0	0	1	1	1	0	0	1	1	1	0
MYC	0	0	0	1	0	0	2	1	0	0	0	2	1	1	0
MYRF	0	0	0	0	0	0	2	0	0	0	0	2	0	0	0
PHF3	0	0	0	0	0	0	1	0	0	0	0	1	0	0	0
RFX7	0	0	0	0	0	0	1	0	0	0	0	1	0	0	0
RIOK2	0	0	0	0	1	0	1	0	0	0	0	1	0	0	1
SIGIRR	0	2	0	0	0	0	3	0	0	0	0	3	0	0	0
SNAI1	0	0	0	0	0	0	4	0	0	0	0	4	0	0	0
SNRPA	0	0	0	1	0	0	3	0	0	0	0	3	0	1	0
TEAD3	0	0	0	0	0	0	1	0	0	0	0	1	0	0	0
TP73	0	3	0	0	0	0	9	0	0	14	0	10	0	0	14
ZNF675	0	0	0	0	0	0	4	0	0	0	0	4	0	0	0
AEBP1	0	0	0	0	0	0	0	2	0	0	0	0	2	0	0
APEX1	0	0	0	0	0	0	0	2	1	0	0	0	2	1	0
ASF1B	0	0	0	1	0	0	0	2	0	0	0	0	2	1	0
ATG4B	0	0	0	0	0	0	0	1	0	0	0	0	1	0	0
C19orf25	0	0	0	1	0	0	0	2	0	0	0	0	2	1	0
CALR	0	0	0	0	1	0	0	3	2	0	0	0	3	2	1
CCDC85B	0	0	0	0	0	0	0	1	0	0	0	0	1	0	0
CDK9	0	0	0	0	0	0	0	1	0	0	0	0	1	0	0
CLOCK	0	0	0	0	0	0	0	1	1	0	0	0	1	1	0
CREM	0	0	0	0	0	0	0	1	0	0	0	0	1	0	0
CSDC2	0	0	0	1	0	0	0	2	0	0	0	0	2	1	0
CTDSP1	0	2	0	0	0	0	0	4	0	0	0	2	4	0	0
DVL1	0	0	0	0	0	0	0	1	0	0	0	0	1	0	0
FARSA	0	0	0	0	0	0	0	1	0	0	0	0	1	0	0
HDAC5	0	1	0	0	0	0	0	2	0	0	0	1	2	0	0
HES4	0	0	0	0	0	0	0	1	2	0	0	0	1	2	0
HPCA	0	0	0	0	0	0	0	3	2	0	0	0	3	2	0
JMJD1C	0	1	0	1	0	0	0	1	2	0	0	1	1	3	0
JUNB	0	0	0	0	0	0	0	1	2	0	0	0	1	2	0
KDM5C	0	0	0	0	0	0	0	1	0	0	0	0	1	0	0
KLF16	0	0	0	0	0	0	2	1	0	0	0	2	1	0	0
MAFA	0	0	0	0	0	0	0	1	3	0	0	0	1	3	0
MAFG	0	0	0	1	0	0	0	4	0	0	0	0	4	1	0
MAP2K3	0	0	0	0	0	0	0	2	2	0	0	0	2	2	0
MBD3	0	2	0	0	0	0	0	1	3	0	0	2	1	3	0
MEF2C	0	0	0	0	0	0	0	1	0	0	0	0	1	0	0
MEN1	0	0	0	0	0	0	0	1	0	0	0	0	1	0	0
MIS18BP1	0	0	0	0	0	0	0	2	0	0	0	0	2	0	0
MRPL12	0	0	0	1	0	0	0	1	2	0	0	0	1	2	0
MXD4	0	1	0	0	0	0	0	2	0	0	0	1	2	0	0
NAB2	0	0	0	0	0	0	0	1	0	0	0	0	1	0	0
NAT14	0	0	0	0	0	0	0	1	0	0	0	0	1	0	0
NR2F6	0	2	0	0	0	0	0	2	2	0	0	2	2	2	0
PHF21B	0	0	0	0	0	0	0	1	0	1	0	0	1	0	1
PIAS4	0	0	0	0	0	0	0	3	0	0	0	0	3	0	0
POLR2H	0	0	0	0	0	0	0	1	0	0	0	0	1	0	0
POLR2L	0	1	0	0	1	0	0	3	1	0	0	1	3	1	1
POU2F2	0	0	0	0	0	0	0	1	0	0	0	0	1	0	0
PTTG1IP	0	0	0	39	8	0	0	37	111	2	0	0	37	121	10
RCOR2	0	2	0	2	0	0	0	1	1	0	0	2	1	2	0
S100A1	0	0	0	0	0	0	0	1	0	0	0	0	1	0	0
SERTAD3	0	0	0	0	0	0	0	13	1	0	0	0	13	1	0
SIRT2	0	0	0	1	0	0	0	2	0	0	0	0	2	1	0
SIX2	0	0	0	0	0	0	0	2	0	0	0	0	2	0	0
TCEB2	0	2	0	0	0	0	0	1	1	0	0	2	1	1	0
ZC3H11A	0	1	0	0	0	0	0	1	0	0	0	1	1	0	0
ZNF439	0	0	0	0	0	0	0	1	0	0	0	0	1	0	0
ACVR2B	0	0	0	0	0	0	0	0	1	0	0	0	0	1	0
ADNP2	0	0	0	1	0	0	0	0	1	0	0	0	0	1	0
AES	0	1	0	0	0	0	0	0	2	1	0	1	0	2	1
AFF4	0	0	0	0	0	0	0	0	2	0	0	0	0	2	0
AIP	0	0	0	0	0	0	0	0	3	0	0	0	0	3	0
AKAP9	0	0	0	0	0	0	0	0	3	0	0	0	0	3	0
ALYREF	0	1	0	0	0	0	0	0	2	0	0	1	0	2	0
APBB2	0	0	0	1	0	0	0	0	1	0	0	0	0	1	0
ARID2	0	0	0	0	0	0	0	0	1	0	0	0	0	1	0
ASCC3	0	1	0	0	0	0	0	0	3	0	0	1	0	3	0
ASH1L	0	0	0	0	0	0	0	0	4	0	0	0	0	4	0
ASXL2	0	0	0	0	0	0	0	0	2	0	0	0	0	2	0
ATF6	0	0	0	1	0	0	0	0	1	0	0	0	0	1	0
ATF7IP	0	1	0	0	0	0	0	0	1	0	0	1	0	1	0
ATM	0	0	0	0	0	0	0	0	1	0	0	0	0	1	0
BAG1	0	0	0	0	0	0	0	0	1	0	0	0	0	1	0
BCL11A	0	0	0	0	0	0	0	0	1	0	0	0	0	1	0
BCL9L	0	0	0	0	0	0	0	0	1	0	0	0	0	1	0
BDP1	0	1	0	0	0	0	0	0	2	0	0	1	0	2	0
BHLHE23	0	0	0	0	0	0	0	0	2	0	0	0	0	2	0
BMP4	0	0	0	0	0	0	0	0	1	0	0	0	0	1	0
BNC2	0	0	0	0	1	0	0	0	2	0	0	0	0	2	1
BPTF	0	0	0	0	0	0	0	0	3	0	0	0	0	3	0
BRWD1	0	0	0	0	1	0	0	0	2	0	0	0	0	2	1
BTBD6	0	0	0	0	0	0	0	0	2	0	0	0	0	2	0
BTG2	0	0	0	0	0	0	0	0	2	0	0	0	0	2	0
BUD31	0	0	0	0	0	0	0	0	2	0	0	0	0	2	0
BZW1	0	0	0	0	0	0	0	0	1	0	0	0	0	1	0
C1orf61	0	0	0	0	0	0	0	0	2	0	0	0	0	2	0
C20orf194	0	0	0	0	0	0	0	0	1	0	0	0	0	1	0
CASK	0	0	0	0	0	0	0	0	2	0	0	0	0	2	0
CBL	0	0	0	0	0	0	0	0	2	0	0	0	0	2	0
CBX5	0	0	0	0	0	0	0	0	4	0	0	0	0	4	0
CCAR1	0	0	0	0	0	0	0	0	1	0	0	0	0	1	0
CCDC88B	0	0	0	0	0	0	0	0	1	0	0	0	0	1	0
CDK2	0	0	0	0	0	0	0	0	2	0	0	0	0	2	0
CDKN1A	0	0	0	0	1	0	0	0	3	0	0	0	0	3	1
CDKN1B	0	0	0	0	0	0	0	0	1	0	0	0	0	1	0
CDKN1C	0	0	0	0	0	0	0	0	2	0	0	0	0	2	0
CEBPD	0	0	0	0	0	0	0	0	1	0	0	0	0	1	0
CENPF	0	1	0	0	0	0	0	0	3	0	0	1	0	3	0
CHD6	0	0	0	0	0	0	0	0	2	0	0	0	0	2	0
CHD7	0	0	0	0	0	0	0	0	3	0	0	0	0	3	0
CHD8	0	0	0	0	0	0	0	0	2	0	0	0	0	2	0
CHD9	0	0	0	0	0	0	0	0	2	0	0	0	0	2	0
CIAO1	0	0	0	0	0	0	0	0	1	0	0	0	0	1	0
CIR1	0	0	0	1	0	0	0	0	1	0	0	0	0	1	0
CITED1	0	0	0	0	0	0	0	0	3	0	0	0	0	3	0
CITED2	0	0	0	0	0	0	0	0	1	0	0	0	0	1	0
CNOT1	0	0	0	0	0	0	0	0	1	0	0	0	0	1	0
CNOT6	0	0	0	0	0	0	0	0	2	0	0	0	0	2	0
CSRNP1	0	0	0	0	0	0	0	0	1	0	0	0	0	1	0
CTBP1	0	0	0	0	0	0	0	0	2	0	0	0	0	2	0
CTBP2	0	0	0	0	0	0	0	0	1	0	0	0	0	1	0
CTDP1	0	1	0	0	0	0	0	0	3	0	0	1	0	3	0
CTNNBL1	0	0	0	0	0	0	0	0	1	0	0	0	0	1	0
DDX5	0	0	0	0	0	0	0	0	1	0	0	0	0	1	0
DEDD2	0	1	0	0	0	0	0	0	2	0	0	1	0	2	0
DENND4A	0	0	0	0	0	0	0	0	2	0	0	0	0	2	0
DEPDC5	0	0	0	0	1	0	0	0	1	0	0	0	0	1	1
DHX57	0	0	0	0	0	0	0	0	2	0	0	0	0	2	0
DIP2C	0	0	0	0	0	0	0	0	1	0	0	0	0	1	0
DNAJC1	0	0	0	0	0	0	0	0	1	0	0	0	0	1	0
DNAJC2	0	0	0	0	0	0	0	0	1	0	0	0	0	1	0
DOT1L	0	0	0	0	0	0	0	0	1	0	0	0	0	1	0
DRAP1	0	1	0	0	0	0	0	0	2	0	0	1	0	2	0
DSP	0	0	0	0	0	0	0	0	2	0	0	0	0	2	0
E2F7	0	0	0	0	0	0	0	0	1	0	0	0	0	1	0
EBF2	0	0	0	1	0	0	0	0	1	0	0	0	0	1	0
ECD	0	0	0	0	0	0	0	0	1	0	0	0	0	1	0
EDF1	0	0	0	1	0	0	0	0	3	0	0	0	0	3	0
EIF2AK2	0	0	0	0	0	0	0	0	2	0	0	0	0	2	0
EIF3K	0	0	0	0	0	0	0	0	1	0	0	0	0	1	0
ELP4	0	0	0	0	0	0	0	0	1	0	0	0	0	1	0
ERCC8	0	0	0	1	0	0	0	0	3	0	0	0	0	3	0
ERF	0	0	0	0	0	0	0	0	1	0	0	0	0	1	0
ERMP1	0	0	0	1	0	0	0	0	3	0	0	0	0	3	0
EWSR1	0	0	0	0	0	0	0	0	3	0	0	0	0	3	0
FGD1	0	0	0	0	0	0	0	0	1	0	0	0	0	1	0
FOXC1	0	0	0	0	0	0	0	0	1	0	0	0	0	1	0
FOXO1	0	0	0	0	0	0	0	0	1	0	0	0	0	1	0
FRYL	0	0	0	0	0	0	0	0	3	1	0	0	0	3	1
FZD1	0	0	0	0	0	0	0	0	2	0	0	0	0	2	0
GABPB1	0	0	0	0	1	0	0	0	1	0	0	0	0	1	1
GADD45A	0	0	0	0	1	0	0	0	1	0	0	0	0	1	1
GATA2	0	0	0	0	0	0	0	0	2	0	0	0	0	2	0
GLI3	0	0	0	0	0	0	0	0	1	0	0	0	0	1	0
GMEB2	0	0	0	0	0	0	0	0	1	0	0	0	0	1	0
GTF2A2	0	0	0	1	0	0	0	0	2	0	0	0	0	2	0
H1FX	0	1	1	1	0	0	2	0	2	1	0	3	1	3	1
HDAC4	0	0	0	0	0	0	0	0	1	0	0	0	0	1	0
HDAC7	0	0	0	0	0	0	0	0	1	0	0	0	0	1	0
HDGF	0	1	0	0	1	0	0	0	3	0	0	1	0	3	1
HELZ	0	0	0	0	0	0	0	0	1	0	0	0	0	1	0
HELZ2	0	1	0	0	0	0	1	0	1	0	0	1	0	1	0
HES5	0	1	0	0	0	0	0	0	2	0	0	1	0	2	0
HIVEP1	0	0	0	0	0	0	0	0	2	0	0	0	0	2	0
HMBOX1	0	0	0	0	0	0	0	0	3	0	0	0	0	3	0
HMGB3	0	0	0	0	0	0	0	0	1	0	0	0	0	1	0
HMGXB3	0	0	0	0	0	0	0	0	1	0	0	0	0	1	0
HNRNPD	0	0	0	0	0	0	0	0	1	0	0	0	0	1	0
HNRNPR	0	0	0	0	0	0	0	0	1	0	0	0	0	1	0
HOXB2	0	0	0	0	0	0	0	0	2	0	0	0	0	2	0
HP1BP3	0	0	0	0	0	0	0	0	2	0	0	0	0	2	0
HPCAL1	0	0	0	0	0	0	0	0	2	1	0	0	0	2	1
ID1	0	0	0	0	0	0	0	0	3	0	0	0	0	3	0
ING2	0	0	0	0	0	0	0	0	1	0	0	0	0	1	0
INSM1	0	0	0	0	0	0	0	0	2	0	0	0	0	2	0
IRF3	0	0	0	0	0	0	0	0	2	0	0	0	0	2	0
IRF7	0	0	0	0	0	0	0	1	2	0	0	0	1	2	0
IRF9	0	0	0	0	0	0	0	0	2	0	0	0	0	2	0
IRX2	0	0	0	0	0	0	0	0	1	0	0	0	0	1	0
IRX3	0	1	0	0	0	0	0	0	3	0	0	1	0	3	0
JUND	0	0	0	0	0	0	1	0	4	0	0	1	0	4	0
KCNH8	0	1	0	0	0	0	0	0	3	0	0	1	0	3	0
KDM1A	0	0	0	0	1	0	0	0	1	0	0	0	0	1	1
KDM2A	0	0	0	0	0	0	0	0	1	0	0	0	0	1	0
KDM3B	0	0	0	0	0	0	0	0	1	0	0	0	0	1	0
KDM5A	0	0	0	0	0	0	0	0	2	0	0	0	0	2	0
KIAA1549	0	0	0	0	0	0	0	0	2	0	0	0	0	2	0
KLF12	0	0	0	0	0	0	0	0	2	0	0	0	0	2	0
KLHL3	0	0	0	0	0	0	0	0	2	0	0	0	0	2	0
KNTC1	0	0	0	0	0	0	0	0	4	0	0	0	0	4	0
KRTAP5-1	0	0	0	0	0	0	0	0	2	0	0	0	0	2	0
L3MBTL1	0	0	0	1	0	0	0	0	3	0	0	0	0	3	0
LARP4B	0	0	0	0	0	0	0	0	1	0	0	0	0	1	0
LCOR	0	0	0	0	0	0	0	0	2	0	0	0	0	2	0
LHX4	0	0	0	0	0	0	0	0	1	0	0	0	0	1	0
LRCH4	0	0	0	0	0	0	0	0	1	0	0	0	0	1	0
MACF1	0	0	0	0	0	0	0	0	4	0	0	0	0	4	0
MAF	0	0	0	0	0	0	0	0	2	0	0	0	0	2	0
MAF1	0	0	0	0	0	0	0	0	2	0	0	0	0	2	0
MAML1	0	0	0	0	0	0	0	0	1	0	0	0	0	1	0
MBD2	0	0	0	0	0	0	0	0	1	0	0	0	0	1	0
MBD6	0	0	0	0	1	0	0	0	1	0	0	0	0	1	1
MCM8	0	0	0	0	0	0	0	0	2	0	0	0	0	2	0
MECP2	0	0	0	0	0	0	0	0	1	0	0	0	0	1	0
MED14	0	0	0	0	0	0	0	0	2	0	0	0	0	2	0
MED27	0	0	0	0	1	0	0	0	1	0	0	0	0	1	1
MGA	0	0	0	0	0	0	0	0	3	0	0	0	0	3	0
MKL2	0	0	0	0	0	0	0	0	1	0	0	0	0	1	0
MKRN1	0	0	0	0	0	0	0	0	1	0	0	0	0	1	0
MLLT4	0	0	0	0	0	0	0	0	3	0	0	0	0	3	0
MLX	0	0	0	0	0	0	0	0	1	0	0	0	0	1	0
MPRIP	0	0	0	0	0	0	0	0	1	0	0	0	0	1	0
MRPL28	0	1	0	0	0	0	0	1	2	0	0	1	1	2	0
MSC	0	0	0	1	0	0	0	0	1	0	0	0	0	1	0
MSRB2	0	0	0	0	0	0	0	0	1	0	0	0	0	1	0
MYCBP2	0	1	0	0	1	0	0	0	3	1	0	1	0	3	2
MYCN	0	0	0	0	0	0	0	0	1	0	0	0	0	1	0
MYEF2	0	0	0	0	0	0	0	0	2	0	0	0	0	2	0
NAP1L4	0	0	0	0	0	0	0	0	1	0	0	0	0	1	0
NCOR2	0	0	0	0	0	0	0	0	1	0	0	0	0	1	0
NDUFA13	0	1	0	0	0	0	1	0	2	0	0	1	0	2	0
NFAT5	0	0	0	1	1	0	0	0	2	0	0	0	0	2	1
NFATC2IP	0	0	0	0	0	0	0	0	3	0	0	0	0	3	0
NFKBIE	0	0	0	0	0	0	0	0	2	0	0	0	0	2	0
NLK	0	0	0	0	0	0	0	0	2	0	0	0	0	2	0
NOTCH1	0	0	0	0	0	0	0	0	1	0	0	0	0	1	0
NOTCH2	0	0	0	0	0	0	0	0	2	0	0	0	0	2	0
NR2C2	0	0	0	0	0	0	0	0	3	0	0	0	0	3	0
NUP62	0	0	0	1	0	0	0	0	2	0	0	0	0	2	0
OLIG2	0	0	0	0	0	0	0	0	1	1	0	0	0	1	1
OLIG3	0	0	0	0	0	0	0	0	1	0	0	0	0	1	0
ONECUT2	0	0	0	0	0	0	0	0	2	0	0	0	0	2	0
PA2G4	0	0	0	0	0	0	0	0	1	0	0	0	0	1	0
PABPN1	0	0	0	0	0	0	0	0	2	0	0	0	0	2	0
PARP1	0	1	0	0	0	0	0	0	2	0	0	1	0	2	0
PAX5	0	0	0	0	0	0	0	0	1	0	0	0	0	1	0
PBRM1	0	0	0	0	0	0	0	0	2	0	0	0	0	2	0
PCGF6	0	0	0	0	0	0	0	0	1	0	0	0	0	1	0
PCNA	0	0	0	0	0	0	0	0	1	0	0	0	0	1	0
PDLIM4	0	1	0	0	0	0	0	0	2	0	0	1	0	2	0
PFDN1	0	0	0	1	0	0	0	0	1	0	0	0	0	1	0
PFN1	0	0	0	0	0	0	0	0	3	0	0	0	0	3	0
PHB2	0	0	0	1	1	0	0	0	3	0	0	0	0	3	1
PIAS1	0	0	0	0	0	0	0	0	1	0	0	0	0	1	0
PLAG1	0	0	0	0	0	0	0	0	3	0	0	0	0	3	0
PLSCR1	0	0	0	0	0	0	0	0	1	0	0	0	0	1	0
PLXNB1	0	0	0	0	0	0	0	0	1	0	0	0	0	1	0
PNRC1	0	0	0	1	0	0	0	0	2	0	0	0	0	2	0
POGK	0	0	0	0	0	0	0	0	1	0	0	0	0	1	0
POLR1D	0	0	0	0	0	0	0	0	3	0	0	0	0	3	0
POLR2D	0	0	0	0	0	0	0	0	1	0	0	0	0	1	0
POLR2J2	0	0	0	0	0	0	0	0	2	0	0	0	0	2	0
POLR3E	0	0	0	0	0	0	1	0	1	0	0	1	0	1	0
POU2F1	0	0	0	0	0	0	0	0	2	0	0	0	0	2	0
POU3F1	0	0	0	0	0	0	0	0	2	0	0	0	0	2	0
PPP2R1A	0	1	0	0	0	0	0	0	2	0	0	1	0	2	0
PQBP1	0	0	0	0	1	0	0	0	2	0	0	0	0	2	1
PRDM14	0	0	0	0	0	0	0	0	1	0	0	0	0	1	0
PRDM5	0	0	0	0	0	0	0	0	1	0	0	0	0	1	0
PREB	0	0	0	0	0	0	0	0	1	0	0	0	0	1	0
PREX2	0	0	0	0	0	0	1	0	1	0	0	1	0	1	0
PRKDC	0	0	0	0	0	0	0	0	3	0	0	0	0	3	0
PRPF6	0	0	0	0	0	0	0	0	1	0	0	0	0	1	0
PSMC3	0	0	0	0	0	0	0	0	2	0	0	0	0	2	0
PUF60	0	0	0	0	0	0	0	0	2	0	0	0	0	2	0
RASSF7	0	0	0	0	0	0	0	0	2	0	0	0	0	2	0
RBCK1	0	0	0	0	0	0	0	0	1	0	0	0	0	1	0
RBL2	0	0	0	0	0	0	0	0	2	0	0	0	0	2	0
RBM5	0	0	0	0	0	0	0	0	2	0	0	0	0	2	0
RFXANK	0	0	0	1	0	0	0	0	4	0	0	0	0	4	0
RGS11	0	0	0	0	0	0	0	0	1	0	0	0	0	1	0
RPL7	0	0	0	1	0	0	0	0	1	0	0	0	0	1	0
RPL7A	0	0	0	1	1	0	1	0	2	0	0	1	0	3	1
RPS3	0	0	0	0	0	0	2	0	1	0	0	2	0	1	0
RREB1	0	0	0	0	0	0	0	0	1	0	0	0	0	1	0
RUVBL2	0	0	0	1	0	0	0	0	2	0	0	0	0	2	0
SCAND1	0	0	0	0	0	0	0	1	1	0	0	0	1	1	0
SERTAD1	0	0	0	0	0	0	0	0	3	0	0	0	0	3	0
SIM1	0	0	0	0	1	0	0	0	2	0	0	0	0	2	1
SIRT6	0	0	0	0	0	0	0	0	2	1	0	0	0	2	1
SIX4	0	0	0	0	0	0	0	0	1	0	0	0	0	1	0
SLC26A10	0	0	0	0	0	0	0	0	1	0	0	0	0	1	0
SMAD5	0	1	0	0	0	0	0	0	1	0	0	1	0	1	0
SMARCB1	0	1	0	0	0	0	0	1	2	0	0	1	1	2	0
SNF8	0	0	0	0	0	0	0	0	1	0	0	0	0	1	0
SNRNP70	0	1	0	1	0	0	0	2	2	0	0	1	2	3	0
SNRPB	0	1	0	0	0	0	0	0	4	0	0	1	0	4	0
SNRPB2	0	0	0	0	0	0	0	0	1	0	0	0	0	1	0
SNX6	0	0	0	0	0	0	0	0	1	0	0	0	0	1	0
SOX4	0	0	0	1	0	0	0	0	2	0	0	0	0	2	0
SOX9	0	0	0	0	0	0	0	0	2	0	0	0	0	2	0
SRCAP	0	0	0	0	0	0	0	0	1	0	0	0	0	1	0
SRSF1	0	0	0	0	0	0	0	0	1	0	0	0	0	1	0
SSBP3	0	0	0	1	0	0	0	0	2	0	0	0	0	2	0
SSBP4	0	0	0	0	0	0	0	0	2	0	0	0	0	2	0
SSH3	0	0	0	0	0	0	0	0	1	0	0	0	0	1	0
STAT5A	0	0	0	0	0	0	0	0	2	0	0	0	0	2	0
STAT5B	0	0	0	0	0	0	0	0	4	0	0	0	0	4	0
TADA3	0	0	0	1	1	0	0	1	5	0	0	0	1	5	1
TAF10	0	0	0	0	0	0	0	0	2	0	0	0	0	2	0
TAF2	0	0	0	0	0	0	0	0	3	0	0	0	0	3	0
TARBP1	0	0	0	0	0	0	1	0	4	0	0	1	0	4	0
TARBP2	0	1	0	0	0	0	0	0	2	0	0	1	0	2	0
TCEAL3	0	0	0	0	0	0	0	0	1	0	0	0	0	1	0
TCEAL5	0	0	0	0	0	0	0	0	1	0	0	0	0	1	0
TCF15	0	0	0	0	0	0	0	0	1	1	0	0	0	1	1
TEAD1	0	0	0	0	0	0	0	0	2	0	0	0	0	2	0
TFDP1	0	0	0	0	0	0	0	0	2	0	0	0	0	2	0
TFIP11	0	0	0	0	0	0	0	0	1	0	0	0	0	1	0
THAP11	0	0	0	2	0	0	0	1	3	0	0	0	1	4	0
THAP3	0	0	0	0	0	0	0	0	1	0	0	0	0	1	0
THAP7	0	1	0	0	0	0	0	0	2	0	0	1	0	2	0
TLX3	0	1	1	0	0	0	0	0	2	0	0	1	1	2	0
TNRC6A	0	0	0	0	1	0	0	0	2	0	0	0	0	2	1
TRERF1	0	0	0	0	0	0	0	0	2	0	0	0	0	2	0
TRIM21	0	0	0	0	0	0	0	0	2	0	0	0	0	2	0
TRIM5	0	0	0	0	0	0	0	0	1	0	0	0	0	1	0
TRIM66	0	0	0	0	0	0	0	0	4	0	0	0	0	4	0
TRPS1	0	0	0	0	0	0	0	0	2	0	0	0	0	2	0
TTLL5	0	0	0	0	0	0	0	0	1	0	0	0	0	1	0
UBE2I	0	0	0	0	17	0	0	0	227	6	0	0	0	227	23
UBE2L3	0	0	0	0	1	0	0	0	3	0	0	0	0	3	1
UBE2V1	0	0	0	0	0	0	0	0	3	0	0	0	0	3	0
UBP1	0	0	0	0	1	0	0	0	3	0	0	0	0	3	1
UNCX	0	0	0	0	0	0	0	0	2	0	0	0	0	2	0
USP39	0	0	0	0	0	0	0	0	1	0	0	0	0	1	0
WHSC1L1	0	0	0	0	1	0	0	0	3	0	0	0	0	3	1
ZBTB25	0	0	0	0	0	0	0	0	2	0	0	0	0	2	0
ZCCHC11	0	0	0	0	0	0	0	0	2	0	0	0	0	2	0
ZCCHC6	0	0	0	0	0	0	0	0	1	0	0	0	0	1	0
ZDHHC11	0	0	0	1	0	0	1	0	2	0	0	1	0	3	0
ZFP1	0	0	0	0	0	0	0	0	1	0	0	0	0	1	0
ZIC2	0	0	0	1	0	0	0	0	3	0	0	0	0	3	0
ZKSCAN1	0	0	0	0	0	0	0	0	3	0	0	0	0	3	0
ZNF117	0	0	0	0	0	0	1	0	1	0	0	1	0	1	0
ZNF133	0	0	0	0	0	0	0	0	3	0	0	0	0	3	0
ZNF160	0	0	0	0	0	0	0	0	3	0	0	0	0	3	0
ZNF226	0	0	0	0	0	0	0	0	2	0	0	0	0	2	0
ZNF292	0	0	0	0	0	0	0	0	3	0	0	0	0	3	0
ZNF358	0	1	0	0	0	0	0	0	2	0	0	1	0	2	0
ZNF37BP	0	0	0	0	0	0	0	0	4	0	0	0	0	4	0
ZNF41	0	1	0	0	0	0	0	0	2	0	0	1	0	2	0
ZNF428	0	0	0	0	0	0	0	0	2	0	0	0	0	2	0
ZNF431	0	0	0	0	0	0	0	0	1	0	0	0	0	1	0
ZNF444	0	0	0	0	0	0	1	0	2	0	0	1	0	2	0
ZNF507	0	1	0	1	0	0	3	0	1	0	0	4	0	2	0
ZNF525	0	1	0	0	0	0	0	0	2	0	0	1	0	2	0
ZNF544	0	0	0	0	0	0	0	0	3	0	0	0	0	3	0
ZNF573	0	0	0	0	0	0	0	0	2	0	0	0	0	2	0
ZNF582	0	0	0	0	0	0	0	0	2	0	0	0	0	2	0
ZNF585A	0	0	0	0	0	0	0	0	3	0	0	0	0	3	0
ZNF594	0	0	0	0	0	0	0	0	1	0	0	0	0	1	0
ZNF611	0	0	0	0	0	0	0	0	3	0	0	0	0	3	0
ZNF621	0	0	0	0	0	0	0	0	2	0	0	0	0	2	0
ZNF649	0	0	0	0	0	0	0	0	4	0	0	0	0	4	0
ZNF677	0	0	0	1	0	0	0	0	3	0	0	0	0	3	0
ZNF713	0	0	0	0	0	0	0	0	1	0	0	0	0	1	0
ZNF761	0	0	0	0	0	0	0	0	1	0	0	0	0	1	0
ZNF765	0	0	0	0	0	0	1	0	1	0	0	1	0	1	0
ZNF780B	0	0	0	0	0	0	0	0	1	0	0	0	0	1	0
ZNF787	0	39	2	0	0	0	7	8	168	0	0	45	10	168	0
ABCA2	0	0	0	0	0	0	0	0	0	1	0	0	0	0	1
ARC	0	0	0	0	0	0	0	0	0	1	0	0	0	0	1
ATMIN	0	0	0	0	0	0	0	0	0	1	0	0	0	0	1
BCOR	0	0	0	0	0	0	0	0	0	1	0	0	0	0	1
CALCOCO1	0	1	0	0	0	0	0	0	0	1	0	1	0	0	1
CDX2	0	0	0	0	0	0	0	0	0	1	0	0	0	0	1
ESRRA	0	0	0	0	0	0	0	0	0	1	0	0	0	0	1
GLIS1	0	1	0	0	0	0	0	0	0	1	0	1	0	0	1
HMGA1	0	0	0	0	0	0	0	0	0	1	0	0	0	0	1
HSF1	0	1	0	0	0	0	0	0	0	11	0	1	0	0	11
IRX1	0	0	0	0	0	0	0	0	0	1	0	0	0	0	1
KDM5B	0	0	0	0	0	0	0	0	0	1	0	0	0	0	1
KLF7	0	0	0	0	0	0	0	0	0	1	0	0	0	0	1
MTA3	0	0	0	0	0	0	0	0	0	3	0	0	0	0	3
RPL6	0	0	0	0	0	0	0	0	1	1	0	0	0	1	1
SETBP1	0	0	0	0	0	0	0	0	0	3	0	0	0	0	3
SETD2	0	2	0	0	0	0	0	0	0	3	0	2	0	0	3
TCF7L1	0	0	0	0	0	0	0	0	0	4	0	0	0	0	4
TGFB1	0	0	0	0	0	0	0	0	0	1	0	0	0	0	1
TGIF2	0	0	0	0	0	0	0	0	0	1	0	0	0	0	1
CUL4B	0	0	0	0	0	0	1	0	0	0	0	1	0	0	0
E2F1	0	1	0	0	1	0	1	0	0	0	0	1	0	0	1
FMR1	0	0	0	0	0	0	1	0	0	0	0	1	0	0	0
LARP6	0	0	0	0	0	0	1	0	0	0	0	1	0	0	0
MAFB	0	0	0	1	0	0	1	0	0	0	0	1	0	1	0
MFSD12	0	0	0	0	0	0	2	0	0	0	0	2	0	0	0
MXD3	0	0	0	1	0	0	1	0	0	0	0	1	0	1	0
MYSM1	0	1	0	0	0	0	1	0	0	0	0	1	0	0	0
NEUROG1	0	0	0	0	0	0	1	0	0	0	0	1	0	0	0
NEUROG2	0	0	0	0	0	0	1	0	0	0	0	1	0	0	0
NPAT	0	0	0	0	0	0	1	0	0	0	0	1	0	0	0
NRK	0	0	0	0	0	0	1	0	0	0	0	1	0	0	0
PIKFYVE	0	0	0	0	0	0	1	0	0	0	0	1	0	0	0
PKNOX1	0	0	0	1	0	0	1	0	0	0	0	1	0	1	0
POU5F1	0	1	0	0	0	0	2	0	0	0	0	2	0	0	0
RAI14	0	0	0	0	0	0	1	0	0	0	0	1	0	0	0
SBNO2	0	1	0	0	0	0	1	0	0	0	0	1	0	0	0
SF3A2	0	0	0	0	0	0	1	0	0	0	0	1	0	0	0
SMARCAD1	0	0	0	0	0	0	1	0	0	0	0	1	0	0	0
SP6	0	0	0	0	0	0	2	0	0	0	0	2	0	0	0
TBC1D2B	0	0	0	1	0	0	1	0	1	0	0	1	0	2	0
TEF	0	0	0	1	0	0	1	0	0	0	0	1	0	1	0
TERF1	0	0	0	0	0	0	1	0	0	0	0	1	0	0	0
TRIM8	0	0	0	1	0	0	1	0	0	0	0	1	0	1	0
TRIP10	0	0	0	0	0	0	1	0	0	0	0	1	0	0	0
ZBTB46	0	0	0	1	0	0	1	0	0	0	0	1	0	1	0
ZBTB47	0	0	0	0	0	0	1	0	0	0	0	1	0	0	0
ZMYND11	0	0	0	0	0	0	1	0	0	0	0	1	0	0	0
ZNF217	0	1	0	0	0	0	1	0	0	0	0	1	0	0	0
ZNF532	0	0	0	0	0	0	1	0	0	0	0	1	0	0	0
ZNF580	0	1	0	0	0	0	1	0	0	0	0	1	0	0	0
ZNF581	0	0	0	0	0	0	2	0	0	0	0	2	0	0	0
ZNF638	0	0	0	0	0	0	2	0	0	0	0	2	0	0	0
ZNF720	0	0	0	1	0	0	1	0	0	0	0	1	0	1	0
ZNF883	0	0	0	0	0	0	1	0	0	0	0	1	0	0	0
PPP1R13L	0	0	0	0	0	0	1	0	0	0	0	1	0	0	0
ZNF595	0	0	0	0	0	0	1	0	0	0	0	1	0	0	0
UBE2K	0	0	0	0	0	0	1	0	0	0	0	1	0	0	0
UHRF2	0	0	0	0	0	0	1	0	0	0	0	1	0	0	0
TRIM47	0	0	0	0	0	0	1	0	0	0	0	1	0	0	0
GTF3C3	0	0	0	1	0	0	0	1	0	0	0	0	1	1	0
PIM1	0	0	0	0	0	0	0	2	0	0	0	0	2	0	0
SOX1	0	0	0	0	0	0	0	2	0	0	0	0	2	0	0
SUZ12	0	1	0	0	0	0	0	3	0	0	0	1	3	0	0
ZNF320	0	0	0	0	0	0	0	1	0	0	0	0	1	0	0
ZNF850	0	0	0	0	0	0	0	3	0	0	0	0	3	0	0
POLR2E	0	1	0	0	0	0	0	2	0	0	0	1	2	0	0
ZNF124	0	0	0	0	0	0	0	1	0	0	0	0	1	0	0
MCM3	0	0	0	0	0	0	0	1	0	0	0	0	1	0	0
SMARCD3	0	0	0	0	0	0	0	1	0	0	0	0	1	0	0
ZSCAN12	0	0	0	0	0	0	0	1	0	0	0	0	1	0	0
SRA1	0	0	0	0	0	0	0	1	0	0	0	0	1	0	0
UHRF1	0	0	0	0	0	0	0	3	0	0	0	0	3	0	0
ZBTB12	0	0	0	0	0	0	0	2	0	0	0	0	2	0	0
ZNF219	0	0	0	1	0	0	0	1	0	0	0	0	1	1	0
ZNF275	0	0	0	1	0	0	0	2	0	0	0	0	2	1	0
ZNF282	0	0	0	1	0	0	0	1	0	0	0	0	1	1	0
ZNHIT6	0	0	0	1	0	0	0	2	0	0	0	0	2	1	0
ZNRF1	0	1	0	1	0	0	0	2	2	0	0	1	2	3	0
TRIM62	0	0	0	0	0	0	0	1	0	0	0	0	1	0	0
ZNF205	0	0	0	0	0	0	0	1	0	0	0	0	1	0	0
ZNF429	0	0	0	1	0	0	0	1	0	0	0	0	1	1	0
ZNF75D	0	0	0	0	0	0	0	1	0	0	0	0	1	0	0
RCAN1	0	0	0	0	0	0	0	0	1	0	0	0	0	1	0
RLIM	0	0	0	0	0	0	0	0	1	0	0	0	0	1	0
SCML2	0	0	0	0	0	0	0	0	1	0	0	0	0	1	0
TCF25	0	0	0	0	0	0	0	0	1	0	0	0	0	1	0
TFEB	0	0	0	0	0	0	0	0	1	0	0	0	0	1	0
TP53	0	0	0	0	0	0	0	0	1	0	0	0	0	1	0
TTF2	0	0	0	1	0	0	0	0	2	0	0	0	0	2	0
VPS72	0	0	0	1	0	0	0	0	2	0	0	0	0	2	0
XRCC6	0	0	0	0	1	0	0	0	3	0	0	0	0	3	1
ZFP36L2	0	0	0	0	0	0	0	0	2	0	0	0	0	2	0
ZFP62	0	0	0	1	0	0	0	0	2	0	0	0	0	2	0
ZNF514	0	0	0	0	0	0	0	0	1	0	0	0	0	1	0
ZNF576	0	0	0	0	0	0	0	0	2	0	0	0	0	2	0
ZNF701	0	0	0	1	0	0	0	0	4	0	0	0	0	4	0
ZNF704	0	0	0	0	0	0	0	0	2	0	0	0	0	2	0
ZNF732	0	0	0	0	0	0	0	0	1	0	0	0	0	1	0
ZNF778	0	0	0	0	0	0	0	0	1	0	0	0	0	1	0
ZNF81	0	1	0	0	1	0	0	0	3	0	0	1	0	3	1
ZRSR1	0	0	0	0	0	0	0	0	2	0	0	0	0	2	0
ZSCAN30	0	0	0	1	0	0	0	0	1	0	0	0	0	1	0
TCEB1	0	0	0	0	0	0	0	0	1	0	0	0	0	1	0
TFB2M	0	0	0	0	0	0	0	0	1	0	0	0	0	1	0
ZBTB37	0	0	0	0	0	0	0	0	1	0	0	0	0	1	0
ZDHHC7	0	0	0	0	0	0	0	0	1	0	0	0	0	1	0
ZNF70	0	0	0	0	0	0	0	0	1	0	0	0	0	1	0
ZNF845	0	0	0	0	0	0	0	0	3	0	0	0	0	3	0
TNRC18	0	0	0	0	0	0	0	0	1	0	0	0	0	1	0
UNK	0	0	0	0	0	0	0	0	1	0	0	0	0	1	0
ZFP41	0	0	0	0	0	0	0	0	1	0	0	0	0	1	0
ZMIZ1	0	0	0	0	0	0	0	0	1	0	0	0	0	1	0
ZNF347	0	0	0	0	0	0	0	0	1	0	0	0	0	1	0
ZNF516	0	0	0	0	0	0	0	0	1	0	0	0	0	1	0
ZNF736	0	0	0	0	0	0	0	0	1	0	0	0	0	1	0
ZRSR2	0	0	0	0	0	0	0	0	1	0	0	0	0	1	0
YBX1	0	0	0	0	0	0	0	0	1	0	0	0	0	1	0
ZNF227	0	0	0	0	0	0	0	0	1	0	0	0	0	1	0
ZNF280C	0	0	0	0	0	0	0	0	1	0	0	0	0	1	0
ZNF318	0	0	0	0	1	0	0	0	1	0	0	0	0	1	1
ZNF419	0	0	0	0	0	0	0	0	1	0	0	0	0	1	0
ZNF445	0	0	0	0	0	0	0	0	2	0	0	0	0	2	0
ZNF470	0	0	0	0	0	0	0	0	1	0	0	0	0	1	0
ZNF816	0	0	0	0	0	0	0	0	1	0	0	0	0	1	0
ZNF83	0	0	0	0	0	0	0	0	1	0	0	0	0	1	0
ZNF830	0	0	0	0	0	0	0	0	2	0	0	0	0	2	0
ZNF841	0	0	0	0	0	0	0	0	1	0	0	0	0	1	0
ZNF846	0	0	0	0	1	0	0	0	2	0	0	0	0	2	1
ZNF852	0	0	0	0	1	0	0	0	2	0	0	0	0	2	1
ZSCAN23	0	0	0	0	0	0	0	0	3	0	0	0	0	3	0
ZZZ3	0	0	0	0	0	0	0	0	2	0	0	0	0	2	0
ZNF93	0	0	0	0	0	0	0	0	1	0	0	0	0	1	0
TRIOBP	0	0	0	1	0	0	0	0	0	2	0	0	0	1	2
MED13	0	0	0	0	0	0	0	0	0	1	0	0	0	0	1
RBBP9	0	0	0	0	0	0	0	0	0	1	0	0	0	0	1
TCEAL4	0	0	0	0	0	0	0	0	0	1	0	0	0	0	1
UNKL	0	0	0	0	0	0	0	0	0	1	0	0	0	0	1
ZNF10	0	0	0	0	0	0	0	0	0	1	0	0	0	0	1
ZNF385D	0	0	0	0	0	0	0	0	0	1	0	0	0	0	1
NCOA2	0	0	0	0	0	0	0	0	0	1	0	0	0	0	1
PIAS3	0	0	0	0	0	0	0	0	0	1	0	0	0	0	1
ZNF200	0	0	0	0	0	0	0	0	0	1	0	0	0	0	1
ZNF286B	0	0	0	0	0	0	0	0	0	2	0	0	0	0	2
ZNF775	0	0	0	0	0	0	0	0	0	2	0	0	0	0	2
ZNF623	0	0	0	0	0	0	0	0	0	1	0	0	0	0	1
ZNF664	0	0	0	0	0	0	0	0	0	1	0	0	0	0	1
TRIM22	0	0	0	0	0	0	0	0	0	1	0	0	0	0	1
